# Supplementary material for: Cross-Continental Dispersal of Major HIV-1 CRF01_AE Clusters in China
Source: Front Microbiol. 2020 Jan 31;11:61. doi: 10.3389/fmicb.2020.00061 (PMC7005055; doi:10.3389/fmicb.2020.00061)
Supplement: DATA SHEET S1 — The alignment of 2150 unique sequences without major drug resistance sites screened after the initial online blast, which was used to reconstruct the phylogenetic tree in this study. [file Data_Sheet_1.FASTA]

>-.-.-.100
CCTCAAATCACTCTTTGGCAACGACCTCTTGTCACAGTAAAAATAGGAGGACAGTTRAAAGAAGCTCTATTAGATACAGGAGCAGATACATTAGAR------GATATAAATTTGCCAGGAAAATGGAAACCAAAAGGAGGAGGTTTTAAGGTAAAGTATGATCAGATACTTATAGAAATTTGTGGMAAAAAGGCTATAGGAGTGRTAGGACCTACACCTAACATTGGAAGRATGACTCAGATTGGTTGTACTTTAAATTTCCCAATTAGTCCTATTGAYACTGTACCMGTAAAATTAAAGCCAGGAATGGATGGACCAAAGGTTAAACAGTGGCCATTGACAGAAGAAAAAATAAAAGCATTAACAGAAATTTGTAAAGAGGAAGAGGAAGGAAAAATCTCAAAAATTGGGCCTGAAAATCCATACAATACTCCAGTATTTATAAGGAAGAGTTGGAGGAAAGATAGAGAGCTCAATAAAAGAACTCAGGACTTTTGGGAAGTTCAATTAGGAATACCGCATCCAGCAGGTAAGAAATCAACACTAGATGTGGGAGATGCATATTCAGTTCCTTTAGATGAAAGCTTTAGAAAGTATACTGCATTCACCATACCTAGTGTAAACAATACACCAGGAATCAGATATCAGTACAATGTACTGCCAGGATGGAAAGGATCACCAGCAATATTCCAGAGTAGCATGAYA---AAAATCTTAGAGCCCTTTAGAATAAAAAATCCAGAAATAATCCAATACGATGACTTGGTATCTGATTTAGAAATAGGRCAGCAYAGAAYAAAAATAGAGGAGCTRAGAGCTCATCTAAGCTGGGGATTTACACCAGACAAGCAGAAGGAACCRCTTTGGGGATATGAACTC
>-.-.-.1001
CCTCAAATCACTCTTTGGCAACGACCCCTTGTCACAGTAAAAATAGGAGGACAGCTGAAAGAAGCTCTATTAGACACAGGAGCAGATACATTAGAA------GATATAAATTTGCCAGGAAAATGGAAACCAAAAGGAGGAGGTTTTAAGGTAAGGTATGATCAAATACTTATAGAAATTTGTGGAAAAAAGGCTATAGGTGTAGTAGGACCTACACCTAACATTGGACGAATGACTCAGATTGGTTGTACTTTAAATTTCCCAATTAGTCCTATTGACACTGTACCAGTAACATTAAAGCCAGGAATGGATGGACCAAAGGTTAAACAATGGCCATTGACAGAAGAAAAAATAAAAGCWTTAACAGAAATTTGTAAAGAAGAAGAGGAAGGAAAAATYTCAAAAATTGGGCCTGAAAATCCATACAATACTCCAGTATTTATAARGAAGAGCTGGAGAAAAGATAGAGAGCTTAATAAAAGAACTCAGGACTTTTGGGAAGTTCAATTAGGAATACCGCATCCAGCAGGYAAGAAATCAACACTAGATGTGGGAGATGCATATTCAGTTCCTTTAGATRAAAGCTTTAGGAAGTATACTGCATTCACCATACCTAGTATAAACAATACACCAGGAATCAGATATCAGTACAATGTGCTGCCAGGATGGAAAGGATCACCAGCAATATTCCAGAGTAGCATGACA---AAAATCTTAGAGCCCTTYAGARTAAAAAATCCAGAAATRRTACAATACGATGACTTRGTATCTGATTTAGAAATAGGGCAGCACAGAACAAAAATAGARGAGYTRAGAGCTCATCTAAGTTGGGGGTTTACACCAGACAAGCAGAAGGAACCACTTTGGGGATATGAACTC
>-.-.-.1004
CCTCAAATCACTCTTTGGCAACGACCCCTTGTCACAGTAAAAATAGGAGGACAGYTGARGGAAGCTCTATTAGAYACAGGAGCAGATACATTAGAA------GATATAAATTTGCCAGGAAAATGGAAACCAAAAGGAGGAGGTTTTAAAGTAARGTATGATCAGATACTTATAGAAATTTGTGGAAAAAAGGCTATAGGTGTRGTAGGACCTACACCTAACATTGGACGAATGACTCAGATTGGTTGTACTTTAAATTTCCCAATTAGTCCTATTGACACTGTACCAGTAACATTAAAGCCAGGAATGGATGGGCCAAAGGTTAAACAATGGCCATTGACAGAAGAAAAAATAAAAGCATTAACAGAAATTTGTAAAGAGGAAGAGGARGGAAAAATCTCAAAAATTGGGCCTGAAAATCCATACAATACTCCAGTATTTATAAAGAAGGGCTGGAGGAAAGATAGAGAGCTCAATAAAAGAACTCAGGACTTTTGGGAAGTTCAATTAGGAATACCGCATCCAGCAGGTAAGAAATCAACACTAGATGTGGGAGATGCATATTCAGTTCCTTTAGATGAAAGCTTTAGAAAGTATACTGCATTCACCATACCTAGTACAAACAATACACCAGGAATCAGATATCAGTACAATGTGCTGCCAGGRTGGAAAGGATCACCRGCAATATTCCAGAGTAGCATGACA---AAAATCTTAGAGCCCTTTAGAATAAAAAATCCAGAAATGATCCAATACGATGACTTGGTATCTGATTTAGAAATAGGGCAGCACAGAATAAAAATAGAGGAGCTRAGAGCTCATCTAAGCTGGGGATTTACACCAGACAAGCAGAAGGAACCACTTTGGGGATATGAACTC
>-.-.-.1006
CCTCAAATCACTCTTTGGCAACGACCCATTGTCACAGTAAAAATAGGAGGACAGCTGAAAGAGGCTYTATTAGATACAGGAGCAGATACATTAGAA------GAAATAAATTTGCCAGGAAAATGGAAGCCAAAAGGAGGAGGTTTTAAGGTAAGGTATGATCAGATACTTATAGAAATTTGTGGAAAAAAGGCTATAGGTGTGGTAGGACCTACWCCTAACATTGGACGAATAACTCAGATTGGTTGTACTTTAAAT---CCAATTAGTCCTATTGACACTGTACCAGTAACATTAAAACCAGGGATGGATGGACCAAAGGTTAAACAATGGCCATTAACAGAAGAAAAAATAAAGGCATTAACAGAAATTTGTAAAGAAGAAGAGGAAGGAAAAATCTCAAAAATTGGGCCTGAAAATCCATACAATACTCCAGTATTTATAAAGAAAAGCTGGAGGAAAGATAGAGAGCTCAATAAAAGAACTCAGGACTTTTGGGAAGTTCAATTAGGAATTCCGCATCCAGCAGGTAAAAAATCAACACTAGATGTGGGAGATGCATATTCAATTCCTTTAGATGAAAGCTTTAGAAAGTATACTGCATTTACTATACCTAGTATAAACAAYACACCAGGRATCAGATATCAGTACAATGTGCTGCCAGGATGGAAAGGATCACCAGCAATATTCCAGAGTAGCATGACA---AAGATCTTAGAGCCCTTTAGAATAAAAAATCCAGAAATAATCCAATACGATGACTTGGTATCTGATTTAGAAATAGGGCAGCACAGAACAAAAATAGAGGAGCTAAGAGCTCATCTAAGCTGGGGACTTACCCCAGACAAGCAGAAGGAACCACTTTGGGGATATGAACTC
>-.-.-.1007
CCTCAAATCACTCTTTGGCAACGACCCCTTGTCACAGTAAAAATAGGAGGACAGCTAAAAGAAGCTCTATTAGATACAGGAGCAGATACATTAGAA------GATATAAATTTGCCAGGAAAATGGAAACCAAAAGGAGGAGGTTTTAAGGTAAAGTATGATCAGATACTTATAGAAATTTGTGGAAAAAAGGCTATAGGTGTAGTAGGACCTACACCTAACATTGGACGAATGACTCAGATTGGTTGTACTTTAAATTTCCCAATTAGTCCTATTGACACTGTACCAGTAACATTAAAGCCAGGAATGGATGGACCAAAGGTTAAACAGTGGCCATTGACAGAAGAAAAAATAAAAGCATTAACAGAAATTTGTAAAGAGGAAGAGGAAGGAAAAATCTCAAAAATTGGGCCTGAAAATCCATACAATACTCCAGTATTTATAAAGAAGAGCTGGAGAAAAGATAGAGAGCTCAATAAAAGAACTCAAGATTTTTGGGAAGTTCAGTTAGGAATACCGCATCCAGCAGGTAAGAAATCAACACTAGATGTGGGAGATGCATATTCAGTTCCTTTAGATGAAAGCTTTAGAAAGTATACTGCATTCACCATACCTAGTATAAACAATACACCAGGAATCAGGTATCAGTACAATGTGCTGCCAGGATGGAAAGGATCACCGGCAATATTCCAGAGTAGCATGACA---AAAATCTTAGAGCCCTTTAGAATAAAAAATCCAGAAATGATCCAATATGATGACTTAGTATCTGACTTAGAAATAGGGCAGCACAGAGAAAAAATAGAGGAGCTGAGAGCTCATCTAAGCTGGGGATTTACACCAGACAAGCAGAAAGAACCACTTTGGGGATATGAACTC
>-.-.-.1015
CCTCAAATCACTCTTTGGCAACGACCCCTTGTCACAATAAGAATAGGAGGACAGCTGAAAGAAGCTCTATTAGATACAGGAGCAGATACACTAGAA------GATATAAATTTGCCAGGAAAATGGAAACCAAAAGGAGGAGGTTTTAAAGTAAGGTATGATCAGATACTTATAGAAATTTGTGGAAAAAAGGCTATAGGTGTGGTAGGACCYACACCTAACATTGGACGAATGACTCAGATTGGTTGTACTTTAAATTTYCCAATTAGTCCTATTGACACTGTACCAGTAAAATTAAAGCCAGGAATGGATGGACCAAAGGTTAAACAATGGCCATTGACAGAAGAAAAAATAAAAGCATTAACAGAAATTTGTAAAGAGGAAGAGGAAGGAAAAATCTCAAAAATTGGGCCTGAAAATCCATATAATACTCCAGTGTTTATAAAGAAGAGCTGGAGGAAAGATAGGGAGCTCAATAAAAGAACTCAGGACTTTTGGGAAGTTCAATTAGGAATACCACATCCAGCAGGCAAGAAATCAACAYTAGATGTGGGGGATGCATATTCAGTTCCTTTAGATGAAAGCTTTAGAAAGTATACTGCATTCACCATACCTAGTATAAACAATACACCAGGAATCAGATATCAATACAATGTGCTGCCAGGATGGAAAGGATCACCAGCAATATTCCAGAGTAGCATGACA---ARAATCTTAGAGCCCTTTAGACTAAAAAATCCAGAAATGATCCAATACGATGACTTGGTATCTGATTTAGAAATAGGGCAGCACAGAGCAAAAATAGAGGAGCTAAGAGCTCATCTAAGCTGGGGATTTACACCAGACAAACAGAAGGAACCACTTTGGGGATATGAACTC
>-.-.-.1017
CCTCAAATCACTCTTTGGCGACGACCCCTTGTCACAGTAAAAATAGGAGGACAGCTGAAAGAAGCTCTATTAKATACAGGAGCAGATACATTAGAA------GATATAAATTTGCCAGGAAAATGGAAACCAAAAGGAGGAGGTTTTAAGGTAAGGTATGATCAGATACTTATAGAAATTTGTGGAAAAAAGGCTATAGGTGTGGTAGGACCTACACCTAACATTGGACGAATGACTCAGATTGGTTGTACTTTAAATTTCCCAATTAGTCCTATTGACACTGTACCAGTAACATTAAAGCCAGGAATGGATGGACCAAAGGTTAAACAGTGGCCATTGACAGAAGAAAAAATAATAGCATTAACAGAAATTTGTAAAGAGGAAGAGGAAGGAAAAATCTCAAAAATTGGACCTGAAAATCCATACAATACTCCAATATTTATAAAGAAAAGCTGGAGGAAAGATAGAGAGCTCAATAAAAGAACTCAGGACTTTTGGGAAGTCCAATTAGGAATACCGCATCCAGCAGGTAAGAAATCAACACTAGATGTGGGAGATGCATATTCAGTTCCTTTAGATGAAAGCTTTAGAAAATATACTGCATTCACCATACCTAGTATAAACAATACRCCAGGAATCAGATATCAGTACAATGTGCTGCCAGGATGGAAAGGGTCACCAGCAATATTTCAGAGTAGTATGACA---AAAATCTTAGAGCCCTTTAGGACAAAAAATCCAGAAATGATCCAATACGATGACCTAGTATCTGATTTAGAAATAGGGCAGCACAGAACAAAAATAGAGGAGCTAAGAGCTCATCTAAGCTGGGGATTTACACCAGACAAGCAGAAGGAACCACTTTGGGGATATGAACTC
>-.-.-.1018
CCTCAAATCACTCTTTGGCAACGACCTCTTGTCACAGTAAAAATAGGAGGACAGCTGAGAGAAGCTCTATTAGATACAGGAGCAGATACATTAGAA------GATATAAATTTGCCAGGAAAATGGAAACCAAAAGGAGGAGGTTTTAAGGTAAAATATGATCAGATACTTATAGAAATTTGTGGAAAAAAGGCTATAGGCGTGGTAGGACCTACACCTAACATTGGACGAATGACTCAGATTGGTTGTACTTTAAATTTCCCAATTAGTCCTATTGACACTGTACCAGTAACATTAAAGCCAGGAATGGATGGGCCAAAGGTTAAACAATGGCCATTGACAGAAGAAAAAATAAAAGCATTAACAGAAATTTGTAATGACGAAAAGGAAGGAAAAATCTCAAAAATTGGGCCTGAAAATCCATACAATACTCCAGTATTTATAAAGAAGAGCTGGAGAAAAGATAGAGAGCTCAATAAAAGAACTCAGGATTTTTGGGAAGTTCAATTAGGAATACCGCATCCAGCAGGGAAGAAATCAACACTAGATGTGGGAGATGCATATTCAGTCCCTTTAGATGAAAGCTTTAGAAAGTATACTGCATTCACCATACCTAGTACAAACAATACACCAGGAATCAGATATCAGTACAATGTGCTGCCAGGATGGAAAGGATCACCGGCAATATTCCAGTGTAGCATGACA---AAAATCTTAGAGCCCTTTAGAATAAAAAATCCAGAAATGATCCAATATGATGACTTGGTATCTGATTTAGAAATAGGGCAGCACAGAACAAAAATAGAGGAGCTGAGGGCTCATCTAAGCTGGGGATTTACACCAGACAAGCAGAAGGAACCACTTTGGGGATATGAACTC
>-.-.-.1019
CCTCAAATCACTCTTTGGCAACGACCCCTTGTCACAGTAAAAGTAGGAGGACAGCTAAAAGAAGCTCTATTAGATACAGGAGCAGATACATTAGAA------GATATAAATTTGCCAGGAAAATGGAAACCAAAAGGAGGAGGTTTTAAAGTAAGGTATGATCAGATACTTATAGAAATTTGTGGGAAAAAGGCTATAGGTGTGGTAGGACCTACACCTAACATTGGACGAATGACTCAGATTGGTTGTACTCTAAATTTCCCAATTAGTCCTATTGACACAGTACCAGTAACATTAAAGCCAGGAATGGATGGACCAAAGGTTAAACAGTGGCCATTGACAGAGGAAAAAATAAAAGCATTAACAGAAATTTGTAAGGAGGAAGAGGAAGGAAAAATTTCAAAAATTGGGCCTGAAAATCCATACAATACTCCAGTATTTATAAAGAAGAGCTGGAGGAAAGATAGAGAGCTCAATAAAAGAACTCAGGACTTTTGGGAGGTTCAATTAGGAATACCGCATCCAGCAGGTAAGAAATCAACACTAGATGTGGGAGATGCATATTCAGTCCCTTTAGATGAAAGCTTTAGAAAGTATACTGCATTCACCATACCTAGTCTAAACAATACACCAGGAATCAGATATCAGTACAATGTGCTACCAGGATGGAAAGGATCACCAGCAATATTCCAGAGTAGCATGACA---AAAATCTTAGAGCCCTTTAAAATAAAGAATCCAGAAATGATCCAATACGATGACTTGGTATCTGATTTAGAAATTGGGCAACACAGAACAAAAATAGAGGAGCTGAGAGCTCATCTAAGCTGGGGATTTACACCAGACAAGCAGAAAGAACCACTTTGGGGATATGAACTC
>-.-.-.102
CCTCAAATCACTCTTTGGCAACGACCCCTTGTCACAGTAAAAATAGGAGRACAGCTGAAAGAAGCTTTATTAGATACAGGAGCAGATACATTAGAA------GATATAAATTTGCCAGGAAAATGGAAACCAAAAGGAGGAGGTTTTAAGGTAAGGTATGATCAGATACTTATAGAAATTTGTGGAAAAAGGGCTATAGGTGTAGTAGGACCTACACCTAACATTGGACGAATGACTCAGATTGGCTGCACTTTAAATTTCCCAATCAGTCCTATTGACACTGTACCAGTAACATTAAAGCCAGGAATGGATGGACCAAAGGTTAAACAGTGGCCATTGACAGAAGAAAAAATAAAAGCATTAACAGAAATTTGTAAAGAGGAAAAGGAAGGAAAAATTTCAAAAATTGGGCCTGAAAATCCATACAATACTCCAGTATTTATAAAGAAGAGCTGGAGGAAAGATAGAGAGCTCAATAAAAGAACTCAGGACTTTTGGGAAGTTCAATTGGGAATACCGCATCCCGCAGGTAAGAAATCAACACTAGATGTGGGAGATGCATATTCAGTACCTTTAGATGAAAGCTTTAGAAAGTATACTGCATTCACCATACCTAGTATAAACAATACACCAGGAATCAGATATCAGTACAATGTGCTGCCAGGATGGAAAGGATCACCGGCAATATTCCAGTGTAGTATGACA---AAAATCTTAGAGCCCTTTAGGATAAAGAATCCAGACATGATTCAATACGATGACTTAGTATCTGATTTAGAAATAGGGCAGCACAGAGCAAAAATAGAAGAGCTAAGAGRTCATCTAACCTGGGGATTTACACCAGACAAGCAGAAGGAACCACTCTGGGGATATGAACTC
>-.-.-.1021
CCTCAAATCACTCTTTGGCAACGACCCGTTGTCACAATAAAAATAGGAGGACAGCTGAAAGAAGCTCTATTAGATACAGGAGCAGATACATTAGAA------GATATAAATTTGCCAGGAAAATGGAAACCAAAAGGAGGAGGTTTTAAGGTAAGGTATGATCAAATACTTATAGAAATTTGTGGAAAAAAGGCTATAGGTGTGGTAGGACCTACACCTAACATTGGACGAATGACTCAGATTGGTTGTACTTTAAATTTTCCAATTAGTCCTATTGACACTGTACCAGTAACATTAAAGCCAGGAATGGATGGACCAAAGGTTAAACAGTGGCCATTGACAGAAGAAAAAATAAAAGCATTAACAGAAATTTGTAAAGAAGAAAAGGAAGGAAAAATCTCAAAAATAGGGCCTGAAAATCCATACAATACTCCAGTATTTATAAAGAAGAGCTGGAGAAAAGATAGAGAGCTTAATAAAAGAACTCAGGACTTTTGGGAAGTTCAWTTAGGAATACCGCATCCAGCAGGTAAGAAATCAACACTAGATGTGGGAGATGCATATTCAGTTCCTTTAGATGAAAGCTTTAGAAAGTATACAGCATTCACCATACCTAGTATAAACAATACACCAGGAATCAGATATCAGTACAATGTGCTGCCAGGATGGAAAGGATCACCAGCAATATTCCAGAGTAGCATGACA---AGAATCTTAGAGCCCTTTAGAATAAAAAATCCAGAAATGATACAATACGATGACTTGGTATCTGATTTAGAAATAGGGCAGCACAGAACAAAAATAGAAGAGCTAAGAGCTCATCTAAGCTGGGGGTTTACACCAGACAAGCAGAAGGAACCACTTTGGGGATATGAACTC
>-.-.-.1023
CCTCAAATCACTCTTTGGCAACGACCCCTTGTCACAGTAAAAATAGGAGGACAGCTGAAAGAAGCTCTATTAGATACAGGAGCAGATACATTAGAA------GATATAAATTTGCCAGGAAAATGGAAACCAAAAGGAGGAGGTTTTAAGGTAAGGTATGATCAGATACCTATAGAAATTTGTGGAAAAAAGGCTATAGGTGTAGTAGGACCCACACCAAACATTGGACGAATGACTCAGGTTGGTTGTACTTTAAATTTCCCAATTAGTCCTATTGACACTGTACCAGTAACATTAAAGCCAGGAATGGATGGACCAAAGGTTAAACAATGGCCATTGACAGAAGAAAAAATAAAAGCATTAACAGAAATTTGTAAAGAGGAAGAGGAGGGAAAAATTTCAAAAATTGGGCCTGAAAATCCATACAATACTCCAGTATTTATAAAGAAGAGCTGGAGGAAGGATAGAGAGCTCAATAAAAGAACTCAGGACTTTTGGGAAGTTCAATTAGGAATACCACATCCAGCAGGTAAGAAATCAACACTGGATGTGGGAGATGCATATTCAGTTCCTTTAGATGAAAGCTTTAGAAARTATACTGCATTCACCATACCTAGTATAAACAATACACCAGGAATCAGATATCAGTACAATGTGCTGCCAGGATGGAAAGGATCACCAGCAATATTCCAGAGTAGCATGACA---AAAATCTTAGAGCCCTTTAGAATAAAAAATCCAGAAATGATCCAATACGATGACTTGGTATCTGACTTAGAAATAGGGCAGCACAGAATAAAAATAGAGGAGCTAAGAGCTCATCTAAGCTGGGGATTTACACCAGACAAGCAGAAGGAACCACTTTGGGGATATGAACTC
>-.-.-.1025
CCTCAAATCACTCTTTGGCAACGACCCCTTGTCACAGTAAAAATAGGAGGACAGCTAAAAGAAGCTCTATTAGATACAGGAGCAGATACATTAGAA------GAGATAAATTTGYCAGGAAAATGGAARCCAAAAGGAGGAGGTTTTAAAGTAAGGTATGATCAGATACTTATAGAAATTTGTGGAAAAAAGGCTATAGGTGTGGTAGGACCTACTCCTAACATTGGACGAATGACTCAGATTGGTTGTACTTTAAATTTCCCAATTAGTCCTATTGACACTGTACCAGTAAAATTAAAGCCAGGAATGGATGGACCAAAGGTTAAACAGTGGCCATTGACAGAAGAAAAAATAAAAGCATTAACRGACATTTGTAAAGAGGAAAAGGAAGGAAAAATCTCAAAAATTGGGCCTGAAAATCCATACAATACTCCAATATTTATAAAGAAGAGTTGGAGGAAAGATAGAGAGCTTAATAAAAGAACTCAGGACTTTTGGGAAGTTCAATTAGGAATACCGCATCCAGCAGGKAAGAAATCAACAYTAGATGTGGGAGATGCATATTCAGTTCCTTTAGATGAAAGTTTTAGAAAGTATACTGCATTCACCATACCTAGTATAAACAATACACCAGGAATCAGATATCAGTACAATGTGCTGCCAGGATGGAAAGGATCACCAGCAATATTCCAGAGTAGCATGACA---AAAATCTTAGAGCCCTTTAGAATAAAAAATCCAGAAATRATCCAATACGATGACTTGGTATCTGACTTAGAAATAGRGCAGCACAGAACAAAAATAGAGGAGCTGAGAGCTCATCTAAGCTGGGGATTTACACCAGACAAGCAGAAGGAACCACTTTGGGGRTATGAACTC
>-.-.-.1027
CCTCAAATCACTCTTTGGCAACGACCCCTTGTCACAGTAAAAGTAGGAGGACAGCTGAAAGAAGCTCTATTAGATACAGGGGCAGATACATTAGAA------GAWATAAATTTGCCAGGAAGGTGGAAACCAAAAGGAGGAGGTTTTAAAGTAAGGTATGATCAGATACYTATAGAAATTTGTGGAAAAAAGGCTATAGGTGTAGTAGGACCTACACCTAACATTGGAAGAATRACTCGGATTGGTTGTACATTAAATTTCCCAATTAGTCCTATTGACACTGTACCAGTAGCATTAAAGCCAGGAATGGATGGACCAAAGGTTAAACAGTGGCCATTAACAGAAGAAAAAATAAAAGCATTAACAGAAATTTGTAAAGAAGAAGAGGAAGGRAAAATCTCAAAAATTGGGCCTGAGAATCCATAYAATACTCCAGTATTTATAAAGAAGAGCTGGAGGAAAGATAGAGAGCTCAATAAAAGAACTCAGGACTTTTGGGAAGTTCAATTAGGAATCCCACATCCAGCAGGTAAGAAATCAACACTAGATGTGGGAGATGCATATTCAGTTCCTTTAGATGAAAGCTTTAGAAAGTATACTGCATTCACCATACCAAGTATAAACAATACACCAGGAATCAGATATCAGTACAATGTGCTGCCAGGATGGAAAGGATCACCGGCAATATTCCAGAGTAGCATGACA---AAAATCTTAGAGCCCTTTAGAGTAAARAATCCAGAAATAATCCAATACGATGACTTGGTATCTGATTTAGAAATAGGGCAGCACAGAACAAAAATAGAGGAGCTAAGAGCTCATCTAAGCTGGGGATTTACCCCAGACAAGCAGAAGGAACCACTTTGGGGATATGAACTC
>-.-.-.1029
CCTCAAATCACTCTTTGGCAACGACCCATTGTCACAGTAAAAATAGAAGGACAGCTGAAAGAAGCTCTATTAGATACAGGAGCAGATACATTAGAA------GATATAAATTTGTCAGGAAAATGGAAACCAAAAGGAGGAGGTTTTAAGGTAAGGTATGATCAGATATCTATAGAAATTTGTGGAAAAAGGGCTATAGGCGTGGTAGGACCTACACCTAACATTGGACGAATGACTCAGATCGGTTGTACTTTAAATTTCCCAATTAGTCCTATTGACACTGTACCAGTAACATTAAAGCCAGGAATGGATGGACCAAGGGTTAAACAGTGGCCATTGACAGAAGAAAAAATAAAAGCATTAACAGAAATTTGTAAAGAGGAAGAGGAAGGAAAAATCTCAAGAATTGGGCCTGAAAATCCATACAATACTCCAGTATTTATAAAGAAGAGCTGGAGGAAAGATAGAGAGCTCAATAAAAGAACTCAGGACTTTTGGGAAGTTCAATTAGGAATACCACATCCAGCAGGTAAGAAATCAACACTAGATGTGGGAGATGCATATTCAGTTCCTTTAGATGAAAACTTTAGAAAGTATACTGCATTCACCATACCTAGTATAAACAATACACCAGGAATCAGATATCAGTACAATGTGCTGCCAGGATGGAAAGGATCACCAGCAATATTCCAGTGTAGTATGACA---AAAATCTTAAAGCCCTTTAGAGAAAAGAATCCAGAAATAATCCAATACGATGACTTGGTATCTGACTTAGAAATAGGGCAGCACAGAACAAAAATAGAGGAGCTAAGAGCTCATCTAAGCTGGGGATTTACACCAGACAAGCAGAAGGAGCCACTTTGGGGATATGAACTC
>-.-.-.1032
CCTCAAATCACTCTTTGGCAACGACCCCTTGTTACAGTAAAARTAGGAGGACAGCTGAGAGAGGCTCTATTAGATACAGGAGCAGATACATTAGAA------GATATAAATTTGCCAGGAAAATGGAAACCAAAAGGAGGAGGTTTTAAGGTAARGTATGATCAGATACTTATAGAAATTTGTGGAAAAAAGGCCATAGGTGTRGTAGGACCTACACCTAACATTGGAMGAATGACTCAGATTGGTTGTACTTTAAATTTCCCAATTAGTCCTATTGACACTGTACCAGTAACATTAAAGCCAGGRATGGATGGACCAAAGGTTAAACAGTGGCCATTGACAGAAGAAAAAATAAAAGCATTAACAGAAATTTGTAAAGAGGAAGAGGAAGGAAAAATCTCAAAAATTGGGCCTGAAAATCCATACAATACTCCAGTATTTATAAAGAAGAGCTGGAGGAAAGATAGAGAGCTCAATAAAAGAACTCAGGAYTTTTGGGAAGTTCAATTAGGAATACCKCAYCCAGCAGGTAAGAAATCAACACTAGATGTGGGAGATGCATATTCAGTTCCTTTAGATGAAAGCTTTAGAAAGTATACTGCATTCACCATACCTAGTATAAACAATACACCAGGAATCAGATATCAGTACAATGTGCTGCCAGGATGGAAAGGATCACCGGCAATATTCCAAAGTAGCATGACA---AAAATCTTAGAGCCCTTTAGGACAAAAAACCCAGAAATGATCCAATACGATGACTTGGTATCTGATTTAGAAATAGGGCAGCACAGAGCAAAAATAGAGGAGCTAAGAGCTCATCTAAGCTGGGGATTYACACCAGACAAGCAGAAGGAACCACTTTGGGGATATGAACTC
>-.-.-.1035
CCTCAAATCACTCTTTGGCAACGACCCCTYGTCACAGTAAAAATAGGAGGACAGCTGAAAGAAGCTCTATTAGATACAGGAGCAGATACATTAGAR------GATATAAATTTGCCAGGAAAATGGAARCCAAAAGGAGGAGGTTTTAAGGTAAAGTATGATCAGATACTTATAGAAATTTGTGGAAAAAAGGCTATAGGTGTAGTAGGACCTACACCTAACATTGGACGAATGACCCAGATTGGTTGTACTCTAAATTTCCCAATTAGTCCTATTGAYACTGTACCAGTAACATTAAAGCCAGGAATGGATGGACCAAAGGTTAAACAATGGCCATTGACAGAAGAGAAAATAAAAGCATTAACAGAAATTTGTAAAGAGGAAGCGGAAGGAAAAATCTCAAAAATTGGGCCTGAAAATCCATACAATACTCCAGTATTTATAAAGAAGAGCTGGAGGAAAGATAGAGAGCTMAATAAAAGAACTCAGGATTTTTGGGAAGTTCAATTAGGAATACCGCATCCAGCAGGTAAGAAATCAACACTAGATGTGGGGGATGCATATTCAGTTCCTTTAGATGAAAGCTTTAGAAAGTATACTGCATTCACCATACCTAGTATAAACAATACACCAGGAATCAGATATCAGTACAATGTGCTGCCAGGATGGAAAGGATCACCAGCAATATTTCAGAGTAGCATGACA---AAAATCTTAGAGCCCTTTAGAATAAAAAATCCAGAAATRATYCAATACGATGACTTGGTATCTGATTTAGAAATAGGGCAGCACAGAACAAAARTAGAGGAGCTAAGAGCTCATCTAAGCTGGGGATTTACACCAGACAAGCAGAAGGAACCACTTTGGGGATATGAACTC
>-.-.-.1038
CCTCAAATCACTCTTTGGCAACGACCCCTTGTCACAATAAAAATAGGAGGACAGCTGAAAGAAGCTCTTTTAGATACAGGAGCAGATACATTAGAA------GATATAAATTTGCCAGGAAAATGGAAACCAAAAGGAGGAGGTTTTAAGGTAAGGTATGATCAGATACCTATAGAAATTTGTGGAAAAAAGGCTATAGGTGTAGTAGGACCTACACCTAACATTGGAAGAATGACTCAGCTTGGTTGTACTTTAAATTTCCCAATTAGTCCTATTGACACTGTACCAGTAACATTAAAGCCAGGAATGGATGGACCAAAGGTTAAACAGTGGCCATTGACAGAAGAAAAAATAAAAGCATTAACAGAAATTTGTAAAGAGGAAGAGGAAGGAAAAATCTCAAAAATTGGGCCTGAAAATCCATACAATACTCCAGTATTTATAAAGAAGAGCTGGAGGAAAGATAGAGAGCTCAATAAAAGAACTCAGGACTTTTGGGAAGTTCAATTAGGAATACCGCATCCAGCAGGTAAGAAGTCAACACTGGATGTGGGAGATGCATATTCAGTTCCTTTAGATGAAAGCTTTAGAAAATATACTGCATTCACCATACCTAGTATAAACAATACACCAGGAATCAGATATCAGTACAACGTGCTGCCAGGATGGAAAGGATCACCAGCAATATTCCAGAGTAGCATGACA---AAAATCTTAGAGCCCTTTAGAGCAAAAAATCCAGATATGATCCAATACGATGACTTGGTATCTGATTTAGAAATAGGGCAGCACAGAACAAAAATAGAGGAGCTAAGAGCTCATCTAAGCTGGGGATTTACACCAGACAAGCAGAAGGAACCACTTTGGGGATATGAACTC
>-.-.-.1042
CCTCAAATCACTCTTTGGCAACGACCCCTTGTCACAATAAAAATAGCAGGACAGTTGAAAGAAGCTCTATTAGATACAGGAGCAGATACATTAGAA------GAAATAAATTTGCCAGGAAAATGGAAACCAAAAGGAGGAGGTTTTAAAGTAAGGTATGATCAGATATCTATAGAAATTTGTGGAAAAAAGGCTATAGGTGTGGTAGGACCTACACCTAACATTGGACGAATGACTCAGCTTGGTTGTACTTTAAATTTCCCAATTAGTCCTATTGACACTGTACCAGTAAAATTAAAGCCAGGAATGGATGGACCAAAGGTTAAACAGTGGCCATTGACAGAAGAAAAAATAAAAGCATTAACAGAAATTTGTAAAGAGGAAGAGGAAGGAAAAATCTCAAAAATTGGGCCTGAAAATCCATACAATACTCCAGTATTTATAAAGAAGAGCTGGAGGAAAGATAGAGAGCTCAATAAAAGAACTCAGGACTTTTGGGAAGTTCAGTTAGGAATACCGCATCCAGCAGGTAAGAAATCAACACTAGATGTGGGAGATGCATATTCAGTTCCTCTAGATGAAAACTTCAGAAAGTACACTGCATTCACCATACCTAGYATAAACAATACACCAGGAATCAGATATCAGTACAATGTGCTGCCGGGATGGAAAGGATCACCAGCAATATTCCAGTGTAGCATGACA---AAAATCTTAGAGCCCTTTAGAGCAAAAAACCCAGAAATAATCCAGTACGATGACTTGGTATCTGATTTAGAAATAGGGCAGCACAGAGCAAAAATAGAGGAGCTAAGAGCTCATCTAAGCTGGGGGTTTACACCAGACAAGCAGAAGGAACCACKTTGGGGATATGAACTC
>-.-.-.1046
CCTCAAATCACTCTTTGGCAACGACCCCTTGTCACAGTAAAAATAGAAGGACAGCTAAAAGAAGCTCTATTAGATACAGGAGCAGATACATTAGAA------GATATAAATTTGCCAGGAAAATGGAAACCAAAAGGAGGAGGTTTTAAGGTAAAGTATGATCAGATACTCATAGAAATTTGTGGAAAAAAGGCTATAGGTGTAGTAGGACCTACACCTAACATTGGACGAATGACTCAGATTGGTTGTACTTTAAATTTCCCAATTAGTCCTATTGACACTGTACCAGTAAAATTAAAGCCAGGAATGGATGGACCAAAGGTCAAACAGTGGCCATTGACAGAAGAAAAAATAAAAGCATTAACAGAAATTTGTAAAGAAGARGAGGAAGGAAAAATTTCAAAAATTGGGCCTGAAAATCCATACAATACTCCAGTATTTATAAAGAAGAGCTGGAGAAAAGATAGAGAGCTCAATAAAAGAACTCAGGACTTTTGGGAAGTTCAATTAGGAATACCACAYCCAGCAGGTAAGAAATCAACACTAGATGTGGGGGATGCATATTCAATTCCTTTAGATGAAAGCTTTAGGAAGTATACTGCATTCACCATACCTAGTAGAAACAATACACCAGGAATCAGATATCAGTACAATGTGCTACCAGGATGGAAAGGGTCACCGGCAATATTCCAGTGTAGCATGACA---AAAATCTTAGAGCCCTTTAGAATAAAAAATCCAGAAATAATCCAATACGATGACTTGGTATCTGATTTAGAAATAGGGCAGCACAGAACAAAAATAGAGGARCTGAGAGCTCATCTAAGTTGGGGGTTTACACCAGACAAGCAGAAGGAACCACTTTGGGGATATGAACTC
>-.-.-.1049
CCTCAAATCACTCTTTGGCAACGACCCCTTGTCACAGTAAAAATAGGAGGACAGCTGAAAGAAGCTCTATTAGATACAGGAGCAGATACATTAGAA------GATATAAATTTGCCAGGRAAATGGAAACCAAAAGGAGGAGGTTTTAAAGTAAGRTATGATGAGATACTTATAGAAATTTGTGGAAAAAAGGCTATAGGTGTAGTAGGACCAACACCTAACATTGGACGAATGACTCAGATTGGTTGTACTTTAAATTTCCCAATTAGTCCTATTGATACTGTACCAGTAAAATTAAAGCCAGGAATGGATGGACCAAAGGTTAAACAGTGGCCATTGACAGAAGAAAAAATAAAAGCGTTAACAGAAATTTGTAAAGARGAAGAGGAAGGAAAAATCTCAAAAATTGGGCCTGAAAATCCATACAATACTCCAGTATTTATAAAGAAGAGCTGGAGAAAAGATAGAGAGCTCAATAAAAGAACTCAGGACTTTTGGGAAGTTCAATTAGGAATACCGCATCCAGCAGGGAAGAAATCAACACTGGATGTGGGAGATGCATATTCAGTTCCTTTAGATGAAAGYTTTAGAAAGTATACTGCATTCACCATACCTAGTATAAACAATACACCAGGAATTAGATATCAGTACAATGTKCTRCCAGGATGGAARGGATCACCAGCAATATTCCAGAGTAGCATGACA---AAAATCTTAGAGCCCTTTAGAATAAAAAATCCAGAAATGATCCAATACGATGACTTGGTATCTGATTTAGAAATAGGGCAACACAGAGCAAAAATAGAGGATCTAAGAGCTCATCTAAGCTGGGGATTTACACCAGACAAGCAGAAGGAACCACTTTGGGGATATGAACTC
>-.-.-.1050
CCTCAAATCACTCTTTGGCAGCGACCCCTTGTCACAGTAAAAATAGGAGGACAGCTAAAAGAAGCTCTATTAGATACAGGAGCAGATACATTAGAA------GATATACATTTGCCAGGAAAATGGAAGCCAAAAGGAGGAGGTTTTAAAGTAAGGTATGATCAAATACTTATAGAAATTTGTGGAAAAAAGGCTATAGGTGTAGTAGGGCCTACACCTAACATTGGAAGAATGACTCAGATTGGTTGTACTTTAAATTTCCCAATTAGTCCTATTGACACTGTACCAGTAAAATTAAAGCCAGGAATGGATGGACCAAAGGTTAAACAGTGGCCATTGACAGAAGAAAAAATAAAAGCATTAACAGAAATTTGTAAAGAGGAAGAGGAAGGAAAAATTTCAAAAATTGGGCCTGAAAATCCATACAATACTCCAGTATTTATAAAGAAGAGCTGRAGGAAAGATMGAGAGCTCAATAAAAGAACTCAGGATTTTTGGGAAGTTCAATTAGGAATCCCGCATCCAGCAGGTAAGAAATCAACACTAGATGTGGGAGATGCATATTCAGTTCCTTTAGATGAAAGCTTTAGAAAGTATACTGCATTCACCATACCTAGTATAAACAATACACCAGGAATCAGATATCAGTACAATGTACTGCCAGGATGGAAAGGATCACCGGCAATATTCCAGAGTAGCATGACA---AAAATCTTAGAGCCCTTTAGAATAAAAAATCCAGATATAATCCAATACGATGACTTGGTATCTGACTTGGAAATAGGGCAGCACAGAGCAAAAATAGAGGAGCTGAGAGCTCATCTAAGCTGGGGATTTACACCAGACAAGCAGAAGGAACCACTTTGGGGATATGAACTC
>-.-.-.1051
CCTCAAATCACTCTTTGGCAACGACCCCTTGTCACAGTAAAAATAGGAGGACAACTGAAAGAAGCTCTATTAGATACAGGAGCAGATACATTAGAA------GATATAAATTTGCCAGGAAAATGGAAACCAAAAGGAGGAGGTTTTAGGGTAAGATATGATCAGATATCTATAGAAATTTGTGGGAAAAAGGCTATAGGTGTAGTAGGACCTACACCTAACATTGGACGAATGACTCAGATTGGTTGTACTTTAAATTTCCCAATTAGTCCTATTGACACTGTACCAGTAACATTAAAGCCAGGAATGGATGGACCAAAGGTTAAACAGTGGCCATTGACAGAAGAAAAAATAAAAGCATTAACAGAAATTTGTAAAGAGGAAGAGGAGGGAAAAATCTCAAAAATTGGGCCTGAAAATCCATACAATACTCCAGTATTTATAAAGAAGAGCTGGAGGAAAGATAGAGAGCTCAATAAAAGAACTCAGGACTTTTGGGAAGTTCAATTAGGAATACCACATCCAGCAGGTAAGAAATCAACACTAGATGTGGGAGATGCATATTCAGTTCCTTTACATGAAGGCTTCAGAAAGTATACTGCATTCACCATACCTAGTATAAACAATACACCAGGAATCAGATATCAGTACAATGTGCTGCCAGGATGGAAAGGATCACCGGCAATATTCCAGTGTAGCATGACA---AAAATCTTAGAGCCCTTTAGAATAAAAAATCCAGACATAATCCAATACGATGACTTGGTATCTGATTTAGAAATAGGGCAGCACAGAACAAAAATAGAGGAGCTGAGAGCTCATCTAAGCTGGGGATTTACACCAGACAAGCAGAAGGAACCACTTTGGGGATATGAACTC
>-.-.-.1052
CCTCAAATCACTCTTTGGCAGCGACCCCTAGTCACAATAAAAATAGGAGGACAGCTAAAAGAAGCTCTATTAGATACAGGGGCAGATACATTAGAA------GATATAAATTTGCCAGGAAAATGGAAACCAAAAGGAGGAGGTTTTAAGGTAAGGTATGATCAGATACCTATAGAAATTTGTGGAAAAAAGGTTATAGGTGTGGTAGGATCCACCCCTAACATTGGACGACTGACTCAGCTTGGTTGTACTTTAAATTTCCCAATTAGTCCTATTGACACTGTACCAGTAAAGTTAAAGCCAGGAATGGATGGACCAAAGGTTAAACAGTGGCCATTGACAGAAGAAAAAATAAAAGCATTAACAGAAATATGTAAAGAGGAAGAGGAAGGAAAAATCTCAAAAATTGGGCCTGAAAATCCATACAATACTCCAGTATTTATAAAGAAGAGCTGGAGAAAAGATAGAGAGCTCAATAAAAGAACTCAAGACTTTTGGGAAGTTCAGTTAGGAATACCGCATCCAGCAGGTAAGAAATCAACACTAGATGTGGGAGATGCATATTCRGTTCCTTTAGATGAAAGCTTTAGAAAGTACACTGCATTCACCATACCTAGTATAAACAATACACCAGGAATCAGATATCAGTACAATGTGCTGCCAGGATGGAAAGGATCACCAGCAATATTTCAGAGTAGCATGACA---AAAATCTTAGAGCCTTTTAGAATAAAAAATCCAGAAATGATCCAATACGATGACCTGGTATCAGATTTAGAAATAGGGCAGCACAGAATAAAAATAGAGGAGCTGAGAACTCATCTAAGATGGGGATTTACACCAGACAAGCAGAAGGAACCACTTTGGGGATATGAACTC
>-.-.-.1056
CCTCAAATCACTCTTTGGCAACGACCCCTTGTCACAGTAAAAATAGRAGGACAGCTRAAAGAAGCTCTATTAGATACAGGAGCAGATACATTAGAA------GAYATAAATTTGCCAGGRAAATGGAAACCAAAAGGAGGAGGTTTTAAGGTAAGGTATGATCAGATACTTATAGAAATTTGTGRAAAAAAGGCTGTAGGTGTAGTAGGACCTACACCTAACATTGGRCGAATGACCCAGATTGGTTGTACTTTAAATTTCCCAATTAGTCCTATTGAYACTGTACCAGTARCATTAAAACCAGGAATGGATGGACCAAAGGTTAAACAGTGGCCATTGACAGAAGARAAAATAAAAGCATTAACAGAAATTTGTAAAGAGGAAGAGGAAGGAAAAATYTCAAAAATTGGGCCTGAAAATCCATATAATACTCCAGTATTTATAAAGAAGAGCTGGAGRAAAGATAGRGAGCTYAATAAAAGAACTCAGGAYTTTTGGGAAGTYCAATTAGGAATACCGCATCCAGCAGGWAAGAAATCAACACTAGATGTGGGAGATGCATATTCAGTTCCTTTAGATGAAAGCTTTAGAAAGTATACTGCATTCACCATACCTAGTATAAACAATACACCAGGAATCAGATATCAGTACAATGTRCTGCCAGGATGGAAAGGATCACCAGCAATATTCCAGAGTAGCATGACA---AAAATCTTAGAGCCCTTTAGAASAAAAAATCCAGAAATAATCCAATACGATGACTTGGTATCTGATTTAGAAATAGGGCAGCACAGRRYAAAAATAGAKGAGCTAAGAGCTCATCTAAGCTGGGGATTTACACCAGACAAGCAGAAGGAACCACTTTGGGGATATGAACTC
>-.-.-.1060
CCTCAAATCACTCTTTGGCAACGACCCCTTGTCACAATAAAAATAGGAGGACAGCTGAAAGAAGCTCTATTAGATACAGGAGCAGATACATTAGAA------GAGATARATTTGCCAGGAAAATGGAAACCAAAAGGAGGRGGTTTTAARGTAAGGTATGATCAGATACYTATAGAAATTTGTGGAAAAAAGGCTATAGGTGTGGTAGGACCTACACCTAACATTGGACGAATGACTCAGCTTGGKTGTACTTTAAATTTCCCAATTAGTCCTATTGACACTGTACCAGTAACATTAAAGCCAGGAATGGATGGACCAAAGGTTAAGCARTGGCCWTTGACCGAAGAAAAAATAAAAGCCTTAACAGAAATTTGTAAAGAGGAARAGGAAGGAAAAATCTCAAAAATTGGGCCTGAAAATCCATACAATACTCCAGTATTTATAAAGAAGAGCTGGAGGAAAGACAGAGAACTTAATAAAAGAACTCAGGAYTTTTGTGAAGTTCAATTAGGAATACCGCATCCAGCAGGTAAGAAATCAACACTAGATGTGGGAGATGCATATTCAGTTCCTTTAGATGAAAATTTTAGAAAGTATACTGCATTTACCATACCTAGTATAAACAATACACCAGGAATCAGATATCAGTACAATGTGCTGCCAGGATGGAAAGGATCACCRGCAATATTCCAGTGTAGCATGACA---AAAATCTTAGAGCCCTTTAGAATAAAAAATCCAGAAATAATCCAATACGATGACTTGGTATCTGATTTAGAAATAGGGCAGCACAGAACAAAARTAGAGGAGYTAAGAAATCATCTAAGCTGGGGAYTTACACCAGATAAGCAGAAGGAACCACTTTGGGGATATGAACTC
>-.-.-.1065
CCTCAAATCACTCTTTGGCAACGACCCCTTGTCACAGTAAAAATAGCAGGACAGCTRAAAGAAGCTCTATTAGATACAGGAGCAGATACATTAGAA------GATATAAATTTGCCAGGAAAATGGAARCCAAAAGGAGGAGGGTTTAAGGTAAGRTATGATCAGATACTTATAGAAATTTGTGGAAAAAAGGCTATAGGTGTRGTAGGACCTACACCTAACATTGGAMGAATGACTCAGATTGGTTGTACTTTAAATTTCCCAATTAGTCCTGTTGACACTGTACCAGTAACATTAAAGCCAGGAATGGATGGACCAAAGGTTAAGCAGTGGCCATTGACTGAAGAAAAAATAAAAGCCTTAACAGAAATTTGTAAAGAGGAAAAGGAAGGAAAAATCTCAAAAATTGGGCCTGAAAATCCATACAATACTCCAGTATTTATAAAGAAAAGCTGGAGGAAAGACAGAGAGCTCAATAAAAGAACTCAGGACTTTTGGGAAGTTCAATTAGGAATACCACATCCAGCAGGTARGAAATCAACACTAGATGTGGGAGATGCATATTCAGTTCCYTTAGATGAAAGCTTTAGAAAGTAYACTGCATTTACCATACCTAGTATAAACAATACACCAGGAATCAGATATCAGTACAATGTACTACCAGGATGGAAAGGATCACCAGCAATATTCCAGTGTAGCATGACA---AAAATCTTAGAGCCCTTTAGAACAAAAAACCCAGAAATAATCCAATACGATGACTTGGTATCTGATTTAGAAATAGGGCAGCACAGAACAAAAATAGAGGAGCTAAGAAGTCATCTAAGCTGGGGATTTACACCAGATAAGCAGAAGGAACCACTTTGGGGATATGAACTC
>-.-.-.1066
CCTCAAATCACTCTTTGGCAACGACCCCTYGTCACAGTAAAAATAGGRGGACAGCTGAAAGAAGCTCTATTAGATACAGGAGCAGATACATTAGAA------GAGATAAATTTGCCAGGAAAATGGAAACCAAAAGGAGGAGGTTTTAAGGTAAGGTATGATCAGATACTTATAGAAATTTGTGGAAAAAAGGCTATAGGTGTGGTAGGACCTACMCCTAACATTGGACGAATGACTCAAATTGGTTGTACTTTAAATTTCCCAATTAGTCCTATTGACACTGTACCAGTAAMATTAAAGCCAGGAATGGATGGACCWAAGGTTAAACAGTGGCCATTGACCGAAGAAAAAATAAAAGCCTTAACAGAAATTTGTAAAGAGGAAAAGGAAGGAAAAATCTCAAAAATTGGGCCTGAAAATCCATACAATACTCCAGTATTTATAAAGAAGAGCTGGAGGAAAGACAGAGAGCTTAATAAAAGAACTCAGGACTTTTGGGAAGTTCAATTAGGAATACCGCATCCAGCAGGTAAGAAGTCAACACTAGATGTGGGAGATGCATATTCAGTWCCTCTAGATGAAAGCTTTAGAAAGTATACTGCATTTACCATACCTAGTATAAACAATACACCAGGAATCAGATATCAGTACAATGTGCTGCCAGGATGGAAAGGATCACCKGCAATATTCCARTGTAGCATGACA---AAAATCTTAGAGCCCTTTAGAATAAAAAACCCAGAAATAATCCAATACGATGACTTGGTATCTGATYTAGAAATAGGGCAGCACAGAACAAAAATAGAGGAGCTAAGAAGTCATCTAAGCTGGGGATTTACACCGGATAAGCAGAAGGAACCACTGTGGGGATATGAACTC
>-.-.-.1072
CCTCAAATCACTCTTTGGCAACGACCCCTTGTCACAGTAARAGTAGATGGRCAGCTAAYAGAAGCTCTATTAGATACAGGAGCAGATACATTAGAA------GATATAAATTTGYCAGGAAAATGGAAACCAAAAGGAGGAGGTTTTAAAGTAAGGTATGATCAGATACTTATAGAAATTTGTGGAAAAAAGGCTATAGGTGTAGTAGGACCTACACCCAACATTGGACGAATGACTCAGATTGGTTGTACTTTAAATTTCCCAATTAGTCCTATTGACACTGTACCWGTAACATTAAAGCCAGGAATGGATGGACCAAAGGTTAAACAGTGGCCATTGACAGAAGARAAAATAAAAGCATTAACRGAAATTTGTAAAGARGAAGAGGAAGGAAAAATCTCAAAAATTGGGCCTGAAAATCCATACAATACTCCAGTCTTTATAAGGAAGAGCTGGAGGAAAGATAGAGAGCTCAATAAAAGAACTCAGGACTTTTGGGAAGTTCAATTAGGAATACCACATCCAGCAGGTAAGAAATCAACACTAGATGTGGGAGATGCATACTCAGTTCCTTTAGATGAAAGYTTTAGAAAGTATACTGCATTCACCATACCTAGTACAAACAATACACCAGGAATCAGATATCAGTACAATGTGCTGCCAGGATGGAAAGGATCACCAGCAATATTTCAGAGTAGCATGACA---AAAATCTTAGAGCCCTTTAGAATAAAAAATCCAGAAATAATCCAATACGATGACTTGGTATCTGATTTAGAAATAGGGCAGCACAGAATAAAAATAGAGGAGCTAAGAGCTCATCTAARCTGGGGGTTTACACCAGACAAGCAGAAGGAACCACTTTGGGGATATGAACTC
>-.-.-.1073
CCTCAAATCACTCTTTGGCAACGACCCCTTGTCACAGTAAAAATAGGAGGGCAGCTAAGAGAAGCTCTATTAGATACAGGAGCAGATACATTRGAA------GATATAAATTTGCCAGGAAAATGGAAACCAAAAGGAGGRGGTTTTAAGGTAAAGTATGATCAGATACTTATAGAAATTTGTGGAAAAAAGGCTATAGGAGTGGTAGGACCTACACCTAACATTGGACGAATGACTCAGATTGGTTGTACTTTAAATTTTCCAATTAGTCCTATTGACACTGTACCAGTAACATTAAAGCCAGGAATGGATGGACCAAAGGTTAAACAGTGGCCATTGACAGAAGAAAAAATAAAAGCATTAACAGAAATTTGTAAAGAGGAAGAGGAAGGAAAAATCTCAAAAATTGGGCCTGAAAATCCATACAATACTCCAGTATTTATAAAGAAGGGCTGGAGGAAAGACAGAGAGCTCAATAAAAGAACTCAGGACTTTTGGGAAGTTCAATTAGGAATACCACATCCAGCAGGTAAGAAATCAACACTRGATGTGGGAGATGCATATTCAGTTCCTTTAGATGAAAGCTTTAGAAAGTATACTGCATTTACCATACCTAGTATAAACAATACACCAGGAATCAGATATCAGTATAATGTGCTACCAGGATGGAAAGGATCACCGGCAATATTCCAGAGTAGCATGACA---AAAATCTTAGAGCCCTTTAAGATAAAAAATCCAGAAWTGATCCAATACGATGACCTGGTATCCGATTTAGACATAGGGCAACAYAGAACAAAAATAGAGGAGCTAAGAGCTCATCTAAGCTGGGGATTCACACCAGACAAGCAAAAGGAACCRCTKTGGGGATATGAACTC
>-.-.-.1074
CCTCAAATCACTCTTTGGCAACGACCCGTTGTCACAGTAAAAATAGAAGGACAACTGAGAGAAGCTCTATTAGATACAGGAGCAGATACATTAGAA------GAGATAAATTTGCCAGGAAAATGGAAACCAAAAGGAGGAGGTTTTAAAGTAAGGTATGATCAGATATCTATAGAAATTTGTGGAAAAAAGGCTATAGGTGTAGTAGGACCTACACCTAACATTGGACGAATGACTCAGCTTGGTTGTACATTAAATTTCCCAATTAGTCCTATTGATACTGTACCAGTAAAATTAAAGCCAGGAATGGATGGACCAAAGGTTAAACAGTGGCCATTGACAGAAGAAAAAATAAAAGCATTAACAGAAATTTGTAAAGAGGAAGAGGAAGGAAAAATCTCAAAAATTGGGCCTGAAAATCCATACAATACTCCAGTATTTATAAAGAAGAGCTGGAGAAAAGATAGAGAGCTCAATAAAAGAACCCAAGATTTTTGGGAAGTTCAATTAGGAATACCGCATCCAGCAGGTAAGAAATCATCACTGGATGTGGGAGATGCATATTCAGTTCCTTTAGATGAAAACTTTAGAAAGTATACTGCATTCACCATACCTAGTATAAACAATACACCAGGAATCAGATATCAGTATAATGTGCTGCCAGGATGGAAAGGATCACCAGCAATATTCCAGTGTAGCATGACA---AAAATCTTAGAGCCCTTTAGAGCAAAAAATCCAGAAATAATCCAATACGATGACTTGGTATCTGATTTAGAAATAGGGCAGCACAGAATAAAAATAGAGGAGCTRAGAGCTCATCTAAGCTGGGGATTTACACCAGATAAGCAGAAGGAACCACTTTGGGGATATGAACTA
>-.-.-.1078
CCTCAAATCACTCTTTGGCAACGACCTCTTGTCACAATAAAAATAGGAGGACAGCTGAGAGAAGCTCTATTAGATACAGGAGCAGATACATTAGAA------GATATAAATTTGCCAGGAAAATGGAAACCAAAAGGAGGAGGTTTTAAGGTAAAATATGATCAGATACTTATAGAAATTTGTGGAAAAAAGGCTATAGGCGTGGTAGGACCTACACCTAACATTGGACGAATGACTCAGATTGGTTGTACTTTAAATTTCCCAATTAGTCCTATTGACACTGTACCAGTAACATTAAAGCCAGGAATGGATGGGCCAAAAGTTAAACAATGGCCATTGACAGAAGAAAAAATAAAAGCATTAGTAGAAATTTGTAATGAAGAAAAGGAAGGAAAAATCTCAAAAATTGGGCCTGAAAATCCATACAATACTCCAGTATTTATAAAGAAGAGTTGGAGAAAAGATAGAGAGCTCAATAAAAGAACTCAGGATTTTTGGGAAGYTCAATTAGGAATACCGCATCCAGCAGGGAAGAAATCAACACTAGATGTGGGAGATGCATATTCAGTCCCTTTAGATGAAAGCTTTAGAAAGTATACTGCATTCACCATACCTAGTACAAACAATACACCAGGAATCAGATATCAGTACAATGTGCTGCCAGGATGGAAAGGATCACCGGCAATATTCCAGTGTAGCATGACA---AAAATCTTAGAGCCTTTTAGAATAAAAAATCCAGAAATGATCCAATATGATGACTTGGTATCTGATTTAGAAATAGGGCAGCACAGAACAAAAATAGAGGAGCTGAGGGCTCATCTAAGCTGGGGATTTACACCAGACAAGCAGAAGGAACCACTTTGGGGATATGAACTC
>-.-.-.108
CCTCAAATCACTCTTTGGCAACGACCCCTTGTCACAGTAAAAATAGGAGGACAGYTRAAAGAAGCTCTATTAGATACAGGAGCAGATACATTAGAA------GATATAAATTTGCMRGGAAAATGGAARCCAAAAGGAGGAGGTTTTAAAGTAAGGTATGATGAGATACCYATAGAAATTTGTGGAAAAAAGGCTATAGGTGTAGTAGGACCTACACCTAACATTGGAMGAATGACTCAGATTGGTTGTACTTTAAATTTCCCAATTAGTCCTATTGAYACTGTACCAGTAACATTAAAGCCAGGAATGGATGGACCAAAGGTTAAACAGTGGCCATTGACAGAAGAAAAAATAAAAGCATTAACAGAAATTTGTAAAGARGAARAGGAAGGAAAAATYTCAAAAATTGGGCCTGAAAATCCATACAATACTCCAGTATTTATAAAGAAGAGTTGGAGAAAAGATAGAGAGCTCAATAAAAGAACTCAGGACTTTTGGGAAGTTCAATTAGGAATACCACATCCAGCAGGTAAGAAATCAACACTAGATGTGGGAGATGCATATTCAGTTCCTTTAGATGYAARCTTTAGAAAGTATACTGCATTCACCATACCTAGTATAAACAATACACCAGGAATCAGATATCAGTAYAATGTGCTGCCAGGATGGAAAGGATCACCAGCAATATTCCAGAGTAGCATGACA---AAAATCTTAGAGCCCTTTAGAATAAAAAATCCAGAAATGATCCAATACGATGACTTGGTATCTGATTTAGAAATAGGACAGCACAGAGCAAAAATAGAGGARCTAAGAGCTCATCTAAGCTGGGGRTTTACACCAGACAAGCAGAAGGAACCACTTTGGGGATATGAACTC
>-.-.-.1081
CCTCAAATCACTCTTTGGCAACGACCCCTTGTCACAGTAAAAATAGGAGGACAGCTRAAAGAAGCTCTATTAGATACAGGAGCAGATACATTAGAA------GAAATAAATTTGCCAGGAAAATGGAAACCAAAAGGAGGAGGTTTTAARGTAAGGTATGAGCAAATATGTATAGAAATTTGTGGAAAAAAGGCTATAGGTGTAGTAGGACCTACACCTAACATTGGACGAATGACTCAGATTGGTTGTACTTTAAATTTCCCAATTAGTCCTATTGACACTGTACCAGTAACATTAAAGCCAGGAATGGATGGACCAAAGGTTAAACAGTGGCCATTGACAGAAGAAAAAATAAAAGCATTAACAGAAATTTGTAAAGAAGAAGAGGAAGGAAAAATCTCAAAAATTGGGCCTGAAAATCCATACAAYACYCCAGTATTTATAAAGAAGAGCTGGAGGAAAGAYAGAGAGCTCAATAAAAGAACTCAGGACTTTTGGGAAGTTCAATTAGGAATACCGCATCCAGCAGGTAAGAAATCAACACTAGATGTGGGAGATGCATATTCARTTCCTTTAGATGAAAGCTTTAGAAAGTATACTGCATTCACCATACCTAGTATAAACAATACACCAGGAATCAGRTATCAGTACAATGTGCTGCCAGGATGGAAAGGATCACCAGCAATATTCCAGTGTAGCATGACA---AAAATCTTAGAGCCCTTTAGAAGAAAAAATCCAGAAATAATCCAATACGATGACTTGGTATCTGATTTAGAAATAGGGCAGCACAGAACAAAAGTAGAGGAGCTAAGAGCTCATYTAAGCTGGGGATTTACACCAGACAAGCAGAAGGAACCACTTTGGGGGTATGAACTC
>-.-.-.1083
CCTCAGATCACTCTTTGGCAACGACCCCTCGTCACAATAAAAATAGCAGGACAGCTGAAAGAAGCTCTATTAGATACAGGAGCAGATACATTAGAA------GAGATAAATTTGCCAGGAAAATGGAAACCAAAAGGAGGAGGCTTTAAAGTAAGATATGATCAAATACTTATAGAAATTTGTGGAAAAAAGGCTATAGGTGTAGTAGGACCTACACCTAACATTGGGCGAATGACTCAGCTTGGTTGTACTTTAAATTTCCCAATTAGTCCTATTGACACTGTACCAGTAACATTAAAGCCAGGAATGGATGGGCCAAAGGTTAAACAGTGGCCATTGACAGAAGAAAAAATAAAAGCATTAACAGAAATTTGTAAAGAGGAAGAGGAAGGAAAAATCTCAAAAATTGGGCCTGAAAATCCATACAATACTCCAGTATTTATAAAGAAGAGCTGGAGGAAAGATAGAGAGCTCAATAAAAGAACTCAGGACTTTTGGGAAGTTCAATTAGGAATACCGCATCCAGCAGGCAAGAAATCAACACTGGATGTGGGAGATGCATATTCAGTTCCTTTAGATGAAAGCTTTAGAAAGTATACTGCATTCACCATACCTAGTGTAAACAATACACCAGGAATCAGATATCAGTACAATGTGCTACCTGGATGGAAAGGATCACCGGCAATATTCCAGTGTAGCATGACA---AAAATCTTAGAGCCCTTTAGAAYAAAAAATCCAGAAATGATCCAATACGATGACTTGGTATCTGATTTAGAAATAGGGCAGCACAGAACAAAAATAGAGGAGCTCAGAGCTCATCTAAGCTGGGGATTTACACCAGACAAGCAGAAGGAACCACTTTGGGGATATGAACTC
>-.-.-.1085
CCTCAAATCACTCTTTGGCAACGACCCCTTGTCRCWGTAAAAATAGGAGGACAGCTGAAAGAAGCTCYATTAGATACAGGAGCAGATACATTAGAA------GATATAAATTTGCCAGGAAAATGGAAACCAAAAGGAGGAGGTTTTAAAGTAAGGTATGATCAGATACTTATAGAAATTTGTGGAAAAAAGGCTATAGGTGTGGTAGGACCTACACCTAACATTGGACGAATGACTCAGATTGGTTGTACTCTAAATTTCCCAATTAGTCCTATTGACACTGTACCAGTAACATTAAAGCCAGGAATGGATGGACCAAAGGTTAAACAATGGCCATTGACAGAAGAAAAAATAAAAGCATTAACAGAAATTTGTAAAGAGGAAGAGGAAGGAAAAATCTCAAAAATTGGRCCTGAAAATCCATACAATACTCCAGTATTTATAAAGAAGAGCTGGAGGAAAGATAGAGAGCTCAATAAAAGAACTCAGGACTTTTGGGAAGTTCAATTAGGAATACCGCATCCAGCAGGTAAGAAATCAACACTAGATGTGGGAGATGCATATTCAGTTCCTTTAGATGAAAGCTTTAGAAAGTATACAGCATTCACCATACCTAGTATAAACAATACACCAGGAATCAGATATCAGTACAATGTGCTGCCAGGATGGAAAGGATCACCRGCAATATTCCAGAGTAGCATGACA---AAAATCTTAGAGCCCTTTAGAATAAAAAATCCAGAAATGATCCAATAYGATGACYTGGTATCTGAYTTAGAAATAGGGCAGCACAGAATAAAAATAGAAGAGCTRAGAGCTCATCTAAGYTGGGGATTTACACCAGACAAGCAGAAGGAACCACTTTGGGGATATGAACTC
>-.-.-.109
CCTCAAATCACTCTTTGGCAACGACCCCTTGTCACAGTAAAGATAGGRGGACAGCTGAAAGAAGCTTTATTAGATACAGGAGCAGATACATTAGAA------GATATAAATTTGCCAGGAAAATGGAAACCAAAAGGAGGGGGTTTTAAGGTAAGGTATGATCAGATACTTATAGAAATTTGTGGAAAAAAGGCTATAGGTGTRGTAGGACCTACACCTAACATTGGACGAATGACTCAGATTGGTTGTACTTTAAATTTCCCAATTAGTCCTATTGACACTGTACCAGTAACATTAAAGCCAGGAATGGATGGACCAAAAGTTAAACAGTGGCCATTGACAGAAGAAAAAATAAAAGCATTAACAGCAATTTGTAAAGAGGAWRAGGAAGGAAAAATCTCAAAAATTGGGCCTGAAAATCCATACAATACTCCAGTATTTATAAAGAAGAGCTGGAGAAAAGATAGAGAGCTCAATAAAAGAACTCAGGACTTTTGGGAAGTTCAATTAGGAATACCGCATCCAGCAGGTAGGAAATCAACACTAGATGTGGGAGATGCATATTCAGTTCCTTTGGATGAAARCTTTAGAAAGTATACTGCATTCACCATACCTAGTATAAACAATACACCAGGAATYAGATATCAGTACAATGTGCTGCCGGGATGGAAAGGATCACCAGCAATATTCCAGAGTAGCATGACA---AAAATCTTAGAGCCCTTTAGAATAAAAAACCCAGAAATGATCCAATACGATGACTTGGTATCTGATTTAGAAATAGGGCAGCACAGAACAAAAATAGAGGAGCTAAGAGCTCATCTAAGCTGGGGATTTACACCAGACAAGCAGAAGGAACCACTTTGGGGATATGAACTC
>-.-.-.1090
CCTCAAATCACTCTTTGGCAACGACCCCTTGTCACAGTAAAAATAGGAGGACAGCTGAAAGAAGCTCTATTAGATACAGGAGCAGATACATTAGAA------GATATAAATTTGCCAGGAAAATGGAAACCAAAAGGAGGAGGTTTTAAGGTAAGGTATGATCAGATACTTATAGAAATTTGTGGAAAAAAGGCTATAGGTGTAGTAGGACCTACACCTAACATTGGACGAATGACCCAAATTGGTTGTACTTTAAATTTCCCAATTAGTCCTATTGACACTGTACCAGTAACATTAAAGCCAGGAATGGATGGACCAAAGGTTAAACAGTGGCCATTGACAGAAGAAAAAATAAAAGCATTAACAGAAATTTGTAAAGAAGAAGAGGAAGGAAAAATCTCAAAAATTGGGCCTGAAAATCCATACAATACTCCAGTATTTATAAAGAAGAGTTGGAGGAAAGATAGGGAACTCAATAAGAGAACTCAGGACTTTTGGGAAGTTCAATTAGGAATACCGCACCCAGCAGGTAAGAAATCAACACTAGATGTGGGAGATGCATATTCAGTTCCTTTAGATGAAAGCTTTAGAAAGTATACTGCATTCACCATACCTAGTATAAACAATACGCCAGGAATCAGATATCAGTACAATGTGCTGCCAGGATGGAAAGGATCGCCAGCAATATTCCAGAGTAGCATGACA---AAAATCTTAGAGCCCTTTAGAATAAAAAATCCAGAAATGATCCAATACGATGACTTGGTATCTGATTTGGAAATAGGGCAGCACAGAACAAAAATAGAGGAGTTAAGAGCTCATTTAAGCTGGGGATTTACACCAGACAAACAGAAGGAACCACTTTGGGGATATGAACTC
>-.-.-.1091
CCTCAAATCACTCTTTGGCAACGACCCCTTGTCACAGTAAAAATAGGAGGACAGCTGAGAGAAGCTCTATTAGATACAGGAGCAGATACATTAGAA------GATATAAATTTGCCAGGRAAATGGAAACCAAAAGGAGGAGGTTTTAAAGTAAGRTATGATCAGATACTTATAGAAATTTGTGGAAAAAAGGCTATAGGTGTRGTAGGACCYACACCTAACATTGGACGAATGACTCAGATTGGTTGTACTTTAAATTTCCCAATTAGTCCTATTGACACTGTACCAGTAACATTAAAGCCAGGAATGGATGGACCAAGGGTGAAACARTGGCCATTGACAGAAGAAAAAATAAAAGCATTAACAGAAATTTGTAAAGAGGAASAGGAAGGAAAAATCTCAAAAATTGGACCTGAAAATCCATACAATACTCCAGTATTTATAAAGAAGAGCTGGAGGAAAGATAGAGAACTCAATAAAAGAACTCAGGACTTTTGGGAAGTYCAATTRGGAATACCACATCCAGCAGGTAAGAAATCAACACTGGACGTGGGAGATGCATATTCAGTTCCTTTAGATGAAARYTTTAGAAAGTATACTGCATTCACCATACCTAGTACAAACAATACACCAGGAATCAGATATCAGTACAATGTGCTGCCAGGATGGAAAGGATCACCGGCAATATTCCAGTGTAGCATGACA---AAAATCTTAGAGCCMTTTAGAATAAAAAATCCAGAAATAATCCAATACGATGACTTGGTATCTGATTTAGAAATAGGGCAGCACAGAACRAAAATAGAGGAGCTRAGAGCTCATCTAAGCTGGGGATTTACACCAGAYAAGCAGAAGGAACCACTTTGGGGATATGAACTC
>-.-.-.1092
CCTCAAATCACTCTTTGGCAACGACCCCTTGTCACAGTAAAAATAGAAGGACAGCTAAGAGAAGCTCTATTAGATACAGGAGCAGATACATTAGAA------GATATAAATTTGCCAGGAAAATGGAAACCAAAAGGAGGAGGTTTTAAGGTAAGGTATGATCAGATACTTATAGAAATTTGTGGAAAAAAGGCTATAGGTGTAGTAGGACCTACACCTAACATTGGACGAATGACTCAGATTGGTTGTACTTTAAATTTCCCAATTAGTCCTATTGACACTGTACCAGTAAAATTAAAGCCAGGAATGGATGGACCAAAGGTTAAACAGTGGCCATTGACAGAAGAAAAAATAAAAGCATTAACAGAAATTTGTAAAGAAGAAGAGGAAGGAAAAATCTCAAAAATTGGGCCTGAAAATCCATACAATACTCCAGTATTTATAAAGAAGAGCTGGAGGAAAGATAGAGAGCTCAATAAAAGAACTCAGGACTTTTGGGAAGTTCAATTAGGAATACCACATCCAGCAGGTAAGAAATCAACACTAGATGTGGGAGATGCATATTCAGTTCCTTTAGATGAAAGCTTTAGGAAGTATACTGCATTCACCATACCTAGTATAAACAATACACCAGGAATCAGATATCAGTACAATGTGCTACCAGGATGGAAGGGGTCACCAGCAATATTCCAGTGTAGCATGACA---AAAATCTTAGAGCCCTTTAGAATAAAAAATCCAGAAATAATCCAATACGATGACTTGGTATCTGATTTAGAAATAGGGCAGCACAGAGCAAAAATAGAGGAGCTAAGAGCTCATCTAAGCTGGGGGTTTACCCCAGACAAGCAGAAGGAACCACTTTGGGGATATGAACTC
>-.-.-.1095
CCTCAAATCACTCTTTGGCAACGACCCCTTGTCACAGTAAAAATAGGAGGACAGCTGAAAGAAGCTCTATTAGATACAGGAGCAGATACATTAGAA------GATATAAATTTGCCAGGAAAATGGAAACCAAAAGGAGGGGGTTTTAAGGTAAGGTATGATCAGATACTTATAGAAATTTGTGGAAAAAAGGCTATAGGTGTAGTAGGACCTACACCTAACATTGGACGAATGACTCAGATTGGTTGTACTTTAAATTTCCCAATTAGTCCTATTGACACTGTACCAGTAACATTAAAGCCAGGAATGGATGGGCCAAAGGTTAAACAGTGGCCATTGACAGAAGAAAAAATAAAAGCATTAACAGAAATTTGTAAAGAGGAAGAGGAAGGAAAAATCTCAAAAATTGGGCCTGAAAATCCATACAATACTCCAGTATTTATAARGAAGAGCTGGAGAAAAGATAGAGAGCTCAATAAAAGAACTCAGGACTTTTGGGAAGTTCAATTAGGAATACCGCATCCAGCAGGTCAGAAATCAACACTAGATGTGGGAGATGCATATTCAGTTCCTTTAGATGAARRCTTTAGAAAGTATACTGCATTCACCATACCTAGTATAAACAATACACCAGGAATTAGATATCARTACAATGTGCTGCCAGGATGGAAAGGATCACCAGCAATATTCCAGAGTAGTATGACA---AAAATCTTAGAGCCCTTTAGAATAAAAAATCCAGAAATGATCCAATACGATGACTTGGTATCTGATTTAGAAATAGGGCAGCACAGAATAAAAATAGAGGARCTGAGAGCTCATCTAAGCTGGGGATTTACCCCAGACAAGCAGAAGGAACCACTTTGGGGATATGAA---
>-.-.-.1097
CCTCAAATCACTCTTTGGCAACGACCCCTTGTCACAGTAAARATAGGAGGACAGCTGAAAGAAGCTCTATTAGATACAGGAGCAGATACATTAGAA------GATATAAATTTGCCAGGAAAATGGAAACCAAAAGGAGGAGGTTTTAARGTAAGGTATGATCAGATACTTATAGAAATTTGTGGAAAAAAGGCTATAGGTGTAGTAGGACCTACACCTAACATTGGACGAATGACTCAGATTGGTTGTACTTTAAATTTCCCAATTAGYCCTATTGACACTGTACCAGTARCATTAAAGCCAGGAATGGATGGACCAAAGGTTAAACAGTGGCCACTGACAGAAGAAAAAATAAAAGCATTAACAGAAATYTGTAAAGAGGAAGAGGARGGAAAAATCTCAAAAATTGGGCCTGAAAATCCATACAATACTCCAGTATTTATAAAGAAGAGCTGGAGAAAAGATAGGGAGCTCAATAAAAGAACTCAGGACTTTTGGGAAGTTCAATTAGGAATACCGCATCCAGCAGGTAAGAAATCAACACTAGATGTGGGAGATGCATATTCAGTTCCTTTAGATGAAAGCTTTAGAAAGTATACTGCATTCACCATACCTAGTATAAATAATACACCAGGAATCAGATATCAGTACAATGTGCTACCAGGATGGAAAGGATCACCAGCAATATTCCAGAGTAGCATGACA---AAAATCTTAGAGCCCTTTAGAAAGAAAAATCCAGAAATGATCCAATACGATGACTTGGTATCTGATTTAGAAATAGGGCAACACAGRACAAAAATAGAGGARCTGAGAGCTCACCTAAGCTGGGGRTTTACACCAGACAAGCAGAAGGAACCACTTTGGGGATATGAACTC
>-.-.-.1099
CCTCAAATCACTCTTTGGCAACGACCCCTTGTCACAGTAAAAATAGGAGGACAGYTGAAAGAAGCTCTATTAGATACAGGAGCAGATACATTAGAA------GATATAAATTTGCCAGGAAAATGGAAACCAAAAGGAGGAGGTTTTAAGGTAAAGTATGATCAAATACTTATAGAAATTTGTGGRAAAAAGGCTATAGGTGTRGTAGGACCTACACCTAACATTGGACGAATGACTCAGATTGGTTGTACTTTAAATTTCCCAATAAGTCCTATTGACACTGTACCAGTAACATTAAAGCCAGGAATGGATGGACCAAAGGTTAAACAATGGCCATTGACAGAAGAAAAAATAAAAGCATTAACAGAAATTTGTAAAGAGGAAGAGGAAGGAAAAATCTCAAAAATTGGGCCTGAAAATCCATACAATACCCCAGTATTTATAAAGAAGAGCTGGAGGAAAGATAGGGAGCTCAATAAAAGAACTCAGGACTTTTGGGAAGTTCAATTAGGAATACCGCATCCAGCAGGTAAGAAATCAACACTAGATGTGGGAGATGCATATTCAGTGCCTTTAGATGAAAGCTTTAGAAAATATACTGCATTCACCATACCTAGTCTAAAYAATACACCAGGAATCAGATATCAGTACAATGTGCTGCCAGGATGGAAAGGATCACCAGCAATATTCCAGAGTAGCATGACA---AAAATCTTAGAGCCCTTTAAAATAAAGAATCCAGAAATGATCCAATACGATGACTTGGTATCTGATTTGGAAATAGGGCAGCACAGAACAAAAATAGAGGAGCTAAGAGCTCATCTAAAATGGGGGTTTACACCAGACAAACAGAAAGAACCACTTTGGGGATATGAACTC
>-.-.-.11
CCTCAAATCACTCTTTGGCAACGACCCCTTGTCACAGTAAAAATAGGAGGACAGCTGAAAGAAGCTCTATTAGATACAGGAGCAGATACATTAGAA------GATATAAATTTGCCAGGAAAATGGAAACCAAAAGGAGGAGGTTTTAAAGTAARGTATGATCAGATACTTATAGAAATTTGTGGAAAAAAGGCTATRGGTGTGGTAGGACCTACACCTAACATTGGGCGAATGACTCAGATTGGTTGTACTTTAAATTTCCCAATTAGCCCTATTGACACTGTACCAGTAACATTAAAACCAGGAATGGATGGACCAAAGGTTAAACAATGGCCATTGACAGAAGAAAAAATAAAAGCATTAACAGAAATTTGTAAAGAGGAAGAGGAGGGAAAAATCTCAAAAATTGGGCCYGAAAATCCATACAATACTCCAGTATTTATAARGAAGAGCTGGAGGAAAGACAGAGAGCTCAATAAAAGAACTCAGGACTTTTGGGAAGTTCAATTAGGAATACCGCATCCAGCAGGTAAGAAATCAACACTAGATGTGGGAGATGCATATTCAGTTCCTTTAGATGAAAGCTTTAGAAAGTATACTGCATTCACCATACCTAGTATAAACAATACACCAGGAATCAGATATCAATACAATGTGCTGCCAGGATGGAAAGGATCCCCGGCAATATTCCAGAGTAGCATGACA---AAAATTTTAGAGCCCTTCAGAATGAAGAATCCAGAAATAATCCAATACGATGACTTGGTATCTGATTTAGAAATAGAGCAGCACAGAACAAAAATAGAGGAGCTAAGAGCTCATCTAARCTGGGGATTTACACCAGACAAGCAGAAGGAACCACTTTGGGGATATGAACTC
>-.-.-.110
CCTCAAATCACTCTTTGGCAACGACCCCTTGTCACAGYAAGAATAGGAGAACAGCTGATAGAAGCTCTATTAGATACAGGAGCAGATACATTAGAA------GATATAAATTTGCCAGGAAGATGGAAACCAAAAGGAGGAGGTTTTAAAGTAAGGTATGATCAGATACTTATAGAAATTTGTGGAAAAAAGGCTATAGGTGTGGTAGGACCTACACCTAACATTGGACGAATGACTCAGMTTGGTTGTACTTTAAATTTCCCAATTAGTCCTATTAATACTGTACCAGTAACATTAAAGCCAGGAATGGATGGACCAAAGGTTAAACAGTGGCCATTGACAGAAGAAAAAATAAAAGCATTAACAGAAATTTGTAAAGAGGAAGAGGAAGGAAAAATCTCAAAAATTGGGCCTGAAAATCCATACAATACTCCAGTATTTATAAAGAAGAGCTGGAGGAAAGATAGAGAGCTYAATAAAAGAACTCAGGAYTTTTGGGAAGTTCAATTAGGAATACCGCATCCAGCGGGTAAGAAATCAACACTAGATGTGGGAGATGCATATTCAGTTCCTTTAGATGAAAGCTTTAGAAAGTAYACTGCATTCACCATACCTAGTATAAACAATACACCAGGAATCAGATATCAGTACAATGTGCTGCCAGGATGGAAAGGATCACCGGCAATATTCCAGTGTAGTATGACA---AAAATCTTAGAGCCCTTTAGAATAAAAAATCCAGAGATGATCCAATACGATGACTTGGTATCTGATTTAGAAATAGGGCAGCACAGAACAAAAATAGAGGAGCTAAGAGCTCATCTAAGCTGGGGATTTACACCAGACAAGCAGAAGGAACCACTTTGGGGATATGAACTC
>-.-.-.1102
CCTCAAATCACTCTTTGGCAACGACCCATTGTTACAGTAAGAATAGAAGGACAGCTGAAAGAAGCTCTATTAGATACAGGAGCAGATACATTAGAA------GATATAAATTTGCCAGGAAAATGGAAACCAARAGGAGGAGGTTTTAAAGTAAGGTATGATCAGATACTCATAGAAATTTGTGGAAAAAAGGCTATAGGTGTAGTAGGACCTACACCAAACATTGGGCGAATGACTCAGATTGGTTGTACTTTAAAT---CCAATTAGTCCTATTGACACTGTACCAGTAAAATTAAAGCCAGGAATGGATGGACCAAAGGTTAAACAGTGGCCATTGACAGAAGAAAAAATAAAAGCATTAACAGAAATTTGTAAAGAGGAAGAGGAAGGAAAAATCTCAAAAATTGGGCCTGAAAATCCATACAATACTCCAATATTTATAAAGAAAAGCTGGAGRAAAGATAGAGAGCTCAATAAAAGAACTCAGGAYTTTTGGGAAGTTCAATTAGGAATACCGCATCCAGCAGGTAAGAAGTCAACACTGGATGTGGGAGATGCATATTCAGTTCCTTTAGATGAAAGCTTTAGAAAGTATACTGCATTCACCATACCTAGTATAAACAATACACCAGGAATCAGATATCAGTACAATGTGCTACCAGGATGGAAAGGATCACCAGCAATATTCCAGAGTAGCATGACA---AAAATCTTAGAGCCCTTTAGAATAAAAAATCCAGAAGTRATCCAATACGATGACTTGGTATCTGATTTAGAAATAGGGCAGCACAGAGCAAAAATAGAGGAGCTRAGAGCTCATCTAAGCTGGGGATTTACACCAGACAAGCARAAGGAACCACTTTGGGGATATGAACTC
>-.-.-.1108
CCTCAAATCACTCTTTGGCAACGACCCCTTGTCACAATAAAAATAGGAGGACAGCTGAAAGAAGCTCTATTAGATACAGGAGCAGATACATTAGAA------GATATAAATTTGCCAGGAAAATGGAAACCAAAAGGAGGAGGTTTTAARGTAAGGTATGATCAGATACTTATAGAAATTTGTGGAAAAAAGGCTATAGGTGTRGTAGGACCTACACCTAACATTGGACGAATGACTCAGATTGGTTGTACTTTAAATTTCCCAATTAGTCCTRTTGACACTGTACCAGTAACATTAAAGCCAGGAATGGATGGACCAAAGGTTAAACAGTGGCCATTGACAGAAGAAAAAATAAAAGCATTAACAGAAATTTGTRAAGAGGAAGAGGAAGGAAAAATTTCAAAAATTGGGCCTGAAAATCCATACAATACTCCAGTRTTTATAAAGAAGAGCTGGAGRAAAGATAGAGAGCTCAATAAAAGAACTCAGGACTTTTGGGAAGTTCAATTAGGRATACCGCATCCAGCGGGTAAGAAATCAACACTAGATGTGGGAGATGCATATTCAGTTCCTYTAGATGAAAGCTTTAGAAAGTATACTGCATTCACCATACCTAGTATAAATAATACACCRGGAATCAGATATCAGTACAATGTGYTGCCAGGATGGAAAGGATCACCGGCAATATTCCAGAGTAGCATGACA---AAAATCTTAGAACCMTTTAGAATAAAAAATCCAGACATGATCCAATACGATGACTTGGTATCTGATTTAGAAATAGGGCAGCACAGAGCAAAAATAGAGGAACTAAGAGCTCATTTAARCTGGGGRTTTACACCAGACAAGCAGAAGGAACCACTTTGGGGATATGAACTC
>-.-.-.1109
CCTCAAATCACTCTTTGGCAACGACCCCTTGTCACAGTAAAAATAGGAGGACAGCAGAAACAGGCTCTATTAGATACAGGAGCAGATACATTAGAA------GATATAAATTTGCCAGGAAAATGGAAACCAAAAGGAGGRGGTTTTAAGGTAAGGTATGATCAGATACTTATAGAAATTTGTGGAAAAAAGGCTATAGGTGTAGTAGGACCTACACCTAACATTGGACGAATGACTCAGATTGGCTGTACTTTAAATTTCCCAATTAGTCCTATTGACACTGTACCAGTAACATTAAAGCCAGGAATGGATGGACCAAAGGTTAAACAGTGGCCATTGACAGAAGAAAAAATAAAAGCATTAACAGACATTTGTAAAGAGGAAGAGGAAGGAAAAATCTCAAAAATTGGGCCTGAAAATCCATACAATACTCCAGTATTTATAAAGAAGAGCTGGAGGAAAGATAGAGAGCTCAATAAAAGAACTCAGGACTTTTGGGAAGTTCAATTAGGAATACCGCATCCAGCAGGTAAGAAATCAACACTAGATGTGGGAGATGCATATTCAGTTCCTTTAGATGAAAACTTTAGAAAGTATACTGCATTCACCATACCTAGTATAAACAATACACCAGGAATCAGGTATCAGTACAATGTGCTGCCAGGATGGAAAGGGTCACCGGCAATATTCCAAAGTAGCATGACA---AAAATCTTAGAACCCTTTAGAACAAAAAACCCAGACATAATCCAATACGATGATTTGGTATCGGATTTAGAAATAGGGCAGCACAGAACAAAGATAGAGGAGCTAAGAGCTCATCTAAGATGGGGATTTACACCAGATAAGCAGAAGGAACCACTTTGGGGATATGAACTC
>-.-.-.1110
CCTCAAATCACTCTTTGGCAACGACCYCTTGTCACAGTAAAAATAGGAGGACAGCTGAAAGAAGCTCTATTAGAYACAGGAGCAGATACATTAGAA------GATATAAATTTGCCAGGAAAATGGAAACCAAAAGGAGGAGGTTTTAAGGTAAAGTATGATCAGATACTTATAGAAATTTGTGGAAAAAAGGCTATAGGTGTRGTAGGACCTACACCTAACATTGGACGRATGACTCAGATTGGTTGTACTTTRAATTTCCCAATTAGTCCTATTGACACTGTACCAGTARCATTAAAGCCAGGAATGGATGGACCAAAGGTTAAACAGTGGCCATTGACAGAAGAAAAAATAAAAGCATTAACAGAAATTTGTAAAGAGGAAAAGGAAGGAAAAATCTCAAGAATTGGGCCTGAAAATCCATACAATACTCCRGTATTTATAAAGAAGAGCTGGAGGAAAGATAGAGAGCTCAATAAAAGAACTCAGGACTTTTGGGAAGTTCAATTAGGAATACCACATCCAGCAGGTAAGAAATCRACACTAGATGTGGGAGATGCATACTCAGTTCCTTTAGATGAAAGCTTTAGAAAATATACTGCATTTACCATACCTAGTAYAAACAATACACCAGGRATCAGATATCAGTACAATGTGCTGCCAGGATGGAAAGGATCACCGGCAATATTCCARTGTAGCATGACA---AAAATCTTAGAGCYCTTTAGAATAAAAAATCCAGAAATGATCCAATACGATGACTTGGTATCTGATTTAGAAATAGGGCAGCACAGAACAAAGATAGAGGAGCTRAGAGCTCATCTAAGCTGGGGATTTACACCAGATAAGCAGAAGGAACCACTTTGGGGATATGAACTC
>-.-.-.1111
CCTCAAATCACTCTTTGGCAACGACCCCTCGTCACAGTAAAAATAGGAGGACAGCTGATAGAAGCTCTATTAGATACAGGAGCAGATACATTAGAA------GATATAAATTTGCCAGGAAAATGGAAACCAAAAGGAGGAGGTTTTAAGGTAAAGTATGATCAGATACTTATAGAAATTTGTGGAAAAAGGGCTATAGGTGTGGTAGGACCTACACCTAACATTGGGCGAATGACTCAGATTGGTTGTACTTTAAATTTCCCAATTAGTCCTATTGACACTGTACCAGTAACATTAAAGCCAGGAATGGATGGACCAAAGGTTAAACAGTGGCCATTGACAGAAGAAAAAATAAAAGCATTAACAGAAATTTGTAAAGAGGAAGAGGAAGGAAAAATCTCAAAAATTGGGCCTGAAAATCCATACAATACTCCAGTATTTATAAGGAAGAGCTGGAGRAAAGATAGAGAGCTCAATAAAAGAACTCAGGACTTCTGGGAAGTTCAATTAGGAATACCGCATCCAGCAGGTAAGAAATCAACACTAGATGTGGGAGATGCATATTCAGTCCCTTTAGATGTAAACTTTAGAAAATATACTGCATTCACCATACCTAGTATAAACAATACACCAGGAATCAGATATCAGTACAATGTGCTGCCAGGATGGAAAGGATCACCGGCAATATTCCAGTGTAGCATGACA---AAAATCTTAGAGCCCTTTAGATCAAAAAATCCAGAAATGATACAATACGATGACTTGGTATCTGATTTAGAAATAGGGCAGCACAGAACAAAAATAGAGAAATTAAGAGCTCATCTAAGCTGGGGGTTTACACCAGACAAGCAAAAGGAACCACTTTGGGGATATGAACTC
>-.-.-.1114
CCTCAAATCACTCTTTGGCAACGACCCCTTGTCACAATAAAAATAGGAGGACAGCTGAAGGAGGCTCTATTAGATACAGGAGCAGATACATTAGAA------GATATAAATTTGCCAGGAAAGTGGAAACCAAAAGGAGGAGGTTTTAAAGTAAGGTATGATCAGATACTTATAGAAATTTGTGGAAAAAAGGCTATAGGTGTAGTAGGACCTACACCTAACATTGGACGAATGACTCAGCTTGGTTGTACTTTAAATTTTCCCATTAGTCCTATTGACACTGTACCAGTAACATTAAAGCCAGGAATGGATGGACCAAAGATTAAACAGTGGCCATTGACAGAAGAAAAAATAAAAGCATTAACAGAAATTTGTAGAGAGGAAGAGGAAGGGAAAATCTCAAAAATTGGGCCTGAAAATCCATACAATACTCCAGTATTTATAAGGAAGAGCTGGAGAAAAGATAGAGAGCTCAATAAAAGAACTCAGGACTTTTGGGAAGTTCAATTAGGAATACCACATCCAGCAGGGAAGAAGTCAACACTAGATGTGGGAGATGCATATTCAGTTCCTTTAGATAAAAGCTTTAGAAAGTATACTGCATTCACCATACCTAGTATAAACAATACACCAGGAATCAGATATCAGTACAATGTGCTGCCAGGATGGAAAGGATCACCGGCAATATTCCAGTGTAGCATGACA---AAAATCTTAGAGCCCTTTAGAACAAAAAATCCAGACATAATCCAATACGATGACTTGGTATCTGATTTAGAAATAGGGCAGCACAGAGCAAAAATAGAGGAGCTAAGAGCTCATCTAAGCTGGGGATTTACACCAGACAAGCAGAAGGAACCACTTTGGGGATATGAACTC
>-.-.-.1115
CCTCAAATCACTCTTTGGCAACGACCCCTTGTYACAGTAAAGATAGGAGGACAGCTGAAAGAAGCTCTATTAGATACAGGAGCAGATACATTAGAA------GATATAAATTTGCCAGGAAAATGGAAACCAAAAGGAGGAGGTTTTAAGGTAAAGTATGATCAGATACTTATAGAAATTTGTGGAAAAAGAGCTATAGGTGTAGTGGGACCTACACCTAACATTGGACGAATGACTCAGATTGGCTGTACTTTAAACTTCCCAATTAGTCCTATTGACACTGTACCAGTAAMATTAAAGCCAGGAATGGATGGACCAAAGGTTAAACAGTGGCCATTGACAGARGAAAAAATAAAAGCATTAACAGAAATTTGTAAAGAGGAAGAGGAAGGAAAAATCTCAAAAATTGGGCCTGAAAATCCATACAAYACTCCAGTATTTATAAGGAAGAGCTGGAGGAAAGATAGAGAGCTCAATAAAAGAACTCAAGATTTTTGGGAAGTTCAATTAGGAATACCRCATCCAGCAGGKAAGAAATCAACACTAGATGTGGGAGATGCATATTCAGTTCCTTTAGATGAAAGCTTTAGAAAGTATACTGCATTCACCATACCTAGTATAAACAATACACCAGGAATCAGATATCAGTACAATGTGCTGCCAGGATGGAAAGGATCACCAGCAATATTCCAGAGTAGCATGACA---AAAATCTTAGAGCCCTTTAGGATAAAAAATCCAGAAATAATCCAATATGATGACTTGGTATCTGATTTAGAAATAGGGCAGCACAGAATGAAAATAGARGAGCTRAGAGCTCATCTAAGCTGGGGGTTTACACCTGACAAGCAGAAGGAACCACTTTGGGGATATGAACTC
>-.-.-.1116
CCTCAAATCACTCTTTGGCAACGACCCCTTGTCACAGTAAAAATAGGAGGACAGYTTAAAGAAGCTCTATTAGATACAGGAGCAGATACATTAGAA------GATATAAATTTGCCAGGAAAATGGAAACCAAAAGGAGGAGGTTTTAAAGTAAGGTATGATCAGATACTTATAGAAATTTGTGGGAAAAAGGCTATAGGTGTAGTAGGACCYACACCTAACATTGGACGAATGACTCAGATTGGTTGTACTTTAAATTTCCCAATTAGTCCTATTGACACTGTACCAGTAACATTAAAGCCAGGAATGGATGGACCAAAGGTTAAACAATGGCCATTGACAGAAGAAAAAATAAAAGCATTAACAGACATTTGTAAAGAAGAAGAAGAGGGAAAAATCTCAAAAATTGGGCCTGAAAATCCATACAATACTCCAGTATTTATAARGAAGAGCTGGAGGAAAGATAGAGAGCTCAAYAAAAGAACTCAGGACTTTTGGGAAGTTCAATTAGGAATACCGCATCCAGCAGGTAAGAAATCAACACTAGATGTGGGAGATGCATATTCAGTTCCTTTAGATGAAAGCTTTAGAAAGTATACTGCATTCACCATACCTAGCATAAACAATACACCGGGAATCAGATATCAGTACAATGTACTGCCAGGATGGAAAGGATCACCAGCAATATTYCAGAGTAGCATGACA---AAAATCTTAGAGCCCTTTAGAATAAAAAATCCAGAAATAATCCAGTACGATGACTTGGTATCTGATTTAGAAATAGGGCAGCACAGAACAAAAATAGAGGAGCTAAGAGCTCATCTAAGCTGGGGATTTACACCAGACAARCAGAAGGAACCACTTTGGGGATATGAGCT-
>-.-.-.1127
CCTCAAATCACTCTTTGGCAACGACCCCTTGTCACAGTAAAAATAGGAGGACAGTTAAAAGAAGCTCTATTAGATACAGGAGCAGATACATTAGAA------GATATAAATTTGCCAGGAAAATGGAAACCAAAAGGAGGAGGTTTTAAGGTAAAATATGATCAGATACTTATAGAAATTTGTGGAAAAAAGGCTATAGGTGTGGTAGGACCTACACCTAACATTGGAMGAATGACTCAGATTGGTTGTACTTTAAATTTTCCAATTAGTCCTATTGACACTATACCAGTAACATTAAAGCCAGGAATGGATGGACCAAGGGTTAAACAGTGGCCATTGACAGAAGAAAAAATAAAAGCATTAACAGAAATTTGTACAGAAGAAAAGGAAGGAAAAATCTCAAAAATTGGGCCTGAAAATCCATACAATACTCCAGTATTTATAAAGAAGAGYTGGAGGAAAGACAGAGAGCTYAATAAAAGAACTCAGGAYTTTTGGGAAGTTCAATTAGGAATACCGCATCCAGCAGGTAAGAAATCAACACTAGATGTGGGAGATGCATATTCAGTTCCTTTAGATGAAAGCTTTAGAAAGTATACTGCATTCACCATACCTAGTATAAACAATACACCAGGAATCAGATATCAGTACAATGTGCTGCCAGGATGGAAAGGATCACCGGCAATATTCCAAAGTAGCATGACA---AAAATCTTAGATCCCTTTAGGAGAAAAAATCCAGAAATAATCCAATACGATGATTTGGTRTCTGATTTAGAAATAGGGCAGCACAGAACAAAAATAGAGGAGCTAAGAGCTCATCTAAGCTGGGGATTTACACCAGACAAGCAGAAGGAACCACTTTGGGGATATGAACTC
>-.-.-.1128
CCTCAAATCACTCTTTGGCAACGACCCCTTGTCACAGTAAAAATAGGAGGACAGCTGAAAGAAGCTCTATTAGATACAGGAGCAGACACATTAGAA------GATATAAATTTGCCAGGAAAATGGAAACCAAAAGGAGGAGGTTTTAAGGTAAGGTATGATCAGATACTCATAGAAATTTGTGGAAAAAAGGCTATAGGTGTGGTAGGACCTACACCTAACATTGGACGAATGACTCAGATTGGTTGTACTTTAAATTTCCCAATTAGTCCTATTGACACTGTACCAGTAACATTAAAGCCAGGAATGGATGGACCAAAGGTTAAACAGTGGCCATTGACAGAAGAAAAAATAAAAGCATTAACAGMAATTTGTAAAGAGGAAGAGGAAGGAAAAATCTCAAAAATTGGGCCTGAAAATCCATACAATACTCCAGTATTTATAAAGAAGAGCTGGAGGAAAGATAGAGAGCTCAATAAAAGAACTCAGGACTTTTGGGAAGTTCAATTAGGAATACCGCATCCAGCAGGTAAGAAATCAACACTAGATGTGGGAGATGCATATTCAGTTCCTTTAGATGAAAGYTTTAGAAAGTATACTGCATTCACCATACCTAGTATAAACAATACACCAGGAATCAGATATCAGTACAATGTGCTGCCAGGATGGAAAGGATCACCGGCAATATTCCAGAGTAGCATGACA---AAAATCTTAGAGCCCTTTAGAATAAAAAAYCCAGAAATGATCCAATACGATGACTTGGTATCTGATTTAGAAATAGGGCAGCACAGAATAAAAATAGAGGAGCTAAGAGCTCATCTAAGCTGGGGATTTACACCAGACAAGCAGAAGGAACCACTTTGGGGATATGAACTC
>-.-.-.1130
CCTCAAATCACTCTTTGGCAACGACCCCTTGTTACARTAAAAATAGAAGGACAGCTGAAGGAAGCTCTATTAGATACAGGAGCAGATACATTAGAA------GAYATAAATTTGCCAGGAAAATGGAAACCAAAAGGAGGAGGTTTTAAGGTAAGGTATGATCAGATACTTATAGAAATTTGTGGAAAAAAGGCTATAGGWGTGGTAGGACCTACACCTAACATTGGACGAATGACTCAGCTTGGTTGCACTTTAAATTTCCCAATTAGTCCTATTGACACTGTACCAGTAAAATTAAAGCCAGGAATGGATGGACCAAAGGTTAAACAGTGGCCATTGACAGAAGAAAAAATAAAAGCATTAACAGAAATTTGTAAAGARGAAGAGGAAGGAAAAATATCAAAAATTGGGCCTGAAAATCCATATAATACTCCAGTATTTATAAAGAAGAGCTGGAGGAAAGATAGRGAGCTCAATAAAAGAACTCAGGACTTTTGGGAAGTTCAATTAGGAATACCGCATCCAGCAGGTAAGAAATCAACACTAGATGTGGGAGATGCATATTCAGTTCCTTTAGATGAAAGCTTTAGAAAGTATACTGCATTCACCATACCTAGTATAAACAATACACCAGGAATCAGATATCAGTACAATGTGCTACCAGGATGGAAAGGATCACCRGCAATATTCCAGTGTAGCATGACA---AAAATCTTAGAGCCCTTTAGAATAAAAAATCCAGAAATAATCCAATACGATGACTTRGTATCTGATTTAGAAATAGGGCAGCACAGAACAAAAATAGAGGAGCTAAGAGCTCATCTTAGCTGGGGATTTACACCAGAYAAGCAGAAGGAACCACTTTGGGGATATGAACTC
>-.-.-.1132
CCTCAAATCACTCTTTGGCAACGACCCCTTGTYACAGTAAAAATAGGAGGACAGCTGAGAGAAGCTCTATTAGATACAGGAGCAGATACATTAGAA------GATATAAATTTGCCAGGAAAATGGAAACCAAAAGGAGGAGGTTTTAAGGTAAGGTATGATCAGATACTTATAGAAATTTGTGGAAAAAAGGCTATAGGTGTAATAGGACCTACACCTAACATTGGACGAATGACTCAGATTGGTTGTACTWTAAATTTCCCAATTAGTCCTATTGACACTGTACCAGTAACATTAAARCCAGGAATGGATGGACCAAARGTCAAACAGTGGCCATTGACAGAAGAAAAAATAAAAGCATTAACAGAAATTTGTAAAGAGGAAAARGAAGGAAAAATCTCAAAAATTGGGCCTGAAAATCCATATAATACTCCAGTATTTATAAAGAAGAGCTGGAGAAARGATAGAGAGCTCAATAAAAARACTCAGGACTTTTGGGAAGTTCAATTAGGAATACCGCATCCAGCAGGTAAGAAATCAACATTAGATGTGGGAGATGCATATTCAGTTCCTTTAGATGAAAGCTTTAGAAAGTATACTGCATTCACCATACCTAGTATAAACAATACACCAGGAATCAGATATCAGTACAATGTGCTACCAGGATGGAAAGGATCACCAGCAATATTCCAGAGTAGCATGACA---AAAATCTTAGAGCCCTTTAAGATAAAAAATCCAGAAATGATCCAATACGATGACTTGGTATCTGATTTAGAAATAGGRCAGCACAGAATRAAAATAGAGGAGCTAAGAGCTCATCTAAGCTGGGGGTTTACACCAGACAAGCAGAAGGAACCACTTTGGGGATATGAACTC
>-.-.-.1133
CCTCAAATCACTCTTTGGCAACGACCCCTTGTCACAGTAAAAGTAGGAGGACAGCTGAGAGAAGCTCTATTAGATACAGGAGCAGATACATTAGAA------GATATAAATTTGCCAGGAAAATGGAAACCAAAAGGAGGAGGTTTTAAAGTAAAGTATGATCAGATACAGATAGAAATTTGTGGAAAAAAGGCTATAGGTGTGGTAGGACCTACACCTAACATTGGACGAATGACYCAGATTGGTTGTACTTTAAATTTCCCAATTAGTCCTATTGACACTGTACCAGTAACATTAAAGCCAGGAATGGATGGACCAAAGGTTAAACAGTGGCCATTGACAGAAGAAAAAATAAAAGCATTAACAGAAATATGTAAAGAGGAAGAGGAAGGAAAAATCACAAAAATTGGGCCTGAAAATCCATACAATACTCCAGTATTTATAAAGAAGAGCTGGAGGAAAGATAGAGAACTCAATAAAAGAACTCAGGACTTTTGGGAAGTTCAATTAGGAATACCGCATCCAGCAGGAAAGAAATCAACACTAGATGTGGGAGATGCATACTCAGTTCCTTTAGATGAAAGCTTTAGGAAATATACTGCATTCACCATACCTAGTATAAACAATACACCAGGAATCAGATATCAGTACAATGTGCTGCCAGGATGGAAAGGATCACCAGCAATATTCCAGAGTAGCATGACA---AAAATCTTAGAGCCCTTTAGAATAAAAAATCCAGAAATGATCCAATACGATGACTTGGTATCTGATTTAGAAATAGGGCAGCACAGAACAAAAATAGAGGAGCTAAGAGCTCATCTAAGCTGGGGATTTACACCAGACAAGCAGAAGGAACCACTTTGGGGATATGAACTC
>-.-.-.1137
CCTCAAATCACTCTTTGGCAACGACCCCTTGTCACAATAAAAATAGGAGGACAGCTAAAAGAAGCTCTRTTAGATACAGGAGCAGATACATTAGAA------GATATAAATTTGCCAGGAAAATGGAAACCAAAAGGAGGAGGTTTTAAAGTAAGGTATGATCAAGTACCTATAGAAATTTGTGGAAAAAGGGCTATAGGTGTGGTAGGACCTACACCTAACATTGGACGAATGACCCAGATTGGTTGTACTTTGAATTTCCCAATTAGTCCTATTGACACTRTACCAGTAAAATTAAAACCAGGAATGGATGGACCAAAGGTTAAACAGTGGCCATTGACAGAAGAAAAAATAAAAGCATTAACASAAATTTGTAAAGAGGAAGAGGAAGGAAAAATTTCAAAAATTGGGCCTGAAAATCCATACAATACTCCAGTATTTATAAAGAAGAGCTGGAGAAAAGATAGAGAGCTCAATAAAAGAACTCAGGACTTTTGGGAAGTTCAATTAGGAATACCACATCCAGCAGGWAAGAAATCAACACTAGATGTGGGGGATGCATATTCAGTTCCTTTAGATGAAAGCTTTAGAAAGTATACTGCATTCACCATACCTAGTATAAACAATACACCAGGAATCAGATATCAGTACAATGTGCTGCCAGGATGGAAAGGATCACCGGCAATATTCCAAAGTAGCATGACA---AAAATCTTAGAGCCCTTTAGACTAAAAAATCCAGAAATAATCCAATACGATGACTTAGTATCTGACTTAGAAATAGGGCAGCACAGAACAAAAATAGAGGAGCTGAGAGCTCATCTAAGTTGGGGATTTACACCAGACAAGCAGAAGGAACCACTTTGGGGATATGAACTC
>-.-.-.1143
CCTCAAATCACTCTTTGGCAACGACCCCTTGTCTCAATAAAAATAGGAGGACAGCTGAGAGAAGCTCTATTAGATACAGGAGCAGATACATTAGAA------GATATAAATTTGCCAGGAAAATGGAAGCCAAAAGGAGGAGGTTTTAAAGTAAGGTATGATCAGGTACTTATAGAAATTTGTGGAAAAAAGGCTATAGGTGTAGTAGGACCTACACCTAACATTGGACGAATGACTCAGATTGGTTGTACTTTAAATTTCCCAATTAGTCCTATTGACACTGTACCAGTAACRTTAAAGCCAGGAATGGATGGACCAAAGGTTAAACAATGGCCATTAACAGAAGAAAAAATAAAAGCATTAACAGAAATTTGTAAAGARGAAGAGGAAGGAAAAATCTCAAAAATTGGGCCTGAAAATCCATACAATACTCCAGTATTTATAAAGAAGAGCTGGAGGAAAGATAGAGAGCTCAATAAAAGAACTCAGGACTTTTGGGAAGTTCAATTAGGAATACCGCATCCATCAGGTAAGAAATCAACACTAGATGTGGGAGATGCATATTCAGTTCCTTTAGATGAAAGCTTCAGAAAGTATACTGCATTCACCATACCTAGTACAAACAATACACCAGGAATTAGATATCAGTACAATGTGCTGCCAGGATGGAAAGGATCACCAGCAATATTCCAGAGCAGCATGACA---AAAATCTTAGAGCCCTTTAGAATAAAAAATCCAGAAATAATCCAATACGATGACTTGGTATCTAATTTAGAAATAGGGCAGCACAGAACAAAAATAGAGGAGCTAAGAGCTCATCTTAGCTGGGGATTTACACCAGACAAGCAGAAAGAACCACTTTGGGGATATGAACTC
>-.-.-.1147
CCTCAAATCACTCTTTGGCAACGACCYCTTGTCACAATAAAAATAGCAGGACAGCTAAAAGAAGCTCTATTAGATACAGGAGCAGATACATTAGAA------GATATAAATTTGCCAGGAAAATGGAAACCAAGAGGAGGAGGTTTTAAGGTAAAGTATGATCAGATACTTATAGAAATTTGTGGAAAAAAGGCTATAGGTGTGGTAGGACCTACCCCTAACATTGGACGAATGACTCAGCTTGGTTGTACTTTAAATTTCCCAATTAGTCATATTGACACTGTACCAGTAACATTAAAGCCAGGAATGGATGGACCAAAGGTTAGACAGTGGCCATTGACAGAAGAAAAAATAAAAGCATTAACAGAAATTTGTAAAGAAGAAGCAGAAGGAAAAATTTCAAAAATTGGGCCTGAAAATCCATACAATACTCCAGTATTTATAAAGAAGAGCTGGAGGAAAGATAGAGAGCTTAATAAAAGAACTCAGGACTTTTGGGAAGTTCAATTAGGAATACCACATCCAGCAGGTAAGAAATCAACACTAGATGTGGGAGATGCATATTCAGTTCCTTTAGATGAAAGCTTTAGAAAGTATACTGCATTCACCATACCTAGTATAAACAATACACCAGGAATCAGATATCAGTACAATGTGCTGCCAGGATGGAAAGGATCGCCAGCAATATTCCAGTGTAGCATGACA---AAAATCTTAGAGCCCTTTAGAAKAAAAAATCCAGAAATGATCCAATACGATGAYTTGGTATCTGATYTAGAAATAGGGCARCACAGAACAAAGATAGACGAGCTAAGAGCTCATCTAAGCTGGGGATTTACACCAGACAAGCAGAAGGAACCACTTTGGGGATATGAACTC
>-.-.-.1148
CCTCAAATCACTCTTTGGCAACGACCTCTTGTCACAGTAAAAATAGGAGGACAGCTGAGAGARGCTCTATTAGATACAGGAGCAGATACATTAGAA------GATATAAATTTGCCAGGAAAATGGAAACCAAAAGGAGGAGGTTTTAAGGTAAAGTATGATCAGATACTTATAGAAATTTGTGGAAAAAAGGCTATAGGTGTGGTAGGACCTACACCTAACATTGGACGAATGACTCAGATTGGTTGTACTTTAAATTTCCCAATTAGTCCTATTGACACTGTACCAGTAACATTAAAGCCAGGAATGGATGGACCAAAGGTTAAACAATGGCCATTGACAGAAGAAAAAATAAAAGCATTAACAGAAATTTGTAAAGAAGAAGAGGAAGGAAAAATCTCAAAAATTGGGCCTGAAAATCCATACAATACTCCAGTATTTATAAAGAAGAGCTGGAGAAAAGATAGAGAGCTCAATAAAAGAACTCAGGATTTTTGGGAAGTTCAATTAGGAATACCGCATCCAGCAGGRAAGAAATCAACACTAGATGTGGGAGATGCATATTCAGTCCCTTTAGATGAAAGCTTTAGAAAGTATACTGCATTCACCATACCTAGTACAAACAATACACCAGGAATCAGATATCAGTACAATGTGCTGCCAGGATGGAAAGGATCACCGGCAATATTCCAGTGTAGCATGACA---AAAATCTTAGAGCCCTTTAGAATAAAAAATCCAGAAATGATCCAATACGATGACTTGGTATCTGATTTAGAAATAGGGCAGCACAGAATAAAAATAGAGGAGCTAAGGGMTCATCTAAGCTGGGGATTTACACCAGACAAGCAGAAGGAACCACTTTGGGGATATGAACTC
>-.-.-.1158
CCTCAAATCACTCTTTGGCAACGACCCCTTGTCACAGTAAAAATAGRAGGACAGCTGAAAGAAGCTCTATTAGATACAGGAGCAGATACATTAGAA------GACATAAATTTGCCAGGAAAATGGAAACCAAAAGGAGGAGGTTTTAARGTAAGGTATGATCAGATACTTATAGAAATTTGTGGAAAAAAGGCTATAGGTGTAGTAGGACCTACACCTAACATTGGACGAATGACTCAGATTGGTTGTACYTTAAATTTCCCAATTAGTCCTATTGACACTGTACCAGTAACATTAAAGCCAGGAATGGATGGACCAAAGGTTAAACAGTGGCCATTGACAGAAGAAAAAATAAAAGCATTAAYAGAAATTTGTAAAGAGGAAGAGGAAGGAAAAATCTCAAAAATTGGGCCTGAAAATCCATACAATACTCCAGTATTTATAAAGAAAAGCTGGAGGAAAGATAGAGAGCTCAATAAAAGAACTCAGGACTTTTGGGAAGTTCAATTAGGAATACCGCATCCAGCAGGTAAGAAATCAACACTAGATGTGGGAGATGCATATTCAGTTCCTTTAGATGAAAGCTTTAGAAAGTATACTGCATTCACCATACCTAGTAYAAACAATACACCAGGAATCAGATATCAGTACAATGTGCTGCCAGGATGGAAAGGATCACCAGCAATATTCCAGAGTAGCATGACA---AAAATCTTAGAGCCCTTTAGAATAAAAYATCCAGAAATAATCCAATACGATGACTTGGTATCTGATTTAGAAATAGAGCAGCACAGAACAAAAATAGAGGAGCTAAGAGCTCATCTAAGCTGGGGATTTACMCCAGACAAGCAGAAGGAACCACTTTGGGGATATGAACTC
>-.-.-.1160
CCTCAAATCACTCTTTGGCAACGACCCCTTGTCACAATAAAAATAGGAGGACAGCTRAAAGAAGCTCTATTAGATACAGGAGCAGATACATTAGAA------GAGATAAATTTGCCAGGAAAATGGAAACCAAAAGGAGGRGGTTTTAARGTAAGGTATGATCAGATACCTATAGAAATTTGTGGAAAAAAGGCTATAGGTGTGGTAGGACCTACACCTAACATTGGACGAATGACTCAGCTTGGTTGTACTTTAAATTTCCCAATTAGTCCTATTGACACTGTACCAGTAACATTAAAGCCAGGAATGGATGGACCAAARGTTAAGCARTGGCCATTGACCGAAGAAAAAATAAAAGCCTTAACAGAAATTTGTAAAGAGGAAGAGGAAGGAAAAATCTCAAAAATTGGGCCTGAAAATCCATACAATACTCCAGTATTTATAAAGAAGAGCTGGAGGAAAGACAGAGAACTTAATAAAAGAACTCAGGACTTTTGTGAAGTTCAATTAGGAATACCGCATCCAGCAGGTAAGAAATCAACACTAGATGTGGGAGATGCATATTCAGTTCCTTTAGATGAAAATTTTAGAAAGTATACTGCATTTACCATACCTAGTATAAACAATACACCAGGAATCAGATATCAGTACAATGTGCTGCCAGGATGGAAAGGATCACCAGCAATATTCCAGWGTAGCATGACA---AAAATCTTAGAGCCCTTTAGAATAAAAAATCCAGAAATAATCCAATACGATGACTTGGTATCTGATTTAGAAATAGGGCAGCACAGARCAAAAGTAGAGGAGYTAAGAAATCATCTAAGCTGGGGAYTTACACCAGATAAGCAGAAGGAACCACTTTGGGGATATGAACTC
>-.-.-.1162
CCTCAAATCACTCTTTGGCAACGACCCCTTGTCACAGTAAAAGTAGGAGGACAACTGAGAGAAGCTCTATTAGATACAGGAGCAGATACATTAGAA------GATATAAATTTGCCAGGAAAATGGAAACCAAAAGGAGGAGGTTTTAAGGTAAGATATGATCAGRTACTTATAGAAATTTGTGGAAAAAAGGCTATAGGTGTAGTAGGACCTACACCTAACATTGGACGAATGACTCAGCTTGGTTGTACTTTAAATTTCCCAATTAGTCCTATTGACACTGTACCAGTAACATTAAAGCCAGGAATGGATGGACCAAAGGTYAAACAGTGGCCATTGACAGAAGAAAAAATAAAAGCATTAACAGAAATTTGTAAAGAGGAAGAGGAAGGAAAGATCTCAAAAATTGGGCCTGAAAATCCATACAATACTCCARTATTTATAAAGAAGGGTTGGAGAAAAGATAGAGAGCTCAATAAAAGAACTCAGGACTTTTGGGAAGTTCAATTAGGAATACCGCATCCAGCAGGTAAGAAATCAACACTAGATGTGGGAGATGCATATTCAGTTCCTTTAGATGAAAGTTTTAGAAAGTATACTGCATTCACCATACCTAGTATAAACAATACACCAGGAATCAGATATCAGTACAATGTGCTACCAGGATGGAAAGGATCACCGGCAATATTCCAAAGTAGCATGATA---AAAATCTTAGAGCCCTTTAGAACAAAAAATCCAGAAATAATCCAATACGATGACTTGGTATCTGACTTAGAAATAGGGCAGCACAGAACAAAAATAGAGGAGTTAAGAGCTCATCTAAGCTGGGGGTTTACACCAGATAAGCAGAAGGAACCACTTTGGGGATATGAACTC
>-.-.-.1165
CCTCAAATCACTCTTTGGCAACGACCCCTTGTCACAGTAAAAATAGGGGGACAGCTGAAAGAAGCTCTATTAGATACAGGAGCAGATACATTAGAA------GATATAAATTTGCCAGGAAAATGGAAACCAAAAGGAGGAGGTTTTAAGGTAAGGTATGATCAGATACCTATAGAAATTTGTGGAAAAAAGGCTATAGGTGTAGTAGGACCTACACCTAACATTGGACGAATGACTAAAATTGGTTGTACTTTAAATTTCCCAATTAGTCCTATTGACACTATACCAGTAACATTAAAGCCAGGAATGGATGGACCAAAGGTCAAACAGTGGCCATTGACAGAAGAAAAAATAAAAGCATTAACAGAAATTTGTAAAGAGGAAGAGGAAGGAAAAATCTCAAAAATTGGGCCTGAAAATCCATACAATACTCCAATATTTATAAAGAAGGGCTGGAGAAAAGATAGAGAGCTCAATAAAAGGACTCAGGAATTTTGGGAAGTTCAATTAGGAATACCGCATCCAGCAGGTAAGAAATCAACACTGGATGTGGGAGATGCATATTCAGTTCCTTTAGATGAAAACTTTAGAAAGTATACTGCATTCACCATACCTAGTAGAAACAATACACCAGGAATCAGATATCAGTACAATGTGCTACCAGGATGGAAAGGATCACCGGCAATATTCCAGAGTAGCATGACA---AAAATCTTAGAGCCCTTTAGAACAAAAAATCCAGAAATGATCCAATACGATGACTTGGTATCTGATTTAGAAATAGGGCAGCACAGAACAAAAATAGAAGAGCTGAGGGCTCATCTAAGCTGGGGATTTACACCAGACAAGCAGAAGGAACCACTTTGGGGATACGAACTC
>-.-.-.1166
CCTCAAATCACTCTTTGGCAACGACCCCTTGTCACAGTAAAAATAGAAGGACAGCTAAAAGAAGCTCTATTAGATACAGGAGCAGATACATTAGAA------GATATAAATTTGCCAGGAAAATGGAAACCAAAAGGAGGAGGGTTTAAAGTAAGGTATGATCAGATACTTATAGAAATTTGTGGAAAAAAGGCTATAGGTGTGGTAGGACCTACACCTAACATTGGACGAATGACTCAGATTGGTTGTACTTTAAATTTCCCAATTAGTCCTATTGACACTGTACCAGTAAAATTAAAGCCAGGAATGGATGGACCAAAGGTTAAACAGTGGCCATTGACAGAAGAGAAAATAAAAGCATTAACAGAAATTTGTAAAGAGGAAGAGGAAGGAAAAATCTCAAAAATTGGGCCTGAAAATCCATACAATACTCCAGTATTTATAAAGAAGAGCTGGAGAAAAGATAGAGAGCTCAATAAAAGAACTCAGGACTTTTGGGAAGTCCAATTAGGAATACCACATCCAGCAGGTAAGAAATCAACACTAGATGTGGGTGATGCATATTCAGTTCCTTTAGATGAAAACTTTAGAAAGTATACTGCATTCACCATACCTAGTATAAACAATACACCAGGAATCAGATATCAGTATAATGTGCTGCCAGGATGGAAAGGATCACCAGCAATATTCCAGTGTAGCATGACA---AAAATCTTAGAGCCCTTTAGAACAAAAAGTCCAGACATAATCCAATACGATGACTTGGTATCTGATTTAGAAATAGGGCAGCACAGAACAAAAATAGAGGAGCTGAGAGCTCATCTAAGCTGGGGATTTACACCAGATAAGCAAAAGGAACCACTTTGGGGATATGAACTC
>-.-.-.1170
CCTCAAATCACTCTTTGGCAACGACCCATTGTCACAGTAAAAATAGAAGGACAGCTAARAGAAGCTCTATTAGATACAGGAGCAGATACATTAGAA------GAAATAAATTTACCAGGAAAATGGAAACCAAAAGGAGGAGGGTTTAAAGTAAGGTATGATCAGATACTTATAGAAATTTGTGGACAAAAGGCTATAGGTGTSGTAGGACCTACACCTAACATTGGACGAATGACTCAGATTGGTTGTACTTTAAATTTCCCAATTAGTCCTATTGACACTGTACCAGTAACATTAAAGCCAGGAATGGATGGGCCAAAGGTTAAGCAGTGGCCATTGACCGARGAAAAAATAAAAGCCTTAACAGAAATTTGTRAAGARGAAAAGGAAGGAAAAATTTCAAAAATTGGGCCTGAAAATCCATATAATACTCCAGTATTTATAAAGAAGAGCTGGAGGAAAGACAGAGARCTCAATAARAGAACTCAGGACTTTTGGGAAGTTCAATTAGGAATACCGCATCCAGCAGGTAAGAAATCAACACTAGATGTGGGAGATGCATATTCAGTTCCTTTAGATRAAAGCTTTAGAAAGTATACTGCATTCACCATACCTAGTATAAACAATACACCAGGAATCAGATATCAGTACAATGTGCTGCCAAGATGGAAAGGATCACCAGCAATATTCCGTCGTAGCATGACA---AAAATCTTAGAGCCCTTTAGAACAAAAAACCCAGAAATGATYCAATACGATGACTTGGTATCTGATTTAGAAATAGGGCAGCACAGARCAAAAATAGAGGAGCTAAGAAGTCATYTAAGCTGGGGATTTACACCAGATAAGCAGAAGGAACCACTTTGGGGATATGAACTC
>-.-.-.1179
CCTCAAATCACTCTTTGGCAACGACCCCTTGYCACAGTAAAAATAGGAGGACAGCTAAAAGAAGCTCTATTAGATACAGGAGCAGATACATTAGAA------GATATAAATTTGCCAGGAAAATGGAAACCAAAAGGAGGAGGTTTTCAGGTAAGGTATGACCAGATACTTATAGAAATTTGTGGAAAAAAGGCTATAGGTGTAGTAGGACCTACACCTAACATTGGACGAATGACTCAGATTGGTTGTACTTTAAAT---CCAATTAGTCCTATTGACACTGTACCAGTAACATTAAAGCCAGGAATGGATGGACCAAAGGTTAAACAGTGGCCATTGACAGAAGAAAAAATAAAAGCATTAACAGAAATTTGTAAAGAGGAAGAGGAAGGAAAAATCTCAAAAATTGGGCCTGAAAATCCATACAATACTCCAGTATTTATAAAGAAGAGTTGGAGGAAAGATAGAGAGCTCAATAAAAGAACTCAGGACTTTTGGGAAGTTCAATTAGGAATACCACATCCAGCAGGTAAGAAATCAACACTAGATGTGGGAGATGCATATTCAGTTCCTTTAGATGAAAGTTTTAGAAAATATACTGCATTCACCATACCTAGTATAAACAATACACCAGGAATCAGATATCAGTACAATGTGCTGCCAGGATGGAAAGGATCACCGGCAATATTCCAGAGTAGCATGACA---AAAATCTTAGAACCCTTTAGAATAAAAAATCCAGAAATGATCCAATACGATGACTTGGTATCTGATTTAGAAATAGCGCAGCACAGAACAAAAATAGAGGAGCTGAGAGCTCATCTAAGCTGGGGATTTACCCCAGACAAGCAGAAGGAACCACTTTGGGGATATGAACTC
>-.-.-.1180
CCTCAAATCACTCTTTGGCAACGACCCMTTGTCACAGTAAAARTAGGAGGACAGCTGAGAGARGCTCTATTAGATACAGGAGCAGATACATTAGAA------GATATAGATTTGCCAGGAAAATGGAAACCAAAAGGAGGAGGTTTTAAAGTAAGGTATGATCAGGTACTTATAGAAATTTGTGGAAAAAAGGCTATAGGTGTARTAGGACCTACACCTAACATTGGACGAATGACTCAGATTGGTTGTACTTTAAATTTCCCAATTAGTCCTATTGACACTGTACCAGTAACATTAAAGCCAGGAATGGATGGACCAAAGGTTAAACAATGGCCATTGACAGAAGAAAAAATAAAAGCATTAACAGAAATTTGTAARGAGGAAGAGGAAGGAAAAATCTCAAAAATTGGGCCTGAAAATCCATACAATACTCCAGTATTTATAAAGAAGAGCTGGAGGAAAGATAGAGARCTYAATAAAAGAACTCAGGATTTTTGGGAAGTTCAATTAGGAATACCGCATCCAGCAGGWAAGAAATCAACACTAGATGTGGGAGATGCATAYTCAGTTCCYTTAGATGAAAGYTTCAGAAAGTATACTGCATTCACCATACCTAGTRYAAACAATACACCAGGAATCAGATATCAGTACAATGTGCTGCCAGGATGGAAAGGATCACCAGCAATATTCCAGARTAGCATGACA---AAAATCTTAGAGCCCTTTAGAATAAAAAATCCAGAAATAATCCAATACGATGACTTGGTATCTGATTTASAAATAGGGCAGCACAGARCAAARATAGAGGAGCTAAGAGCTCATCTAAGCTGGGGATTTACACCAGACAAGCAGAARGAACCACTTTGGGGATATGAACTC
>-.-.-.1182
CCTCAAATCACTCTTTGGCAACGACCCCTTGTCACAGTAAAAGTAGRAGGACAGCTGAAAGAAGCTCTATTAGATACAGGAGCAGATACATTAGAA------GATATAAATTTGCCAGGAAAATGGAAACCAAAAGGAGGAGGTTTTAAAGTAAGGTATGATCAGATACTTATAGAAATTTGTGGAAAAAAGGCTATAGGTGTAGTAGGACCTACACCTAACATTGGACGAATGACTCAGATTGGTTGTACTTTAAATTTCCCAATTAGTCCTATTGACACTGTACCAGTAAMATTAAAGCCAGGAATGGATGGACCAAAGGTTAAACAATGGCCATTGACAGAAGAAAAAATAAAAGCATTAACTGAAATTTGTAAAGAAGAAGAGGAGGGAAAAATCTCAAAAATTGGGCCTGAAAATCCATACAATACTCCAGTATTTATAAAGAAGAGCTGGAGGAARGATAGAGARCTCAATAAAAGAACTCAGGACTTTTGGGAAGTTCAATTAGGAATACCACATCCAGCAGGGAAGAAATCAACACTAGATGTGGGAGATGCATATTCAGTTCCTTTAGATGAAAATTTTAGAAAGTATACTGCATTCACCATACCTAGTACAAACAATACACCAGGAATCAGATATCAATACAATGTGCTGCCAGGATGGAAAGGATCACCRGCMATATTCCAGAGCAGTATGACA---AAAATCTTAGAGCCCTTTAGAATAAAAAATCCAGAAATGATCCAATACGATGACTTGGTATCTGATTTAGAAATAGGGCAGCACAGAATAAAAGTAGAGGAGCTAAGAGCTCATCTAAGCTGGGGRTTTACACCAGACAAGCAGAAGGAACCACTWTGGGGATATGAACTC
>-.-.-.1189
CCTCAAATCACTCTTTGGCAACGACCCCTTGTCACAGTAAAAATAGGAGGACAGCTGAAAGAAGCTCTATTAGATACAGGAGCAGATACATTAGAA------GATATAAATTTGCCAGGAAAATGGAAACCAAAAGGAGGAGGTTTTAAGGTAAGGTATGATCAGATACTTATAGAAATTTGTGGAAAAAAGGCTATAGGTGTGGTAGGACCTACACCTAACATTGGACGAATGACTCAGATTGGTTGTACTTTAAATTTCCCAATTAGTCCTATTGACACTGTACCAGTAAAATTAAAGCCAGGAATGGATGGACCAAAGGTTAAACAGTGGCCATTGACAGAAGAAAAAATAAAAGCATTAACAGAAATTTGTAAAGAAGAAGAGGAAGGAAAAATCTCAAAAATTGGGCCTGAAAATCCATACAATACCCCAGTATTTATAAAGAAGAGCTGGAGGAAAGATAGAGAGCTCAATAAAAGAACTCAGGACTTTTGGGAAGTTCAATTAGGAATACCGCACCCAGCAGGCAAGAAATCAACACTAGATGTGGGAGATGCATATTCAGTTCCTTTAGATGAAAGCTTTAGAAAGTATACTGCATTCACCATACCTAGTATAAACAATACACCAGGAATCAGATATCAGTACAATGTGCTACCAGGATGGAAAGGATCACCAGCAATATTCCAGAGTAGCATGACA---AGAATCTTAGAGCCCTTTAGAATAAAAAATCCAGAAATAATCCAATACGATGACTTGGTATCTGATTTGGAAATAGGGCAGCATAGAACAAAAATAGAGGAGCTAAGAGCTCATCTAAGCTGGGGATTTACACCAGACAAGCAGAAGGAACCACTTTGGGGATATGAACTC
>-.-.-.119
CCTCAAATCACTCTTTGGCAACGACCCCTTGTCACAGTAAAAATAGGAGGACAGCTGAAAGAAGCTCTATTAGATACAGGAGCAGATACATTAGAA------GATATAAATTTGCCAGGAAAATGGAAACCAAAAGGAGGAGGTTTTAAAGTAAGGTATGATCAGATACTTATAGAAATTTGTGGAAAAAAGGCTATAGGTGTGGTAGGACCTACACCTAACATTGGACGAATGACTCAGATTGGCTGTACTTTAAATTTCCCAATTAGCCCTATTGACACTGTACCAGTAAAATTAAAGCCAGGAATGGATGGACCAAAGGTTAAACAATGGCCATTGACAGAAGAAAAAATAAAAGCATTAACAGAAATTTGTAAGGAGGAAGAGGAAGGAAAAATCTCAAAAATTGGGCCTGAAAATCCATACAATACTCCAGTATTTATAAAGAAGAGCTGGAGGAAAGATAGAGAGCTTAATAAAAGAACTCAGGACTTTTGGGAAGTTCAATTAGGAATACCACATCCAGCAGGTAAGAAATCAACACTAGATGTGGGAGATGCATATTCAGTTCCTTTAGATGAAAGCTTTAGAAAGTATACTGCATTCACCATACCTAGTATAAACAATACACCAGGAATCAGATATCAGTACAATGTGCTGCCAGGATGGAAAGGATCACCGGCAATCTTCCAGAGTAGCATGACA---AAAATCTTAGAGCCCTTTAGAATGAAAAATCCAGAAGTGATCCAATACGATGACTTGGTATCTGATTTAGAAATAGGGCAGCACAGAACAAAAATAGAGGAACTAAGAGCTCATCTAAGCTGGGGGTTTACACCAGACAAGCAGAAGGAACCACTTTGGGGATATGAACTC
>-.-.-.1193
CCTCAAATCACTCTTTGGCAACGACCCSTTGTCACAGTAAAAATAGAAGGACAGCTRAAAGARGCTCTATTAGATACAGGAGCAGATACATTAGAA------GATATAAATTTGCCAGGAAAATGGAARCCAAAAGGAGGAGGSTTTAAAGTAAGGTATGATCAGATACTTATAGAAATTTGTGGAAAAARGGCTATAGGTGTRGTAGGACCTACACCTAACATTGGRCGAATGACTCAGATTGGTTGTACTTTAAATTTCCCAATTAGTCCTATTGAMACTGTACCAGTAAAATTAAAGCCAGGAATGGATGGACCAAAGGTTAAACAGTGGCCACTRACYGAAGAAAARATAAAAGCCTTAACAGAAATTTGYRAAGARGAARAGGAAGGRAAAATCTCAAAAATTGGGCCTGAAAATCCATAYAATACTCCARTRTTTATAAAGAAGAGCTGGAGGAAAGAYAGAGAGCTCAATAAAAGAACTCAGGAYTTTTGGGAAGTTCAATTAGGAATACCRCATCCAGCAGGTAAGAAATCAACACTAGAYGTRGGRGATGCATATTCAGTTCCTTTAGATGAAAGCTTTAGAAAGTATACTGCATTTACCATACCTAGTATAAAYAATACACCAGGAATYAGRTATCAGTAYAATGTGCTRCCAGGATGGAAAGGATCACCAGCAATATTCCAGTGTAGCATGACA---AAAATCTTAGAGCCCTTTAGAAGAAAAAACCCAGAAATGATCCAATACGATGACTTGGTATCTGATTTAGAAATAGGGCAGCACAGAACAAAAATAGAGGAGCTAAGAAGTCATCTAAGCTGGGGGTTTACACCAGATAAGCAGAARGAACCACTTTGGGGATATGAACTC
>-.-.-.1194
CCTCAAATCACTCTTTGGCAACGACCTCTTGTCACAGTAAAAATAGGAGGACAGCTGAGAGAAGCTCTATTAGATACAGGAGCAGATACATTAGAA------GATATAAATCTGCCAGGAAAATGGAAACCAAAAGGAGGAGGTTTTAAGGTAAAGTATGATCAGATACTTATAGAAATTTGTGGAAAAAAGGCTATAGGTGTRGTAGGACCTACACCTAACATTGGACGAATGACTCAGATTGGTTGTACTTTAAATTTCCCAATTAGTCCTATTGACACTGTACCAGTAACATTAAAGCCAGGAATGGATGGACCAAAGGTTAAACAATGGCCATTGACAGAAGAAAAAATAAAAGCATTAACRGAAATTTGTAAAGAARAAAAGGAAGGAAAAATCTCAAAAATTGGGCCTGAAAATCCATACAATACTCCAGTATTTATAAAGAAGAGCTGGAGAAAAGATAGAGAGCTCAATAAAAGAACTCAGGATTTTTGGGAAGTTCAATTAGGAATACCGCATCCAGCAGGGAAGAAATCAACACTAGATGTGGGAGATGCATATTCAGTCCCTTTAGATGAAAGCTTTAGAAAGTATACTGCATTCACCATACCTAGTACAAACAATACACCAGGAATCAGATATCAGTACAATGTGCTACCAGGATGGAAAGGATCACCGGCAATATTCCAGTGTAGCATGACA---AAAATCTTAGAGCCCTTTAGAATAAAAAATCCAGAAATGATCCAATACGATGACYTGGTATCTGATTTAGAAATAGGGCAGCACAGAACAAAAATAGAGGAGCTAAGGGCTCATCTAAGTTGGGGATTTACACCAGACAAGCAGAAGGAACCACTTTGGGGATATGAACTC
>-.-.-.1198
CCTCAAATCACTCTTTGGCAGCGACCCCTAGTCACAGTAAAAATAGGAGAACAGCTGAGAGAAGCTCTATTAGATACAGGAGCAGATACATTAGAA------GATATAAATTTGCCAGGAAGATGGAAACCAAAAGGAGGAGGTTTTAAAGTAAGATATGATCAGATACTTATAGAAATTTGTGGAAAAAAGGCTATAGGTGTGGTGGGACCTACACCTAACATTGGACGAATGACTCAGCTTGGTTGTACTTTAAATTTCCCAATTAGTCCTATTGACACTGTACCAGTAAAATTAAAGCCAGGAATGGATGGACCAAAGGTCAAACAGTGGCCATTGACAGAAGAAAAAATAAAAGCATTAACAGAAATTTGTAAAGAGGAAGAGGARGGAAAAATCTCAAGAATTGGGCCTGAAAATCCATACAATACTCCAGTATTTATAAAGAAGAGCTGGAGGAAAGATAGAGAGCTCAATAAAAGAACTCAGGATTTTTGGGAAGTTCAATTAGGAATACCGCATCCAGCAGGTAAGAAATCAACACTAGATGTRGGAGATGCATATTCAGTTCCTTTAGATGAAAGCTTTAGAAAGTATACTGCATTCACCATACCTAGTACAAACAATACACCAGGAATCAGATATCAGTACAATGTACTGCCAGGATGGAAAGGATCACCAGCAATATTCCAGTGTAGCATGACA---AAAATCTTAGAGCCCTTTAGAATAAAAAATCCAGAAATGATCCAATACGATGACTTGGTATCTGACTTAGAAATAGGGCAGCACAGAACAAAAATAGAGGAGCTAAGAGCTCATCTAAGCTGGGGATTTACACCAGATAAGCAGAAGGAACCACTTTGGGGATATGAACTC
>-.-.-.1203
CCTCAAATCACTCTTTGGCAACGACCCCTTGTYACAATAAAAATAGGAGGACAGCTAAAAGAAGCCCTATTAGATACGGGAGCAGATACATTAGAA------GATATAAATTTGCCAGGAAAATGGAAACCAAAAGGAGGAGGTTTTAAAGTAAGGTATGATCAGATACTTATAGAAATTTGTGGAAAAAAGGCTATAGGTGTRATAGGACCTACACCTAACATTGGAAGAATGACCCAGATTGGTTGTACTTTAAATTTCCCAATTAGTCCTATTGACACTGTACCAGTAAAATTAAAGCCAGGAATGGATGGACCAAAGGTTAAACAGTGGCCATTGACAGAAGAAAAAATAAAAGCATTAACAGAAATTTGTAAAGARGAAGAGGAAGGAAAAATYTCAAAAATTGGGCCTGAAAATCCATACAATACTCCAGTATTTATAAAGAAGAGCTGGAGAAAAGATAGAGAGCTCAATAAAAGAACTCARGACTTTTGGGAAGTTCAGTTRGGAATACCTCATCCAGCAGGTAAGAAATCAACACTGGATGTGGGAGATGCATATTCAGTTCCTTTAGATRAAAGCTTTAGAAAGTATACTGCATTCACCATACCYAGTATAAACAATACACCAGGAATTAGATATCAGTACAATGTGCTGCCAGGATGGAAAGGATCACCGGCAATATTCCAGAGTAGCATGACA---AAAATCTTAGAGCCCTTTAGAATRAAAAATTCAGACATAATCCAGTACGATGACTTGGTATCTGATTTAGAAATAGGGCAGCACAGAGCAAAARTAGAGGAGCTRAGAGCTCATCTAAGCTGGGGATTTACACCAGACAAACAGAAGGAACCACTTTGGGGATATGAACTC
>-.-.-.1207
CCTCAAATCACTCTTTGGCAACGACCCCTTGTCACAGTAAAAATAGGAGGACAGCTGAAAGAAGCTCTATTAGATACAGGAGCAGATACATTAGAA------GATATAAATTTGCCAGGAAAATGGAAACCAAAAGGAGGAGGTTTTAAGGTAAGGTATGATCAGATACTTATAGAAATTTGTGGAAAAAAGGCTATAGGTGTAGTAGGACCTACACCTAACATTGGACGAATGACCCAGATTGGTTGTACTTTAAATTTCCCAATTAGTCCTATTGACACTGTACCAGTAACATTAAAGCCAGGAATGGATGGACCAAAGGTTAAACAGTGGCCATTGACAGAAGAAAAAATAAAAGCATTAACAGAAATTTGTAGAGAGGAAGAGGAAGGAAAAATCTCAAAAATTGGGCCTGAAAATCCATACAATACTCCAGTATTTATAAAGAAGAGCTGGAGRAAAGACAGAGAGCTCAATAAAAGAACTCAGGACTTTTGGGAAGTTCAATTAGGAATACCACATCCAGCAGGTAAGAAATCAACACTAGATGTGGGAGATGCATATTCAGTTCCTTTAGATGAAARCTTTAGAAAGTATACTGCATTCACCATACCTAGTATAAACAATACACCAGGAATTAGATATCAGTACAATGTGCTGCCAGGATGGAAAGGATCACCRGCAATATTCCAGAGTAGCATGACA---AAAATCTTAGAGCCCTTTAGAACAAAAAATCCAGACATGATCCAATATGATGACTTGGTATCTGATTTAGAAATAGGGCAGCACAGAACAAAGATAGAGGAGCTAAGAGCTCATCTAAGCTGGGGATTTACCCCAGACAAGCAGAAGGAACCACTTTGGGGATATGAACTC
>-.-.-.1210
CCTCAAATCACTCTTTGGCAACGACCCCTTGTCACAGTAAAAATAGGAGGACAACTGAAAGAAGCTCTATTAGATACAGGAGCAGATACATTAGAA------GATATAAATTTGCCAGGAAAATGGAAGCCAAAAGGAGGAGGTTTTARGGTAAGATATGATCAGATATCTATAGAAATTTGTGGAAAAAAGGCTATAGGTGTGGTAGGACCTACACCTAACATTGGACGAATGACTCAGATTGGTTGTACTTTAAATTTCCCAATTAGTCCTATTGACACTGTACCAGTAACATTAAAGCCAGGAATGGATGGACCAAAGGTTAAACAGTGGCCWTTGACAGAAGAAAAAATAAAAGCATTAACAGAAATTTGTARAGAGGAAGAGGAGGGAAAAATTTCAAAAATTGGGCCTGAAAATCCATACAATACTCCAGTATTTATAAAGAAGAGYTGGAGGAAAGATAGAGAGCTCAATAAAAGAACYCAGGACTTTTGGGAAGTTCAATTAGGAATACCGCATCCAGCAGGCAAGAAATCAACACTAGATGTGGGAGATGCATATTCAGTKCCTTTACATGAAGGCTTTAGAAAGTATACTGCATTCACCATACCTAGTATAAACAATACACCAGGAATCAGATATCAGTATAATGTGCTGCCAGGATGGAAAGGATCACCGGCAATATTCCAGTGTAGCATGACA---AAAATCTTAGAGCCCTTTAGAATAAAAAATCCAGACATAATCCAATACGATGACTTGGTATCTGATTTAGAAATAGGGCAGCACAGAATAAAAATAGAGGAGCTAAGARCKCATCTAAGCTGGGGATTTACACCAGACAAGCAGAAGGAACCACTTTGGGGATATGAACTC
>-.-.-.1213
CCTCAAATCACTCTTTGGCAACGACCCCTTGTCACAGTAAAAATAGGAGGACAGYTTAAAGAAGCTCTATTAGATACAGGAGCAGATACATTAGAA------GAGATAACTTTGCCAGGAAAATGGAAACCAAAAGGAGGAGGTTTTAAAGTAAGGTACGATCAGATACTTATAGAAATTTGTGGAAAAAAGGCTATAGGTGTGGTAGGACCTACACCTAACATTGGACGAATGACTCAGATTGGTTGTACTTTAAATTTCCCAATTAGTCCTATTGACACTGTACCAGTAACATTAAAGCCAGGAATGGATGGACCAAAGGTTAAACAATGGCCATTGACAGAAGAAAAAATAAAAGCATTAACAGAAATTTGTAAAGAAGAAAAAGAGGGAAAAATCTCAAAAATTGGGCCTGAAAATCCATACAATACTCCAGTATTTATAAAGAAGAGCTGGAGGAAAGATAGAGAGCTCAATAAAAGAACTCAGGACTTTTGGGAAGTTCAATTAGGAATACCGCATCCAGCAGGTAAGAAATCAACACTAGATGTGGGAGATGCATATTCAGTTCCTTTAGATGAAAGCTTTAGAAAGTATACTGCATTCACCATACCTAGTATAAACAATACACCAGGAATCAGATATCAGTACAATGTGCTGCCAGGATGGAAAGGATCACCAGCAATATTCCAGAGTAGCATGACA---AAAATCTTAGAGCCCTTTAGAACAADAAATCCAGAAATAATCCAGTACGATGACTTGGTATCTGATTTAGAAATAGGGCAGCACAGAACAAAAATAGAGGAACTAAGAGCTCATCTAAGCTGGGGATTTACACCAGACAAGCAGAAGGAGCCACTTTGGGGATATGAGCT-
>-.-.-.1218
CCTCAAATCACTCTTTGGCAACGACCCCTTGTCACAGTAAAAATAGGAGAACAGCTGAAAGAAGCTCTATTAGATACAGGAGCAGATACATTAGAA------GATATAAATTTGCCAGGAAAATGGAAACCAAAAGGAGGAGGTTTTAAAGTAAGATATGATCAGATACTTATAGAAATTTGTGGAAAAAAGGCTATAGGTGTAGTAGGACCYACACCTAACATTGGACGAATGACTCAGATTGGTTGTACTTTAAATTTCCCAATTAGTCCTATTGACACTGTACCAGTAACATTAAAGCCAGGAATGGATGGACCAAAGGTTAAACAGTGGCCATTGACAGAAGAAAAAATAAAAGCATTAACAGAAATTTGTARAGAGGAAGAGGAAGGAAAAATCTCAAAAATTGGGCCTGAAAATCCATACAATACTCCAGTATTTATAAAGAAGAGCTGGAGGAAGGATAGAGAGCTCAATAAAAGAACTCAGGACTTTTGGGAAGTTCAATTAGGCATACCGCATCCAGCAGGGAAGAARTCAACACTAGATGTGGGAGATGCATATTCAGTTCCTTTAGATAAAAACTTTAGAAAGTATACTGCATTCACCATACCTAGTMTGAACAATACACCAGGAATCAGATATCAATACAATGTGCTACCAGGATGGAAAGGATCACCGGCAATATTCCAGTGTAGCATGACA---AAAATCTTAGAGCCCTTCAGAAGAAAAAATCCAGAAGTAATCCAATACGATGACTTGGTATCTGATTTAGAAATAGGGCAGCATAGAATAAAAATAGAGGAGCTAAGAGCTCATCTAAGCTGGGGATTTACACCAGACAAGCAGAAGGAACCACTTTGGGGATATGAACTC
>-.-.-.1219
CCTCAAATCACTCTTTGGCAACGACCCCTTGTCACAGTAAGAATAGGAGGTCAGCTGAAAGAAGCTCTATTAGATACAGGAGCAGATACATTAGAA------GATATAAATTTGCCAGGAAAATGGAAACCAAAAGGAGGAGGTTTTAAAGTAAGGTATGATCAGATACTTATAGAAATTTGTGGAAAAAAGGCTATAGGTGTAATAGGACCTACACCTAACATTGGACGAATGACTCAGATTGGTTGTACTTTGAATTTCCCAATTAGTCCTATTGACACTGTACCAGTAACATTAAAGCCAGGAATGGATGGACCAAGGGTTAAACAGTGGCCATTGACAGAAGAAAAAATAAAAGCGTTAACAGAAATTTGTAAAGAGGAAGAGGAAGGAAAAATCTCAAAAATTGGGCCTGAAAATCCATACAATACTCCMGTATTTATAAAGAAGAGCTGGAGGAAAGATAGAGAGCTTAATAAAAGAACTCAGGACTTTTGGGAAGTTCAATTAGGAATACCGCATCCAGCAGGTAAGAAATCAACACTAGATGTGGGAGATGCATATTCAGTTCCTTTAGATGAAAGCTTTAGAAAGTATACTGCATTCACCATACCTAGTATAAACAATACACCAGGAATCAGATATCAGTATAATGTGCTGCCTGGATGGAAAGGATCACCAGCAATATTCCAGTGTAGCATGACA---AAAATCTTAGAGCCCTTTAGAGCAAAAAATCCAGAAATTATCCAATACGATGACTTAGTATCTGATTTAGAAATAGGGCAGCACAGAACAAAAATAGAGGAGCTAAGAGCCCATCTAAGCTGGGGATTTACACCAGACAAGCAGAAGGAACCACTTTGGGGATATGAACTC
>-.-.-.1220
CCTCAAATCACTCTTTGGCAACGACCCCTWGTCACAGTAAAAATAGGAGGACAGCTAAAAGAAGCTCTATTAGATACAGGAGCAGATACATTAGAA------GATATAAATTTGCCAGGAAAATGGAAACCAAAAGGAGGAGGTTTTAAGGTAAGRTATGATCAGATACTTATAGAAATTTGTGGAAAAAAGGCTATAGGTGTRRTAGGACCTACACCTAACATTGGACGAATGACTCAGATTGGTTGTACTTTAAATTTCCCAATTAGTCCTATTGACACTGTACCAGTAAAATTAAAGCCAGGAATGGATGGACCAAAGGTTAAACAGTGGCCATTGACAGAAGAAAAAATAAAAGCATTAATGGAAATTTGTAAAGAAGAAGAGGAAGGAAAAATCTCAAAAATTGGGCCTGAAAATCCATACAATACTCCAGTATTTATAAAGAAGAGCTGGAGGAAAGATAGAGAGCTCAATAAAAGAACTCAGGACTTTTGGGAAGTTCAATTAGGAATACCACATCCAGCAGGTAAGAAATCAACACTAGATGTGGGAGATGCATATTCAGTTCCTTTAGATGAAARCTTTAGGAAGTATACTGCATTCACCATACCTAGTATAAACAATACACCAGGAATCAGATATCAGTACAATGTGCTACCAGGATGGAAAGGGTCACCGGCAATATTCCAGTGTAGCATGACA---AAGATCTTAGAGCCCTTYAGAATAAAAAATCCAGAAATAATCCAATACGATGACTTGGTATCTGATTTAGAAATAGGGCAGCACAGAACAAAAATAGAGGAGCTAAGAGCTCATCTAAGCTGGGGATTTACCCCAGACAAGCAGAAGGAACCACTTTGGGGATACGAACT-
>-.-.-.1221
CCTCAAATCACTCTTTGGCAACGACCCCTTGTCACAATAAAAATAGAGGGACAGCTGAAAGAAGCTCTATTAGATACAGGAGCAGATACATTAGAA------GATATAAATTTGCCAGGAAAATGGAAACCAAAAGGAGGAGGTTTTAAGGTAAGGTATGATCAGATACTTATAGAAATTTGTGGAAAAAAGGCTATAGGTGTAGTAGGACCTACACCTAACATTGGACGAATGACCCAGATTGGTTGTACTTTAAATTTCCCAATTAGTCCTATTGATACTGTACCAGTAACATTAAAACCAGGAATGGATGGACCAAAGGTTAAACAGTGGCCATTGACAGAAGAAAAAATAAAAGCATTAACAGAAATTTGTAAAGAGGAAGAGGAAGGAAAAATCTCAAAAATTGGGCCTGAAAATCCATACAATACTCCAGTATTTATAAAGAAAAGTTGGAGAAAAGATAGAGAGCTTAATAAAAGAACTCAGGATTTTTGGGAAGTTCAATTAGGAATACCGCATCCAGCAGGTCAGAAATCAACACTAGATGTGGGAGATGCATATTCAGTTCCTTTAGATGAAAGCTTTAGAAAATATACTGCATTCACCATACCTAGTATAAACAATACCCCGGGAATCAGATATCAGTACAATGTGCTGCCAGGATGGAAAGGATCACCAGCAATATTCCAGTGTAGCATGACA---AAAATCTTAGAGCCCTTTAGAATAAAAAATCCAGAAATGATCCAATACGATGACTTGGTATCTGATTTAGAAATAGAGCAGCACAGGAAAAAAATAGAGGAGCTAAGAGCTCACCTAAGCTGGGGATTTACACCAGACAAGCAGAAGGAACCACTTTGGGGATATGAACTC
>-.-.-.1222
CCTCAAATCACTCTTTGGCAACGACCCCTTGTCACAGTAAAAATAGGRGGACAGCTGAGRGAAGCTTTATTAGATACAGGAGCAGATACAYTAGAA------GAGATAAATTTGCCAGGAAAATGGAAACCAAAAGGAGGAGGWTTTAAAGTAAGRTATGATCAGATACTYATAGAAATTTGTGGAAAAAAGGCTATAGGTGTAGTAGGACCTACACCTAACATTGGACGAATGACTCAGATTGGTTGTACTTTAAATTTCCCMATTAGTCCTATTGACACTGTACCAGTAACATTAAAGCCAGGAATGGATGGACCAAAGGTTAARCARTGGCCATTRACWGAAGAAAAAATAAAAGCYTTAACAGAAATTTGTGAAGAGGAGAAGGAAGGAAAAATCTCAAAAATTGGGCCTGAAAATCCATAYAATACTCCAGTATTTATAAAGAAGAGYTGGAGGAAAGATAGAGAGCTCAATAAAAGAACTCAGGAYTTTTGGGAAGTTCAATTAGGAATACCRCATCCAGSAGGTAAGAAATCAACACTAGATGTGGGAGATGCATATTCAGTTCCTTTACATGAAAGCTTTAGAAAGTATACTGCATTTACCATACCTAGTATAAACAATACACCAGGAATCAGATATCAGTACAATGTGCTGCCAGGATGGAAAGGATCACCAGCAATATTCCAGTGTAGCATGACA---AAAATCTTAGAGCCCTTTAGARCAAAAAATCCAGAAATAATCCAATACGATGACTTGGTATCTGATTTAGAAATAGGGCARCACAGAGCAAAAGTAGAGGARCTAAGAAGTCATCTAAGCTGGGGGTTTACACCAGATAAGCAGAAGGAACCACTTTGGGGATATGAACTC
>-.-.-.1225
CCTCAAATCACTCTTTGGCAACGACCCCTTGTCACAGTAAAAGTAGCAGGACAGCTGAAAGAAGCTCTATTAGATACAGGAGCAGATACATTGGAA------GAAATAAATTTGCCAGGAAAATGGAAACCAAAAGGAGGAGGTTTTAAAGTAAGGTATGATCAGATACTTATAGAAATTTGTGGAAAAAAGGCTATAGGTGTGGTAGGACCTACACCTAACATTGGACGAATGACTCAGATTGGTTGTACTTTAAATTTCCCAATTAGTCCTATTGACACTGTACCAGTAAAATTAAAGCCAGGAATGGATGGACCAAAGGTTAAACAATGGCCACTAACAGAAGAAAAAATAAAAGCATTAACAGAAATTTGTAAAGAGGAAGAGGAAGGAAAAATCTCAAAAATTGGGCCTGAAAATCCATACAATACTCCAGTATTTATAAAGAAGAGCTGGAGGAAAGATAGAGAGCTCAATAAAAGAACTCAGGACTTTTGGGAAGTTCAATTAGGAATACCGCATCCAGCAGGTAAGAAATCAACACTGGATGTAGGAGATGCATATTCAGTTCCTTTAGATGAAAGCTTTAGAAAGTATACTGCATTCACCATACCTAGTACAAACAATACACCAGGAATCAGATATCAGTACAATGTGCTGCCGGGATGGAAAGGATCACCGGCAATATTCCAGTGTAGCATGACA---AAAATCTTAGAGCCCTTTAGAATAAAAAACCCAGAAATAATCCAATACGATGACTTGGTATCTGATCTAGAAATAGGGCAGCACAGAACAAAAATAGAGGAGCTAAGAGCTCATCTAAGCTGGGGATTTACACCAGACAAGCAGAAGGAACCACTTTGGGGATATGAAC--
>-.-.-.123
CCTCAAATCACTCTTTGGCAACGACCCCTTGTCACAGTAAAAATAGGAGGACAGCTGAAAGAAGCTCTATTAGATACAGGAGCAGATACATTAGAA------GATATAAATTTGCCAGGAAAATGGAAACCAAAAGGAGGAGGTTTTAAAGTAAGGTATGATCAGATACTTATAGAAATTTGTGGAAAAAAGGCTATAGGTGTAGTAGGACCAACACCTAACATTGGACGAATGACTCAGATTGGTTGTACTTTAAATTTCCCAATTAGTCCTATTGATACTGTACCAGTAAAATTAAAGCCAGGAATGGATGGACCAAAGGTTAAACAGTGGCCATTGACAGAAGAAAAAATAAAAGCRTTAACAGAAATTTGTAAAGAGGAAGAGGAAGGAAAAATCTCAAAAATTGGGCCTGAAAATCCATACAATACTCCARTATTTATAAAGAAGAGCTGGAGAAAAGATAGAGAGCTCAATAAAAGAACTCAGGACTTTTGGGAAGTTCAATTAGGAATACCGCATCCAGCAGGTAAGAAATCAACACTGGATGTAGGAGATGCATATTCAGTTCCTTTAGATGAAAGCTTTAGAAAATATACTGCATTCACCATACCTAGTATAAACAATACACCAGGAATYAGATATCAGTACAATGTGCTGCCAGGATGGAAAGGATCACCAGCAATATTCCARAGTAGCATGACA---AAAATCTTAGAGCCCTTTAGAATAAAAAATCCAGAAATAATCCAATACGATGACTTGGTATCTGATTTAGAAATAGAGCAGCACAGAACAAAAATAGAGGAGCTAAGAGCTCATCTAAGCTGGGGATTTACACCAGACAAGCAGAAGGAACCACTTTGGGGATATGAACTC
>-.-.-.1232
CCTCAAATCACTCTTTGGCAACGACCCATGGTCACAATAAAAATAGGAGGACAGCTGAAAGAAGCTCTATTAGATACAGGAGCAGATACATTAGAA------GATATAAATTTGCCAGGAAAATGGAAACCAAAAGGAGGAGGTTTTAAGGTAAAGTATGATCAGATACTTATAGAAATTYATGGAAAAAAGGCTATAGGTGTAGTAGGACCTACACCTAACATTGGGCGAATGACTCAGATTGGTTGTACTTTAAATTTCCCAATTAGTCCTATTGACACTGTACCAGTAACATTAAAGCCAGGAATGGATGGCCCAAAGGTTAAACAATGGCCATTGACAGAAGAAAAAATAAAAGCATTAACAGAAATTTGTAAAGAGGAAGAGGAAGGAAAAATCTCAAAAATTGGGCCTGAAAATCCATACAATACTCCAGTATTTATAAAGAAGAGCTGGAGGAAAGATAGAGAGCTCAATAAAAGAACTCAGGACTTTTGGGAAGTTCAATTAGGAATACCACATCCAGCAGGTAAGAAATCAACATTAGATGTGGGAGATGCATATTCAGTTCCTTTAGATGAAARCTTTAGAAAGTATACTGCATTCACCATACCTAGTATAAACAATACACCAGGAATCAGATATCAATACAATGTGCTGCCAGGATGGAAAGGATCACCAGCAATATTCCAGAGTAGCATGACA---AAAATCTTAGAGCCCTTTAGAATGAAAAATCCAGAAATAATCCAATACGATGACTTGGTATCTGATTTAGAAATAGGGCAGCACAGAACAAARATAGARGAGCTAAGAGCTCATCTAAGCTGGGGGTTTACGCCAGACAAGCAGAAGGAACCACTTTGGGGATATGAACTC
>-.-.-.1233
CCTCAAATCACTCTTTGGCAACGACCCGTTGTCACAGTAAAAATAGGAGGACAGCTAAAAGAAGCTCTATTAGATACAGGAGCAGATACATTAGAA------GAAATAAATTTGCCAGGAAGATGGAAACCAAAAGGAGGAGGTTTTAAGGTAAGGTATGATCAGATACTTATAGAAATTTGTGGAAAAAAGGCTATAGGTGTAGTAGGACCTACACCTAACATTGGACGAATGACTCAGATTGGTTGTACTTTAAATTTCCCAATCAGTCCTATTGACACTGTACCAGTAACATTAAAGCCAGGAATGGATGGACCAAAAGTTAAACAGTGGCCATTGACAGAAGAAAAAATAAAAGCATTAACAGAAATTTGTAAAGAGGAAGAGGAAGGAAAAATCTCAAAAATTGGGCCTGAAAATCCATACAATACTCCAGTATTTATAAAGAAGAGCTGGAGGAAAGATAGGGAGCTCAATAAAAGAACTCAGGATTTTTGGGAAGTTCAATTAGGAATACCACACCCAGCAGGTAAGAAATCAACACTAGATGTGGGAGATGCATATTCAGTTCCTTTGGATAAAAACTTTAGAAAGTATACTGCATTCACCATACCTAGTATAAACAATACACCAGGAATCAGATATCAGTACAATGTGCTGCCAGGATGGAAAGGATCACCGGCAATATTCCAGAGTAGCATGACA---AAAATCTTAGAGCCCTTTAGAATAAAAAATCCAGACATAATCCAATACGATGATTTGGTATCTGATTTAGAAATAGGGCAGCACAGAACAAAAATAGAGGAGCTAAGAGCTCATCTAAGCTGGGGGTTTACACCAGACAAGCAGAAGGAACCACTTTGGGGATATGAACTC
>-.-.-.1234
CCTCAAATCACTCTTTGGCAACGACCCCTTGTCACAATAAAAATAGAAGGACAGCTAAGAGAAGCTCTATTAGATACAGGAGCAGATACATTAGAA------GATATAAATTTGCCAGGAAAATGGAAACCAAAAGGAGGAGGTTTTAAAGTAAGGTATGATCAGATACTTATAGAAATTTGTGGAAAAAGGGCTATAGGTGTGGTAGGACCTACACCTAACATTGGACGAATGACTCAGCTTGGTTGTACTTTAAACTTCCCAATTAGTCCTATTGACACTGTACCAGTAACATTAAAGCCAGGAATGGATGGACCAAAGGTTAAACAATGGCCATTGACAGAAGAAAAAATAAAAGCATTAACAGAAATTTGTAAAGAGGAAGAGGAAGGAAAAATTTCAAAAATAGGGCCTGAAAATCCATACAATACTCCAGTATTTATAAAGAAGAGCTGGAGGAAAGATAGAGAGCTCAATAAAAGAACTCAGGACTTTTGGGAAGTTCAATTAGGAATACCACATCCGGCAGGTAAGAAATCAACACTGGATGTGGGAGATGCATATTCAGTTCCTTTAGATGAAAGCTTTAGAAAGTATACTGCATTCACCATACCTAGCATAAACAATACACCAGGAATCAGATATCAGTACAATGTGCTACCAGGATGGAAAGGATCACCAGCAATATTCCAGAGTAGCATGACA---AAAATCTTAGAGCCCTTTAGAATAAAAAATCCAGAAATGATCCAATATGATGACTTGGTATCTGATTTAGAAATAGGGCAGCACAGAGTAAAAATAGAGGAGCTAAGAGCTCATCTAAGCTGGGGATTTACACCAGACAAGCAAAAGGAACCACTTTGGGGATATGAACTC
>-.-.-.1235
CCTCAAATCACTCTTTGGCAACGACCCCTTGTCACAGTAAAGATAGGAGGACAGCTGAAAGAAGCTCTATTAGATACAGGAGCAGATACATTAGAA------GATATAAATTTGCCAGGAAAATGGAAACCAAAAGGAGGGGGTTTTAAAGTAAGGTATGATCAGATACTTATAGAAATTTGTGGAAAAAAGGCTATAGGTGTAGTAGGACCAACACCTAACATTGGACGAATGACTCAGATTGGTTGTACTTTAAATTTCCCAATTAGTCCTRTTGACACTGTACCAGTAAAATTAAAGCCAGGAATGGATGGACCAAAGGTTAAACAGTGGCCCTTGACAGAAGAAAAAATAAAAGCATTAACAGAAATTTGTAAAGAGGAAGAGGAAGGGAAAATCTCAAAAATTGGGCCTGAAAATCCATACAATACCCCAGTATTTATAAAGAAGAGCTGGAGAAAAGATAGAGAGCTCAATAAAAGAACTCAGGACTTTTGGGAAGTTCAATTAGGAATACCRCATCCAGCAGGGAAGAAATCAACACTGGATGTGGGAGATGCATATTCAGTTCCTTTAGATGAAAGCTTTAGAAAGTATACTGCATTCACCATACCTAGTATAAACAATACACCAGGAATTAGATATCAGTACAATGTGCTGCCAGGATGGAAAGGATCACCGGCAATATTCCAGTGTAGCATGACA---AAAATCTTAGAGCCCTTTAGAATAAAAAATCCAGAWATAATCCAATACGATGACTTGGTATCTGATTTAGAAATAGGGCAACACAGARCAAAAATAGAGGAGCTAAGAGCTCATCTAAGCTGGGGATTTACACCAGACAAGCAGAAGGAACCACTTTGGGGATATGAACTC
>-.-.-.1236
CCTCAAATCACTCTTTGGCAACGACCTATTGTCACAGTAAAAATAGGAGGACAGCTGAAAGAAGCTCTATTAGACACAGGAGCAGATACATTAGAA------GATATAAATTTGCCAGGAAAATGGAAACCAAAAGGAGGAGGTTTTAAAGTAAGGTATGATCAGATACTTATAGAAATTTGTGGGAAAAGGGCGATAGGTGTGGTAGGACCTACACCTAACATTGGACGAATGACTCAGATTGGTTGTACTTTAAATTTCCCAATTAGTCCTATTGACACTGTACCAGTAACATTAAAGCCAGGAATGGATGGACCAAAGGTCAAACAGTGGCCACTGACAGAAGAAAAAATAAAAGCATTAACAGAAATTTGTAAAGAGGAAGAGGAAGGAAAAATCTCAAAAATTGGGCCTGAAAATCCATATAATACTCCAGTATTTATAAAGAAGAGCTGGAGGAAAGATAGAGAGCTCAATAAAAGAACTCAGGACTTTTGGGAAGTTCAATTAGGAATACCRCATCCAGCAGGTAAGAAATCAACACTAGATGTGGGAGATGCATATTCAGTTCCTTTACATGAAAGCTTTAGAAAGTATACTGCATTCACCATACCTAGTACAAACAATGCACCAGGAATCAGATACCAGTACAATGTGCTGCCAGGATGGAAAGGATCACCGGCAATATTCCAATGTAGCATGACA---AAGATCTTAGAGCCCTTTAGGACAAAAAATCCAGAAATAATCCAATACGATGACTTGGTATCTGATTTAGAAATAGGGCAGCACAGAACAAAAATAGAGGAGCTAAGAGCTCATCTAAGCTGGGGATTTACACCAGACAAGCAGAAGGAACCACTTTGGGGATATGAACTC
>-.-.-.1238
---CARATCACTCTTTGGCAACGACCCCTTGTCACAGTAAAAATAGGAGGACAGCTGAAAGAAGCTCTATTAGATACAGGAGCAGATACATTAGAA------GAWATAAATTTACCAGGGAAATGGAAACCAAAAGGAGGAGGYTTTAAGGTAAGGTATGATCAGATATGTATAGAAATTTGTGGAAAAAAGGCTATAGGTGTRGTAGGACCTACACCTAACATTGGACGAATGACTCAGATTGGTTGTACTYTAAATTTCCCAATTAGTCCTATTGACACTGTACCAGTAACATTAAAGCCAGGAATGGATGGACCAAAGGTTAAACAGTGGCCATTGACAGAAGAAAAAATAAAAGCATTAACAGAAATTTGTAAGGAAGAAGAGGAAGGAAAAATCTCAAAAATTGGGCCTGAAAATCCATACAATACTCCAGTATTTATAAAGAAGAGCTGGAGGAAAGATAGAGAGCTCAATAAAAGAACTCAGGAYTTTTGGGAAGTTCAATTAGGAATACCGCATCCAGCAGGTAAGAAATCAACACTAGATGTGGGGGATGCATATTCAGTACCTTTAGATGAAAGCTTTAGAAAGTATACTGCATTCACCATACCTAGTATAAACAATACACCAGGAATCAGATATCAGTACAATGTGCTGCCAGGATGGAAAGGATCACCGGCAATATTCCAGAGTAGCATGACA---AAAATCTTAGAGCCCTTTAGAATAAAAAATCCAGAGATGATCCAATACGATGACTTGGTATCTGATTTAGAAATAGGGCAGCACAGAACAAAAATAGAGGAGCTRAGAGCTCATCTAAGCTGGGGATTTACACCAGACAAGCAGAAGGAACCACTTTGGGGATATGAACTC
>-.-.-.1243
CCTCAAATCACTCTTTGGCAACGACCCMTTGTCACAGTAAAAATAGGAGGACAGCTRAAAGAAGCYCTATTAGATACAGGGGCAGATACATTAGAA------GAAATAAATTTGCCAGGAAGRTGGAAACCAAAAGGAGGAGGTTTTAAAGTAAGGTATGATCAGATACTTATAGAAATTTGTGGAAAAAAGGCTATAGGTGTAGTAGGACCTACACCTAACATTGGAAGAATGACTCAGATTGGTTGTACATTAAATTTCCCAATTAGTCCTATTGACACTGTACCAGTAGCATTAAAGCCAGGAATGGATGGACCAAAGRTTAAACAGTGGCCATTGACAGAAGAAAAAATAAAAGCATTAACAGAAATTTGTAAAGAAGAAGAGGAAGGAAAAATCTCAAAAATTGGGCCTGAGAATCCATACAATACTCCAATATTTATWAAGAAGAGCTGGAGGAAAGATAGAGAGCTCAATAAAAGAACTCAGGACTTTTGGGAAGTTCAATTAGGAATACCACATCCAGCAGGKAAGAAATCAACACTAGATGTGGGAGATGCATATTCAGTTCCTTTAGATGAAAGCTTTAGAAAGTATACTGCATTCACCATACCAAGTRTAAACAATACACCAGGAATCAGATATCAGTACAATGTGCTGCCAGGATGGAAAGGATCACCAGCAATATTCCAGAGTAGCATGACA---AAAATCTTAGAGCCCTTTAGAATAAAAAATCCAGAAATAATCCAATACGATGACTTGGTATCTGATTTAGAAATAGGGCAGCACAGRGCAAAAATAGAGGAGCTGAGRGCTCATCTAAGCTGGGGATTTACCCCAGACAAGCAGAAGGAACCACTTTGGGGATATGAACTC
>-.-.-.1244
CCTCAAATCACTCTTTGGCAACGACCCCTTGTCACAGTAAAAATAGGAGGGCAGCTGAAAGAAGCTCTATTAGATACAGGAGCAGATACATTAGAA------GATATAAATTTGCCAGGAAAATGGAAACCAAAAGGRGGAGGTTTTAAAGTAAAATATGATCAGATACAGATAGAAATTTGTGGAAAAAAGGCTATAGGTGTGGTAGGACCTACRCCTAACATTGGACGAATGACTCAGATTGGTTGYACTTTAAATTTCCCAATTAGTCCTATTGACACTGTACCAGTRACATTAAAACCAGGAATGGATGGACCAAAGGTTAAACAGTGGCCATTGACAGAAGAAAAAATAAAAGCATTAACAGAAATATGTAAAGAGGAAGAGGAAGGAAAAATCACAAAAATTGGGCCTGAAAATCCATACAATACTCCAGTATTTATAAAGAAGAGCTGGAGGAAAGATAGAGAGCTCAATAAAAGAACTCAGGACTTTTGGGAAGTTCAATTAGGAATACCGCATCCAGCAGGAAAGAAATCAACACTAGATGTGGGAGATGCATACTCAGTYCCTTTASATGAAAGCTTTAGAAAATACACTGCATTCACCATACCTAGTATAAACAATACACCAGGAATCAGATAYCAGTACAATGTGCTGCCAGGATGGAAAGGATCACCAGCAATATTCCAGAGTAGCATGACA---AAAATCTTAGAGCCCTTTAGAATAAAAAATCCAGAAATAATCCAATACGATGACTTGGTATCTGATTTAGAAATAGGGCAGCACAGAACAAAAATAGAGGAGCTGAGAGCTCATCTAAGCTGGGGRTTTACACCAGACAAGCAGAAGGAACCACTTTGGGGATATGAACTC
>-.-.-.1249
CCTCAAATCACTCTTTGGCAACGACCCCTTGTCACAGTAAAAATAGGAGGACAGCTGATAGAAGCTCTATTAGATACAGGAGCAGATACATTAGAA------GATATAAATTTGCCAGGAAAATGGAAACCAAAAGGAGGAGGTTTTAAAGTRAGGTATGATCAGATACTTWTRGAAATTTGTGGAAAAAAGGCTATAGGTGTAGTAGGACCTACACCTAACATTGGACGAATGACTCAGATTGGTTGTACTTTAAATTTCCCAATTAGTCCTATTGACACTGTACCAGTAACATTAAAGCCAGGAATGGATGGACCAAAGGTTAAACARTGGCCATTGACAGAAGAAAAAATAAAAGCATTAACAGAAATTTGYAAAGAAGAAGAGGAAGGAAAAATTTCAAAAATTGGGCCTGAAAATCCATACAATACTCCAGTATTTATAAAGAAGAGCTGGAGGAAAGATAGAGAGCTCAATAAAAGAACTCAGGAYTTTTGGGAAGTTCAATTAGGAATACCACATCCAGCAGGTAAGAAATCAACACTAGATGTGGGAGATGCATATTCAGTCCCTTTAGATGAAAACTTTAGAAAGTATACTGCATTCACCATACCTAGCATAAACAATACACCAGGAATCAGATATCAGTACAATGTRCTGCCAGGATGGAAAGGATCACCRGCAATATTCCAGAGTAGCATGACA---AAAATCTTAGAGCCCTATAGAAAGAAAAATCCAGAAATGATACAATACGATGACTTGGTATCTGATTTAGAAATAGGGCAGCACAGAGCAAAAATAGAGGAGCTRAGAGCTCATCTAAGCTGGGGRTTTACACCAGACAAGCAGAAGGAACCACTTTGGGGATATGAACTC
>-.-.-.125
CCTCAAATCACTCTTTGGCAACGACCCCTTGTCACAGTAAAAATAGGAGGGCAGCTGAAAGAAGCTCTATTAGATACAGGAGCAGATACATTAGAA------GATATAAATTTGCCAGGAARATGGAAACCAAAAGGAGGAGGTTTTAAAGTAAAGTATGATCAGATACAGATAGAAATTTGTGGAAAAAAGGCTATAGGTGTRGTAGGACCTACACCTAACATTGGACGAATGACTCAGATTGGTTGTACTTTAAATTTCCCAATTAGTCCTATTGACACTGTACCAGTAACATTAAAGCCAGGAATGGATGGACCAAAGGTTAAACAGTGGCCATTGACAGAAGAAAAAATAAAAGCATTAACAGAAATTTGTAAAGAGGAAGAAGAAGGAAAAATCTCAAAAATTGGGCCTGAAAATCCATACAATACTCCAGTATTTATAAAGAAGAGCTGGAGGAAAGATAGAGAGCTCAATAAAAGAACTCAGGACTTTTGGGAAGTTCAATTAGGAATACCGCATCCAGCAGGAAAGAAATCAACAYTAGATGTGGGAGATGCATACTCAGTTCCTTTAGATGAAAGCTTTAGRAAATATACTGCATTCACCATACCTAGTATAAACAATACACCAGGAATCAGATATCAGTACAATGTGCTGCCAGGATGGAAAGGATCACCAGCAATATTCCAGAGTAGCATGACA---AAAATCTTAGAGCCCTTTAGAATAAAAAATCCAGAAATGATCCAATACGATGACTTGGTATCTGATTTAGAAATAGGGCAGCACAGAACAAAAATAGAGGAGCTGAGAGCTCATCTAAGCTGGGGATTTACACCAGACAAGCAGAAGGAACCACTTTGGGGATATGAACTC
>-.-.-.1250
CCTCAAATCACTCTTTGGCAACGACCCCTTGTCACAGTAAAAATAGAAGGACAGCTAAAAGAAGCTCTATTAGATACAGGAGCAGATACATTAGAA------GATATAAATTTGCCAGGAAAATGGAAACCAAAAGGAGGAGGGTTTAAGGTAAGGTATGATCAGGTACGTATAGAAATTTGTGGAAAAAAGGCTATAGGTGTAGTAGGACCTACACCTAACATTGGACGAATGACTCAGATTGGTTGTACTTTAAATTTCCCAATTAGTCCTATTGACACTGTACCAGTAAAATTAAAGCCAGGAATGGATGGACCAAAGGTTAAACAGTGGCCATTGACAGAAGAAAAAATAAAAGCATTAACAGAAATTTGTAAAGAGGAAGAGGAAGGAAAAATCTCAAAAATTGGGCCTGAAAATCCATACAATACTCCAGTATTTATAAAGAAGAGTTGGAGGAAAGATAGAGAGCTCAATAAAAGAACTCAGGATTTTTGGGAAGTGCAATTAGGAATACCACATCCAGCAGGCAAGAAATCAACACTAGATGTGGGAGATGCATATTCAGTTCCTTTAGATGAAAGCTTTAGAAAGTATACTGCATTCACCATACCTAGTACAAACAATACACCAGGAATCAGATATCAGTACAATGTGCTGCCAGGATGGAAAGGATCACCGGCAATATTTCAGTGTAGCATGACA---AAAATCTTAGAGCCCTTTAGAATAAAAAATCCAGAAATGATCCAATACGATGATTTGGTATCTGATTTAGAAATAGGGCAGCATAGAACAAAAATAGAGGAGCTAAGAGCTCATCTAAGCTGGGGATTTACACCAGACAAGCAGAAGGAACCACTTTGGGGATATGAACTC
>-.-.-.1254
CCTCAAATCACTCTTTGGCAGCGACCCCTTGTCACAGTAAAAATAGGAGGACAGCTGAAAGAAGCTCTATTAGATACAGGAGCAGATACATTAGAA------GATATAAATTTGCCAGGAAAATGGAAACCAAAAGGAGGAGGTTTTAAGGTAAGATATGATCAGATACTTATAGAAATTTGTGGAAAAAAGGCTATAGGTGTGGTAGGACCTACACCTAACATTGGACGAATGACTCAGATTGGTTGTACCTTAAATTTCCCAATTAGTCCTATTGACACTGTACCAGTAACATTAAAGCCAGGAATGGATGGACCAAAGGTTAAACAGTGGCCATTGACAGAGGAAAAAATAAAAGCATTAACAGAAATTTGYAAAGAGGAAGAGGAAGGRAAAATCTCAAAAATTGGGCCTGAAAATCCATACAATACTCCAGTATTTATAAAGAAGAGCTGGAGGAAAGATAGAGAGCTCAATAAAAGAACTCAGGACTTTTGGGAAGTTCAATTAGGAATACCGCATCCTGCAGGTAAGAAATCAACACTGGATGTGGGAGATGCATATTCAGTTCCTTTAGATGAAAGCTTTAGAAAGTATACTGCATTCACCATACCTAGTATAAACAATACACCAGGAATCAGATATCAGTACAATGTGCTGCCAGGGTGGAAAGGATCACCGGCAATATTTCAGTGTAGTATGACA---AAAATCTTAGAGCCCTTTAGGTTAAAAAATCCAGAAATAATCCAATACGATGACTTGGTATCTGATTTAGAAATAGGGCAGCACAGAACAAAAATAGAGGAGCTAAGAGCTCATCTAAGCTGGGGGTTTACACCAGACAAGCAGAAGGAACCACTTTGGGGATATGAACTC
>-.-.-.1257
CCTCAAATCACTCTTTGGCAACGACCCCTTGTTACAATAAAAATAGGGGGACAGCTGAAAGAAGCTCTATTAGATACAGGAGCAGATACATTAGAA------GATATAAATTTGCCAGGAAAATGGAAACCAAAAGGAGGAGGTTTTAAAGTAAGGTATGATCAGATACTTATAGAAATTTGTGGAAAAAAGGCTATAGGTGTGGTAGGGCCCACACCTAACATTGGACGAATGACTCAGATTGGTTGTACTTTAAATTTCCCAATTAGYCCTATTGACACTATACCAGTAGCATTAAAGCCAGGAATGGATGGGCCAAAGGTTAAACAGTGGCCATTGACAGAAGAAAAAATAAAAGCATTAACAGAAATTTGTAAAGAGGAAGAGGAAGGAAAAATTTCAAAAATTGGGCCTGAAAATCCATACAATACTCCAGTATTTATAAAGAAGAGTTGGAGGAAAGATAGAGAGCTTAATAAAAGAACTCAGGACTTTTGGGAAGTTCAATTAGGAATACCGCATCCAGCAGGTARGAAATCAACACTAGATGTGGGAGATGCATATTCAGTTCCATTAGATGAAAACTTTAGAAAGTATACTGCATTTACCATACCTAGTACAAACAATACACCAGGAATCAGATATCAGTACAATGTGCTGCCAGGATGGAAAGGATCACCGGCAATATTCCAGAGTAGCATGACA---AAAATCTTAGAGCCCTTTAGAACAAAGAATCCAGACATGATCCAATACGATGACTTGGTATCTGATTTAGAACTAGGGCAGCACAGAGCAAAAGTAGAGGAGCTAAGAGCTCATCTAAGCTGGGGGTTTACACCAGACAAGCAGAAGGAACCACTTTGGGGATATGAACTC
>-.-.-.126
CCTCAAATCACTCTTTGGCAACGACCCCTTGTCACAGTAAAAATAGGAGGACAGCTGAAAGAAGCTCTATTAGATACAGGAGCAGATACATTAGAA------GATATAAATTTGCCAGGAAAATGGAAACCAAAAGGAGGAGGTTTTAAGGTAAGGTATGATCAGATACTTATAGAAATTTGTGGAAAAAAGGCTATAGGTGTGGTAGGACCTACACCTAACATTGGACGAATGACTCAGATTGGTTGTACTTTAAATTTCCCAATTAGTCCTATTGACACTGTACCAGTAACATTAAAGCCAGGAATGGATGGACCAAAGGTTAAACAGTGGCCATTRACAGAAGAAAAAATAAAAGCATTAACAGAAATTTGTAAAGARGAAGAGGAAGGAAAAATCTCAAAAATTGGGCCTGAAAATCCATACAATACTCCAGTATTTATAAAGAAGAGTTGGAGAAARGATAGAGARCTCAATAAAAGAACTCAGGACTTTTGGGAAGTTCAATTAGGAATACCRCATCCAGCAGGTAAGAAATCAACACTAGAYGTGGGAGATGCATATTCAGTTCCTTTAGATGAAARCTTTAGAAAGTATACTGCATTCACCATACCTAGTCTAAACAATACACCAGGAATCAGATATCAGTACAATGTGCTACCAGGATGGAAAGGATCGCCGGCAATATTCCAGAGTAGCATGACA---AAAATCTTAGAGCCCTTTAAAAYAAAAAATCCAGAAATGATCCAATACGATGACTTAGTATCTGATTTAGAAATAGGGCAGCACAGAACAAAAATAGAGGAGCTAAGAGCTCATCTAAGCTGGGGATTTACACCAGACAAGCAGAAGGAACCACTTTGGGGATATGAACTC
>-.-.-.1260
CCTCAAATCACTCTTTGGCAACGACCCCTTGTCACAATAARAATAGGAGGACAGATAAAAGAAGCTCTATTAGATACAGGAGCAGATACATTAGAA------GAGATAAATTTRCCAGGAAAATGGAARCCAAAAGGAGGAGGTTTTAARGTAAGGTATGATCAGATACYTATAGAAATTTGTGGAAAAAAGGCTATAGGTGTRGTAGGACCTACACCTAACATTGGACGAATGACTCAGCTTGGTTGTACTTTAAATTTCCCAATYAGTCCTATTGACACTGTACCAGTAACATTAAAGCCAGGAATGGATGGACCAAARATTAAACAGTGGCCATTAACAGAAGAAAAAATAAAAGCATTRACAGAAATTTGTAAAGARGAAGAGGAAGGAAAAATCTCAAAAATTGGGCCTGAAAATCCATACAATACTCCAATATTTATAAAGAAGAGCTGGAGGAAAGATAGAGAACTYAATAAAAGAACTCAGGAYTTTTGGGAAGTTCAATTAGGAATACCKCATCCAGCAGGTAAAAAATCAACACTAGATGTGGGAGATGCATATTCAGTGCCTTTACATGAAAGYTTTAGAAARTATACTGCATTTACCATACCTAGTATAAACAATACACCAGGAATCAGATATCAGTACAATGTGCTGCCAGGATGGAAAGGATCACCAGCAATATTCCAGAGTAGCATGACA---AAAATCTTAGAGCCCTTTAGAATAAARAATCCAGAAATAATCCAATACGATGACTTRGTATCTGATTTAGAAATAGGGCAGCACAGAACAAAAGTAGAGGAGCTRAGAGCTCATCTAAGCTGGGGATTTACCCCAGACAAGCAGAAGGAACCMCTTTGGGGRTATGAACTC
>-.-.-.1262
CCTCAAATCACTCTTTGGCAACGACCCCTTGTCACAGTAAAAATAGGAGGACAGCTGAAAGAAGCTCTATTAGATACAGGAGCAGATACATTAGAA------GATATAAATTTGCCAGGAAAATGGAAACCAAAAGGAGGAGGTTTTAAGGTAAGGTATGATCAGATACTTATAGAAATTTGTGGAAAAAAGGCTATAGGTGTAGTAGGACCTACGCCTAACATTGGACGAATGACTCAGATTGGTTGTACTTTAAATTTCCCAATCAGTCCTATTGACACTGTACCAGTAACATTAAAGCCAGGAATGGATGGGCCAAAGGTTAAACAGTGGCCATTGACAGAAGAAAAAATAAAAGCATTAACAGAAATTTGCAAAGAGGAAGAGGAAGGAAAAATTTCAAAAATTGGGCCTGAAAATCCATACAATACTCCAGTATTTATAAAGAAGAGCTGGAGGAAAGATAGAGAGCTCAATAAGAGAACTCAGGACTTTTGGGAAGTTCAATTAGGAATACCACATCCAGCAGGTAAGAAATCAACACTAGATGTGGGAGATGCATATTCAGTTCCTTTAGATGAAAGCTTTAGAAAGTATACTGCATTTACCATACCTAGTACAAACAATACACCAGGAATCAGATATCAATACAATTTGCTGCCAGGATGGAAAGGATCACCGGCAATATTCCAGAGTAGCATGACA---AAAATCTTAGAGCCCTTTAGAATAAAAAATCCAGAAATAATCCAATACGATGACTTGGTATCTGATTTAGAAATAGGGCAGCACAGAACAAAAATAGAGGAGCTGAGAGCTCATCTAAGCTGGGGACTTACACCAGACAAGCAGAAGGAACCACTTTGGGGATATGAACTC
>-.-.-.1265
CCTCAAATCACTCTTTGGCAACGACCCCTTGTCACAGTAAAAATAGGAGGACAGCTGAAAGAAGCTCTATTAGATACAGGAGCAGATACATTAGAA------GATATAAATTTACCAGGAAAATGGAAACCAAAAGGAGGAGGTTTTAAAGTGAGATATGATCAGATACTTATAGAAATTTGTGGAAAAAAGGCTATAGGTGTGGTAGGACCTACACCTAACATTGGGCGAATGACCCAGATTGGTTGTACTTTAAATTTCCCAATTAGTCCTATTGACACTATACCAGTAACATTAAAGCCAGGAATGGACGGACCAAAGGTTAAACAGTGGCCATTAACAGAAGAAAAAATAAAAGCATTAACAGAAATTTGTAAAGAGGAAGAGGAGGGAAAAATCTCAAAAATTGGGCCTGAAAATCCATACAATACTCCAGTATTTATAAAGAAGAGCTGGAGGAAAGATAGAGAGCTCAATAAAAGAACTCAGGACTTTTGGGAAGTTCAATTAGGAATACCGCATCCAGCAGGTAAGAAATCAACACTAGATGTGGGAGATGCATATTCAGTTCCTCTAGATGAAAGCTTTAGAAARTATACTGCATTCACCATACCTAGTATAAACAATACACCAGGAATCAGATATCAATACAATGTGCTGCCAGGATGGAAAGGATCACCAGCAATATTCCAGAGTAGCATGACA---AAAATTTTAGAGCCCTTTAGAATAAAAAATCCAGAAATAATCCAATACGATGACTTGGTATCTGATTTAGAAATAGGGCAGCACAGAACAAAGATAGAGGAGCTAAGAGCTCATCTAAGCTGGGGATTTACACCAGATAAGCAGAAGGAACCACTTTGGGGATATGAACTC
>-.-.-.1266
CCTCAAATCACTCTTTGGCAACGACCCCTTGTCACAGTAAAAATAGGAGGACAGCTGAAAGAAGCTCTATTAGATACAGGAGCGGATACATTAGAA------GATATAGATTTACCAGGAAAATGGAAACCAAAAGGAGGAGGTTTTAGGGTAAGATATGACCAGATAAGTATAGAAATTTGTGGAAAAAGAGCTATAGGTGTAGTAGGACCTACACCTAACATTGGACGAATGACTCAGATTGGCTGTACTTTAAATTTCCCAATCAGCCCTATTGACACTGTACCAGTAACATTAAAGCCAGGAATGGATGGGCCAAAGGTTAAACAATGGCCATTAACAGAAGAAAAAATAAAAGCATTAACAGAAATTTGTAAAGAGGAAGAGGAAGGAAAAATCTCAAAAATTGGGCCTGAAAATCCATACAATACTCCAGTATTTATAAAGAAGAGCTGGAGGAAAGATAGAGAGCTCAATAAAAGAACTCAGGACTTTTGGGAAGTTCAATTAGGAATACCGCATCCAGCAGGTAAGAAATCAACACTAGATGTGGGAGATGCATATTCAGTTCCTTTAGATGAAAGCTTTAGAAAGTATACTGCATTTACCATACCTAGTACAAATAATACACCAGGAATCAGATATCAGTACAATGTGCTGCCAGGATGGAAAGGATCACCAGCAATATTCCAGAGTAGCATGACA---AGAATCTTAGAGCCCTTTAGAATGAAAAATCCAGAAATAATCCAATACGATGACTTGGTATCTGATTTAGAAATAGGGCAACATAGAATAAAAATAGATGAGTTGAGAGCTCATCTAAGCTGGGGATTTACACCAGACAAGCAGAAGGAACCACTTTGGGGATATGAACTC
>-.-.-.127
CCTCAAATCACTCTTTGGCAACGACCCCTTGTCACAGTAAAAATAGGAGGACAGYTGAAGGAGGCTCTATTAGATACAGGAGCAGATACATTAGAA------GATATAAATTTGCCAGGAAAATGGAAACCAAAAGGAGGAGGTTTTAAGGTAAGGTATGATCAGATACCTATAGAAATTTGTGGAAAAAAGGCCATAGGTGTAGTAGGACCTACTCCTAACATTGGACGAATGACTCAGATTGGTTGTACTTTAAATTTTCCAATTAGTCCTATTGATACTGTACCAGTAACATTAAARCCAGGAATGGATGGACCAAAAGTTAAACAGTGGCCATTGACAGAAGAAAAAATAAAAGCATTAACAGAAATTTGTAAAGAGGAAGAGGAAGGAAAAATCTCAAAAATTGGGCCTGAAAATCCATACAATACTCCAGTATTTATAAAGAAGAGCTGGAGGAAAGACAGAGAGCTCAATAAAAGAACTCAGGACTTTTGGGAAGTTCAATTAGGAATACCKCATCCAGCAGGTAAGAAATCAACACTAGATGTAGGAGATGCATATTCAGTTCCTTTAGATGAAAGCTTTAGAAAGTATACTGCATTCACCATACCTAGTATAAATAATACACCAGGAATCAGATATCAGTACAATGTGCTGCCAGGATGGAAAGGATCACCGGCAATATTCCAGTGTAGCATGACA---AAAATCTTAGAGCCCTTTAGAACAAAAAATCCAGAAATGATCCAATACGATGACTTGGTATCTGATTTAGAAATAGGGCAGCACAGAACAAAAATAGAGGAGCTGAGAGCTCATCTAAGCTGGGGATTTACACCAGACAAACAGAAGGAACCACTTTGGGGATATGAACTC
>-.-.-.1271
CCTCAAATCACTCTTTGGCAACGACCCCTTGTCACAGTAAAAATAGGAGGACAGCTGAAAGAAGCTCTATTAGATACAGGAGCAGATACATTAGAA------GATATAAATTTGCCAGGAAAATGGAAACCAAAAGGAGGAGGTTTTAAGGTAAGGTATGATCAGATACTTATAGAAATTTGTGGAAAAAAGGCTATAGGTGTAGTAGGACCTACACCTAACATTGGACGAATGACTCAGATTGGTTGTACATTAAATTTCCCAATTAGTCCTATTGACACTGTACCAGTAAAATTAAAGCCAGGAATGGATGGACCAAAGGTTAAACAGTGGCCATTGACAGAAGAAAAAATAAAAGCATTAACAGAAATTTGTAAAGAAGAAGAGGAAGGAAAAATCTCAAAAATTGGGCCTGAAWATCCATACAATACTCCAGTATTTATAAAGAAGAGCTGGAGGAAAGATAGAGAACTAAATAAAAGAACTCAGGATTTTTGGGAAGTTCAATTAGGAATACCACATCCAGCAGGTAAGAAATCAACACTAGATGTGGGAGATGCATATTCAGTTCCTTTAGATGAAAGCTTTAGAAAGTATACTGCATTCACCATACCTAGTATAAACAATACACCAGGAATCAGATATCAGTACAATGTACTGCCAGGATGGAAAGGATCACCGGCAATATTCCAGAGTAGCATGACA---AAAATCTTAGAGCCCTTTAGAATAACAAATCCAGAAATAATTCAATACGATGACTTGGTATCTGATTTAGAAATAGGGCAGCACAGAGCAAAAATAGAGGAGCTAAGAGCTCATCTAAGCTGGGGATTTACACCAGACAAGCAGAAGGAACCACTTTGGGGATATGAACTC
>-.-.-.1276
CCTCAAATCACTCTTTGGCAACGACCCCTTGTCACAGTAAAAATAGGAGGACARYTGAAAGAAGCTCTATTAGATACAGGAGCAGATACATTAGAA------GATATAAATTTGCCAGGAAAATGGAAACCAAAAGGAGGAGGTTTTAAAGTAAGGTATGATCAGATACTTATAGAAATTTGTGGAAAAAAGGCTATAGGTGTRGTAGGACCTACACCTAACATTGGACGAATGACTCAGATTGGTTGTACTTTAAATTTCCCAATTAGYCCTATTGACACTGTACCAGTARCATTAAAGCCAGGAATGGATGGACCAAAGGTTAAACAGTGGCCACTGACAGAAGAAAAAATAAAAGCATTAACAGAAATYTGTAAAGAGGAAGAGGAAGGAAAAATCTCAAAAATTGGGCCTGAAAAYCCATACAATACTCCAGTATTTATAAAGAAGAGCTGGAGAAAAGATAGGGAGCTCAATAAAAGAACTCAGGACTTTTGGGAAGTTCAATTAGGAATACCGCATCCAGCAGGTAAGAAATCAACACTAGATGTGGGAGATGCATATTCAGTTCCTTTAGATGAAAGCTTTAGAAAGTATACTGCATTCACCATACCTAGTATAAATAATACACCAGGAATCAGATATCAGTACAATGTGCTACCAGGATGGAAAGGATCACCAGCAATATTYCAGAGTAGCATGACA---AAAATCTTAGAGCCCTTTAGAAAGAAAAATCCAGAAATGATCCAATACGATGACTTGGTATCTGATTTAGAAATAGGGCAACACAGAACAAAAATAGAGGAGCTRAGAGCTCACCTAAGCTGGGGATTTACACCAGACAAGCAGAAGGAACCACTTTGGGGATATGAACTC
>-.-.-.1280
CCTCAAATCACTCTTTGGCAACGACCCCTTGTCACAATAAARATAGGAGGACAGCTGAAAGAAGCTCTATTAGATACAGGAGCAGATACATTAGAA------GATATAAATTTGCCAGGAAAATGGAAACCAAAAGGAGGAGGTTTTAAGGTAAGGTATGATCAGATACTTATAGAAATTTGTGGAAAAAGGGCTATAGGTGTGGTAGGACCTACACCTAACATTGGACGAATGACTCAGATTGGTTGTACTTTAAATTTCCCAATTAGTCCTATTGACACTGTACCAGTAACATTAAAGCCAGGAATGGATGGACCAAAGGTTAAACAGTGGCCATTAACAGAAGAAAAAATAAAAGCCTTAACAGAAATTTGTAGAGAGGAAGAGGAAGGAAAAATCTCAAAAATTGGGCCTGAAAATCCATACAACACTCCAGTATTTATAAAGAAGGGCTGGAGGAAAGATAGAGAGCTCAATAAAAGAACTCAGGACTTTTGGGAAGTTCAGTTAGGAATACCACATCCAGCAGGTAAGAAATCAACACTAGATGTGGGAGATGCATATTCAGTTCCCTTAGATAAAAACTTTAGAAAGTATACTGCATTCACCATACCAAGTATAAACAATACACCAGGAATCAGATATCAGTACAATGTGCTGCCAGGATGGAAAGGATCACCGGCAATATTCCAGAGTAGYATGACA---AAGATCTTAGAACCCTTTAGAAGAAAAAATCCAGAAATGATCCAATACGATGACTTGGTATCTGATTTAGAAATAGGGCAGCACAGAACAAAAATAGAGGAGCTGAGAGCTCATCTAAGCTGGGGGTTTACACCAGACAAGCAGAAGGAACCACTCTGGGGATATGAACTC
>-.-.-.1282
CCTCAAATCACTCTTTGGCAACGACCCCTTGTCACAGTAAAAATAGGAGGACAGCTGAGAGAAGCTCTATTAGATACAGGAGCAGATACATTAGAA------GATATAAACTTGCCAGGAAAATGGAAACCAAAAGGAGGAGGTTTTAAGGTAAGGTATGATCAGATACTTATAGAAATTTGTGGGAAAAAAGCTATAGGTGTAATAGGACCTACACCTAACATTGGACGAATGACTCAGATTGGTTGTACTCTAAATTTCCCAATTAGTCCTATTGACACTGTACCAGTAAAATTAAAGCCAGGAATGGATGGACCAAAGGTTAAACAATGGCCATTGACAGAGGAAAAAATAAAAGCATTAACAGAAATTTGTGAAGACGAAAAGGAAGGAAAAATCTCAAAAATTGGGCCTGAAAATCCATACAATACTCCAGTATTTATAAAGAAGAGCTGGAGAAAGGATAGAGAGCTTAATAAAAGAACTCAGGACTTTTGGGAAGTTCAATTAGGAATACCGCATCCAGCAGGTAAGAAATCAACACTAGATGTGGGAGATGCATATTCAGTTCCYTTACATGAAGACTTTAGAAAGTATACTGCATTCACCATACCTAGTATAAATAATACACCAGGAATCAGATATCAGTACAATGTGCTGCCAGGATGGAAAGGATCACCAGCAATATTCCAGGGTAGCATGACA---AAAATCCTAGAGCCCTTTAGATTAAAAAATCCAGAAGTGATCCAATACGATGACTTAGTATCGGATTTAGAAATAGGGCAGCACAGAACAAAAATAGATGAGCTAAGAGCTCATCTAAGCTGGGGATTTACACCAGACAAGCAGAAGGAACCACTTTGGGGATATGAACTC
>-.-.-.1283
CCTCAAATCACTCTTTGGCAACGACCCCTTGTCACAGTAAAAATAGGAGGACAGCTRAGAGARGCTCTATTAGATACAGGAGCAGATACATTAGAA------GATATAAATTTGCCAGGAAAATGGAAACCAAAAGGAGGAGGTTTTAARGTAAGGTATGATCAGRTACYTATAGAAATTTGTGGAAAAAAGGCTATAGGTGTRGTAGGACCTACACCTAACATTGGACGAATGACTCAGATTGGTTGTACTCTAAATTTCCCAATTAGTCCTATTGACACTGTACCAGTAACATTAAAGCCAGGAATGGATGGGCCAAAGGTTAAACAGTGGCCATTGACAGAAGAAAAAATAAAAGCATTAACAGAAATTTGTRAAGAGGAAAAGGAAGGAAAAATCTCAAAAATTGGGCCTGARAATCCATATAATACTCCAGTATTTATAAAGAAGAGCTGGAGAAAAGATAGAGAGCTCAATAAAAGAACTCAGGACTTTTGKGAAGTTCAATTAGGRATACCTCATCCAGCAGGTAAGAAATCAACACTAGATGTGGGAGATGCATATTCAGTTCCTTTAGATGAAARCTTTAGAAAGTATACTGCATTYACCATACCTAGTACAAACAATACACCAGGAATCAGATATCAGTACAATGTGCTGCCAGGATGGAAAGGATCACCAGCAATATTCCAGAGTAGCATGACA---AAAATCTTAGAACCCTTTAGARTAAAAAATCCAGAAATGATCCAATACGATGATTTGGTATCTGATTTAGAAATAGGGCAGCACAGARCAAAAATAGAGGAGCTRAGAGCTCATCTAAGCTGGGGATTTACACCAGACAAGCAGAAGGAACCACTTTGGGGATATGAACTC
>-.-.-.1285
CCTCAAATCACTCTTTGGCAACGACCCCTTGTCACAGTAAAAATAGGAGGACAGCTGAAAGAAGCTCTATTAGATACAGGAGCAGATACATTAGAA------GATATAAATTTGCCAGGAAAATGGAAACCAAAAGGAGGAGGTTTTAAGGTAAGGTATGATCAGATACTTATAGAAATTTGTGGAAAAAAGGCTATAGGTGTAGTAGGACCTACACCTAACATTGGACGGATGACTCAGATTGGTTGTACTTTAAATTTCCCAATTAGTCCTATTGACACTGTACCAGTAACATTAAAGCCAGGAATGGATGGACCAAAGGTTAAACAGTGGCCATTGACAGAAGAAAAAATAAAAGCTTTGACCGAAATTTGTAAAGAGGAAGAGGAAGGAAAAATCTCAAAAATTGGRCCTGAAAATCCATACAATACTCCAGTATTTATAAAGAAGAGCTGGAGGAAAGATAGAGAGCTCAATAAAAGAACTCAGGACTTTTGGGAAGTTCAATTAGGAATACCGCATCCAGCAGGTAAGAAATCAACATTAGATGTGGGAGAYGCATATTCAGTTCCTTTAGATGAAAGCTTTAGAAAGTATACTGCATTCACCATACCTAGTATAAACAATACACCAGGAATCMGATATCAGTACAATGTGCTGCCAGGATGGAAAGGATCACCGGCAATATTYCAGAGTAGCATGACA---AAAATTTTAGAGCCCTTTAGAATAAAAAATCCAGAAATGATCCAATACGATGACTTGGTATCTGATTTAGAAATAGGGCAGCACAGAACAAAAATAGAGGAGCTGAGAGCTCATCTAAGCTGGGGATTTACACCAGACAAGCAGAAGGAACCACTTTGGGGATATGAACTC
>-.-.-.1289
CCTCAAATCACTCTTTGGCAACGACCCCTTGTCACAGTAAAAGTAGCAGGACAGCTGAAAGAAGCTCTATTAGATACAGGAGCAGATACATTAGAA------GATATAAATTTGCCAGGAAAATGGAAACCAAAAGGAGGAGGTTTTAAGGTAAGGTATGATCAGATACTTATGGAAATTTGTGGAAAAAAGGCTATAGGTGTGGTAGGACCCACACCTAACATTGGACGAATGACTCAGCTTGGTTGTACTTTAAATTTCCCAATTAGTCCTATTGACACTGTACCAGTAACATTAAAGCCAGGAATGGATGGACCAAAGGTTAAACAATGGCCATTGACAGAAGAAAAAATAAAAGCATTAACAGAAATTTGTAAAGAGGAGGAGGAAGGAAAAATCTCAAAAATTGGGCCTGAAAATCCATACAATACTCCAGTATTTATAAAGAAGAGCTGGAGGAAAGATAGAGAGCTCAATAAAAGAACTCAGGACTTTTGGGAAGTTCAATTAGGGATACCACATCCAGCAGGGAAGAAATCAACACTAGATGTGGGAGATGCATATTCAGTTCCTTTAGATGAAAGCTTTAGAAAGTATACTGCATTCACCATACCTAGTAGAAACAATACACCAGGAATCAGATACCAGTACAATGTGCTGCCAGGCTGGAAAGGATCACCGGCAATATTCCAGTGTAGCATGACA---AAAATCTTAGAGCCCTTTAGGAGAAAAAACCCAGAAATGATCCAATACGATGACTTGGTATCTGATTTAGAAATAGGGCAGCACAGAGCAAAAATAGAGGAGCTAAGAGCTCATTTAAGCTGGGGATTTACACCAGACAAGCAGAAGGAACCACTTTGGGGATATGAACTC
>-.-.-.1296
CCTCAAATCACTCTTTGGCAACGACCCCTKGTCACAGTAAAAATAGAAGGACAGCTAAAAGAAGCTCTATTAGATACAGGAGCAGATACATTAGAA------GATATAAATTTACCAGGAAAATGGAAACCAAAAGGAGGAGGTTTTAAGGTAAGGTATGATCAGATACTTATAGAAATTTGTGGAAAAAAGGCYATAGGTGTGGTAGGACCTACACCTAACATTGGACGAATGACTAAGATTGGTTGTACTTTAAATTTCCCAATTAGTCCTATTGACACTGTACCAGTAAAATTAAAGCCAGGAATGGATGGACCAAAGGTTAAACAGTGGCCATTGACAGAAGAAAAAATAAAAGCATTAACAGAAATTTGTAAAGAAGAAGAGGAAGGAAAAATCTCAAAAATTGGGCCTGAAAAYCCATACAATACTCCAGTRTTTATAAAGAAGAGCTGGAGGAAAGATAGAGAGCTCAATAAAAGAACTCAGGACTTTTGGGAAGTTCAATTAGGAATACCACATCCAGCAGGTAAGAAATCAACACTAGATGTGGGRGATGCATACTCAGTTCCTTTAGATGAAAGTTTTAGGAAGTATACTGCATTCACCATACCTAGTACAAAYAATACACCAGGAATCAGATATCAGTACAATGTGCTACCAGGATGGAAAGGATCACCTGCAATATTCCAGTGTAGCATGACR---AAAATCTTAGAGCCCTTTAGAATAAAAAATCCAGAAATAATCCAATACGATGACYTGGTATCTGATTTAGAAATAGGGCAGCACAGAACAAAAATAGAGGAGCTRAGAGCTCATCTAAGCTGGGGATTTACCCCAGACAAGCAGAAGGAACCACTTTGGGGATACGAACTC
>-.-.-.1297
CCTCAAATCACTCTTTGGCAACGACCCCTTGTCACARTAAAAATAGRAGGACAGCTGAAAGAAGCTCTATTAGATACAGGAGCAGATACATTAGAA------GATATAAATTTRCCAGGWAAATGGAAACCAARAGGAGGAGGTTTTAAAGTAAGGTATGATCAGATACTTATAGAAATTTGTGGAAAAAAGGCCATAGGTGTAGTAGGACCTACACCTAACATTGGACGAATGACTCAGATTGGTTGTACTTTAAATTTCCCAATTAGTCCTATTGACACTGTACCAGTARCATTAAAGCCAGGAATGGATGGACCAAAGGTTAAACAGTGGCCATTGACAGAAGAAAAAATAAAAGCATTAACAGAAATTTGTAAAGAGGAAGMGGAAGGAAAAATCTCAAAAATTGGACCTGAAAATCCATACAATACTCCAGTATTTATAAAGAAGAGYTGGAGGAAAGATAGAGAACTCAATAAAAGAACTCAGGACTTTTGGGAAGTTCAATTAGGAATACCACATCCAGCAGGTAAGAAATCAACACTAGATGTGGGAGATGCATATTCAGTTCCTTTAGATGAAAACTTTAGAAAGTATACTGCATTCACCATACCTAGTACAAACAATACACCAGGAATCAGATATCAGTACAATGTGCTGCCAGGATGGAAAGGATCACCAGCAATATTCCAGAGTAGCATGACA---AAAATCTTAGAGCCCTTTAGAATAAAGAATCCAGAAATAATCCAATACGATGACTTGGTATCTGATTTAGAAATAGGGCAGCATAGAGCAAAAATAGAGGAGCTAAGAGCTCATCTAAGCTGGGGATTTACACCAGACAAGCAGAAGGAACCACTTTGGGGATATGAACTC
>-.-.-.1299
CCTCAAATCACTCTTTGGCAACGACCTCTTGTCACAGTAAAAATAGAAGGACAGCTGAGAGAAGCTCTATTAGATACAGGAGCAGATACATTAGMA------GATATAAATTTGCCAGGAAAATGGAAACCAAAAGGAGGAGGTTTTAAGGTAAAGTATGATCAGATACTTATAGAAATTTGTGGAAAAAAGGCTATAGGTGTGGTAGGGCCTACACCTAACATTGGACGAATGACTCAGCTTGGTTGTACTTTAAATTTCCCAATYAGTCCTATTGACACTGTACCAGTAACATTAAAGCCAGGAATGGATGGACCAAAGGTTAAGCAATGGCCATTGACAGAAGAAAAAATAAAAGCATTAACAGAAATTTGTAARGAAGAAAAGGAAGGAAAAATCTCAAAAATTGGGCCTGAAAATCCATACAATACTCCAGTATTTATAARGAAGAGCTGGAGAAAAGATAGAGAGCTCAATAAAAGAACTCAGGATTTTTGGGAAGTTCAATTAGGAATACCGCATCCAGCAGGGAAGAAATCAACACTAGATGTGGGAGATGCATATTCAGTCCCTTTAGATGAAAGCTTTAGAAAGTATACTGCATTCACCATACCTAGTACAAACAATACACCAGGAATCAGATATCARTACAATGTGCTGCCAGGATGGAAAGGATCACCGGCAATAYTCCAGTGTAGCATGACA---AAAATCTTAGAGCCCTTTAGAATAAACAATCCAGAAATGATMCAATACGATGACTTGGTATCTGATTTAGAAATAGGGCAGCACAGAACAAAAATAGAGGAGCTAAGGGCTCATCTAAGCTGGGGATTTACACCAGACAAGCAGAAGGAACCACTTTGGGGATATGAACTC
>-.-.-.1300
CCTCAAATCACTCTTTGGCAACGACCCCTTGTCACAGTAAAAGTAGRAGGACAGCTAAAAGAAGCTCTATTAGATACAGGAGCAGATACATTAGAA------GATATWAATTTGCCAGGAAAATGGAAACCAAAAGGAGGAGGTTTTAAGGTAARGTATGATCARATACTTATAGAAATTTGTGGAAAAAGAGCTATAGGTGTRGTAGGACCTACACCTAACATTGGACGAATGACTCAGATTGGTTGYACTYTAAATTTCCCAATTAGTCCTATTGACACTGTACCAGTAACATTAAAGCCAGGAATGGATGGACCAAAGGTTAAACAATGGCCATTGACAGAAGAAAAAATAAAAGCATTAACAGAAATTTGTAAAGAGGAAGCGGAAGGAAAAATYTCAAAAATTGGGCCTGAAAATCCATACAATACTCCAGTATTTATAAAGAARAGCTGGAGAAAAGATAGAGAGCTCAATAAAAGAACTCAGGACTTTTGGGAAGTTCAATTAGGAATACCGCATCCCGCAGGTAAGAAATCAACACTAGATGTGGGAGATGCATATTCAGTTCCTTTAGATGAAAGCTTTAGAAAGTATACTGCATTCACCATACCTAGTACAAACAATACACCAGGAATCAGATATCAGTACAATGTGCTGCCAGGATGGAAAGGATCACCAGCAATATTCCAGAGTAGCATGACA---AAAATCTTAGAGCCCTTTAGAACAAAAAATCCAGAAATAGTCCAATACGATGACTTGGTATCTGATTTAGAAATAGGGCAGCACAGAAAAAAGATAGAGGAGCTRAGAGCTCATCTAAGCTGGGGATTTACACCAGACAAGCAGAAGGAACCACTTTGGGGATATGAACTC
>-.-.-.1310
CCTCAAATCACTCTTTGGCAACGACCCATTGTCACAGTAAAAATAGAAGGACAGCTGAAAGAAGCTCTATTAGATACAGGAGCAGATACATTAGAA------GATATAAATTTACCAGGAAAATGGAAACCAAAAGGAGGAGGTTTTAAGGTAAGGTATGATCAGATACTTATAGAAATTTGTGGAAAAAAGGCTATAGGTGTAGTAGGACCTACACCTAACATTGGACGAATGACTCAAATTGGTTGTACTTTAAACTTCCCAATTAGTCCTATTGACACTGTACCAGTAAAATTAAAGCCAGGAATGGATGGACCAAAGGTTAAACAGTGGCCATTGACAGAAGAAAAAATAAAAGCATTAACAGAAATTTGTAAAGAGGAAGAGGAAGGAAAAATTTCAAAAATCGGGCCTGAAAATCCATACAATACTCCAGTATTTATAAAGAAGAGTTGGAGGAAAGATAGAGAGCTCAATAAAAGAACTCAGGACTTTTGGGAAGTTCAATTAGGAATACCGCATCCAGCAGGTAAGAAATCAACACTAGATGTGGGAGATGCATATTCAGTTCCTTTAGATGAAAACTTTAGAAAGTATACTGCATTTACAATACCTAGTCTAAACAATACACCAGGAATCAGATATCAGTACAATGTGCTGCCAGGATGGAAAGGATCACCAGCAATATTCCAGTGTAGCATGACA---AAAATCTTAGAGCCCTTTAGAATAAAAAATCCAGAAATAATCCAATACGATGACTTAGTATCTGACTTAGAAATAGGGCAGCACAGAATAAAAATAGAGGAGCTAAGAGCTCATCTAAGCTGGGGATTTACACCAGACAAGCAGAAGGAACCACTTTGGGGATATGAACTC
>-.-.-.1314
CCTCAAATCACTCTTTGGCAACGACCCCTTGTCACAGTAAAAATAGGAGGACAGCTAAAAGAAGCTCTATTAGATACAGGAGCAGATACATTAGAA------GACATAAATTTGCCAGGAAAGTGGAAACCAAAAGGAGGAGGTTTTAAGGTAAGGTATGATCAGATACTTATAGAAATTTGTGRAAAAAAGGCTATAGGTGTGGTAGGACCTACACCTAACATTGGACGAATGACTCAGATTGGTTGTACTTTAAATTTCCCAATTAGTCCTATTGACACTGTACCAGTTGCATTAAAGCCAGGAATGGATGGTCCAAAGGTTAAACAATGGCCATTGACAGAAGAAAAAATAAAAGCATTAACAGAAATTTGTAAAGAGGAAGAGGARGGAAAAATCTCAAAAATTGGGCCTGAAAATCCATACAATACTCCAGTATTTATAAAGAAGAGCTGGAGGAAAGATAGAGAACTCAATAAAAGAACTCAGGACTTTTGGGAAGTGCAATTAGGAATACCGCATCCAGCAGGTAAGAAATCAACACTAGATGTGGGAGATGCATATTCAGTCCCTTTACATGARAGCTTTAGAAAGTATACTGCATTCACCATACCTAGTATAAACAATACACCAGGAATCAGATATCARTACAATGTGCTGCCAGGATGGAAAGGATCACCAGCAATATTCCAGAGTAGCATGACA---AGAATCTTAGAGCCCTTTAGAGCAAAAAATCCAGAAATAATCCAGTACGATGACTTGGTATCTGATTTAGAAATAGGGCAGCACAGAGCAAAAATAGAGGAGCTAAGAGCTCATCTAAGCTGGGGATTTACACCAGACAAGCAGAAGGAACCACTTTGGGGATATGAACTC
>-.-.-.1317
CCTCAAATCACTCTTTGGCAACGACCCCTTGTCACAGTAAAAGTAGGAGGACAGCTAAGAGAAGCTCTATTAGATACAGGAGCAGATACATTAGAA------GATATAAATTTGCCAGGAAAATGGAAACCAAAAGGAGGAGGTTTTAAAGTAAAGTATGATCAGATACTTATAGAAATTTGTGGAAAAAAGGCTATAGGTGTAGTAGGACCTACACCTAACATTGGACGGATGACTCAGSTTGGTTGTACTTTAAATTTCCCAATTAGTCCTATTGATACTGTACCAGTAACATTAAAGCCAGGAATGGATGGACCAAAGGTTAAACAGTGGCCATTGACAGAAGAAAAAATAAAAGCATTAACAGAAATTTGTAAAGAAGAAGAGGAAGGAAAAATCTCAAAGATTGGGCCTGAAAATCCATACAATACTCCAATATTTATAAAGAAGGGCTGGAGAAAAGATAGAGAGCTCAATAAAAGAACTCAGGACTTTTGGGAAGTTCAATTAGGAATACCTCATCCAGCAGGTAAGAAATCAACACTGGATGTGGGAGATGCATATTCAGTTCCTTTAGATGAAAGCTTTAGAAAGTATACTGCATTCACCATACCTAGTACTAATAATACACCAGGAATCAGATATCAGTACAATGTGCTGCCAGGATGGAAAGGATCACCAGCAATATTTCAGAGTAGCATGACA---AAAATCTTAGAGCCCTTCAGAATAAAAAATCCAGAGATAATTCAATATGATGACTTGGTATCTGATTTAGAAATAGGGCARCACAGARCAAAAATAGAGGAGTTAAGAGCTCATCTAAGCTGGGGATTTACACCAGACAAACAGAAGGAACCACTTTGGGGATATGAACTC
>-.-.-.1319
CCTCAAATCACTCTTTGGCAACGACCCCTTGTCACAGTAAAAATAGGAGGACAGCTGAAAGAAGCTCTATTAGATACAGGAGCAGATACATTAGAA------GATATAAATTTGCCAGGAAAATGGAAACCAAAAGGAGGGGGTTTTAAGGTAAGGTATGATCAGATACTCATAGAAATTTGTGGAAAAAAGGCTATAGGTGTGGTAGGACCTACGCCTAACATTGGACGAATGACTCAGMTTGGTTGTACTTTAAATTTCCCAATTAGTCCTATTGACACTGTACCAGTAGCATTAAAGCCAGGAATGGATGGACCAAAGATTAAACAATGGCCATTGACAGAAGAAAAAATAAAAGCATTAACAGAAATTTGTAAAGAGGAAGAGGAAGGAAAAATCTCAAAAATTGGGCCTGAAAATCCATACAATACTCCAATATTTATAAAGAAGAGCTGGAGGAAAGACAGAGAGCTCAATAAAAGAACTCAGGACTTTTGGGAAGTCCAATTAGGAATACCGCATCCAGCAGGTAAGAAATCAACATTGGATGTGGGAGATGCATATTCAGTTCCTTTAGATGAAAGCTTTAGAAAGTATACTGCATTCACCATACCTAGTATAAACAATACACCAGGAATCAGATACCAGTACAATGTGCTGCCAGGATGGAAAGGGTCACCGGCAATATTCCAGAGCAGCATGACA---AAAATCTTAGAGCCCTTTAGACTAAAAAATCCAGAAATAATCCAATACGATGACTTGGTATCTGATTTAGAAATAGGGCAGCACAGAATAAAAATAGAGGAGCTAAGAGCTCATCTAAGCTGGGGATTTACACCAGACAAGCAGAAGGAACCACTTTGGGGATATGAACTC
>-.-.-.132
CCTCAAATCACTCTTTGGCAACGACCCCTTGTCACAGTAAAAATAGGAGGACAGCTGARAGAAGCTYTATTAGATACAGGAGCAGATACATTAGAA------GATATAAATTTGCCAGGAAAATRGAAACCAARAGGAGGAGGTTTTAAAGTAAAGTATGATCAGATACTTATAGAAATTTGTGGAAAAAAGGCTATAGGYGTRGTAGGACCTACACCTAAYATTGGAAGRATGACTCAAATTGGTTGTACTTTAAATTTYCCCATTAGTCCTATTGACACTGTACCAGTAACATTAAAGCCAGGRATGGATGGACCAAAGGTTAAACAATGGCCATTGACAGAAGARAAAATAAAAGCATTAACAGAAATTTGTAARGAGGAAGAGGAAGGAAAAATTTCAAAAATTGGGCCTGAAAATCCATACAATACTCCAGTATTTATAAAGAAGAGCTGGAGRAAAGATAGAGAGCTCAATAAAAGAACTCAGGACTTTTGGGAAGTTCAATTAGGAATACCTCATCCAGCAGGHAAGAAATCAACACTAGAYGTGGGAGATGCATATTCAGTTCCBTTAGATGAAAGCTTTAGAAAGTATACTGCATTCACCATACCTAGTATAAACAATACACCAGGAATCAGATATCAGTACAATGTGCTGCCAGGATGGAAAGGATCACCAGCRATATTCCAGAGTAGCATGACA---ARRATCTTAGAGCCCTTTAGAATAAAAAATCCAGAAATAATCCAATACGATGACTTGGTATCTGATTTAGAAATAGGGCAGCACAGAAYAAAAATAGAGGAGCTGAGAGCTCATCTAAGCTGGGGATTTACCCCAGACAAGCAGAAGGAACCACTTTGGGGATATGAACTC
>-.-.-.1320
CCTCAAATCACTCTTTGGCAACGACCCCTTGTCACAGTAAAAGTAGGAGGACAGCTGAAAGAAGCTCTATTAGATACAGGAGCAGATACACTAGAA------GATATAAATTTGCCAGGAAAATGGAAACCAAAAGGAGGGGGTTTTAAGGTAAAGTATGATCAGATACTTATAGAAATTTGTGGAAAAAAGGCTATAGGTGTGGTAGGACCTACACCTAACATTGGACGAATGACTCAGCTTGGTTGTACTTTAAATTTCCCAATTAGTCCTATTGACACTGTACCAGTAACATTAAAGCCAGGAATGGATGGACCAAAGGTTAAACAGTGGCCATTGACAGAAGAAAAAATAAAAGCATTAACAGAAATTTGTAAAGAGGAAAAGGAAGGAAAAATCTCAAAAATTGGGCCTGAAAATCCATACAATACTCCAGTATTTATAAAGAAGAGCTGGAGGAAAGATAGAGAGCTCAATAAAAGAACTCAGGACTTTTGGGAAGTTCAATTAGGAATACCGCATCCAGCAGGTAAGAAATCAACATTAGATATAGGAGATGCATATTCAGTTCCTTTAGATGAAAATTTTAGAAAGTATACTGCATTCACCATACCTAGTATAAACAATACACCAGGAATCAGATATCAGTACAATGTGCTGCCAGGATGGAAAGGATCACCAGCAATATTCCAGAGTAGCATGACA---AGAATCTTAGAGCCCTTTAGAATAAAAAATCCAGAAATAATCCAATACGATGACTTGGTATCTGATTTAGAAATAGGRCAGCACAGAACAAAAATAGAGGAGCTGAGAGCTCATCTAAGCTGGGGATTGACACCAGACAAGCAGAAGGAACCACTTTGGGGATATGAACTC
>-.-.-.1322
CCTCAAATCACTCTTTGGCAACGACCCCTYGTCACAATAAAAATAGAAGGACAGTTGAGAGAAGCTCTATTAGATACAGGAGCAGATACATTAGAA------GACATAAATTTGCCAGGAAAATGGAAACCAAAAGGAGGAGGCTTTAAGGTAAGGTATGATCAGATAGCTATAGAAATTTGTGGAAAAAAGGCTATAGGTGTGGTAGGACCTACGCCTAACATTGGACGAATGACTCAGCTTGGTTGTACTTTAAATTTTCCAATTAGTCCTATTGACACTGTACCAGTAACATTAAAACCAGGAATGGATGGACCAAAGGTTAAACAGTGGCCATTGACAGAAGAAAAAATAAAAGCATTAACAGAAATTTGTAAAGAGGAAGAGGAGGGAAAAATCTCAAAAATTGGGCCTGAAAATCCATACAATACTCCAGTATTTATAAAGAAGAGCTGGAGGAAAGATAGAGAGCTCAATAAAAGAACTCAGGATTTTTGGGAAGTTCAATTAGGAATACCRCATCCGGCAGGTAAGAAATCAACACTAGATGTGGGAGATGCATATTCAGTTCCTTTAGATGAAAGCTTTAGAAAGTATACTGCATTCACCATACCTAGTATAAACAATACACCAGGAATCAGATATCAGTACAATGTGCTGCCAGGATGGAAAGGATCACCAGCAATATTCCAGAGTAGCATGACA---AAAATCTTAGAACCCTWTAGAAGAAAAAATCCAGAAATAATCCAATACGATGACTTGGTATCTGATTTAGAAATAGAGCAGCACAGAGCAAAAATAGAGGAGCTGAGAGCTCATCTAAGCTGGGGATTTACACCAGACAAGCAGAAAGAACCACTTTGGGGATATGAACTC
>-.-.-.1327
CCTCAAATCACTCTTTGGCAACGACCCCTTGTCACAATAAAAATAGAAGGACAGCTGAGGGAAGCTCTATTAGATACAGGAGCAGATACATTAGAA------GATATAAATTTGCCAGGAAAATGGAAACCAAAAGGAGGAGGTTTTAAAGTAAGGTATGATCAGATACTTATAGAAATTTGTGGAAAAAAGGCTATAGGTGTAGTAGGACCTACACCTAACATTGGACGAATGACTCAGCTTGGTTGTACTTTAAATTTCCCAATTAGTCCTATTGACACTGTACCAGTAAAATTAAAGCCAGGAATGGATGGACCAAAAGTTAAACAGTGGCCATTGACAGAAGAAAAAATAATAGCATTAACAGAAATTTGTAAAGAGGAAAAGGAAGGAAAAATCTCAAAAATTGGGCCTGAAAATCCATACAATACTCCAGTATTTATAAAGAAGAGCTGGAGGAAAGATAGAGAACTCAATAAAAGGACTCAGGAYTTTTGGGAAGTTCAATTAGGAATACCACATCCTGCAGGTAAGAAATCAACACTGGATGTGGGAGATGCATATTCAGTCCCTTTAGATGAAAACTTTAGAAAGTATACTGCATTCACTATACCTAGTATAAATAATACACCAGGAATCAGATATCAGTACAATGTGCTGCCAGGATGGAAAGGATCACCAGCAATATTCCAGAGTAGCATGACA---AAAATCTTAGAGCCCTTTAGGAGAAACAATCCAGAAATAATCCAATACGATGACTTGGTATCTGATTTAGAAATAGGGCAGCACAGAGAAAAAATAGAGGAGCTAAGAGCTCATCTAACCTGGGGATTTACCCCAGACAAACAAAAGGAACCACTTTGGGGRTATGAGCTC
>-.-.-.1329
CCTCAAATCACTCTTTGGCAACGACCCCTTGTCACAATAAAGGTAGAAGGACAGCTGAAAGAAGCTCTATTAGATACAGGAGCAGATACATTAGAA------GATATAAATTTGCCAGGAAAATGGAAGCCAAAAGGAGGAGGTTTTAAAGTAAGGTATGATCAGATACTTATAGAAATTTGTGGAAAAAAGGCTATAGGTGTRGTAGGACCTACACCTAACATTGGACGACTGACTCAGATTGGTTGTACTTTAAATTTCCCAATCAGTCCTATTGACACTGTACCAGTAAAATTAAAACCAGGAATGGATGGGCCAAAGGTTAAACAGTGGCCATTGACAGAAGAAAAAATAAAAGCATTAACAGAAATTTGTAAAGAAGAAGAGGAAGGAAAAATCTCAAAAATTGGGCCTGAAAATCCATACAATACTCCAGTATTTATAAAGAAGAGCTGGAGGAAAGACAGAGAGCTTAATAAAAGAACTCAGGACTTTTGGGAAGTTCAGTTAGGAATACCGCATCCAGCAGGTAAGAAATCAACACTAGATGTAGGAGATGCATATTCAGTTCCTTTAGATGAAAGCTTTAGAAAATATACTGCATTCACTATACCTAGTATAAATAATACACCAGGAATCAGATATCAGTACAATGTGCTGCCAGGATGGAAAGGATCACCAGCAATATTCCAGTGTAGCATGACA---AAAATCTTAGAGCCCTTCAGAATAAAAAATCCAGAAGTGATTCAATACGATGACTTGGTATCTGATTTAGAGATAGGGCAGCACAGAATAAAAATAGAGGAGCTAAGAGCTCATCTAAGCTGGGGATTTACACCAGATAAGCAGAAGGAACCACTTTGGGGATATGAACT-
>-.-.-.133
CCTCAAATCACTCTTTGGCAACGACCCATTGTCACAGTAAAAATAGGAGGGCAGCTGAAAGAAGCTCTATTAGATACAGGAGCAGATACATTAGAA------GATATAAATTTGCCAGGAAAATGGAGACCAAAAGGAGGAGGTTTTAAAGTAAGGTATGATCAGATACTTATAGAAATTTGTGGAAAAAAGGCTATAGGTGTAGTAGGACCTACACCTAACATTGGACGACTGACTCAGATTGGTTGTACTTTAAATTTCCCAATTAGTCCTATTAACACTGTACCAGTAACATTAAAGCCAGGAATGGATGGACCAAAGGTTAAACAGTGGCCATTGACARAAGAAAAAATAAAAGCATTAACAGAAATTTGTAAAGAGGAAGAGGAAGGAAAAATCTCAAAAATTGGGCCTGAAAATCCATACAATACTCCAGTATTTATAAAGAAGAGCTGGAGGAAAGATAGAGAGCTCAATAAAAGAACTCAGGATTTTTGGGAAGTTCAATTAGGAATACCGCATCCAGCAGGTAAGAAATCAACACTAGATGTAGGAGATGCATATTCAGTTCCTTTAGATGAAAGCTTTAGAAAGTATACTGCATTCACCATACCTAGTTTAAACAATACACCAGGAATCAGATATCAGTACAATGTGCTGCCAGGATGGAAAGGATCACCAGCAATATTCCAGAGTAGCATGACA---AAAATCTTAGAGCCCTTTAGAATAAAAAATCCAGACATGATCCAATACGATGACTTAGTATCTGATTTAGAAATAGGGCAGCACAGAACAAAAATAGAGGAGCTAAGAGCTCATCTAAGCTGGGGGTTTACACCAGACAAGCAGAAGGAACCACTTTGGGGATATGAGCTC
>-.-.-.1332
CCTCAAATCACTCTTTGGCAGCGACCCCTTGTCACAGTAAAAGTAGGAGGACAGCTGAAGGAAGCTCTATTAGATACAGGAGCAGATACATTAGAA------GATATAAATTTGCCAGGAAAATGGAAACCAAAAGGAGGAGGTTTTAAAGTAAGGTATGATCAGATACTTATAGAAATTTGTGGAAAGAAAGCTATAGGTGTGRTAGGACCTACACCTAACATTGGACGAATGACTCAGATTGGTTGCACTTTAAATTTCCCAATTAGTCCTATTGACACTGTACCAGTAAAATTAAAGCCAGGAATGGATGGACCAAAGGTTAAACAGTGGCCATTGACAGAAGAAAAAATAAAAGCATTAACAGAAATTTGTAAAGAGGAAGAGGAGGGAAAAATCTCAAAAATTGGGCCTGAAAATCCATACAATACTCCAGTATTTATAAAGAAGAGCTGGAGGAAAGATAGAGAGCTCAATAAAAGAACTCAGGATTTTTGGGAAGTTCAATTAGGAATACCACATCCAGCAGGTAAGAAATCAACACTAGATGTGGGAGATGCATATTCAGTTCCTTTAGATGAAAGCTTTAGAAAGTATACTGCATTCACCATACCTAGTGTAAACAATACACCAGGAATCAGGTATCAGTACAATGTGCTGCCAGGATGGAAAGGATCACCAGCGATATTCCAGGCTAGCATGACA---AAAATCTTAGAGCCCTTTAGAATAAAAAATCCAGAAATGATCCAATACGATGACTTGGTATCTGATTTAGAAATAGGGCAGCACAGAACAAAAATAGAGGAGCTRAGAGCTCACCTAAGCTGGGGATTTACACCAGACAAGCAGAAGGAACCACTTTGGGGATATGAACTC
>-.-.-.1337
CCTCAAATCACTCTTTGGCAGCGACCCCTTGTCACAGTAAAAATAGGAGGACAGCTAAAAGAAGCTCTATTAGATACAGGAGCAGATACATTAGAA------GATATAAATTTGCCAGGAAAATGGAAACCAAAAGGAGGAGGTTTTAAAGTAAGGTATGATCAAATACTTATAGAAATTTGTGGAAAAAAGGCTATAGGTGTAGTAGGACCTACACCTAACATTGGAAGAATGACTCAGATTGGTTGTACTTTAAATTTCCCAATTAGTCCTATTGACACTGTACCAGTAAAATTAAAGCCAGGAATGGATGGACCAAAGGTTAAACAGTGGCCATTGACAGAAGAAAAAATAAAGGCATTAACAGAAATTTGTAAAGAGGAAGAGGAAGGAAAAATTTCAAAAATTGGGCCTGAAAATCCATACAATACTCCAGTATTTATAAAGAAGAGCTGGAGGAAAGATAGAGAGCTCAATAAAAGAACTCAGGACTTTTGGGAAGTTCAATTAGGAATCCCGCATCCAGCAGGTAAGAAATCAACACTAGATGTGGGAGATGCATATTCAGTTCCTTTAGATGAAAGCTTTAGAAAGTATACTGCATTCACCATACCTAGTATAAACAATACACCAGGAATCAGATATCAGTACAATGTACTGCCAGGATGGAAAGGATCACCGGCAATATTCCAGAGTAGCATGACA---AAAATCTTAGAGCCCTTTAGAATAAAAAATCCAGAAATAATCCAATACGATGACTTGGTATCTGACTTGGAAATAGGGCAGCACAGAGCAAAAATAGAGGAGCTAAGAGCTCATCTAAGCTGGGGATTTACACCAGACAAGCAGAAGGAACCACTTTGGGGATATGAACTC
>-.-.-.1338
CCTCAAATCACTCTTTGGCAACGACCCCTTGTCACAGTAAAAATAGGAGGACAGCTAAAAGAAGCTCTATTAGACACAGGAGCAGATACATTAGAA------GATATAAATTTGCCAGGAAAATGGAGACCAAAAGGAGGAGGTTTTAAGGTAAGGTATGATCAGATAACTATAGAAATTTGTGGAAAAAAGGCTATAGGTGTGGTAGGACCTACACCTAACATTGGACGAATGACTCAGCTTGGTTGTACTTTAAATTTCCCAATTAGTCCTATTGACACTGTACCAGTAACATTAAAGCCAGGAATGGATGGACCAAAGGTTAAACAGTGGCCATTGACAGAAGAAAAAATAAAAGCATTAACAGAAATTTGTAAAGAGGAAGAGGAAGGAAAAATCTCAAAAATTGGGCCTGAAAATCCATACAATACTCCAGTATTTATAAAGAAGAGTTGGAGRAAAGATAGAGAGCTCAATAAAAGAACTCAGGATTTTTGGGAAGTTCAATTAGGAATACCGCATCCAGCAGGTAAGAAATCAACACTAGATGTGGGAGATGCATATTCAGTTCCTTTAGATGAAAGCTTTAGAAAGTATACTGCATTCACCATACCTAGTATAAACAATACACCAGGAATCAGATATCAGTACAATGTGCTRCCAGGATGGAAAGGATCACCGGCAATATTCCAGAGTAGCATGACA---AAAATCTTAGAGCCCTTTAGAATGAAAAATCCAGAMATGATCCAATACGATGACTTGGTATCTGATTTAGAAATAGGGCAACACAGAGCAAAAATAGAGGAGCTAAGAGCTCATCTAAGCTGGGGATTTACACCAGACAAGCAGAAGGAACCACTTTGGGGATATGAACTC
>-.-.-.134
CCTCAAATCACTCTTTGGCAACGACCCCTTGTCCCAGTAAAAATTGGAGGACAGCAGAAAGAAGCTCTATTAGATACAGGAGCAGATACATTAGAA------GATATAAATTTGCCAGGAAGATGGAAACCAAAAGGAGGAGGTTTTAAAGTAAGGTATGATCAGATACCTATAGAAATTTGTGGAAAAAAGGCTATAGGTGTGGTAGGACCTACACCTAACATTGGAAGAATGACTCAGATTGGTTGTACTTTAAATTTCCCAATTAGTCCTATTGACACTGTACCAGTAAAATTAAAGCCAGGAATGGATGGGCCAAGGGTTAAACAGTGGCCATTGACAGAAGAAAAAATAAAAGCATTAACAGAAATTTGTAAAGAGGAAGAGGAAGGAAAAATCTCAAAAATTGGGCCTGAAAATCCATACAATACTCCAATATTTATAAGGAAGAGCTGGAGGAAAGATAGAGAGCTTAATAAAAGAACTCAGGACTTTTGGGAAGTTCAATTAGGAATACCGCATCCAGCAGGTAAGAAATCAACACTAGATGTGGGAGATGCATATTCAGTTCCTTTAGATGAAAGCTTTAGAAAGTATACTGCATTCACCATACCTAGTACAAACAATACACCAGGAATCAGATATCAGTACAATGTGCTGCCAGGATGGAAAGGATCACCAGCAATATTCCAGAGTAGCATGACA---AAAATCTTAGAGCCCTTTAGAATAAAAAATCCAGAAATAATCCAATACGATGACTTGGTATCTGATTTAGAAATAGGGCAGCACAGAACAAAAATAGAGGAGTTAAGAGCTCACCTAAGCTGGGGGTTTACACCAGACAAGCAGAAGGAACCACTTTGGGGATATGAACTC
>-.-.-.1343
CCTCAAATCACTCTTTGGCAGCGACCCCTTGTCACAGTAAAAATAGGAGGACAGTTAAAAGAAGCTCTATTAGATACAGGAGCAGATACATTAGAA------GATATAAATTTGACAGGAAAATGGAAACCAAAAGGAGGAGGTTTTAAAGTAAGGTATGATCAGATACTTATAGAAATTTGTGGAAAAAAGGCTATAGGTGTAGTAGGACCTACACCTAACATTGGACGAATGACTCAGATTGGCTGTACTTTAAATTTCCCAATTAGTCCTATTGACACTGTACCAGTAACATTAAAGCCAGGAATGGATGGACCAARGGTTAAACAGTGGCCATTGACAGAAGAAAAAATAAAAGCATTAACAGAAATTTGTAAAGAGGAAGAGGAAGGAAAAATCTCAAAAATTGGGCCTGAAAATCCATATAATACTCCAGTATTTATAAGRAAAAGTTGGAGGAAAGATAGAGAGCTCAATAAAAGAACTCAGGACTTTTGGGAAGTTCAATTAGGAATACCGCATCCAGCAGGTAAGAAATCAACACTAGATGTGGGAGATGCATATTCAGTTCCTTTAGATGAAAGCTTTAGAAAGTATACTGCATTTACCATACCTAGTATAAACAATACACCAGGAATCAGATATCAGTACAATGTGCTGCCAGGATGGAAAGGATCACCAGCAATATTCCAGAGTAGCATGACA---AAAATCTTAGAGCCCTTTAGAARCAAAAATCCAGAAATAATCCAATACGATGACTTGGTATATGATTTAGAAATAGGGCAGCACAGAACAAAGATAGAGGAGCTGAGAGCTCATCTAAGCTGGGGATTTACACCAGACAAGCAGAAGGARCCACTTTGGGGATATGAACTC
>-.-.-.1345
CCTCAAATCACTCTTTGGCAACGACCCCTTGTCACAGTAAAAATAGGAGGACAGCTGAAAGAAGCTCTATTAGATACAGGAGCAGATACATTTGAA------GATATAAATTTGCCAGGAAAATGGAAACCAAAAGGAGGAGGTTTTAAGGTAAAGTATGATCAGATATCTATAGAAATTTGTGAAAAAAAGGCTATAGGTGTGGTAGGACCTACACCTAACATTGGACGAATGACTCAGCTTGGTTGTACTTTAAATTTCCCAATTAGTCCTATTGACACTGTACCAGTAACATTAAAGCCAGGAATGGATGGACCAAAGGTTAAACAGTGGCCATTGACAGAAGAAAAAATAAAAGCATTAACAGAAATTTGTAAAGAAGAAGAGGAAGGAAAAATCTCAAAAATTGGGCCTGAAAATCCATATAATACTCCAGTATTTATAAAGAAGAGCTGGAGGAAAGATAGAGAACTCAATAAAAGAACTCAGGACTTTTGGGAAGTTCAATTAGGAATACCACATCCAGCAGGTARGAAATCAACACTGGATGTGGGAGATGCATATTCAGTTCCTTTAGATGAAAGCTTTAGAAAGTATACTGCATTCACCATACCTAGTATAAACAATACACCAGGAATCAGATATCAGTACAATGTGCTGCCAGGATGGAAAGGATCACCGGCAATATTCCAGTGTAGCATGACA---AAAATCTTAGAGCCCTTTAGAATAAAAAATCCAGAAATAATCCAATACGATGACTTGGTATCTGATCTAGAGATAGGGCAGCATAGAACAAAAATAGAGGAGCTAAGAGCTCATCTAAGCTGGGGATTTACACCAGACAAGCAGAAGGAACCACTTTGGGGATATGAACTC
>-.-.-.1356
CCTCAAATCACTCTTTGGCAGCGACCCCTTGTCACAGTAAAAATAGGAGGACAGCTGAAAGAAGCTCTATTAGATACAGGAGCAGATACATTAGAA------GATATARATTTGCCAGGAAAATGGAAACCAAAAGGAGGAGGTTTTAARGTAAGGTATGATCAGATACTTATAGAAATTTGTGGAAAAAAGGCTATAGGTGTAGTAGGACCTACACCTAACATTGGRCGAATGACTCAGATTGGTTGTACTTTAAATTTCCCAATTAGTCCTATTGACACTGTACCAGTAACATTAAAGCCAGGAATGGATGGACCAAAGGTTAAGCAGTGGCCATTRACCGAAGAAAAAATAAAAGCCTTAACAGAAATTTGTGAAGAGGAAAAGGAAGGAAAAATCTCAAAAATTGGGCCTGAAAATCCATACAATACTCCAGTATTTATAAAGAAGAGCTGGAGGAAAGACAGAGAGCTCAATAAAAGAACTCAGGAYTTTTGGGAAGTTCAATTAGGAATACCRCATCCAGCAGGTAAGAAATCAACAYTAGATGTGGGAGATGCATATTCAGTTCCTTTAGATGAAAGCTTTAGRAAGTATACTGCCTTTACCATACCTAGCATAAACAATACACCAGGAATCAGATATCAGTACAATGTGCTGCCAGGATGGAAAGGATCACCRGCAATATTCCAGTGTAGCATGACA---AAAATCCTAGAGCCCTTTAGAATAAAAAATCCAGAAATAATCCAATACGATGACTTGGTATCTGATTTAGAAATAGGGCAGCACAGAATAAAARTAGAGGAGCTAAGAAGTCATCTAAGCTGGGGATTTACACCAGATAAGCAGAAGGAACCACTCTGGGGATATGAACTC
>-.-.-.1357
CCTCAAATCACTCTTTGGCAACGACCCCTTGTCACAATAAAAATAGGAGGACAGCTGAAGGAAGCTCTATTAGATACAGGAGCAGATACATTAGAA------GATATAAATTTGCCAGGAAAATGGAAACCAAAAGGAGGAGGTTTTAARGTAAGGTATGATCAGATACCTATAGAAATTTGTGGAAAAAAGGCTATAGGTGTAGTAGGACCTACACCTAACATTGGACGAATGACTCAGATTGGTTGTACTTTAAATTTTCCAATTAGTCCTATTGACACTGTACCAGTGACATTAAAGCCAGGAATGGATGGACCAAAGGTTAAACAGTGGCCATTGACAGAAGAAAAAATAAAAGCATTAACAGAAATTTGTAAAGAAGAAGAGGAAGGAAAAATCTCAAAAATTGGGCCTGAAAATCCATACAATACTCCAGTATTTATAAAGAAGAGCTGGAGGAAAGATAGAGARCTCAATAAAAGAACTCAGGACTTTTGGGAAGTTCAATTAGGAATACCGCAYCCAGCAGGTAAGAAATCAACACTAGATGTGGGAGATGCATATTCAGTTCCTTTAGATGAAAGCTTTAGAAAGTATACTGCATTCACCATACCTAGTATAAACAATACACCAGGAATCAGATATCAGTACAATGTGCTGCCAGGATGGAAAGGATCACCAGCAATATTCCAGGCTAGCATGACA---AAAATCTTAGAGCCCTTCAGAACAAAAAATCCAGAAATAATCCAATACGATGACTTGGTATCTGATTTAGAAATAGGGCAGCACAGAACAAAAATAGAGGAGCTAAGAGCTCATCTAARCTGGGGATTTACACCAGACAAGCAGAAGGAACCACGTTGGGGATATGAACTC
>-.-.-.1358
CCTCAGATCACTCTTTGGCAACGACCCCTTGTCACAATAAAAATAGGAGGACAGCTGAAAGAAGCTCTATTAGATACAGGAGCAGATACATTAGAA------GATATAAATTTACCAGGAAAATGGAAACCAAAAGGAGGAGGTTTTAAAGTAAGGTATGATCAGATACTTATAGAAATTTGTGGAAAAAAGGCTGTAGGTGTAGTAGGACCTACACCTAACATTGGACGAATAACTCAGATTGGTTGTACTTTAAATTTCCCAATTAGTCCTATTGACACTGTACCAGTAGCATTAAAGCCAGGAATGGATGGACCAAAGGTTAAACAGTGGCCATTGACAGAAGAAAAAATAAAAGCATTAACAGAAATTTGTAAAGAGGAAGAGGAAGGAAAAATCTCAAAAATTGGGCCTGAAAATCCATACAATACTCCAGTATTTATAAAGAAGAGCTGGAGGAAAGATAGAGAGCTCAATAAAAGAACTCAGGACTTTTGGGAAGTTCAATTAGGAATACCGCATCCAGCAGGTAAGAAATCAACACTAGATGTGGGAGATGCATATTCAGTTCCTTTAGATGAAAGCTTTAGAAAGTATACTGCATTCACCATACCTAGTATAAACAATACACCAGGAATCAGATATCAGTACAATGTGCTGCCAGGATGGAAAGGATCACCAGCAATATTCCAGAGTAGCATGACA---AAAATCTTAGAGCCCTTTAGACTAAAAAATCCAGAAATAATCCAATACGATGACTTGGTATCTGATTTAGAAATAGGGCAGCACAGAACAAAAATAGAGGAGCTAAGAGCTCATCTAAGCTGGGGATTTACACCAGATAAGCAGAAGGAACCACTTTGGGGATATGAACTC
>-.-.-.136
CCTCAAATCACTCTTTGGCAACGACCCCTTGTCACAGTAAAAATAGGAGGACAGCTAAAAGAAGCTCTATTAGATACAGGAGCAGATACATTAGAA------GAKATAAATTTGCCAGGAAAATGGAAACCAAAAGGAGGAGGTTTTAAAGTAAGGTATGATCAGATACTTATAGAAATTTGTGGAAAAAAGGCTATAGGTGTRGTAGGACCTACACCTAACATTGGACGAATGACTCAGATTGGTTGTACTTTAAATTTCCCAATTAGTCCTATTGACACTGTACCAGTAAAATTAAAGCCAGGAATGGATGGACCAAAGRTTAAACAGTGGCCATTGACAGAAGAAAAAATAAAAGCATTAACAGAAATTTGTAAAGAAGAAGAGGAAGGAAAAATCTCAAAAATTGGGCCTGAAAACCCATACAATACCCCARTATTTATAAAGAAGAGCTGGAGAAARGATAGAGAGCTCAATAAAAGAACTCAGGACTTTTGGGAAGTTCAATTAGGAATACCACATCCAGCAGGTAAGAAATCAACACTAGATGTGGGAGATGCATATTCAGTTCCTTTAGATGAAAGCTTTAGGAAGTATACWGCATTCACCATACCTAGTATAAACAATACACCAGGAATCAGATATCAGTACAATGTGCTACCAGGATGGAAAGGGTCACCGGCAATATTCCAGTGTAGCATGACA---AAAATCTTAGAGCCCTTTAGAATRAAAAATCCAGAAATAATCCAATACGATGACTTGGTATCTGATTTAGAAATAGGGCAGCACAGAGCAAAAATAGAGGAGCTAAGAGCTCATCTAAGCTGGGGATTTACCCCAGACAAGCAGAARGAGCCACTTTGGGGATACGAACTC
>-.-.-.1362
CCTCAAATCACTCTTTGGCAACGACCTCTTGTCACARTAAAAATAGGAGGACAGCTGAAAGAAGCTCTATTAGATACAGGAGCAGATACATTAGAA------GATATAAATTTGCCAGGAAAATGGAAACCAAAAGGAGGAGGTTTTAAGGTAAGGTATGATCAAATATCTATAGACATTTGTGGAAAAAAGGCTATAGGTGTGGTAGGACCTACRCCTAACATTGGACGAATGACTCAGATTGGTTGTACTTTAAATTTTCCAATTAGTCCTATTGACACTRTACCAGTAACATTAAAGCCAGGAATGGATGGACCAAAGGTTAAACAGTGGCCATTGACAGAAGAAAAAATAAAAGCATTAACAGAAATTTGTAAGGAGGAAGAGGAAGGAAAAATCTCAAAAATTGGGCCTGAAAATCCATACAATACTCCAGTATTTATAAAGAAGAGTTGGAGGAAAGATAGAGAGCTCAATAAAAGAACTCAGGAYTTTTGGGAAGTTCAATTAGGAATACCGCATCCAGCAGGTAAGAAATCAACACTRGATGTGGGAGATGCATATTCAGTYCCGTTAGATGAAAGCTTTAGAAAGTATACTGCATTCACCATACCTAGTAYAAACAATACACCAGGAATCAGATATCAGTACAATGTGCTACCAGGATGGAAAGGATCACCAGCAATATTCCAGAGTAGCATGACA---AAAATCTTAGAGCCCTTTAGAGCAAAAAATCCAGAAATGATCCAATACGATGACTTGGTATCTGATTTAGACATAGGGCAACACAGAGCAAAAATAGARGAGCTGAGAGCTCATCTAAACTGGGGATTTACACCAGACAAGCAGAAGGAACCACTTTGGGGATATGAACTC
>-.-.-.1363
CCTCAAATCACTCTTTGGCAACGACCCCTTGTCACAGTAAAAATAGGAGGGCAGCTGAAAGAAGCTCTACTAGATACAGGAGCAGATACATTAGAA------GATATAAATTTGCCAGGAAAATGGAAACCAAGAGGAGGAGGTTTTAAAGTAAGGTATGATCAGATACTTATAGAAATTTRTGGAAAAAAGGCTATAGGTGTAGTAGGACCCACACCTAACATTGGACGAATGACTCAGATTGGTTGTACTTTAAAYTTCCCAATTAGTCCTATTGACACTGTACCAGTAACATTAAAGCCAGGAATGGATGGACCAAAGGTTAAACAGTGGCCATTGACRGARGAAAAAATAAAAGCATTAACAGAAATTTGCAAAGAAGAAGAGGAGGGAAAAATCTCAAAAATTGGGCCTGAAAATCCATACAATACTCCAGTATTTATAAAGAAGAGCTGGAGGAAAGATAGAGAGCTCAATAAAAGAACTCAGGATTTTTGGGAAGTTCAATTAGGAATACCGCATCCCGCAGGGAAGAAATCAACACTAGATGTGGGAGATGCATATTCAGTTCCTTTAGATGAAAGCTTTAGAAAGTATACTGCATTCACCATACCTAGTATAAACAATACACCAGGAATCAGATATCAATACAATGTGCTGCCGGGATGGAAAGGATCACCAGCAATATTCCAGAGTAGCATGACA---AAAATCTTAGAGCCCTTTAGAATAAARAATCCAGAAATAATCCAATACGATGACTTGGTATCTGATTTAGAAATAGGGCAGCACAGAGCAAAAATAGAGGAGCTAAGAGCTCATCTAAGCTGGGGATTTACCCCAGACAAGCAGAAGGAACCACTTTGGGGATATGAACTC
>-.-.-.1368
CCTCAAATCACTCTTTGGCAACGACCCCTTGTCACAGTAAAAATAGGAGGACAGCTGAAAGAAGCTCTATTAGATACAGGAGCAGATACATTAGAA------GATATAAATTTGCCAGGAAAATGGAAGCCAAAAGGAGGAGGTTTTAAAGTAAAGTATGATCAGATACTTATAGAAATTTGTGGAAAAAAGGCTATAGGTGTAGTAGGACCTACRCCTAACATTGGACGAATGACTCAGATTGGTTGTACTTTAAATTTCCCAATTAGTCCTATTGACACTGTACCAGTAACATTAAAGCCAGGAATGGATGGACCAAAGGTTAAACARTGGCCACTGACAGAAGAAAAAATAAAAGCATTAACAGAAATCTGTAAAGAGGAAGAGGAAGGAAAAATCTCAAAAATTGGGCCTGAAAATCCATACAATACTCCAGTTTTTATAAAGAAGAGCTGGAGGAAAGATAGAGAGCTCAATAAAAGAACTCAGGATTTTTGGGAAGTTCAATTAGGAATACCGCATCCAGCAGGTAAGAAATCAACACTAGATGTGGGAGATGCATATTCAGTCCCTTTAGATGAAAGCTTTAGAAAGTATACTGCATTCACCATACCTAGTACAAACAATACACCAGGAATCAGATATCAGTACAATGTGCTACCAGGATGGAAAGGATCACCGGCAATMTTCCAGARTAGCATGACA---AAAATCTTAGAGCCCTTTAGAATAAAAAATCCAGAAATGATTCAATACGATGACCTGGTATCTGATTTAGAAATAGGGCAGCACAGAACAAAAATAGAAGAGCTAAGAACTCATCTAAGCTGGGGATTTACACCAGACAAGCAGAAGGAACCACTTTGGGGATATGAACTC
>-.-.-.1369
CCTCAAATCACTCTTTGGCAACGACCCCTTGTCACAATAAAAATAGGAGGACAGCTGAGAGAAGCTCTATTAGATACAGGAGCAGATACATTAGAA------GAAATAAATTTGCCAGGAAAATGGAAACCAARAGGAGGAGGTTTTAAAGTAAGATATGATCAGATACTTATAGAAATTTGTGGAAAAAAGGCTATAGGTGTAGTAGGACCTACACCTAACATTGGACGAATGACTCAGCTTGGTTGTACTTTAAATTTCCCAATTAGTCCTATTGACACTGTACCAGTAAAATTAAAACCAGGAATGGATGGACCAAAGGTTAAACAGTGGCCATTGACAGAAGAAAAAATAAAAGCATTAACAGAAATTTGTAAGGAGGAAGAGGAAGGAAAAATCTCAAAGATTGGGCCTGAAAATCCATACAATACTCCAGTATTTATAAAGAAGAGCTGGAGGAAAGATAGAGAGCTCAATAAAAGGACTCAGGACTTTTGGGAAGTCCAATTAGGAATACCGCATCCAGCAGGTAAGAAATCAACACTAGATGTGGGAGATGCATATTCAGTTCCTCTAGATGAAAGCTTTAGAAGGTATACTGCATTCACCATACCTAGTATAAACAATACACCAGGAATCAGATATCAGTACAATGTGCTGCCAGGATGGAAAGGATCACCGGCAATATTCCAGTGTAGCATGACA---AAGATCTTAGAGCCCTTTAGARTAAAAAATCCAGAAATAATCCAGTACGATGATTTGGTATCTGATTTAGAACTAGGGCAGCACAGAGCAAAAATAGAGGAGCTAAGAGCTCATCTAAGCTGGGGATTTACACCAGACAAACAGAAGGAACCACTTTGGGGATATGAACTC
>-.-.-.137
CCTCAAATCACTCTTTGGCAACGACCCVTTRTCCCAGTAAGARTAGRAGGACAGCTGAAAGAAGCTCTATTAGATACAGGAGCAGATACATTAGAA------GATATAAATTTGCCAGGAAAATGGAAACCAAAAGGAGGAGGYTTTAARGTAAGGTATGATCAGATAWCTATAGAAATTTGTGGGAAAAAGGCTATAGGTGTGGTAGGACCTACACCTAACATTGGACGAATGACTCAGATTGGTTGTACTTTAAATTTYCCAATTAGTCCTATTGACACTGTACCAGTAACATTAAAACCAGGAATGGATGGACCAAAGGTTAAACAGTGGCCATTGACAGAAGAAAAAATAAAAGCATTAACAGAAATTTGTAAAGAGGAAGAGGAAGGAAAAATTTCAAAAATTGGGCCTGAAAATCCATAYAATACTCCAGTATTTATAAAGAAGAGCTGGAGGAAAGATAGAGAGCTCAATAAAAGAACTCAGGAYTTTTGGGAAGTTCAATTAGGAATACCGCATCCAGCAGGCAAGAAATCAACACTAGATGTGGGAGATGCATATTCAGTTCCTCTAGATGAAAGCTTTAGAAAGTATACTGCATTCACCATACCTAGTAYAAACAATACACCAGGAATCAGATATCAGTACAATGTGCTGCCAGGATGGAAAGGATCACCRGCAATATTCCAGTGTAGCATGACA---AAAATCTTAGAGCCCTTTAGAATRAAAAACCCAGAAATRATCCAATACGATGACTTGGTATCTGATTTAGAAATAGGGCAGCACAGACAAAAAATAGAGGAGCTAAGAGCTCATCTAAGCTGGGGRTTTACRCCAGACAAGCAGAAGGAACCACTTTGGGGATATGAACTC
>-.-.-.1371
CCTCAAATCACTCTTTGGCAACGACCCCTTGTCACAGTAAAAATAGGAGGACAGCTRAAAGAAGCTCTATTAGATACAGGAGCAGATACATTAGAA------GACATAAATTTGCCAGGAAAATGGAAACCAAAAGGAGGAGGTTTTAAGGTAAGGTATGATCAGATACTTATAGAAATTTGTGGAAAAAAGGCTATAGGTGTAGTAGGACCTACACCTAACATTGGACGAATGACTCAGATTGGTTGTACTTTAAATTTCCCAATTAGTCCTATTGACACTGTACCAGTAACATTAAAGCCAGGAATGGATGGACCAAAGGTTAAACAGTGGCCATTGACAGAAGAAAAAATAAAAGCATTAAYAGAAATTTGTAAAGARGAAGAGGAAGGAAAAATCTCAAAAATTGGGCCTGAAAATCCATACAATACTCCAGTATTTATAAAGAAAAGCTGGAGGAAAGATAGAGAGCTCAATAAAAGAACTCAGGACTTTTGGGAAGTTCAATTAGGAATACCGCATCCAGCAGGTAAGAAATCAACACTAGATGTGGGAGATGCATATTCAGTTCCTTTAGATGAAAGCTTTAGAAAGTATACTGCATTCACCATACCTAGTAYAAACAATACACCAGGAATCAGATATCAGTACAATGTGCTGCCAGGATGGAAAGGATCACCAGCAATATTCCAGAGTAGCATGACA---AAAATCTTAGAGCCCTTTAGAATAAAAYATCCAGAAATAATCCAATACGATGACTTGGTATCTGATTTAGAAATAGAGCAGCACAGAACAAAAATAGAGGAGCTAAGRGCTCATCTAAGCTGGGGATTTACMCCAGACAAGCAGAAGGAACCACTTTGGGGATATGAACTC
>-.-.-.1380
CCTCAAATCACTCTTTGGCAACGACCCCTTGTCGCAGTAAGAATAGGAGGACAGTTAAAAGAAGCTCTATTAGATACAGGAGCAGATACATTAGAA------GATATAAATTTGCCAGGAAAATGGAAACCAAAAGGAGGAGGTTTTAAGGTAAGATATGATCAGATACTTATAGAAATTTGTGGAAAAAGGGCTATAGGTGTGGTAGGACCTACACCTAACATTGGACGAATGACTCAGATTGGTTGTACTTTAAATTTCCCAATTAGTCCTATTGACACTGTACCAGTAGCATTAAAGCCAGGAATGGATGGGCCAAAGGTTAAACARTGGCCATTGACAGAAGAAAAAATAAAAGCATTAACAGAAATTTGTAAAGAAGAARAGGAAGGAAAAATCTCAAAAATTGGGCCTGAAAATCCATACAATACTCCAATATTTATAAAGAAGAGCTGGAGGAAAGATAGAGAGCTCAATAAAAGAACTCAGGACTTTTGGGAAGTTCAATTAGGAATACCGCATCCAGCAGGTAAGAAATCAACACTGGATGTGGGAGATGCATATTCAGTCCCTTTGGATGAAAACTTTAGAAAGTATACTGCATTCACCATACCCAGTACAAACAATACACCAGGAGTCAGATATCAGTACAATGTGCTGCCAGGATGGAAAGGATCACCAGCAATATTCCAGAGTAGCATGACA---AAAATCTTAGAGCCCTTTAGAATAAAAAATCCAGAAATGATCCAATACGATGACTTGGTATCTGATTTAGAAATAGGGCAGCACAGAGCAAAAATAGAGGAGCTAAGAGCTCATCTAAGCTGGGGGCTTACACCAGACAAGCAGAAGGAACCACTTTGGGGATATGAACTC
>-.-.-.1381
CCTCAAATCACTCTTTGGCAACGACCCCTTGTCACAATAAAAATAGGGGGACAGTTGAAAGAAGCTCTATTAGATACAGGAGCAGATACATTAGAA------GATATAAATTTGCCAGGAAAATGGAAACCAAAAGGAGGAGGTTTTAAGGTAAGGTATGATCAGATACTTATAGAAATTTGTGGAAAAAAGGCTATAGGTGTGGTAGGACCTACCCCTAACATTGGACGGATGACTCAGCTTGGTTGTACTTTAAATTTCCCAATTAGTCCTATTGACACTGTACCTGTAACATTAAAGCCAGGAATGGATGGACCAAAGGTTAAACAGTGGCCATTGACAGAAGAAAAAATAAAAGCATTAACAGAAATTTGTAAAGAAGAAGAGGAAGGAAAAATTTCAAAAATTGGGCCTGAAAATCCATACAATACACCAGTATTTATAAAGAAGAGCTGGAGGAAAGATAGAGAGCTCAATAAAAGAACTCAGGACTTTTGGGAAGTTCAATTAGGAATACCGCATCCAGCAGGTAAGAAATCAACACTAGATGTGGGAGATGCATATTCAGTTCCTTTAGATGAAAGTTTTAGAAAGTATACTGCATTCACCATACCTAGTACAAACAATACACCAGGAATCAGATATCAGTACAATGTGCTGCCAGGATGGAAAGGATCGCCGGCAATATTCCAGTATAGCATGACA---AAAATCTTAGAACCTTTTAGAATAAAAAATCCAGAAATAATCCAATACGATGATTTGGTATCTGATTTAGAAATAGGGCAGCACAGAACAAAAGTAGAAGAGCTAAGAGCTCATCTAAGCTGGGGATTTACACCAGATAAGCAGAAGGAACCACTTTGGGGATATGAACTC
>-.-.-.1384
CCTCAAATCACTCTTTGGCAACGACCCCTTGTCACAGTAAAAGTAGGAGGACAGCTGAAAGAAGCTCTATTAGATACAGGAGCAGATACATTAGAA------GATATAAATTTGCCAGGAAAATGGAAACCAAAAGGAGGAGGGTTTAAAGTAAGGTATGATCAGATACTTATAGAAATTTGTGGAAAAAAGGCTATAGGTGTGGTAGGACCTACACCTAACATTGGACGAATGACCCAGATTGGTTGTACTTTAAATTTCCCAATTAGTCCTATTAACACTGTACCAGTAAAATTAAAGCCAGGAATGGATGGGCCAAAGGTTAAACAGTGGCCATTGACAGAAGAAAAAATAAAAGCATTAACAGAAATTTGTAAAGAGGAAGAGGAAGGAAAAATCTCAAAAATTGGGCCTGAAAATCCATACAATACTCCAGTATTTATAAAGAAGAGCTGGAGGAAAGATAGAGAGCTCAATAAAAGAACTCAGGACTTTTGGGAAGTTCAATTAGGAATACCACATCCAGCAGGTAAGAAATCAACACTGGATGTGGGAGATGCATATTCAGTCCCTTTAGATGAAAGCTTTAGAAAGTACACTGCATTCACCATACCTAGTATAAACAATACACCAGGAATCAGATATCAGTACAATGTGCTGCCGGGATGGAAAGGATCACCAGCAATATTCCAGTGTAGCATGACA---AAAATCTTAGAGCCCTTCAGAGAAAAAAATCCAGAATTGATCCAATACGATGACCTGGTATCTGATTTAGAAATAGGGCAGCACAGAACAAAAATAGAGGAGCTGAGAGCTCATCTAAGCTGGGGGTTTACACCAGACAAGCAGAAGGAACCACTTTGGGGATATGAACTC
>-.-.-.1388
CCTCAAATCACTCTTTGGCAACGACCCCTTGTCACAGTAARAATAGGAGGACAGCTRAAAGAAGCTCTATTAGATACAGGAGCAGATACATTAGAA------GATATAAATTTGCCAGGAAAATGGAAACCAAAAGGAGGAGGTTTTAAAGTAAGGTATGATCAGATACTTATAGAAATTTGTGGAAAAAAGGCTATAGGTGTAGTAGGACCTACACCTAACATTGGACGAATGACTCAGATTGGTTGTACTTTAAATTTTCCAATTAGTCCTATTGAAACTGTACCAGTAACATTAAAGCCAGGAATGGATGGACCAAAGGTTAAACAGTGGCCATTRACAGAAGAAAAAATAAAAGCATTAACAGAMATTTGTAGAGAAGAAGAGGAAGGRAAAATCTCAAAAATTGGGCCTGAAAATCCATACAATACTCCARTATTTATAAAGAAGAGCTGGAGRAARGATAGAGAGCTCAATAAAAGAACTCAGGACTTTTGGGAAGTTCAATTAGGAATACCACATCCAGCAGGTAAGAAATCAACACTAGATGTGGGAGATGCATATTCAGTTCCTTTAGATGAAAGCTTTAGAAAGTATACTGCATTCACCATACCTAGTATAAACAATACACCAGGAGTCAGATATCAGTACAATGTGCTGCCAGGATGGAAAGGATCACCAGCAATATTCCAGGCTAGCATGACA---AAAATCTTAGAGCCCTTTAGAACAAAAAATCCAGAAATAATCCAATACGATGACTTGGTATCTGATTTAGAAATAGGGCAGCACAGAACAAAAATAGAGGAGCTRAGAGCTCATCTAAAATGGGGRTTTACACCAGACAAGCAAAAGGAACCACTTTGGGGRTATGAACTC
>-.-.-.1389
CCTCAAATCACTCTTTGGCAACGACCCCTTGTCACAGTAAAAGTAGGRGGACAGCTGAGAGAAGCTCTATTAGATACAGGAGCAGATACATTAGAA------GATATAAATTTGCCAGGAAAATGGAAACCAAAAGGAGGAGGTTTTAAGGTAAGATATGATCAGATACTTATAGAAATTTGTGGAAAAAAGGCTATAGGTGTAGTAGGACCTACACCTAACATTGGACGAATGACTCAGCTTGGTTGTACTTTAAATTTCCCAATTAGTCCTATTGACACTGTACCAGTAACMTTAAAGCCAGGAATGGATGGACCAAAGGTTAAACAGTGGCCATTGACAGAAGAAAAAATAAAAGCATTAACAGAAATTTGTAAAGAGGAAGARGAAGGAAAAATMTCAAAAATTGGGCCTGAAAATCCATACAATACTCCAGTATTTATAAAGAAAAGTTGGAGGAAAGATAGAGAGCTCAATAAAAGAACTCAGGACTTTTGGGARGTTCAATTAGGAATACCACATCCAGCAGGTAAGAAATCAACACTAGATGTGGGAGATGCATATTCAGTTCCTTTACATGAAAGCTTTAGAAAGTATACTGCATTCACCATACCTAGTATAAACAATACACCAGGAATCAGATATCAGTACAATGTGCTGCCAGGATGGAAAGGATCACCGGCAATATTCCARAGTAGCATGACA---AAAATYTTAGAGCCCTTTAGAAAGAACAATCCAGAAATAATCCAATACGATGACTTGGTATCTGATTTAGAAATAGGGCAGCACAGAACAAAAATAGAGGAACTAAGAGCTCATCTAAGATGGGGATTTACACCAGACAAGCAGAAGGAACCACTTTGGGGATATGAACTC
>-.-.-.1390
CCTCAAATCACTCTTTGGCAGCGACCCCTTGTCACAGTAAAAATAGGAGGACAGCTGAAAGAAGCTCTATTAGATACAGGAGCAGATACATTAGAA------GATATAAATTTGCCAGGAAAATGGAAACCAAAAGGAGGAGGTTTTAAAGTAAGGTATGATCAGATACTTATAGAAATTTGTGGAAAAAAGGCTATAGGTGTGGTAGGACCTACACCTAACATTGGACGAATGACTCAGATTGGTTGTACTTTAAATTTCCCAATTAGTCCTATTGACACTATACCAGTAGCATTAAAACCAGGAATGGATGGACCAAAGGTTAAACAGTGGCCATTGACAGAAGAAAAAATAAAAGCATTAACAGAAATTTGTAAAGAGGAAGAGGAAGGAAAAATCTCAAAAATTGGGCCTGAAAATCCATACAATACTCCAGTATTTATAAAGAAGAGCTGGAGGAAAGATAGAGAGCTCAATAAAAGAACTCAGGACTTTTGGGARGTTCAATTAGGAATACCGCATCCAGCAGGTAAGAAATCAACACTAGATGTGGGAGATGCATATTCAGTTCCTTTAGATGAAAGCTTTAGAAAGTATACTGCATTCACCATACCTAGTATAAACAATACACCAGGAATCAGATATCAGTACAATGTGCTGCCAGGATGGAAAGGATCACCAGCAATATTCCAGAGTAGCATGACA---AAAATCTTAGAGCCCTTTAGAATAAAAAATCCAGAAATAATCCAATACGATGACTTAGTATCTGATTTAGAAATAGGGCAGCACAGAACAAAAATAGAGGAGCTAAGAGCTCATCTAAGCTGGGGATTTACACCAGACAAGCAGAAGGAACCACTTTGGGGATATGAACTC
>-.-.-.1391
CCTCAAATCACTCTTTGGCAACGACCACTTGTCACAGTAAAAATAGCAGGACAACTGAAAGAAGCTCTATTAGATACAGGAGCAGATACATTAGAA------GATATAAATTTGCCAGGAAAATGGAAACCAAAAGGAGGAGGTTTTAAGGTAAGGTATGATCAGATACTTATAGAAATTTGTGGAAAAAAGGCTATAGGTGTGGTAGGACCTACACCTAACATTGGACGAATGACTCAGATTGGTTGTACTTTAAATTTTCCTATTAGTCCTATTGACACTGTACCAGTAACATTAAAGCCAGGAATGGATGGACCAAAGGTTAAACAATGGCCATTGACAGAAGAAAAAATAAAAGCATTAACAGAAATTTGTAAAGAGGAAGAGGAAGGGAAAATCTCAAAAATTGGGCCTGAAAATCCATACAATACTCCAGTATTTATAAAGAAGAGCTGGAGAAAAGATAGAGAACTCAATAAAAGAACTCAGGACTTTTGGGAAGTACAATTAGGAATACCACATCCAGCAGGTAAGAAATCAACACTAGATGTGGGAGATGCATATTCAGTTCCTTTACATGAAAGCTTTAGAAAGTATACTGCATTCACCATACCTAGTATAAACAATACACCAGGAGTCAGATATCAGTACAATGTGCTGCCAGGATGGAAAGGATCACCAGCAATATTCCAGAATAGCATGACA---AAAATCTTAGAGCCCTTTAGAATGAAAAATCCAGAAATAATCCAATACGATGACTTGGTATCTGATTTAGAAATAGGGCAGCACAGAGTAAAAATAGAGGAGCTAAGAGCTCATCTAAGCTGGGGATTTACACCAGACAAGCAGAAGGAACCACTTTGGGGATATGAACTC
>-.-.-.1392
CCTCAAATCACTCTTTGGCAACGACCTCTTGTCACAGTAAAAATAGAAGGACAGCTGAGAGAAGCTCTATTAGATACAGGAGCAGATACATTAGAA------GATATAAATTTGCCAGGAAAATGGAAACCAAAAGGAGGAGGTTTTAAGGTAAAGTATGATCAGATACTTATAGAAATTTGTGGAAAAAAGGCTATAGGTGTGGTAGGACCTACACCTAACATTGGACGAATGACTCAGATTGGTTGTACTTTAAATTTCCCAATTAGTCCAATTGACACTGTACCAGTATCATTAAAGCCAGGAATGGATGGACCAAAGGTTAAACAATGGCCATTGACAGAAGAAAAAATAAAAGCATTAACAGAAATTTGTAAAGAAGAAGAGGAAGGAAAAATCTCAAAAATTGGGCCTGAAAATCCATACAATACTCCAGTATTTATAAAGAAGAGCTGGAGAAAAGATAGAGAGCTCAATAAAAGAACTCAGGATTTTTGGGAAGTTCAATTAGGAATACCGCATCCAGCAGGGAAGAAATCAACACTAGATGTGGGAGATGCATATTCAGTTCCTTTAGATGAAAGTTTTAGAAAGTACACTGCATTCACCATACCTAGTACAAACAATACACCAGGAATCAGATATCAGTACAATGTGCTGCCGGGATGGAAAGGATCACCGGCAATATTCCAGTGTAGCATGACA---AAAATCTTAGAGCCCTTTAGAATAAAAAATCCAGAAATGATCCAATACGATGACTTGATATCTGATTTAGAATTAGGGCAGCACAGAATAAAAATAGAGGAGCTAAGAGCTCATCTAAGCTGGGGATTTACACCAGACAAGCAGAAGGAACCACTTTGGGGATATGAACTC
>-.-.-.1396
CCTCAAATCACTYTTTGGCARCGACCCCTKGTCACAGTAAAAGTAGGAGGACARCTGAARGAAGCTCTATTAGATACAGGAGCAGATACATTAGAA------GATATAAATTTGCCAGGAAAATGGAAACCAAAAGGAGGAGGTTTTAAGGTAAGGTATGATCAGATATCTATAGAAATTTGTGGAAAAAAGGCTATAGGTGTRGTAGGACCTACACCTAACATTGGACGAATGACTCAGATTGGTTGTACTTTAAATTTCCCAATTAGTCCTATTGAYACTRTACCAGTAACATTAAAGCCAGGAATGGATGGRCCAAAGGTTAAACARTGGCCATTGACAGAAGAAAARATAAAAGMATTAACAGAAATTTGTAAAGAAGAAGAGGAAGGAAAAATTTCAAAAATTGGGCCTGAAAATCCATACAATACTCCARTATTTATAAAGAAGAGCTGGAGGAAGGATAGAGAGCTCAATAAAAGAACTCAGGACTTTTGGGAAGTTCAATTAGGAATACCDCATCCAGCAGGTAAGAAATCAACACTAGATGTGGGAGATGCATATTCAGTTCCTTTAGATGAAAGCTTTAGAAAGTATACTGCATTCACCATACCTAGTATAAACAATACACCAGGAGTCAGATATCAGTACAATGTGCTACCAGGATGGAAAGGATCACCAGCAATATTCCAGAGTAGYATGACA---AAAATCTTAGAGCCCTTTAGAATAAAAAATCCAGAAATRATCCARTACGATGACTTGGTATCTGATYTAGAAATAGGGCARCACAGAATAAAAATAGAKGAGCTRAGAGCTCATCTAAGCTGGGGATTTACACCAGACAAGCAGAAGGAACCACTTTGGGGATATGAACTC
>-.-.-.1398
CCTCAGATCACTCTTTGGCAACGACCCCTTGTCACAGTAAAAATAGAAGGACAGGTGAAAGAAGCTCTATTAGATACAGGAGCAGATACWTTAGAA------GATATAAATTTGMCAGGAAAATGGAAACCAAAAGGAGGAGGTTTTAAGGTAAGGTATGATCAAATACTTATAGAAATTTGTGGAAAAAAGGCTATAGGTGTAGTAGGACCTACACCTAACATTGGACGAATGACCCAGATTGGTTGTACTTTAAATTTCCCAATTAGTCCTATTGACACTGTACCAGTAACATTAAAGCCAGGAATGGATGGACCAAAGGTTAAACAGTGGCCATTAACAGAAGAAAAAATAAAAGCATTAACAGCAATTTGTAAAGAGGAAGAGGAAGGAAAAATCTCAAAAATTGGGCCTGAAAATCCATACAATACTCCAGTATTTATAAAGAAGAGTTGGAGAAAAGATAGAGAGCTCAATAAAAGAACTCAGGACTTTTGGGAAGTTCAATTAGGAATACCRCATCCAGCCGGTAAAAAGTCAACACTAGATGTGGGAGATGCATATTCAGTTCCTTTAGATGAAAGTTTTAGAAAGTACACTGCATTTACTATACCTAGTATAAACAATACACCAGGAATCAGATATCAGTACAATGTGCTGCCAGGATGGAAAGGATCACCGGCAATATTCCAGAGTAGCATGACA---AAAATCTTAGAGCCCTTTAGAATAAAAAATCCAGAAATAATCCAATACGATGATTTGGTATCTGATTTAGAAATAGGGCAGCACAGAACAAAAATAGAGGAGCTGAGAGCTCATCTAAGMTGGGGATTTACCCCAGACAAGCAGAAGGAACCACTTTGGGGATATGAACTC
>-.-.-.14
CCTCAAATCACTCTTTGGCAACGACCCMTTGTCACAGTAAGAGTAGGAGGACAGCTGAAAGAAGCTCTATTAGATACAGGAGCAGATACATTAGAA------GATATAAATTTGCCAGGAAAATGGAGACCAAAAGGAGGAGGTTTTAAAGTAAGGTATGATCAGATACTTATAGAAATTTGTGGAAAAAAGGCTATAGGTGTAGTAGGACCTACACCTAACATTGGACGAATGACTCAGCTTGGTTGTACTTTAAATTTCCCAATTAGTCCTATTGACACTGTACCAGTAACATTAAAGCCAGGAATGGATGGACCAAAGGTTAAACAGTGGCCATTGACAGAAGAAAAAATAAAAGCATTAACAGAAATTTGTAAAGAGGAGGAGGAAGGAAAAATCTCAAAAATTGGGCCTGAAAATCCATACAATACTCCAGTATTCATAAAGAAGAGTTGGAGGAAAGATAGAGAGCTCAATAAAAGAACTCAGGACTTTTGGGAAGTTCAATTAGGAATACCGCATCCAGCAGGTAAGAAATCAACACTAGATGTGGGAGATGCATATTCGGTTCCTTTAGATGAAAGCTTTAGAAAGTATACTGCATTCACCATACCTAGTATAAACAATACACCAGGAATCAGATATCAGTACAATGTGCTGCCAGGATGGAAAGGATCACCGGCRATATTCCAGTGTAGCATGACA---AAAATCTTAGAGCCCTTTAGAATAAAAAATCCAGAAATGATCCAATACGATGACTTGGTATCTGACTTAGAAATAGGGCAGCACAGAGCAAAAATAGATGARCTAAGAGCTCATCTAAGCTGGGGATTTACACCAGACAAGCAGAAAGAACCACTTTGGGGATATGAACTC
>-.-.-.1400
CCTCAAATCACTCTTTGGCAACGACCCCTTGTCACAGTAAAAATAGGAGGACAGCTAAAAGAAGCCCTATTAGATACAGGAGCAGATACATTAGAA------GATATAAATTTGCCAGGAAAATGGAAACCAAAAGGAGGAGGCTTTAAAGTAAGGTATGATCAGATACTTATAGAAATTTGTGGAAAAAAGGCTATAGGTGTAGTAGGACCTACACCTAACATTGGACGAATGACTCAGATTGGTTGTACTTTAAATTTCCCAATTAGTCCTATTGACACTGTACCAGTAAAATTAAAGCCAGGAATGGATGGACCAAGGGTTAAACAATGGCCATTGACAGAAGAAAAAATAAAAGCATTAACAGAAATTTGTAAAGAAGAAGAGGAAGGAAAAATCTCAAAAATTGGGCCTGAAAATCCATACAATACTCCAGTATTTATAAAGAAGAGCTGGAGGAAAGATAGAGAGCTCAATAAAAGAACTCAGGACTTTTGGGAAGTTCAATTAGGAATACCACATCCAGCAGGTAAGAAATCAACACTAGATGTGGGGGATGCATATTCAGTTCCTTTACATGAAGACTTTAGAAAGTATACTGCATTCACCATACCTAGTATAAACAATACACCAGGAATCAGATATCAGTACAATGTGCTACCAGGATGGAAAGGGTCACCGGCAATATTCCAGTGTAGCATGACA---AAAATCTTAGAGCCCTTTAGAATAAAAAATCCAGAAATAATCCAATACGATGACTTGGTATCTGATTTAGAAATAGGGCAGCACAGAGCAAAAATAGAGGAGCTAAGAGCTCATCTAAGCTGGGGGTTTACCCCAGACAAGCAGAAGGAACCACTTTGGGGATACGAACTC
>-.-.-.1404
CCTCAAATCACTCTTTGGCAACGACCCCTTGTCACAGTAAAAATAGGAGGACAGCTGAAAGAAGCTCTATTAGATACAGGGGCAGATACATTAGAA------GATATAAATTTGCCAGGAAAATGGAAACCAAAAGGAGGAGGTTTTAAGGTAAGATATGATCAGATACTTATAGAAATTTGTGGAAAAAAGGCTATAGGTGTGGTAGGACCTACACCTAACATTGGACGAATGACTCAGATTGGGTGTACTTTAAATTTCCCAATTAGTCCTATTGACACTGTACCAGTAACATTAAAGCCAGGAATGGATGGACCAAGGGTTAAACAGTGGCCATTGACAGAAGAAAAAATAAAAGCATTAACAGAAATTTGTAAAGAGGAAGAGGAAGGAAAAATCTCAAAAATTGGGCCTGAAAATCCATACAATACTCCAATATTTATAAAGAAGGGTTGGAGAAAAGATAGAGAGCTCAATAAAAGAACTCAGGACTTTTGGGAAGTTCAGTTAGGAATACCGCATCCAGCAGGTAAGAAATCAACACTAGATGTGGGAGATGCATATTCAGTTCCTTTAGATGAAAACTTTAGAAAGTATACTGCATTCACCATACCTAGTACAAACAATACACCAGGAATCAGATATCAGTACAATGTGCTGCCAGGATGGAAAGGATCACCAGCAATATTTCAGAGTAGCATGACA---AAAATCTTAGAGCCCTTTAGGCTAAAAAATCCAGAAATGATTCAATACGATGACTTGGTATCTGATTTAGAAATAAAGCAGCACAGAACAAAAATAGAGGAGCTAAGAGCTCATCTAAGCTGGGGATTTACACCAGACAAGCAGAAAGAACCACTTTGGGGATATGAACTC
>-.-.-.1406
CCTCAAATCACTCTTTGGCAACGACCCCTAGTCACAATAAGAATAGAAGGACAGCTGAAAGAAGCTCTATTAGATACAGGAGCAGATACATTAGAA------GATATAAATTTGCCAGGAAAATGGAAACCAAAAGGAGGAGGTTTTAAGGTCAGGTATGATCAGATACTTATAGAAATTTGTGGAAAAAAGGCTATAGGTGTAGTAGGACCTACACCTAACATTGGACGAATGACTCAGCTTGGTTGTACTTTAAATTTCCCAATTAGTCCTATTGACACTGTACCAGTAAAATTAAAGCCAGGAATGGATGGACCAAAGGTTAAACAATGGCCATTGACAGAGGAAAAAATAAAAGCATTAACAGAAATTTGTAAAGAGGAAGAGGAAGGAAAAATTTCAAAAATTGGGCCTGAAAATCCATACAATACTCCAGTATTTATAAAGAAGAGCTGGAGGAAGGATAGAGAGCTCAATAAAAGAACTCAGGATTTTTGGGAAGTTCAATTAGGAATACCTCATCCAGCAGGTAAGAAATCAACACTGGATGTGGGAGATGCATATTCAGTTCCTTTAGATGAAAGCTTTAGAAAGTATACTGCATTCACCATACCTAGTATAAACAATACACCAGGAATCAGATATCAGTACAATGTGCTGCCAGGATGGAAAGGATCACCGGCAATATTCCAGAGTAGTATGACA---AAAATCTTAGAGCCCTTTAGAATGAAAAATCCAGAAATAATMCAATACGATGACTTGGTATCTGATTTAGAAATAGGGCAGCACAGAAYAAAAATAGAGGAGCTAAGAGCTCATCTAAGCTGGGGATTTACACCAGACAAGCAAAAGGAACCACTTTGGGGATATGAACTC
>-.-.-.1408
CCTCAAATCACTCTTTGGCAACGACCCCTTGTCACAGTAAAAATAGCAGGACAGCTGAGAGAAGCTYTATTAGATACAGGAGCAGATACATTAGAA------GATATAAATTTGCCAGGAAAATGGAAACCAAAAGGAGGGGGTTTTAAGGTAAGGTATGATCAAATACTTATAGAAATTTGTGGRAAAAAGGCTATAGGTGTAGTAGGACCTACACCTAACATTGGACGAATGACTCAGATTGGTTGTACTTTAAATTTCCCAATTAGTCCTATTGACACTGTACCAGTAACACTAAAGCCAGGAATGGATGGACCAAAGGTTAAACAGTGGCCATTGACAGAAGAAAAAATAAAAGCATTAACAGAAATTTGTARAGAAGAAGAGGAAGGAAAAATCTCAAGAATTGGGCCTGAAAATCCATAYAATACTCCAGTATTTATAAAGAAGAGCTGGAGAAAAGATAGAGAGCTCAATAAAAGAACTCAGGAYTTTTGGGAAGTTCAATTAGGAATACCGCATCCAGCAGGTAAGAAATCAACACTAGATGTGGGAGATGCATATTCAGTTCCTTTAGATGAAAGCTTTAGAAAGTATACTGCATTCACCATACCTAGTACAAACAATACACCAGGAATCAGATATCAGTACAATGTGCTGCCAGGATGGAAAGGATCACCAGCAATATTCCAGTGTAGCATGACA---AAAATCTTAGATCCCTTTAGAAAGAGAAATCCAGAAATGATCCAATACGATGACTTGGTATCTGATTTAGAAATAGGGCAGCACAGAACAAAAATAGAGGAGCTAAGAGCTCATCTCAGCTGGGGATTTACACCAGACAAACAGAAGGAACCACTTTGGGGATATGAACTC
>-.-.-.141
CCTCAAATCACTCTTTGGCAACGACCCCTTGTCACAATAAAAATAGCAGGACAGCTGAAAGAAGCTCTATTAGATACAGGAGCAGATACATTAGAA------GATATAAATTTGCCAGGAAARTGGAAACCAAAAGGAGGAGGTTTTAAAGTAAGGTATGATCAGATACTTATAGAAATWTGTGGAAAAAAGGCTATAGGTGTRGTAGGACCTACACCTAACATTGGACGAATGACTCAGATTGGTTGTACTTTAAATTTCCCAATTAGTCCTATTGACACTGTACCAGTAACATTAAAGCCAGGAATGGATGGACCAAAGGTTAAACAGTGGCCATTGACAGAAGARAAAATAAAAGCATTAACAGAAATTTGTAAAGAGGAAGAGGAAGGAAAAATCTCAAAAATTGGGCCTGAAAATCCATACAATACTCCAGTRTTTATAAARAAGAGCTGGAGRAAAGATAGAGAGCTCAATAAAAGAACTCAAGACTTTTGGGAAGTTCAATTAGGAATACCACATCCAGCAGGTAAGAAATCAACATTAGATGTGGGAGATGCATATTCAGTTCCTTTAGATGAAAGCTTTAGAAAGTATACTGCATTCACCATACCTAGTATAAACAATRCACCAGGAATCAGATATCAGTACAATGTGCTGCCAGGATGGAAAGGATCACCAGCAATATTCCAGAGTAGCATGACA---AAAATCTTAGAGCCCTTTAGAATAAAAAATCCAGAGATGATCCAATACGATGACTTGGTATCTGATTTAGAAATAGGGCARCACAGAAYAAAAATAGAKGAGCTRAGAGCTCATCTAAGCTGGGGATTTACACCAGACAAACAGAAGGAACCACTTTGGGGATATGAACTC
>-.-.-.1411
CCTCAAATCACTCTTTGGCAACGACCCCTTGTCACAATAAAAATAGGAGGGCAGCTGAAAGAAGCTCTATTAGATACAGGAGCAGATACATTAGAG------GATATAAATTTGCCAGGAAAATGGAAACCAAAAGGAGGAGGTTTTAAAGTAAGRTATGATCAGATACTTATAGAAATTTGTGGAAAAAAGGCTATAGGTGTGGTAGGACCTACACCTAACATTGGACGRATGACTCAGATTGGTTGTACTTTAAATTTTCCAATTAGTCCTATTGACACTGTACCTGTAWCATTAAAGCCAGGAATGGATGGACCAAAGGTTAAACAGTGGCCATTGACAGAAGAAAAAATAAAAGCATTAACAGAAATTTGTAAGGAAGAAGAGGAAGGAAAAATCTCAAAAATTGGGCCTGAAAATCCATATAATACTCCAGTGTTTATAAAGAAGAGCTGGAGRAAAGATAGAGAGCTCAATAAAAGAACTCAGGACTTTTGGGAAGTTCAATTAGGAATACCRCATCCAGCAGGAAAGAAATCAACACTAGATGTGGGAGATGCATATTCAGTCCCTTTAGATGAAAACTTTAGAAAGTATACAGCATTCACCATACCTAGTATAAACAATRCACCAGGAATCAGATATCAGTACAATGTGCTACCAGGATGGAAAGGATCTCCAGCAATATTCCAGTGTAGCATGACA---AAAATCTTAGAGCCCTATAGAARRAAAAATCCAGAGATGATCCAATACGATGACTTGGTATCTGATTTAGAAATAGGGCAGCACAGAGCAAAAATAGACGAGCTGAGAGCTCATCTAAGCTGGGGATTTACACCAGACAAGCAGAAGGAACCACTTTGGGGATATGAACTC
>-.-.-.144
CCTCAAATCACTCTTTGGCAACGACCCCTTGTCACAGTAAAAGTAGGAGGACAGCTGAAAGAAGCTCTATTAGATACAGGGGCAGATACATTAGAA------GATATAAATTTGCCAGGAAAATGGAAACCAAAAGGAGGAGGTTTTAAGGTAAGGTATGATCAGATACTTATAGAAATTTGTGGAAAAAAGGCTATAGGTGTGGTAGGACCTACACCTAACATTGGACGAATGACTCAGATTGGGTGTACTTTAAATTTCCCAATTAGTCCTATTGACACTGTACCAGTAACATTAAAACCAGGAATGGATGGACCAAAGGTTAAACAGTGGCCATTGACAGAAGAAAAAATAAAAGCATTAACAGAAATTTGTAAAGAGGAAGAGGAAGGAAAAATCTCAAAGATTGGGCCTGAAAATCCATACAATACTCCAGTATTTATAAAGAAGAGCTGGAGGAAAGATAGAGAGCTCAATAAAAGAACTCAGGACTTTTGGGAAGTTCAATTAGGAATACCGCATCCAGCAGGKAAGAAATCAACGCTAGATGTGGGAGATGCATATTCAGTTCCTTTAGATRAAAGCTTTAGAAAGTATACTGCATTCACCATACCTAGTATAAACAATACACCAGGAATCAGATATCAGTACAATGTGCTGCCAGGATGGAAAGGATCACCGGCAATATTCCAGAGTAGCATGACA---AAAATCTTAGAGCCCTTTAGAATAAAAAACCCAGAAATGATCCAATACGATGACTTGGTATCTGATTTAGAAATAGGGCAGCACAGAACAAAAATAGAGGAGCTAAGAGCTCATCTAASCTGGGGATTTACACCAGACAAGCAGAAGGAACCACTTTGGGGATATGAACTC
>-.-.-.147
CCTCAAATCACTCTTTGGCAACGACCCCTTGTCACAGTAAAAATAGAAGGACAGCTGAAGGAAGCTCTATTAGATACAGGAGCAGATACATTAGAA------GATATAAATTTGCCAGGAAAATGGAAACCAAAAGGAGGAGGTTTTAAAGTAAGGTATGATCAGATACTTATAGAAATTTGTGGAAAAAAGGCTATAGGTGTAGTAGGACCTACACCTAACATTGGACGAATGACTCAGATTGGTTGTACTTTAAATTTCCCAGTTAGTCCTATTGACACTGTACCAGTAAAATTAAAGCCAGGAATGGATGGACCAAAGGTTAAACAGTGGCCATTGACAGAAGAGAAAATAAAAGCATTAACAGAAATTTGTAAAGAGGAAGAGGAAGGAAAAATCTCAAAAATTGGGCCTGAAAATCCATACAATACTCCAGTATTTATAAAGAAGAGTTGGAGAAAAGATAGAGAGCTCAATAAAAGAACTCAGGACTTTTGGGAAGTCCAATTAGGAATACCACATCCAGCAGGTAAGAAATCAACACTAGATGTGGGTGATGCATATTCAGTTCCTTTAGATGAAGACTTTAGAAAGTATACTGCATTCACCATACCTAGTATAAACAATACACCAGGGATCAGATATCAGTATAATGTGCTGCCAGGATGGAAAGGATCACCAGCAATATTCCAGTGTAGCATGACA---AAAATCTTAGAGCCCTTTAGAACAAAAAATCCAGACATAATCCAATACGATGACTTGGTATCTGATTTAGAAATAGGGCAGCACAGGACAAAAATAGAAGAGCTGAGAGCTCATCTAAGCTGGGGATTTACACCAGATAAGCAGAAGGAACCACTTTGGGGGTATGAACTC
>-.-.-.152
CCTCAAATCACTCTTTGGCAACGACCCCTTGTTGCAGTAARAATAGGAGGACAGCTAAAAGAAGCTCTATTAGATACAGGAGCAGATACATTAGAA------GATATAAATTTGCCAGGAAAATGGAAACCAAAAGGAGGGGGTTTTAAGGTAAGGTATGATCAGATACTTATAGAAATTTGTGGAAAAAAGGCTATAGGTGTAGTAGGACCTACACCTAACATTGGACGAATGACTCAGATTGGTTGTACTTTAAATTTCCCAATCAGYCCTATTGACACTGTACCAGTAAAATTAAAGCCAGGAATGGATGGACCAAGGGTTAAACAGTGGCCATTGACAGAAGAAAAAATAAAAGCATTAACAGAAATTTGTAAAGAGGAAGAGGAAGGGAAAATCTCAAAAATTGGGCCTGAAAATCCATACAATACTCCAATATTTATAAAGAAGAGYTGGAGAAAAGATAGAGAGCTCAATAAAAGAACTCAGGACTTTTGGGAAGTTCAATTAGGAATACCACATCCAGCAGGTAAGAAATCAACACTAGATGTGGGAGATGCATATTCAGTTCCTTTAGATGAGAGCTTTAGAAAGTATACTGCATTCACCATACCTAGTATAAACAATACACCAGGAATCAGATATCAGTACAATGTGCTGCCAGGATGGAAAGGATCACCGGCAATATTCCAGAGTAGCATGACA---AAAATCTTAGAGCCCTTTAGGATAAAAAATCCAGACATAATCCAATACGATGACTTGGTATCTGACTTAGAAATAGGGCAGCACAGAACAAAAATAGAGGAGCTGAGAGCTCATCTAAGCTGGGGATTTACACCAGACAAGCAGAAGGAACCACTTTGGGGATATGAACTC
>-.-.-.157
CCTCAAATCACTCTTTGGCAACGACCCATTGTCACAGTAAAAATAGGAGGACAGCTAAAAGAAGCTCTGTTAGATACAGGAGCAGATACATTAGAA------GATATAAATTTGCCAGGAAAATGGAAACCAAAAGGAGGAGGTTTTAAGGTAAAGTATGATCAAATACTTATAGAAATTTGTGGAAAAAAGGCTATAGGTGTGGTAGGACCTACACCTAACATTGGACGAATGACTCAGATTGGTTGTACTTTAAATTTCCCAATTAGTCCTATTGACACTATACCAGTGACATTAAAGCCAGGAATGGATGGACCAAAGGTTAAACAGTGGCCATTGACAGAAGAAAAAATAAAAGCATTAACAGAAATTTGTAAAGAAGAAGAGGAAGGAAAAATCTCAAAAATTGGACCTGAAAATCCATACAATACTCCAGTATTTATAAAGAAGAGCTGGAGGAAAGATAGAGAGCTCAATAAAAGAACTCAGGATTTTTGGGAGGTTCAATTAGGAATACCACATCCAGCAGGTAAGAAATCAACACTAGATGTGGGAGATGCATATTCAGTTCCTTTAGATGAAAGCTTTAGAAAATACACTGCATTCACCATACCTAGTATAAATAATACACCAGGAATCAGATATCAGTACAATGTGCTGCCAGGATGGAAAGGATCACCAGCAATATTCCAGAGTAGCATGACA---AAAATCTTAGAGCCCTTTAGAATAAAAAATCCAGAAATTATACAATATGATGACTTAGTATCTGATTTAGAAATAGGGCAGCATAGAACAAAAATAGAGGAGCTAAGAGCYCATCTAAGCTGGGGATTTACACCAGACAAGCAGAAGGAACCACTTTGGGGATATGAACTC
>-.-.-.158
CCTCAAATCACTCTTTGGCAACGACCCCTAGTCACAGTAAAAATAGAAGGACAGCTAAAAGAAGCTCTATTAGATACAGGAGCAGATACATTAGAA------GATATAAATTTGCCAGGAAAATGGAAACCAAAAGGAGGAGGTTTTAAGGTAAGGTATGATCAGATACTTATAGAAATTTGTGGAAAAAAGGCTATAGGTGTAGTAGGACCTACACCTAACATTGGACGAATGACTCAGATTGGTTGTACTTTAAATTTCCCAATTAGTCCTATTGACACTGTACCAGTAAAATTAAAGCCAGGAATGGATGGACCAAAGGTTAAACAGTGGCCATTGACAGAAGAAAAAATAAAAGCATTAACAGAAATTTGTAAAGAGGAAGAGGAAGGAAAAATCTCAAAAATTGGGCCTGAAAATCCATACAATACTCCAGTATTTATAAAGAAGAGCTGGAGAAAAGATAGAGAGCTCAATAAAAGAACTCAGGACTTTTGGGAAGTCCAATTAGGAATACCGCATCCAGCAGGTAAGAAATCAACACTAGATGTGGGAGATGCATATTCAGTTCCTTTAGATGAAAGCTTTAGAAAGTATACTGCATTTACCATACCTAGTATAAACAATACACCRGGAATYAGATATCAGTACAATGTGCTGCCAGGATGGAAAGGATCACCGGCAATATTCCAGTGTAGCATGACA---AAAATCTTAGAGCCCTTTAGARTRAAAAATCCAGAAATRATCCAATACGATGACTTGGTATCTGATTTAGAAATAGGGCAGCACAGAATAAAAATAGAAGAGCTRAGAGCTCAYCTAAGCTGGGGGTTTACCCCAGACAAGCAGAAGGAACCACTTTGGGGATATGAACTC
>-.-.-.160
CCTCAAATCACTCTTTGGCAACGACCCCTTGTCACAGTAAAAATAGGGGGACAGCTGAAAGAAGCTCTATTAGATACAGGAGCAGATACATTAGAA------GATATAGATTTGCCAGGAAAATGGAAACCAAAAGGAGGAGGTTTTAAAGTAAGGTATGATCAGATACCTATAGAAATTTGTGGAAAAAAGGCCATAGGTGTGGTAGGACCTACACCTAACATTGGACGAATGACTCAGATTGGTTGTACTTTAAATTTCCCAATTAGTCCTATTGACACTGTACCAGTAGCATTAAAGCCAGGAATGGATGGACCAAAGGTTAAACAGTGGCCATTGACAGAAGAAAAAATAAAAGCATTAACAGAAATTTGTAGAGAGGAAGAGGAAGGAAAAATCTCAAAAATTGGGCCTGAAAATCCATACAATACTCCARTATTTATAAAGAAGGGCTGGAGGAAAGATAGAGAGCTCAATAAAAGAACTCAGGACTTTTGGGAAGTTCAATTAGGAATACCGCATCCAGCAGGTAAGAAATCAACACTAGATGTGGGGGATGCATATTCAGTTCCTTTAGATGAAAGCTTTAGAAAGTATACTGCATTCACCATACCTAGTACAAACAATACACCAGGAATCAGATATCAGTACAATGTGCTGCCAGGATGGAAAGGATCACCTGCAATATTYCAGAGTAGCATGACA---AAAATCTTAGAGCCCTTTAGAATAAAAAATCCAGAAATAATCCAATACGATGACTTGGTATCTGATTTAGAAATAGGGCAGCACAGAGCAAAAATAGATGAACTAAGAGCTCATCTAAGCTGGGGATTTACACCAGACAAGCAAAAGGAACCACTTTGGGGATATGAACTC
>-.-.-.162
CCTCAAATCACTCTTTGGCAACGACCCMTTGTCACAGTAAAAATAGGAGGACAGCTGAAAGAAGCTCTATTAGATACAGGAGCAGATACATTAGAA------GATATAAATTTGCCAGGAAAATGGAAACCAAAAGGAGGAGGTTTTAAAGTAAGGTATGATCAGATACTTATAGAAATTTGTGGAAAAAAGGCTATAGGTGTGGTAGGACCTACACCTAACATTGGACGAATGACTCAGATTGGTTGTACTTTAAATTTCCCAATTAGTCCTATTGACACTGTACCAGTAACATTAAAGCCAGGAATGGATGGACCAAGGGTTAAACAGTGGCCATTGACAGAAGAAAAAATAAAAGCATTAACAGAAATTTGTAAAGARGAAGAGGAAGGAAAAATATCAAAAATTGGGCCTGAAAATCCATACAATACTCCAGTATTTATAAAGAAGGGCTGGAGGAAAGATAGAGAGCTCAATAAGAGRACTCAGGACTTTTGGGAAGTTCAATTAGGAATACCKCATCCAGCAGGTAAGAAATCAACACTRGATGTGGGAGATGCATATTCAGTWCCTTTAGATGARAACTTTAGAAAGTATACTGCATTCACCATACCTAGTACAAACAATACACCAGGAATCAGATATCAGTACAATGTGCTGCCAGGATGGAAAGGRTCACCGGCAATATTCCAGAGTAGCATGACA---AGAATTTTAGAGCCCTTYAAAATAAAAAATCCAGAAATGATCCAATACGATGACTTGGTATCTGATTTAGAAATAGGGCAGCACAGARCAAAAATAGAGGAGCTGAGAGCTCATCTAAGCTGGGGATTTACWCCAGACAAGCAGAAGGAACCACTTTGGGGATATGAACTC
>-.-.-.163
CCTCAAATCACTCTTTGGCAGCGACCCCTTGTCACAATAAAAATAGGAGGACAGCTGAAAGAAGCTCTATTAGATACAGGAGCAGATACATTAGAA------GATATAAATTTGCCAGGAAAATGGAAACCAAAAGGAGGAGGTTTTAAGGTAAGGTATGATCAGATACTTATAGAAATTTGTGGAAAAAAGGCTATAGGTGTAGTAGGACCTACACCTAACATTGGACGAATGACTCAGATTGGTTGTACTTTAAATTTCCCAATTAGTCCTATTGACACTGTACCAGTAACATTAAAGCCAGGAATGGATGGACCAAAGGTTAAACAATGGCCATTGACAGAAGAAAAAATAAAAGCATTAACAGAAATTTGTAAAGAGGAAGAGGAAGGAAAAATCTCAAAAATTGGGCCTGAAAATCCATACAATACTCCAATATTTATAAAGAAAAGCTGGAGGAAAGATAGAGAGCTCAATAAAAGAACTCAGGACTTTTGGGAAGTTCAATTAGGAATACCACATCCAGCAGGTAAGAAATCAACACTAGATGTGGGAGATGCATATTCAGTTCCTTTAGATGAAAGCTTTAGAAAGTATACTGCATTCACCATACCTAGTACGAACAATACACCAGGAGTCAGATATCAGTACAATGTGCTGCCAGGATGGAAAGGATCGCCAGCAATATTCCAGWGTAGCATGACA---AAAATCTTAGAGCCCTTTAGAATAAAAAATCCAGAAATGATCCAATACGATGACTTGGTATCTGATTTAGAAATAGGGCAGCACAGAACAAAAATAGAAGAGCTAAGAGCTCATCTAAGCTGGGGATTTACACCAGATAAGCAAAAGGAACCAYTTTGG------------
>-.-.-.166
CCTCAAATCACTCTTTGGCGACGACCCCTTATCACAGTAAAAATAGGGGGACAGCTGATAGAAGCTCTATTAGATACAGGAGCAGATACATTAGAA------GATATAGATTTGCCAGGAAAATGGAAACCAAAAGGAGGAGGTTTTAAAGTAAGGTATGATCAGATACTTATAGAAATTTGTGGAAAAAAGGCTATAGGTGTGGTAGGACCTACACCAAACATTGGACGAATGACTCAGATTGGTTGTACTTTAAATTTCCCAATTAGTCCTATTGACACTGTACCAGTAAAATTAAAGCCAGGAATGGATGGACCAAAGGTTAAACAGTGGCCATTGACAGAAGAAAAAATAAAAGCATTAACAGAAATTTGTAAAGAGGAAGAGGAAGGAAAAATTTCAAAAATTGGGCCTGAAAACCCATACAATACTCCAGTATTTATAAAGAAGAGCTGGAGAAAAGATAGAGAGCTCAATAAAAGAACTCAGGATTTTTGGGAAGTTCAATTAGGAATACCGCATCCAGCAGGCAAGAAATCAACACTAGATGTGGGAGACGCATATTCAGTTCCTTTAGATGAAAGCTTTAGAAAGTATACTGCATTCACCATACCTAGTATAAACAATACACCAGGAATCAGATATCAGTACAATGTGCTGCCAGGATGGAAAGGATCACCAGCAATATTCCAGAGTAGCATGACA---AAAATCTTAGAGCCCTTTAGAGTAAAAAATCCAGAAATAATCCAATACGATGACTTGGTATCTGATTTAGAAATAGGGCRGCACAGAACAAAAATAGAGGAGCTGAGAGCTCATCTAAGCTGGGGATTTACCCCAGACAAGCAGAAGGAACCACTTTGGGGATATGAACTC
>-.-.-.167
CCTCAAATCACTCTTTGGCAACGACCCATTGTCACAGTAAAAATAGGAGGACAGCTGAGAGAAGCTCTATTAGATACAGGAGCAGATACATTAGAA------GATATAAATTTGCCAGGAAAATGGAAACCAAAAGGAGGAGGTCTTAAGGTAAGGTATGATCAGATACCTATAGAAATTTGTGGAAAAAAGGTTGTAGGTGTAGTAGGACCTACACCTAACATTGGACGAMTRACTCAGATTGGTCGTACTTTAAATTTCCCAATTAGTCCTATTGACACTGTACCAGTAAMATTAAAGCCAGGAATGGATGGACCAAAGGTTAAACAGTGGCCATTGACAGAAGAAAAAATAAAAGCATTAACAGAAATTTGTAAAGAGGAAGAGGAAGGAAAAATCTCAAAAATTGGGCCTGAAAATCCATACAATACTCCAGTATTTATAAAGAAGAGCTGGAGGAAAGATAGAGAGCTCAATAAAAGAACTCAGGACTTTTGGGAAGTTCAATTAGGAATACCGCATCCAGCAGGTAAGAAATCAACACTAGATGTGGGAGATGCATATTCAGTTCCTTTAGATGAAAGCTTTAGAAAGTATACTGCATTCACCATACCTAGTATAAACAATACACCAGGAATCAGATATCAGTACAATGTGCTGCCAGGATGGAAAGGATCACCGGCAATATTCCAGAGTAGCATGACA---AAAATCTTAGAGCCCTTTAGAATAAAAAATCCAGAAATGATCCAATACGATGACYTGGTATCTGATTTAGAAATAGGGCAGCACAGAACAAAAATAGAGGAGCTAAGAGCTCATCTAAGCTGGGGATTTACACCAGACAAGCAGAAGGAACCACTTTGGGGATATGAACTC
>-.-.-.170
CCTCAAATCACTCTTTGGCAACGACCCCTTGTCACAATAAAAATAGGAGGACAGCTAAAAGAAGCTCTATTAGATACAGGAGCAGATACATTAGAA------GATATAAATTTGCCAGGAAAATGGAAACCAAAAGGAGGAGGTTTTAARGTAAGGTATGATCAGATACTTATAGAAATTTGTGGAAAAAAGGCTATAGGTGTAGTAGGACCTACACCTAACATTGGACGAATGACTCAGATTGGTTGTACTTTAAATTTCCCAATTAGTCCTATTGACACTGTACCAGTCTCATTAAAGCCAGGAATGGATGGACCAAAGGTTAAACAGTGGCCATTGACAGAAGAAAAAATAAAAGCATTAACAGAAATTTGTAAAGARGAAGAGGAAGGAAAAATCTCAAAAATTGGGCCTGAAAATCCATACAATACTCCAGTRTTTATAAAGAAGAGCTGGAGRAAAGATAGRGAGCTCAATAAAAGAACTCAGGACTTTTGGGARGTTCAATTAGGAATACCGCATCCAGCAGGTAAGAAATCAACACTAGATGTGGGAGATGCATATTCAGTTCCTTTASATGAAAGCTTTAGAAAGTATACTGCATTCACCATACCTAGTAYAAACAATACACCAGGAATCAGATATCAGTACAATGTGCTGCCAGGATGGAAAGGATCACCGGCAATATTCCAGAGTAGCATGACA---AAAATCTTAGAGCCCTTTAGGATAAAAAATCCAGAAATAATCCAATACGATGACTTGGTATCTGATTTAGAAATAGGGCAGCACAGAACAAAAATAGAGGAGCTAAGAGCTCATCTAAGCTGGGGATTTACACCAGACAAGCAGAAGGAACCACTTTGGGGATATGAACTC
>-.-.-.171
CCTCAAATCACTCTTTGGCAACGACCCCTTGTCACAGTAAAAATAGARGGRCAGCTAASAGAAGCTCTATTAGAYACAGGAGCAGATACATTAGAA------GATATAAATTTGCCAGGAAAATGGAAACCAAAAGGAGGAGGTTTTAAGGTAAGGTATGATCAGATACTTATAGAAATTTGTGGAAAAAAGGCTATAGGTGTAGTAGGACCTACACCTAACATTGGACGAATGACTCAGATTGGTTGTACTTTAAATTTCCCAATTAGTCCTATTRACACTGTACCAGTAAAATTAAAGCCAGGAATGGATGGACCAAAGGTTAAACAGTGGCCATTGACAGAAGAAAAAATAAAAGCATTAACAGAGATTTGTAAAGAAGAAGAGGAGGGAAAAATCTCAAAAATTGGGCCTGAAAATCCATACAATACTCCAGTATTTATAAAGAAGAGCTGGAGAAAAGATAGAGAGCTCAATAAAAGAACTCAGGACTTTTGGGAAGTTCAATTAGGAATACCACACCCAGCAGGTAAGAAATCAACACTAGATGTGGGAGATGCATATTCAGTTCCTTTAGATGAAAGCTTTAGGAAGTATACTGCATTCACCATACCTAGTATAAACAATACACCAGGAATCAGATATCMGTACAATGTGCTACCAGGATGGAAGGGGTCACCAGCAATATTCCAGTGTAGCATGACA---AAAATCTTAGAGCCCTTTAGAATAAAAAATCCAGAAATAATCCAATACGATGATTTGGTATCTGATTTAGAAATAGGGCAGCACAGAGCAAAAATAGAGGAGCTRAGAGCTCATCTAAGCTGGGGGTTTACCCCAGACAAGCAGAAGGAACCACTTTGGGGATACGAACTC
>-.-.-.172
CCTCAAATCACTCTTTGGCAACGACCCCTTGTCACAGTAAAAATAGGAGGACAGCTGAAAGAAGCTCTATTAGATACAGGAGCAGATACATTAGAA------GATATAAATTTGCCAGGAAAATGGAAACCAAAAGGAGGAGGTTTTAAAGTAAGGTATGATCAGATACTTATAGAAATTTGTGGAAAAAAGGCTATAGGTGTGGTAGGACCTACACCTAACATTGGACGAATGACTCAGATTGGTTGTACTTTAAATTTCCCAATTAGCCCTATTGACACTGTACCAGTAAAATTAAAGCCAGGAATGGATGGACCAAAGGTTAAACAATGGCCATTGACAGAAGAAAAAATAAAAGCATTAACAGAAATTTGTAAGGAGGAAGAGGAAGGAAAAATCTCAAAAATTGGGCCTGAAAATCCATACAATACTCCAGTATTTATAAAGAAGAGCTGGAGGAAAGATAGAGAGCTTAATAAAAGAACTCAGGACTTTTGGGAAGTTCAATTAGGAATACCACATCCAGCAGGTAAGAAATCAACACTAGATGTGGGAGATGCATATTCAGTTCCTTTAGATGAGAGCTTTAGAAAGTATACTGCATTCACCATACCTAGTATAAACAATACACCAGGAATCAGATATCAGTACAATGTGCTGCCAGGATGGAAAGGATCACCGGCAATCTTCCAGAGTAGCATGACA---AAAATCTTAGAGCCCTTTAGAATGAAAAATCCAGAAATGATCCAATACGATGACTTGGTATCTGATTTAGAAATAGGGCAGCACAGAACAAAAATAGAGGAGCTAAGAGCTCATCTAAGCTGGGGGTTTACACCAGACAAGCAGAAGGAACCACTTTGGGGATATGAACTC
>-.-.-.173
CCTCAAATCACTCTTTGGCAACGACCCCTTGTCACAGTAAGAGTAGGAGGACAGCTGAAAGAAGCTCTATTAGATACAGGAGCAGATACATTAGAA------GATATAAATTTGCCAGGAAAATGGAAGCCAAAAGGAGGAGGTTTTAARGTRAGRTATGATCAGATACTTATAGAAATTTGTGGAAAAAGGGCTATAGGTGTGGTAGGACCTACACCTAACATTGGACGAATGACTCAGATTGGCTGTACTTTAAATTTCCCAATTAGTCCTATTGRCACTATACCAGTRACATTAAAGCCAGGRATGGATGGACCAAARGTTAAACAGTGGCCATTGACAGAAGAAAAAATAAAAGCATTAACAGAAATTTGTAARGAGGAAGAGGAAGGAAAAATCTCAAAAATTGGGCCTGAAAATCCATACAATACTCCAATATTTATAAAGAAGGGCTGGAGRAAAGATAGAGAGCTCAATAAAAGAACTCAGGACTTTTGGGAAGTTCAATTAGGAATACCACATCCAGCAGGTAAGAAATCAACACTAGATGTGGGAGATGCATATTCAGTTCCTTTAGATGAAAACTTTAGAAAGTATACTGCATTCACCATACCTAGTACAAACAATACACCAGGAATCAGATATCAGTACAATGTGCTGCCAGGATGGAAAGGATCACCAGCAATATTCCAGAGTAGCATGACA---AAGATCTTAGAGCCCTTTAGAATAAAAAATCCAGAAATGATCCAATACGATGACYTGGTATCTGATTTAGAAATAGGGCAGCACAGARCAAAAATAGAGGAGCTGAGAGCTCATCTAAGYTGGGGATTTACACCAGACAAGCAGAAGGAACCACTTTGGGGGTATGAACTC
>-.-.-.174
CCTCAAATCACTCTTTGGCAACGACCTATAGTCACAGTAAAAATAGGAGGACAGCTGAAAGAAGCTCTATTAGATACAGGAGCAGATACATTAGAA------GATATAAATTTGCCAGGAAAATGGAAACCAAAAGGAGGAGGATTTAAGGTAAGGTATGATCAGATACTTATAGAAATTGGGGGAAAAAAGGCTATAGGTGTGGTAGGACCTACACCTAACATTGGACGAATGACTCAGATTGGTTGTACTTTAAATTTCCCAATTAGTCCTATTGACACTGTACCAGTAACATTAAAGCCAGGAATGGATGGACCAAGAGTTAAACAGTGGCCATTGACAGAGGAAAAAATAAAAGCATTAACAGAAATTTGTAAAGAGGAAGAGGAAGGAAAAATTTCAAAAATTGGGCCTGAAAATCCATACAATACTCCAATATTTATAAAGAAGGGCTGGAGGAAAGATAGAGAGCTCAATAAAAGAACTCAGGACTTTTGGGAAGTTCAATTAGGAATACCGCATCCAGCAGGGAAGAAATCAACACTAGATGTGGGAGATGCATATTCAGTTCCTTTAGATGAAAGCTTTAGAAAGTATACTGCATTCACCATACCTAGTATAAACAATACACCAGGAATCAGATATCAGTACAATGTGCTGCCAGGATGGAAAGGATCACCGGCAATCTTCCAGAGCAGCATGACA---AAAATCTTAGAGCCCTTTAGAATAAAAAACCCAGAAATAATCCAATACGATGACTTGGTATCTGATTTAGAAATAGGGCAGCACAGAACAAAAATAGAGGAGCTAAGAGCTCATCTAAGCTGGGGGTTTACACCAGACAAGCAGAAGGAACCACTTTGGGGATATGAACTC
>-.-.-.175
CCTCAAATCACTCTTTGGCAACGACCCCTTGTCACAGTAAAAATAGGRGGACAGCTGAAAGAAGCTCTRTTAGATACAGGAGCAGATACATTAGAA------GATATAAATTTGCCAGGAAAATGGAAACCAAAAGGAGGAGGTTTTAAGGTAAGATATGATCAGATACTTATAGAAATCTGTGGAAAAAGGGCTGTAGGTGTAGTAGGACCTACACCTAACATTGGACGAATGACTCAGATTGGTTGTACTTTAAATTTCCCAATTAGTCCTATTGACACTGTACCAGTAACATTAAAGCCAGGAATGGATGGACCAAAGGTTAAACAGTGGCCATTGACAGAAGAAAAAATAAAAGCATTAACAGAAATTTGTAGAGAGGAAGAGGAAGGAAAAATCTCAAAAATTGGGCCTGAAAATCCATACAATACTCCAATATTTATAAAGAAGAGCTGGAGGAAAGATAGAGAGCTCAAYAAAAGAACTCAGGACTTTTGGGAAGTTCAATTAGGAATACCGCATCCAGCAGGTAAGAAATCAACACTGGATGTGGGAGATGCATATTCAGTTCCTTTAGATGAAAGCTTTAGAAAGTATACTGCATTCACCATACCTAGTATAAACAATACACCAGGAGTCAGATATCAGTACAATGTGCTGCCAGGATGGAAAGGATCACCAGCAATATTCCAGAGTAGCATGACA---AAAATCTTAGAGCCCTTTAGAACAAAAAACCCAGAAATGATCCAATACGATGACTTGGTRTCTGATTTAGAAATAGGGCAGCACAGAACAAAAATAGAGGAGCTAAGARCTCATCTAAGCTGGGGATTTACACCAGACAAGCAGAAAGAACCACTTTGGGGATATGAACTC
>-.-.-.176
CCTCAAATCACTCTTTGGCAACGACCCCTTGTYRCAGTAAAAATAGGAGGACAGCTRAAAGAAGCTCTATTAGATACAGGAGCAGATACATTAGAA------GATATAAATTTGCCAGGAAAATGGAAACCAAAAGGAGGAGGTTTTAAGGTAAGGTATGATCAGRTACCTATAGAAATTTGTGGAAAAAAGGCTATAGGTGTGGTAGGACCTACACCTAACATTGGACGAATGACTCAGATYGGTTGYACTTTAAATTTCCCAATTAGTCCTATTGACACTGTACCAGTAACATTAAAGCCAGGAATGGATGGACCAAAGGTTAAACAGTGGCCATTGACAGAAGAAAAAATAAAAGCATTAACAGAAATTTGTAAAGAGGAAGAGGAAGGAAAAATCTCAAAAATTGGGCCTGAAAATCCATACAATACTCCAGTMTTTATAAAGAAGAGCTGGAGGAAAGATAGAGAGCTCAATAAAAGAACTCAAGACTTCTGGGAAGTTCAATTAGGAATACCGCATCCAGCAGGTAAGAAATCAACACTAGATGTGGGAGATGCATATTCAGTTCCTTTAGATGAAAGCTTTAGAAAGTATACTGCATTCACCATACCTAGTACAAACAATACACCAGGAATCAGATATCAGTACAATGTGCTACCAGGATGGAAAGGATCACCGGCAATATTCCAGAGTAGCATGACA---AAAATCTTAGAGCCCTTTAGAATAAAAAATCCAGAAATGATCCAATACGATGACTTGGTATCTGATTTAGAAATAGGGCAGCACAGAATAAAAATAGAGGAGCTAAGAGCTCATCTAAGCTGGGGATTTACACCAGACAAACAGAAGGAACCACTTTGGGGGTATGAACTC
>-.-.-.181
CCTCAAATCACTCTTTGGCAACGACCCCTTGTCACAGTGAAAATAGGAGGACAGCTGAAAGAAGCTCTATTAGATACAGGAGCAGATACATTAGAA------GATATAAATTTGCCAGGAAAATGGAAACCAAAAGGAGGAGGTTTTAARGTAAGGTATGATCAGATACTTATAGAAATTTGTGGAAAAAAGGCTATAGGTGTAGTAGGACCTACACCTAACATTGGACGAATGACTCAGATTGGTTGTACTTTAAATTTCCCAATTAGTCCTATTGACACTGTACCAGTAAAATTAAAGCCAGGAATGGATGGACCAAAGGTTAAACAGTGGCCATTGACAGAAGAAAAAATAAAAGCATTAACAGAAATTTGTAAGGAGGAAGAAGAAGGAAAAATCTCAAAAATTGGGCCTGAAAATCCATACAATACTCCAGTATTTATAAAGAAGAGCTGGAGRAAAGATAGAGAGCTCAATAAAAGAACTCAGGACTTTTGGGAAGTTCAATTAGGAATACCACATCCAGCAGGTAAGAAATCAACGCTAGATGTGGGAGATGCATATTCAGTTCCGTTAGATGAAAGCTTTAGAAAGTATACTGCATTCACCATACCTAGTATAAACAATACACCAGGAATCAGATATCAATACAATGTGCTGCCAGGATGGAAAGGATCACCAGCAATATTCCAGAGTAGCATGACA---AAAATCTTAGAGCCCTTTAGAATAAAAAATCCAGAAATGATCCAATACGATGACTTGGTATCTGATTTAGAAATAGGGCAGCACAGAGCAAAAATAGACGAGCTAAGAGCTCATCTAAGCTGGGGATTTACCCCAGACAAGCAGAAGGAACCACTTTGGGGATATGAACTC
>-.-.-.183
CCTCAAATCACTCTTTGGCAACGACCCCTTGTCACAGTAAAAATAGGAGGACAGCTGAAAGAAGCTCTATTAGATACAGGAGCAGATACATTAGAA------GATATAAATTTGCCAGGAAAATGGAAACCAAAAGGAGGAGGTTTTARGGTAAAGTATGATCAGRTACYTATAGAAATTTGTGGAAAAAAGGCYATAGGTGTRGTAGGACCTACACCYAACATTGGAMGAATGACTCAAATKGGTTGYACTYTAAATTTCCCAATTAGTCCTATTGAYACTRTACCAGTAACATTAAARCCAGGAATGGATGGACCAAAGGTTAAACAGTGGCCATTGACAGAAGAAAAAATAAAAGCATTAACAGAGATTTGTAAAGAGGAAGAGGAAGGAAAAATCTCAAAAATTGGGCCTGAAAATCCATACAATACCCCAGTATTTATAAAGAAGAGCTGGAGGAAAGATAGAGAGCTCAATAAAAGAACTCAGGACTTTTGGGAAGTTCAATTAGGAATACCGCATCCAGCAGGTAAGAAATCAACACTAGATGTGGGAGATGCATATTCAGTTCCTCTAGATGAAAGCTTTAGAAAGTATACTGCATTCACCATACCTAGYATAAACAATRCACCAGGAATCAGATATCAGTACAATGTGCTRCCAGGATGGAAAGGATCACCGGCAATATTCCAGAGTAGCATGACA---AAAATCTTAGAGCCCTTTAGAATGAAAAATCCAGAGATGATCCAATACGATGACTTGGTATCTGATTTAGAAATAGGGCAGCACAGAGCAAAAATAGAGGAGCTGAGAGCTCATCTAAGCTGGGGRTTTACACCAGACAAGCAGAAGGAACCACTTTGGGGATATGAACTC
>-.-.-.184
CCTCAAATCACTCTTTGGCAACGACCCCTTGTCACAGTAAAAATAGGAGGACAGCTGAAAGAAGCGCTATTAGATACAGGAGCAGATACATTAGAA------GATATAAATTTGCCAGGAAAATGGAAACCAAAAGGAGGAGGTGTTAAGGTAAGGTATGATCAGATACCTATAGAAATTTGTGGAAAAAAGGCTATAGGTGTGGTAGGACCTACACCTAACATTGGACGAATAACCCAGATTGGTTGTACTTTGAATTTCCCAATTAGTCCTATTGACACTGTACCAGTAACATTAAAGCCAGGAATGGATGGACCAAAGGTTAAACAGTGGCCATTGACAGAAGAAAAAATAAAAGCATTAACAGAAATTTGTAAAGAGGAAGAGGAAGGAAAAATCTCAAAAATTGGGCCTGAAAATCCATACAATACTCCAGTATTTATAAAGAAGAGCTGGAGGAAAGACAGAGAACTCAATAAAAGGACTCAGGACTTTTGGGAAGTTCAATTAGGAATACCGCATCCAGCAGGTAAGAAATCAMCACTAGATGTGGGAGATGCATATTCAGTTCCTTTAGATGAAAGCTTTAGAAAGTATACTGCATTCACCATACCTAGTATAAACAATACACCAGGAATCAGATATCAGTATAATGTGCTGCCAGGATGGAAAGGATCACCGGCAATATTCCAGAGTAGCATGACA---AAAATCTTAGAGCCCTTTAGAATAAAAAATCCAGAAATAATTCAATACGATGACTTGGTATCTGATTTAGAAATAGGGCAGCACAGAACAAAAATAGAGGAGCTAAGGGCTCATCTAAGCTGGGGATTTACACCAGACAAGCAGAAGGAACCACTTTGGGGATATGAACTC
>-.-.-.186
CCTCAAATCACTCTTTGGCAACGACCCCTTGTCACAATAAAAATAGGAGGACAGCTAAGAGAAGCTCTATTAGATACAGGAGCAGATACATTAGAA------GATATAAATTTGCCAGGAAAATGGAAACCAAAAGGAGGAGGTTTTAAAGTAAGGTATGATCAGATACCTATAGAAATTTGTGGAAAAAAGGCTATAGGTGTAGTAGGACCTACACCTAACATTGGACGAATGACTCAGCTTGGTTGTACTYTAAATTTCCCAATTAGTCCTATTGACACTRTACCTGTAGCATTAAAGCCAGGAATGGATGGACCAAAGGTTAAACAGTGGCCATTGACAGAAGAAAAAATAAAAGCRTTAACAGAAATTTGTAAAGAGGAAGAGGAAGGAAAAATCTCAAAAATTGGGCCTGAAAATCCATACAATACTCCGGTATTTATAAAGAAGAGCTGGAGGAAAGATAGAGAGCTCAATAAAAGAACTCAGGACTTTTGGGAAGTTCAATTAGGAATACCGCATCCAGCAGGTAAGAAATCAACACTAGATGTAGGAGATGCATATTCAGTTCCTTTAGATGAAAGCTTTAGAAAGTATACTGCATTCACCATACCTAGTATAAACAATACACCAGGAATCAGATATCAGTACAATGTGCTGCCAGGATGGAAAGGATCACCAGCAATATTCCAGTGTAGCATGACA---AAAATCTTAGAACCCTTTAGAATAAAAAACCCAGAAATGATCCAATACGATGACTTGGTATCTGATTTAGAAATAGGGCAGCACAGAATAAAAATAGAGGAACTGAGAGCTCATCTAAGCTGGGGATTTACACCAGACAAGCAGAAGGAACCACTTTGGGGATATGAACTC
>-.-.-.188
CCTCAAATCACTCTTTGGCAACGACCCCTTGTCGCAATAAAAATAGGAGGMCAGCTGAGAGAAGCTCTATTAGATACAGGAGCAGATACATTAGAA------GATATAAATTTACCAGGAAAGTGGAAACCAAAAGGAGGAGGTTTTAAAGTAAGGTATGATCAGATACCTATAGAAATTTGTGGAAAAAAGGCTATAGGTGTAGTAGGACCTACACCTAACATTGGACGAATGACTCAGCTTGGTTGTACTTTAAATTTCCCAATTAGTCCTATTGACACTGTACCAGTAAAATTAAAGCCAGGAATGGATGGACCAAAGGTTAAACAGTGGCCATTGACAGAAGAAAAAATAAAAGCATTAACAGAAATTTGTAAAGAGGAAGAGGAAGGAAAAATCTCAAAAATTGGGCCTGAAAATCCATACAATACTCCAGTATTTATAAAGAAGAGTTGGAGGAAAGACAGAGAGCTCAATAAAAGAACTCAGGACTTCTGGGAAGTTCAATTAGAAATACCGCATCCAGCAGGTAAGAAATCAACACTAGATGTGGGAGATGCATATTCAGTTCCTTTAGATGAAAGCTTTAGAAAGTATACTGCATTCACCATACCGAGTATAAACAATACACCAGGAATCAGATATCAGTACAATGTGCTGCCAGGATGGAAAGGATCACCAGCAATATTCCAGTGTAGCATGACA---AAAATTTTAGAGCCCTTTAGAAAGAAAAATCCAGAAATGATCCAATATGATGACTTGGTATCTGATTTAGACATAGGGCAGCACAGAGAAAAAATAGAGGAGCTGAGAGCTCATCTAAGCTGGGGATTTACACCAGACAAGCAGAAGGAACCACTTTGGGGATATGAACTC
>-.-.-.19
CCTCAAATCACTCTTTGGCAACGACCCCTTGTYACAGTAAAAATAGGAGGACAGCTAAAAGAAGCTCTATTAGATACAGGAGCAGATACATTAGAA------GATATAAATTTGCCAGGAAAATGGAAACCAAAAGGAGGAGGTTTTAAAGTAAGATATGATCAGATACTTATAGAAATTTGTGGAAAAAAGGCTATAGGTGTRGTAGGACCTACACCTAACATTGGACGAATGACTCAGATTGGTTGTACCTTAAATTTCCCAATTAGTCCTATTGACACTATACCAGTAACATTAAAGCCAGGAATGGATGGACCAAAGGTTAAACAGTGGCCATTGACAGAAGAAAAAATAAAAGCATTAACAGAAATTTGTAAAGAGGAAGAGGAAGGAAAAATCTCAAAAATTGGGCCTGAAAATCCRTACAATACTCCAATATTTATAAAGAAGGGCTGGAGGAAAGATAGAGAGCTCAATAAAAGAACACAGGACTTTTGGGAAGTTCAATTAGGAATACCGCATCCAGCAGGTAAGAAATCAACACTAGATGTGGGAGATGCATATTCAGTTCCTTTAGATGAAAGCTTTAGAAAGTATACTGCATTCACCATACCTAGTAGAAACAATACACCAGGAATCAGATATCAGTACAATGTGCTGCCAGGATGGAAAGGATCACCAGCAATATTCCAGAGTAGCATGACA---AAAATCTTAGAGCCCTTTAGAAKAAAAAATCCAGAAATGATCCAGTACGATGACTTGGTATCTGATTTAGAAATAGGGCAGCACAGAGCAAAAATAGAGGAGCTGAGAGCTCATCTAAGCTGGGGATTTACACCAGACAARCARAAGGAACCACTTTGGGGATATGAACTC
>-.-.-.190
CCTCAAATCACTCTTTGGCAACGACCCCTTGTCACAKTAAAAKTAGGAGGACAGCTRAGAGAAGCTCTATTAGATACAGGAGCAGATACATTAGAA------GATATAAATTTGCCAGGAAAATGGAAACCAAAAGGAGGRGGTTTTAAAGTAAGGTATGATCAGATACTTATAGAAATTTGTGGAAAAAAGGCTATAGGTGTAGTAGGACCTACACCTAACATTGGACGAATGACTCAGCTTGGTTGTACTTTAAATTTCCCAATTAGTCCTATTGACACTGTACCAGTAAAATTAAAGCCAGGAATGGATGGGCCRAAGGTTAAACAGTGGCCATTGACAGAAGAAAAAATAAAAGCATTAACAGAAATTTGTAAAGAGGAAGAGGAAGGAAAGATCTCAAAAATTGGACCTGAAAATCCATACAATACTCCAGTATTTATAAAGAAGAGTTGGAGGAAAGATAGAGAGCTCAATAAAAGAACTCAGGACTTTTGGGAAGTTCAATTAGGAATACCACATCCAGCAGGAAAGAAGTCAACACTAGATGTGGGAGATGCATATTCAGTTCCTTTAGATGAAAGCTTTAGAAAGTATACTGCATTCACCATACCTAGTATAAATAATACACCAGGAATYAGATATCAGTACAATGTGCTGCCAGGATGGAAAGGATCACCAGCAATATTCCAGAGTAGCATGACG---AAAATCTTAGAGCCCTTTAGAATAAAAAATCCAGAAATAATCCAATACGATGACTTRGTATCTGATTTAGAAATAGGGCAGCACAGAGCAAAAATAGAGGAACTTAGAGCTCATCTAAGCTGGGGATTTACCCCAGACAAGCAGAAGGAACCACTTTGGGGATATGAACTC
>-.-.-.192
CCTCAAATCACTCTTTGGCAACGACCCCTTGTCACAGTAAAAATAGGAGGACAGCTGAGAGAAGCTCTATTAGATACAGGAGCAGATACATTAGAA------GATATAAATTTGCCAGGAAAATGGAAACCAAAAGGAGGAGGCTTTAAGGTAAGGTATGATCAAGTACTTATAGAAATTTGTGGAAAAAAGGCCATAGGTGTAGTAGGACCTACACCTAACATTGGACGAATGACTCAGATTGGTTGTACTTTAAATTTCCCAATTAGTCCTATTGACACTGTGCCAGTAGCATTAAAGCCAGGAATGGATGGACCAAAGGTTAAACAGTGGCCATTGACAGAAGAAAAAATAAAAGCATTAACAGAAATTTGTAAAGAGGAAGAGGAAGGAAAAATCTCAAAAATTGGGCCTGAAAATCCATACAATACTCCAGTATTTATAAAGAAGAGCTGGAGAAAAGATAGAGAGCTCAATAAAAGAACCCAGGACTTTTGGGAAGTGCAATTAGGAATACCGCATCCAGCAGGTAAGAAATCAACACTAGATGTGGGAGATGCATATTCAGTTCCTTTACATGAAAGCTTTAGAAAGTATACTGCATTCACCATACCTAGTACAAACAATACACCAGGAATCAGATATCAGTACAATGTGCTGCCAGGATGGAAAGGATCACCGGCCATATTCCAGTGTAGCATGACA---AAAATCTTAGAGCCCTTTAGAATAAAAAATCCAGAAATAATTCAATACGATGACCTGGTATCTGATTTAGAAATAGGGCAGCACAGAACAAAAATAGAGGAGCTGAGAGCTCATCTAAGCTGGGGATTTACTCCAGACAAGCAGAAGGAACCACTTTGGGGATATGAACTC
>-.-.-.198
CCTCAAATCACTCTTTGGCAACGACCCCTTGTCACAGTAAAAATAGGAGGACAGCTGAAAGAAGCTCTATTAGATACAGGAGCAGATACATTAGAA------GATATAAATTTACCAGGAAAATGGAAACCAAAAGGAGGAGGTTTTAAGGTAAGGTATGATCAAATACCTATAGAAATTTGTGGAAAAAAGGCTGTAGGTGTAGTAGGACCTACACCTAACATTGGACGAATGACTCAGATTGGTTGTACTTTAAATTTCCCAATTAGTCCTATTGACACTGTACCAGTAACATTAAAGCCAGGAATGGATGGACCAAAGGTTAAACAGTGGCCATTAACAGAAGAAAAAATAAAAGCATTAACAGAAATTTGTAAAGAAGAAGAGGAAGGAAAAATCTCAAAAATTGGGCCTGAAAATCCATACAATACTCCAGTATTTATAAAGAAGAGCTGGAGAAAAGATAGAGAGCTCAATAAAAGAACTCAGGACTTTTGGGAAGTTCAATTAGGAATACCTCATCCAGCAGGTAAGAAATCAACACTAGATGTGGGAGATGCATATTCAGTTCCTTTGGATAAAAACTTTAGAAAGTATACTGCATTCACCATACCTAGTATAAACAATACACCAGGAATCAGATATCAGTACAATGTGCTGCCAGGATGGAAAGGATCGCCAGCAATATTCCAGAGTAGCATGACA---AAAATCTTAGAGCCCTTTAGAATAAAGAATCCAGAAATAATTCAATACGATGACTTGGTATCTGATTTAGAGATAGGGCAGCACAGAATAAAAGTARATGAGCTGAGAGCTCATCTAAGCTGGGGGTTCACACCAGACAAGCAGAAGGAGCCACTTTGGGGATATGAACTC
>-.-.-.199
CCTCAGATCACTCTTTGGCAACGACCCCTTGTCACAGTAAAAATAGAAGGACAGGTGAAAGAAGCTCTATTAGATACAGGAGCAGATACATTAGAA------GATATAAATTTGCCAGGAAAATGGAAACCAAAAGGAGGAGGTTTTAAGGTAAGGTATGATCAAATACTTATAGAAATTTGTGGAAAAAAGGCTATAGGTGTAGTAGGACCTACACCTAACATTGGACGAATGACCCAGATTGGTTGTACTTTAAATTTCCCAATTAGTCCTATTGACACTGTACCAGTAACATTAAAGCCAGGAATGGATGGACCAAAGGTTAAACAGTGGCCATTAACAGAAGAAAAAATAAAAGCATTAACAGAAATTTGTAAAGAGGAAGAGGAAGGAAAAATCTCAAAAATTGGGCCTGAAAATCCATACAATACTCCAGTATTTATAAAGAAGAGTTGGAGAAAAGATAGAGAGCTCAATAAAAGAACTCAGGACTTTTGGGAAGTTCAATTAGGAATACCGCATCCAGCCGGTAAAAAGTCAACACTAGATGTGGGAGATGCATATTCAGTTCCTTTAGATGAAAGTTTTAGAAAGTACACTGCATTTACTATACCTAGTATAAACAATACACCAGGAATCAGATATCAGTACAATGTGCTGCCAGGATGGAAAGGATCACCGGCAATATTCCAGAGTAGCATGACA---AAAATCTTAGAGCCCTTTAGAATAAAAAATCCAGAAATAATCCAATACGATGATTTGGTATCTGATTTAGAAATAGGGCAGCACAGAACAAAAATAGAGGAGCTGAGAGCTCATCTAAGCTGGGGATTTACCCCAGACAAGCAGAAGGAACCACTTTGGGGATATGAACTC
>-.-.-.200
CCTCAAATCACTCTTTGGCAACGACCCCTTGTCACAGTAAAAATAGGAGGACAGCTGAAAGAAGCTCTATTAGATACAGGAGCAGATACATTAGAA------GATATAAATTTGCCAGGGAAATGGAAACCAAAAGGAGGAGGTTTTAAGGTAAGGTATGATCAGATACTTATAGAAATTTGTGGAAAAAAGGCTATAGGTGTAGTAGGACCTACACCTAACATTGGACGAATGACTCAGATTGGTTGTACTTTAAATTTCCCAATTAGTCCTATTGACACTGTACCAGTARCATTAAAGCCAGGGATGGATGGACCAAAGGTTAAACAGTGGCCATTGACAGAAGAAAAAATAAAAGCATTAACAGAAATTTGTAAAGAGGAAGAGGARGGAAARATCTCAAAAATTGGGCCTGAAAATCCATACAATACTCCARTATTTATAAAGAAGAGCTGGAGGAAAGATAGAGAGCTCAATAAAAGAACTCAGGAMTTTTGGGAAGTTCAATTAGGRATACCGCATCCAGCAGGTAAGAAATCAACACTAGATGTGGGAGATGCATATTCAGTTCCTTTAGATGAAAGCTTTAGAAAGTATACTGCATTCACCATACCTAGTATAAACAATACACCAGGAATCAGATATCAGTACAATGTGCTGCCAGGATGGAAAGGATCACCGGCAATATTCCAGTGTAGCATGACA---AAAATCTTAGAGCCCTTTAGAATAAAAAATCCAGAAATAATCCAATACGATGACTTGGTATCTGATTTAGAAATAGGGCAGCACAGAAAARTAATAGAGGAGCTAAGAGCTCATCTAAGCTGGGGATTTACACCAGACAAGCAGAAGGAACCACTTTGGGGATATGAACTC
>-.-.-.202
CCTCAAATCACTCTTTGGCAACGACCCCTTGTCACAATAAAAATAGGAGGACAGCTGAAAGAAGCTCTATTAGATACAGGAGCAGATACATTAGAA------GAAATAAATTTGCCAGGAAAATGGAAACCAAAAGGAGGAGGTTTTAAGGTTAGGTATGATCAGATACTTATAGAAATTTGTGGAAAAAAGGCCATAGGTGTGGTAGGACCTACACCTAACATTGGACGAATGACTCAGCTTGGTTGTACTTTAAATTTCCCAATTAGTCCTATTGACACTGTACCAGTAACATTAAAGCCAGGAATGGATGGACCAAAGGTTAAACAGTGGCCATTGACAGAAGAAAAAATAAAAGCATTAACAGCAATTTGTAAAGAAGAAGAGGAAGGGAAAATCTCAAAAATTGGGCCTGAAAATCCATACAATACTCCAGTATTTATAAAGAAGAGCTGGAGGAAAGATAGAGAGCTCAATAAAAGAACTCAGGACTTTTGGGAAGTTCAATTAGGGATACCGCATCCAGCAGGTAAGAAATCAACACTAGATGTGGGAGATGCATATTCAGTTCCTTTAGATGAAAGCTTTAGAAAGTATACTGCATTTACCATACCTAGTATAAACAATACACCAGGAATCAGATATCAGTACAATGTGCTGCCAGGATGGAAAGGATCACCAGCAATATTCCAGAGTAGCATGACA---AAAATCTTAGAGCCCTTTAGGATGAAAAATCCAGAAATAATTCAATACGATGACTTGGTATCTGATTTAGAAATAGGGCAGCACAGAACAAAAATAGAGGAGCTAAGAGCTCATCTAAGCTGGGGATTTACACCAGACAAGCAGAAGGAACCACTTTGGGGATATGAACTC
>-.-.-.203
CCTCAAATCACTCTTTGGCAACGACCCCTTGTCACAATAAAAATAGGAGGACAGCTAAAAGAAGCTCTATTAGATACAGGAGCAGATACATTGGAG------GATATAAATTTGCCAGGAAAATGGAAACCAAGAGGAGGAGGTTTTAAAGTAAGGTATGATCAGATACCTGTAGAAATATGTGGAAAAAAGGCTATAGGTGTGGTAGGACCTACACCTAACATTGGACGACTGACTCAGMTTGGTTGYACTTTAAATTTCCCAATTAGTCCTATTGACACTGTACCAGTAACATTAAAGCCAGGAATGGATGGACCAAGGGTTAAACAGTGGCCATTAACAGAAGAAAAAATAAAAGCATTAACAGAAATTTGTAAAGAGGAAGAGGAAGGAAAAATTTCAAAAATTGGGCCTGAAAATCCATACAATACTCCAGTATTTATAAAGAAGAGCTGGAGGAAAGATAGAGAGCTCAATAAAAGAACTCAGGACTTTTGGGAAGTTCAATTAGGAATACCGCATCCAGCAGGTAAGAAATCAACACTGGATGTGGGAGATGCATATTCRGTTCCTTTAGATGAAAGCTTYAGAAAATATACTGCATTCACCATACCTAGTATAAACAATACACCAGGAATCAGATATCAGTACAATGTGCTGCCAGGATGGAAAGGATCACCAGCAATATTCCAGAGTAGCATGACA---AAAATCTTAGAGCCCTTTAGAATAAAAAATCCAGAAATAATCCAATACGATGACTTGGTATCTGATTTAGAAATAGGGCAGCACAGAATAAAAATAGAGGAGCTAAGAGCTCATCTAAGCTGGGGATTTACACCAGACAAGCAGAAGGAACCACTTTGGGGATATGAACTC
>-.-.-.204
CCTCAAATCACTCTTTGGCAACGACCCCTTGTCACAATAAGAATAGGAGGACAGCTGAAAGAAGCTCTATTAGATACAGGAGCAGATACATTAGAA------GATRTAAATTTGCCAGGAAAATGGAAACCAAAAGGAGGAGGTTTTAAGGTAAGGTATGATCAGATACTTATAGAAATTTGTGGAAAAAAGGCTATAGGTGTAGTAGGACCTACACCTAACATTGGACGAATGACTCAGATTGGTTGTACTTTAAATTTCCCAATTAGTCCTATTGACACTGTACCAGTAACATTAAAGCCAGGAATGGATGGACCAAGGGTTAAACAGTGGCCATTGACAGAAGAAAAGATAAAAGCATTAACAGACATCTGTAAAGAGGAAGAGGAAGGAAAAATCTCAAAAATTGGACCTGAAAATCCATACAATACTCCAATATTTATAAAGAAGAGCTGGAGGAAAGATAGAGAGCTCAATAAAAGAACTCAGGACTTTTGGGAAGTTCAATTAGGAATACCGCATCCATCAGGTAAGAAATCAACACTAGATGTAGGAGATGCATATTCAGTTCCTTTAGATGAAAACTTTAGAAAGTATACTGCATTTACCATACCTAGTATAAACAATACACCAGGAATCAGGTACCAGTACAATGTGCTGCCAGGATGGAAAGGATCGCCAGCAATATTCCAGAGTAGCATGACA---AAAATCTTAGAGCCCTTTAGAATAAAAAATCCAGAAATGATCCAATACGATGACTTGGTATCTGATTTAGAAATAGAGCAACACAGAACAAAAATAGAGGAGCTAAGAGCTCAYCTAAGCTGGGGATTTACACCAGACAAGCAGAAGGAACCACTTTGGGGATATGAACTC
>-.-.-.205
CCTCAAATCACTCTTTGGCAACGACCCCTTGTAACAGTAAAAATAGGAGGACAGCTGAAAGAGGCTCTATTAGATACAGGAGCAGATACATTAGAA------GATATAAATTTGCCAGGAAAATGGAAACCAAAAGGAGGRGGTTTTAAGGTAAGGTATGATCAGATACYTATAGAAATTTGTGGAAAAAAGGCTATAGGTGTGATAGGACCTACACCTAACATTGGAAGAATGACTCAGATTGGTTGTACTTTAAATTTCCCAATTAGTCCTATTGACACTGTACCAGTAAAATTAAAGCCAGGAATGGATGGACCKAAGGTTAAACAGTGGCCATTGACAGAAGAAAAAATAAAAGCATTAACAGAAATTTGTAAAGAGGAAGAGGAAGGAAAAATCTCAAAAATTGGGCCTGAAAATCCATACAATACTCCAGTATTTATAAAGAAGAGCTGGAGAAAAGATAGAGAGCTTAATAAAARAACTCAGGACTTTTGGGAAGTTCAATTAGGAATACCGCATCCAGCGGGGAAGAAATCAACACTRGATGTGGGAGATGCATATTCAGTTCCTTTAGATGAAAGCTTTAGAAAGTATACTGCATTCACCATACCTAGTATAAACAATACACCAGGAATCAGATATCAGTACAATGTRCTGCCAGGATGGAAAGGATCACCAGCAATATTCCAGARTAGCATGACA---AAAATCTTAGAGCCCTTTAGAATAAAAAATCCAGAAATAATCCAATAYGATGACTTGGTATCTGATTTAGAAATAGCGCAGCACAGAACAAAGATAGAGGAGCTAAGAGCTCATCTAAGCTGGGGATTTACACCAGACAAGCAGAARGAACCACTTTGGGGATATGAACTC
>-.-.-.209
CCTCAAATCACTCTTTGGCAACGACCCMTTGTCACAATAARAATAGGAGGACAGCTGAAAGARGCTCTATTAGATACAGGAGCAGATACATTAGAA------GATATAAATTTGCCAGGRAAATGGAAACCAAAAGGAGGAGGTTTTAAAGTAAGGTATGATCAGATACTTATAGAAATTTGTGGAAAAAAGGCTATAGGTGTGGTAGGACCTACACCTAACATTGGACGAATGACTCAGATTGGKTGTACTTTAAATTTCCCAATTAGTCCTATTGACACTGTACCAGTAAAATTAAAGCCAGGRATGGATGGACCAAARGTTAAACAATGGCCATTGACAGAAGAAAAAATAAAAGCATTAACAGAAATTTGTAAAGAGGAAGAGGAAGGAAAAATCTCAAAAATTGGGCCTGAAAATCCATATAATACTCCAGTRTTTATAAAGAARAGCTGGAGGAAAGATAGRGAGCTCAATAAAAGAACTCAGGACTTTTGGGAAGTTCAATTAGGAATACCRCATCCAGCAGGYAAGAAATCAACACTRGATGTGGGAGATGCATATTCAGTTCCTTTAGATGAAAGCTTTAGAAAGTATACTGCATTCACCATACCTAGTATAAACAATACACCAGGAATCAGATATCAATACAATGTGCTGCCAGGATGGAAAGGATCACCAGCAATATTCCAGAGTAGCATGACA---ARAATCTTAGAKCCCTTTAGAMTAAAAAATCCAGAAATGATCCAATACGATGACTTGGTATCTGATTTAGAAATAGGGCAGCACAGAGCAAAAATAGAGGAGCTAAGAGCTCATCTAAGCTGGGGRTTTACACCAGACAAACAGAAGGAACCACTTTGGGGATATGAACTC
>-.-.-.213
CCTCAAATCACTCTTTGGCAGCGACCCCTTGTCACAGTAAAAATAGGAGGACAGATGAGAGAAGCTCTATTAGATACAGGAGCAGATACATTAGAA------GAAATAAATTTGCCAGGAAAATGGAAACCAAAAGGAGGAGGTTTTAAAGTAAGATATGATCAGATACATATAGAAATTTGTGGAAAAAAGGCTATAGGTGTAGTAGGACCTACACCTAACATTGGACGAATGACTCAGCTTGGTTGTACTTTAAATTTCCCAATTAGTCCTATTGACACTGTACCAGTAAAATTAAAGCCAGGGATGGATGGACCAAAGGTTAAACAGTGGCCATTGACAGAAGAAAAAATAAAAGCATTAACAGCAATTTGTGAAGAGGAAAAGGAAGGAAAAATTTCAAAAATTGGGCCTGAAAATCCATACAATACTCCAGTATTTATAAAGAAGAGCTGGAGAAAAGATAGAGAGCTCAATAAAAGAACTCAGGATTTTTGGGAAGTTCAATTAGGAATACCGCATCCAGCAGGTAAGAAATCAACACTAGATGTGGGAGATGCATATTCAGTCCCTTTAGATGAAAGCTTTAGAAAGTATACTGCATTCACCATACCTAGTACAAACAATACACCAGGAATCAGATATCAATACAATGTGCTGCCAGGATGGAAAGGATCACCAGCAATATTTCAGTGTAGCATGACA---AAAATCCTAGAGCCCTTTAGAATAAAAAATCCAGAAGTAATCCAATACGATGACTTGGTATCTGATTTAGAGTTAGGGCAGCACAGGAAAAAAGTAGAGGAGCTAAGAACTCATCTAACCTGGGGATTTACACCAGACAAGCAGAAGGAACCACTTTGGGGATATGAACTC
>-.-.-.214
CCTCAAATCACTCTTTGGCAACGACCCCTTGTCACARTAAAAATAGGAGGACAGCTGAARGARGCTCTATTAGATACAGGAGCAGATACATTAGAA------GATATAAATTTGCCAGGAAAATGGAAACCAAAAGGAGGAGGTTTTAAAGTAAGGTATGATCAGATACYTATAGAAATTTGTGGAAAAAAGGCTATAGGTGTRGTAGGACCTACACCTAACATTGGACGAATGACTCAGCTTGGTTGTACTTTAAATTTCCCAATTAGTCCTATTGACACTGTACCAGTAACATTAAAGCCAGGAATGGATGGACCAAAGRTTAAACAGTGGCCATTGACAGAAGAAAAAATAAAAGCATTAACAGAAATTTGTAGAGAGGAAGAGGAAGGRAAAATYTCAAAAATTGGGCCTGAAAATCCATACAATACTCCAGTATTTATAAAGAAGAGCTGGAGGAAAGATAGAGAGCTCAATAAAAGAACTCAGGACTTTTGGGAAGTTCAATTAGGAATACCACATCCAGCAGGGAAGAAATCAACACTAGATGTGGGAGATGCATATTCAGTTCCTTTAGATRAAAGCTTTAGAAAGTATACTGCATTCACCATACCTAGTATAAACAATACACCAGGAATCAGATATCAGTACAATGTGCTGCCAGGATGGAAAGGATCACCRGCAATATTCCAGTGTAGCATGACA---AAAATCTTAGAGCCCTTTAGAACAAAAAATCCAGACATAATCCAATACGATGACTTGGTATCTGATTTAGAAATAGGGCAGCACAGAGCAAAAATAGAGGAGCTRAGAGCTCATCTAAGCTGGGGATTTACACCAGACAAGCAGAAGGAACCACTTTGGGGATATGAACTC
>-.-.-.215
CCTCAAATCACTCTTTGGCAACGACCCCTTGTTACAGTAAAAATAGGAGGACAGCTGARRGAAGCTCTATTAGATACAGGAGCAGATACATTAGAA------GARATAAATTTGCCAGGAAAATGGAAACCAAAAGGAGGAGGTTTTAAAGTAAGGTATGATCAGATACTTATAGAAATTTGTGGAAAAAAGGCTATAGGTGTRGTAGGACCTACACCTAACATTGGAMGAATGACTCAGATTGGTTGTACTTTAAATTTCCCAATTAGTCCTATTGACACTGTACCAGTAAAATTAAAGCCAGGAATGGATGGACCAAAGGTTAAACAGTGGCCATTGACAGAAGAAAAAATAAAAGCATTAACAGAAATTTGTAAAGAGGAAGAGGARGGAAAAATCTCAAAAATTGGGCCTGAAAATCCATACAATACTCCAATATTTATAAAGAAGAGCTGGAGGAAAGATAGAGAGCTCAATAAAAGAACTCAGGAYTTTTGGGAAGTTCAATTAGGAATACCACATCCAGCAGGTAAGAAATCAACACTAGATGTGGGAGATGCATATTCAGTTCCTTTAGATGAAAGCTTTAGAAAGTATACTGCATTCACCATACCTAGTACAAACAATACACCAGGAATCAGATACCAGTACAATGTGCTGCCAGGATGGAAAGGATCACCAGCAATATTCCAGAGTAGCATGACA---AGAATCTTAGAGCCCTTTAGAATAAAAAATCCAGAAATGATTCAATACGATGACTTGGTATCTGATTTAGAAATAGGGCAGCACAGAGCAAAAATAGAGGAGCTAAGAGCTCATCTAAGCTGGGGATTTACACCAGACAAGCAGAAGGAACCACTTTGGGGATATGAACTC
>-.-.-.216
CCTCAAATCACTCTTTGGCAACGACCCCTTGTCACAGTAAAAATAGRAGGACAGCTGAAAGAAGCTCTATTAGATACAGGAGCAGATACATTAGAA------GATATAAATTTGCCAGGAAAATGGAAACCAAAAGGAGGAGGTTTTAAAGTAAGGTATGATCAGATACTTATAGAAATTTGTGGAAAAAAGGCTATAGGTGTAGTAGGACCTACACCTAACATTGGACGAATGACTCAGATTGGTTGTACTTTAAATTTCCCAATTAGTCCTATTGACACTGTACCAGTAACATTAAAGCCAGGAATGGATGGACCAARGGTTAAACAGTGGCCATTGACAGAAGAAAAGATAAAAGCATTAACAGAAATTTGTAAWGAGGAARAGGAAGGAAAAATCTCAAAAATTGGGCCTGAAAATCCATACAATACTCCAGTATTTATAAAGAAGAGCTGGAGRAAAGATAGAGAGCTCAATAAAAGAACTCAGGACTTTTGGGAAGTTCAATTAGGAATACCRCATCCAGCAGGTAAGAAATCAACACTGGATGTGGGRGATGCATATTCAGTTCCTTTAGATGAAAGCTTTAGAAAGTATACTGCATTCACCATACCTAGTAYAAACAATACACCAGGAATYAGATATCAGTACAATGTGCTGCCAGGATGGAAAGGATCACCGGCAATATTYCAGAGTAGCATGACA---AGAATCTTAGAGCCCTTTAGAATAAAAAATCCAGACATAATCCAATACGATGACTTGGTATCTGATTTAGAAATAGGGCAGCACAGARCAAARATAGAGGAGCTRAGAGCTCATCTAAAATGGGGRTTTACACCAGACAAGCAGAAGGAACCACTTTGGGGATATGAACTC
>-.-.-.217
CCTCAAATCACTCTTTGGCAACGACCCCTTGTCACAATAAAAATAGGGGGACAGCTGAGAGAAGCTCTATTAGATACAGGAGCAGATACATTAGAA------GAAATAAATTTACCAGGAAAATGGAAACCAAAAGGAGGAGGTTTTAAAGTAAGATATGATCAGATACTTATAGAAATTTGTGGAAAAAAGGCTATAGGTGTAGTAGGACCTACACCTAACATTGGACGAATGACTCAGCTTGGTTGTACTTTAAATTTCCCAATTAGTCCTATTGACACTGTACCAGTAAAATTAAAGCCAGGAATGGATGGACCAAAGGTTAAACAGTGGCCATTGACAGAAGAAAAAATAAAAGCATTAACAGAAATTTGTAAGGAGGAAGAGGAAGGAAAAATCTCAAAGATTGGGCCTGAAAATCCATACAATACTCCAGTATTTATAAAGAAGAGCTGGAGGAAAGATAGAGAGCTCAATAAAAGAACTCAGGACTTTTGGGAAGTCCAATTAGGAATACCGCATCCAGCAGGTAAGAAATCAACACTAGATGTGGGAGATGCATATTCAGTTCCTCTAGATGAAAGCTTTAGAAAGTATACTGCATTCACCATACCTAGTATAAACAATACACCAGGAATCAGATATCAGTACAATGTGCTGCCAGGATGGAAAGGATCACCAGCAATATTCCAGTGTAGCATGACA---AAGATCTTAGAGCCCTTTAGAATAAAAAATCCAGAAATAATCCAGTACGATGATTTGATATCTGATTTAGAACTAGGGCAGCACAGAGCAAAAATAGACGAGCTAAGAGCTCATCTAAGCTGGGGATTTACACCAGACAAACAGAAGGAACCACTTTGGGGATATGAACTC
>-.-.-.219
CCTCAAATCACTCTTTGGCAACGACCCCTTGTCACAGTAAAAATAGGAGGGCAGCTAAAAGAAGCTCTATTGGATACAGGAGCAGATACATTAGAA------GATATAAATTTGCCAGGAAAATGGAAACCAAAAGGAGGAGGTTTTAAGGTAAGGTATGATCARATACTTATAGAAATTTGTRGAAAAAAGGCTATAGGTGTGGTAGGACCTACACCAAACATAGGACGARTGACTCAGATTGGTTGTACTTTAAATTTCCCAATTAGTCCTATTGACACTGTACCAGTAACATTAAAACCAGGAATGGATGGACCAAAGGTTAAACAGTGGCCATTGACAGAAGAAAAAATAAAAGCATTAACAGAAATTTGTAAAGAGGAAGAGGAGGGAAAAATCACAAAAATTGGGCCTRAAAACCCATACAATACTCCAGTATTTATAAAGAAGAGCTGGAGRAAAGATAGAGAGCTTAATAAAAGAACTCAGGATTTTTGGGAAGTTCAATTAGGAATACCGCATCCAGCAGGTAAGAAATCAACATTAGATGTGGGAGATGCATATTCAGTTCCTTTAGATAAAAACTTTAGAAAGTATACTGCATTCACCATACCTAGTATAAACAATACACCAGGAATCAGATATCAGTACAATGTGCTGCCAGGATGGAAAGGATCACCGGCAATATTCCAGAGTAGCATGACA---AAAATYTTAGAGCCCTTTAGAAGAAAAAATCCAGAAATAATCCAATACGATGACTTGGTATCTRATTTAGAAATAGGGCAGCATAGAATAAAAATAGAGGAGCTGAGAGCTCATCTAAGCTGGGGATTTACWCCAGACAAGCAGAAGGAACCACTTTGGGGATATGAACTC
>-.-.-.22
CCTCAAATCACTCTTTGGCAACGACCCCTTGTCACAGTAAAAATAGGAGGACAGCTGAAAGAAGCTCTATTAGATACAGGAGCAGATACATTAGAA------GATATAAATTTGCCAGGRAAATGGAAACCAAAAGGAGGAGGTTTTAAAGTAAGGTATGATCAGATACTTATAGAAATTTGTGGAAAAAAGGCTATAGGTGTGGTAGGACCTACACCTAACATTGGAMGAATGACTCAGATTGGTTGTACTTTAAATTTCCCAATTAGTCCTATTGACACTRTACCAGTAACATTAAAGCCAGGAATGGATGGACCAAAGGTTAAACAGTGGCCATTGACAGAAGAAAAAATAAAAGCATTAACAGAAATTTGTAAAGAGGAACAGGAAGGAAAAATCTCAAAAATTGGGCCTGAAAATCCATACAATACTCCAGTATTTATAAAGAAGAGCTGGAGAAAAGATAGAGARCTCAATAAAAGAACTCAGGAYTTTTGGGAAGTTCAATTAGGAATACCGCATCCAGCAGGTCAGAAATCAACACTAGATGTGGGAGATGCATATTCAGTTCCTTTAGATGAAAGCTTTAGAAAGTATACTGCATTCACCATACCTAGTATAAACAATACACCAGGAATTAGATATCAGTAYAATGTGCTGCCAGGATGGAAAGGATCACCAGCAATATTCCAGAGTAGCATGACA---AAAATCTTGGAGCCCTTTAGRATAAAAAATCCAGAMATGATCCAATACGATGACTTGGTATCTGATTTAGAAATAGGGCAGCACAGAACAAAAATAGAGGAGCTGAGAGCTCATCTAARCTGGGGATTTACMCCAGACAAGCAGAARGAACCACTTTGGGGATATGAACTC
>-.-.-.226
CCTCAAATCACTCTTTGGCAACGACCCCTTGTCACAATAAAAGTAGAAGGACAGCTGAGAGAAGCTCTATTAGATACAGGAGCAGATACATTAGAA------GAYATAAATTTGCCAGGAAAATGGAAACCAAAAGGAGGAGGTTTTAARGTAAGGTATGATCAGATACYTATAGAAATTTGTGGAAAAAAGGCTATAGGTGTGGTAGGACCTACACCTAACATTGGACGAATGACTCAGCTTGGTTGTACTTTAAATTTCCCAATTAGTCCTATTGACACTRTACCAGTAACATTAAAGCCAGGAATGGATGGRCCAAAGGTTAAACAGTGGCCATTGACAGAAGAAAAAATAAAAGCATTAACAGAAATTTGTGAAGAGGAAAAGGAAGGAAAAATATCAAAAATTGGGCCTGAAAATCCATACAATACTCCAGTATTTATAAAAAAGAGCTGGAGGAAAGATAGAGARCTCAAYAAAAGAACTCAGGACTTTTGGGAAGTTCAATTAGGAATACCACATCCAGCAGGTAAGAAATCAACACTAGATGTGGGAGATGCATATTCAGTTCCTTTAGACAAAAGCTTTAGAAAGTATACTGCATTCACCATACCTAGTATAAACAATACACCAGGAATCAGATATCAGTACAATGTGCTGCCAGGATGGAAAGGATCACCGGCAATATTCCAGAGTAGCATGACA---AARATCTTAGAGCCCTTTAGAATAAAAAATCCAGAAATAATCCAATACGATGACTTGGTATCTGATTTAGAAATAGGGCAGCACAGAATAAAAATAGAGGAGCTAAGAGCTCATCTAAGCTGGGGRTTTACACCAGACAAGCAGAAGGAACCACTTTGGGGATATGAACTC
>-.-.-.228
CCTCAAATCACTCTTTGGCAACGACCCCTTGTCACAATAAAAATAGGAGGGCAGCTGAAAGAAGCTCTGTTAGATACAGGAGCAGATACATTAGAA------GATATAAATTTACCAGGAAAATGGAAACCAAAAGGAGGAGGTTTTAAGGTAAGGTATGATCAGATACCTATAGAAATTTGTGGAAAGAAGGCTATAGGTGTAGTAGGACCTACACCTAACATTGGACGAATGACTCAGCTTGGTTGTACTTTAAATTTTCCAATTAGTCCTATTGACACTGTACCAGTAACATTAAAGCCAGGAATGGATGGACCAAAGGTTAAACAGTGGCCATTGACMGARGAAAAAATAAAAGCCTTAACAGAAATTTGTMAAGAAGAAAAGGAAGGAAAAATCTCAAAAATTGGGCCTGAAAATCCATACAATACTCCAGTATTTATAAAGAAAAGCTGGAGGAAAGATAGAGAACTCAATAAAAGAACTCAGGACTTTTGGGAAGTKCAATTAGGAATACCGCATCCAGCAGGTAAGAAATCAACACTAGATGTGGGAGATGCATATTCAGTTCCTTTAGATGAAAGCTTTAGAAAGTATACTGCATTTACCATACCTAGTATAAACAATACACCAGGAATCAGATATCAGTACAATGTGCTGCCAGGATGGAAAGGATCACCGGCAATATTCCAGTGTAGCATGACA---AAAATCTTAGAGCCCTTTAGAATAAAAAATCCAGAAATAATTCAATACGATGACTTGGTATCTGATTTAGAAATAGGGCAGCACAGAACAAAAGTAGAGGAGCTAAGGAAGCATCTAAGCTGGGGATTTACACCAGATAAGCAGAAGGAACCACTTTGGGGATATGAACTC
>-.-.-.23
CCTCAAATCACTCTTTGGCAACGACCCCTTGTCACAGTAAAAATAGGAGGACAGSTAAAAGAAGCTCTATTAGATACAGGAGCAGATACATTAGAA------GATATAAATTTGCCAGGAAAATGGAAACCAAAAGGAGGAGGYTTTAAAGTAAGGTATGATCAGATACTTATAGAAATTTGTGGAAAAAAGGCTATAGGTGTGGTTGGACCTACACCTAACATTGGACGAATGACTCAGATTGGTTGTACTTTAAATTTCCCAATTAGTCCTATTGACACTGTACCAGTAACATTAAAGCCAGGAATGGATGGACCAAAGGTTAAACARTGGCCATTGACAGAAGAAAAAATAAAAGCATTAACAGAAATTTGTAAAGAGGAAGAGGAAGGAAAAATCTCAAAAATTGGGCCTGAAAATCCATACAATACTCCAGTATTTATAAAGAAGAGCTGGAGGAAAGATAGAGAGCTCAATAAAAGAACTCAAGACTTTTGGGAAGTTCAATTAGGAATACCGCATCCAGCAGGTAAGAAATCAACACTAGATGTGGGAGATGCATATTCAGTWCCTTTAGATRAAAGCTTTAGAAAGTATACTGCATTCACCATACCTAGTATRAACAATACACCAGGAATCAGRTATCAGTACAATGTGCTGCCAGGATGGAAAGGATCRCCGGCAATATTCCAGWGTAGCATGACA---AAAATWTTAGAGCCCTTTAGAACAAAAAATCCAGAAATAATCCAATACGATGACTTGGTATCTGATTTAGAAATAGGGCAGCACAGAACAAAAATAGAAGAGCTAAGAGCTCATCTAAGCTGGGGGTTCACACCAGACAAGCAGAARGAACCACTTTGGGGATATGAACTC
>-.-.-.230
CCTCAAATCACTCTTTGGCAGCGACCCMTTGTCACAGTAAAAATAGCAGGACAGCTGAAAGAAGCTCTATTAGATACAGGAGCAGATACATTAGAA------GAWATAAATTTGCCAGGAAAATGGAAACCAAAAGGAGGAGGTTTTAARGTAAGGTATGATCAGATACTTATAGAAATTTGTGGAAAAAAGGCTATAGGTGTGGTAGGACCCACCCCTAACATTGGACGAATGACTCAGATTGGTTGTACTTTAAATTTCCCAATTAGTCCTATTGACACTGTACCAGTAAAGTTAAAGCCAGGAATGGATGGACCAAAGGTTAAACAGTGGCCATTGACAGAAGAAAAAATAAAAGCATTAACAGAAATATGTARAGAGGAAGAGGAAGGAAAAATCTCAAAAATTGGGCCTGAAAATCCATACAATACTCCAGTATTTATAAAGAAGAGCTGGAGAAAAGATAGAGAGCTCAATAAAAGAACTCAAGACTTTTGGGAAGTTCARTTAGGAATACCGCATCCAGCAGGTAAGAAATCAACACTAGATGTGGGAGATGCATATTCAGTTCCTTTAGATGAAAGCTTTAGAAAGTACACTGCATTCACCATACCTAGTATAAACAATACACCAGGAATCAGATATCAGTACAATGTGCTGCCAGGATGGAAAGGATCACCGGCAATATTTCAGAGTAGCATGACA---AAAATCTTAGAGCCCTTTAGAATRAAAAATCCAGAAATGATCCAATACGATGACCTGGTATCAGATTTAGAAATAGGGCAGCACAGAACAAAAATAGAGGAGCTGAGAGCTCATCTAAGYTGGGGWTTTACACCAGACAAGCAGAAGGAACCACTTTGGGGATATGAACTC
>-.-.-.232
CCTCAAATCACTCTTTGGCAACGACCCATTGTCACAGTAAAAATAGAGGGACAGTTGAAAGAGGCTCTATTAGATACAGGAGCAGATACATTAGAA------GATATAAATTTGCCAGGAAAATGGAAACCAAAAGGAGGGGGTTTTAAGGTAAGGTATGATCAGATACTTATAGAAATTTGTGGAAAAAGGGCTATAGGTGTAGTAGGACCTACACCTAACATTGGACGAATGACTCAGGTTGGTTGTACTTTAAATTTCCCAATTAGTCCTATTGACACTGTACCAGTATCATTAAAGCCAGGAATGGATGGACCAAAGGTCAAACAGTGGCCATTGACAGAGGAAAAAATAAAAGCATTAACAGAAATTTGTAAAGAGGAAGAGGAAGGAAAAATCTCAAAAATTGGGCCTGAAAATCCATACAACACTCCAGTATTTATAAAGAAGAGTTGGAGGAAAGATAGAGAGCTCAATAAAAGAACTCAGGACTTTTGGGAAGTTCAATTAGGAATACCTCATCCAGCAGGTAAGAAATCAACACTAGATGTGGGAGATGCATATTCAGTTCCTTTAGATGAAAGCTTTAGAAAGTATACTGCATTCACCATACCTAGTATAAACAATACACCAGGAATAAGATATCAGTACAATGTGCTGCCAGGATGGAAAGGATCACCGGCAATATTCCAGAGTAGCATGACA---AAAATCTTAGAGCCCTTTAGAACAAAAAATCCAGACATGATCCAATACGATGACCTAGTATCTGATTTAGAAATAGGGCAGCACAGAACAAAAATAGAGGAGCTAAGAGCTCATTTAAGCTGGGGATTTACACCAGACAAGCARAAGGAACCACTTTGGGGATATGAACTC
>-.-.-.234
CCTCAAATCACTCTTTGGCAACGACCCCTTGTCACAGTAAAARTAGGAGGACAGCTGAAAGAAGCTCTATTAGATACAGGAGCAGATACATTAGAA------GATATAAATTTGCCAGGAAAATGGAAACCAAAAGGAGGAGGTTTTAAAGTAAGGTATGATCAGATACTTATAGAAATTTGTGGAAAAAAGGCTATAGGTGTRGTAGGACCTACACCTAACATTGGACGAATGACTCAGATTGGTTGTACTTTAAATTTCCCAATTAGTCCTATTGAYACTGTACCAGTAACATTAAAGCCAGGAATGGATGGACCAAARGTTAAGCAGTGGCCATTRACHGAAGAAAAAATAAAAGCCTTAACAGAAATTTGTAAAGAGGAAAAGGAAGGAAAAATCTCAAAAATTGGGCCTGAAAATCCATACAATACTCCAGTATTTATAAAGAAGAGCTGGAGGAAAGACAGAGAGCTCAATAAAAGAACTCAGGATTTTTGGGAAGTTCAATTAGGAATACCGCATCCAGCAGGYAAGAAATCAACACTAGATGTGGGAGATGCATATTCAGTTCCTTTAGATGAAAGCTTTAGAAAGTATACTGCATTTACCATACCTAGTATAAACAATACACCAGGARTCAGATATCAGTACAATGTGCTGCCAGGATGGAAAGGATCACCAGCAATATTCCAATGTAGCATGACA---AAAATCTTAGAGCCCTTTAGAATAAAAAATCCAGAAATGATCCAATACGATGACTTGGTATCTGATTTAGAAATAGGGCAGCACAGAACAAAAATAGAGGAGCTAAGAAGTCATCTAAGCTGGGGATTTACACCAGATAAGCAGAAGGAACCACTTTGGGGATATGAACTC
>-.-.-.24
CCTCAAATCACTCTTTGGCAACGACCCCTTGTCACAGTAAAAATAGGAGGACAGCTAAAAGAAGCTCTATTAGATACAGGAGCAGATACATTAGAA------GATATAAATTTGCCAGGAAAATGGAAACCAAAAGGAGGAGGATTTAAGGTAAGGTATGATCAGATACTTATAGAAATTTGTGGAAAAAAGGCTATAGGTGTGGTAGGACCTACACCTAACATTGGACGAATGACTCAGATTGGTTGTACTTTAAATTTCCCAATTAGTCCTATTGACACTGTACCAGTAACATTAAAGCCAGGAATGGATGGACCAAAGGTTAAACAGTGGCCATTGACAGAAGAAAAAATAAAAGCATTAACAGAAATTTGTAAAGAAGAAGAGGAAGGAAAAATCTCAAAAATTGGGCCTGAAAATCCATACAATACTCCAGTGTTTATAAAGAAAAGCTGGAGGAAAGATAGAGAGCTCAATAAAAGAACTCAGGACTTTTGGGAAGTTCAATTAGGAATACCACATCCAGCAGGTAAGAAATCAACACTAGATGTGGGAGATGCATATTCGGTTCCTTTAGATGAAAGCTTTAGAAAGTATACTGCATTTACCATACCTAGCATAAACAATACACCAGGAATCAGATATCAGTACAATGTGCTGCCAGGATGGAAAGGATCACCGGCAATATTCCAGGCTAGCATGACA---AAAATCTTAGAGCCCTTTAGAATAAAAAATCCAGAAATTATCCAATACGATGACTTGGTATCTGATTTAGAAATAGGGCAGCACAGAATAAARGTAGAGGAGCTAAGAGCTCATCTAAGCTGGGGATTTACACCAGACAAGCAGAAGGAACCACTTTGGGGATATGAACTC
>-.-.-.240
CCTCAAATCACTCTTTGGCAACGACCCCTTGTCACAGTAAAARTAGGAGGGCAGCTGAAAGAAGCTCTATTAGATACAGGAGCAGATACATTAGAA------GATATAAATTTGCCAGGAAAATGGAAACCAAAAGGAGGAGGTTTTAAAGTAAARTATGATCAGATACAGATAGAAATTTGTGGAAAAAAGGCTATAGGTGTRGTAGGACCTACACCTAACATTGGACGAATGACTCAGATTGGTTGTACTTTAAATTTCCCAATTAGTCCTATTGACACTGTACCAGTAACATTAAAGCCAGGAATGGATGGACCAAAGGTTAAACAGTGGCCATTGACAGAAGAAAAAATAAAAGCATTAACAGAAATATGTAAAGAGGAAGAGGAAGGAAAAATCACAAAAATTGGGCCTGAAAATCCATACAATACTCCAGTATTTATAAAGAAGAGCTGGAGGAAAGATAGAGARCTCAATAAAAGAACTCAGGACTTTTGGGAAGTTCAATTAGGAATACCGCATCCAGCAGGAAAGAAATCAACACTAGATGTGGGAGATGCATACTCAGTTCCTTTAGATGAAAGCTTTAGGAAATATACTGCATTCACCATACCTAGTATAAACAATACACCAGGAATCAGATATCAGTACAATGTGCTGCCAGGATGGAAAGGATCACCAGCAATATTCCAGAGTAGCATGACA---AAAATCTTAGAGCCCTTTAGAATAAAAAATCCAGAAATGATCCAATACGATGACTTGGTATCTGATTTAGAAATAGGGCAGCACAGAACAAAAATAGAGGAGCTAAGAGCTCATCTAAGCTGGGGATTTACACCAGACAAGCAGAAGGAACCACTTTGGGGATATGAACTC
>-.-.-.241
CCTCAAATCACTCTTTGGCAACGACCCATTGTCACAGTAAAAATAGGAGGACAGCTAAAAGAAGCTCTATTAGACACAGGAGCAGATACATTAGAA------GATATAAATTTGCCAGGAAAATGGAAACCAAAAGGAGGAGGTTTTAAAGTAAGGTATGATCAGATACTTATAGAAATTTGTGGAAAAAAGGCTATAGGTGTAGTAGGACCTACACCAAACATTGGACGAATGACTCAGGTTGGTTGTACTTTAAATTTCCCAATTAGTCCTATTGAAACTGTACCAGTAACATTAAAGCCAGGAATGGATGGACCAAAGGTTAAACAGTGGCCATTGACAGAAGAAAAAATAAAAGCATTAACAGAAATCTGTAAAGAGGAAGAGGAAGGAAAAATTTCAAAAATTGGGCCTGAAAATCCATACAATACTCCAGTATTTATAAAGAAGGGCTGGAGAAAAGATAGAGAGCTCAATAAAAGAACTCAGGACTTTTGGGAAGTTCAGTTAGGAATACCACATCCAGCAGGTAAGAAATCAACACTGGATGTGGGAGATGCATATTCAGTTCCTTTAGATGAAAACTTTAGAAAGTATACTGCATTCACCATACCTAGTATAAACAATACACCGGGAATCAGATATCAGTACAATGTGTTGCCTGGATGGAAAGGATCACCAGCAATATTCCAAAGTAGCATGACA---AAAATCTTAGAGCCCTTTAGAATAAAAAATCCAGAAATAATCCAATACGATGACTTGGTATCTGATTTAGAAATAGGGCAGCACAGAACAAAAATAGAGGAGCTAAGAGCTCATCTAAGCTGGGGATTTACACCAGACAAGCAGAAGGAACCACTTTGGGGATATGAACTC
>-.-.-.245
CCTCAAATCACTCTTTGGCAACGACCCCTCGTCACAGTAAAAATAGGAGGACAGCTGAAAGAAGCTCTATTAGATACAGGAGCAGATACATTAGAA------GATATAAATTTGCCAGGAAAATGGAGACCAAAAGGAGGAGGTTTTAAAGTAAGGTATGATCAGATACTTATAGAAATTTGTGGAAAAAAGGCTATAGGTGTGGTAGGACCTACACCTAACATTGGACGAATGACTCAGATTGGTTGTACTTTAAATTTYCCAATTAGTCCTATTGACACTGTACCAGTAAAATTAAAGCCAGGAATGGATGGACCAAAGGTCAAACAGTGGCCATTGACAGAAGAAAAAATAAAAGCATTAACAGAAATTTGTAAAGAGGAAGAGGAAGGAAAAATCTCAAAAATTGGGCCTGAAAATCCATACAATACTCCAGTATTTATAAAGAAGAGCTGGAGGAAAGATAGAGAGCTCAATAAAAGAACTCAGGACTTTTGGGAAGTTCAATTAGGAATACCGCATCCAGCAGGTAAGAAATCAACACTAGATGTGGGAGATGCATATTCAGTTCCTTTAGATGAAAGCTTTAGGAAGTATACTGCATTCACCATACCTAGTATAAACAATACACCAGGAATCAGATATCAGTACAATGTGCTGCCAGGATGGAAAGGATCACCAGCAATATTCCAGAGTAGCATGACA---AAAATCTTAGAGCCCTTTAGAATAAAAAATCCAGAAGTGATCCAATACGATGACTTGGTATCTGATTTAGAAATAGGGCAGCACAGAACAAAAATAGAGGAGCTGAGAGCTCATCTAAGTTGGGGATTTACCCCAGATAAGCAGAAGGAACCACTTTGGGGATATGAACTC
>-.-.-.247
CCTCAAATCACTCTTTGGCAACGACCCCTTGTCACAGTAAAAATAGGAGGACAGCTGAGAGAAGCTCTATTAGAYACAGGAGCAGATACATTAGAA------GAAATAAATTTGCCAGGAAAATGGAAACCAAAAGGAGGAGGTTTTAARGTAAGGTATGATGAGATACTTATAGAAATTTGTGGAAAAAGGGCYATAGGTGTAGTAGGACCTACACCTAACATTGGCCGAATGACTCAGCTTGGTTGTACTTTAAATTTCCCAATTAGTCCTATTGACACTGTACCAGTAACATTAAAGCCAGGAATGGATGGACCAAAGGTTAAGCAGTGGCCATTGACHGAAGAAAAAATAAAAGCCTTAACAGAAATTTGTAAAGARGAAAARGAAGGRAAAATYTCAAAAATTGGGCCTGAAAATCCATACAATACTCCAGTATTTATAAAGAARAGCTGGAGGAAAGACAGRGAGCTCAATAAAAGAACTCAGGACTTTTGGGAAGTTCAATTAGGRATACCGCATCCAGCAGGTAAGAAATCAACACTAGATGTGGGAGATGCATATTCAGTTCCTTTAGATAARGACTTTAGAAAGTATACTGCATTTACCATACCTAGTATAAACAATACACCAGGAATCAGATATCAGTACAATGTGCTACCAGGATGGAAAGGATCACCAGCAATATTYCAGTGTAGCATGACA---AAAATCTTAGAGCCCTTTAGAATAAAAAACCCAGAAATAATCCAATACGATGACTTGGTATCTGATTTAGAAATAGGGCAGCACAGAACAAAAATAGAGGAGCTAAGAAGTCAYCTAAGCTGGGGATTTACACCAGAYAAGCAGAAGGAACCACTTTGGGGATATGAACTC
>-.-.-.25
CCTCAAATCACTCTTTGGCAACGACCCCTTGTCACAATAAAAATAGAAGGGCAGTTRAAAGAAGCTCTATTAGATACAGGAGCAGATACATTAGAA------GATATAAATTTGCCAGGAAAATGGAAACCAAAAGGAGGAGGTTTTAAAGTAAGGTATGATCAGGTACTTATAGAAATTTGTGGAAAAAAGGCTATAGGTGTGGTAGGGCCTACACCTAACATTGGACGAATGACTCAGATTGGATGTACTTTAAATTTCCCAATTAGYCCTATTGACACTATACCAGTAACATTAAAGCCAGGAATGGATGGACCAAAGGTTAAACAGTGGCCATTGACAGAAGAAAAAATAAAAGCATTAACAGAAATTTGTACAGAGGAAAAGGAAGGAAAAATCTCAAAAATWGGGCCTGARAAYCCATACAATACTCCAATATTTATAAAGAAGAGCTGGAGGAAAGACAGAGAGCTCAATAAAAGAACTCAGGACTTTTGGGAAGTTCAATTAGGRATACCRCATCCAGCAGGTAAGAAATCATCACTAGATGTGGGAGATGCATATTCAGTTCCTTTAGATGAAAGCTTTAGAAAGTATACTGCATTCACCATACCTAGTATAAACAATACACCAGGAATCAGATATCAGTACAATGTGCTGCCAGGATGGAAAGGATCACCAGCAATATTCCAGAGTAGCATGACA---AAAATCTTAGAGCCCTTTAGACTAAAAAATCCAGAACTGATCCAATACGATGACTTGGTATCTGATTTAGAAATAGGGCAGCACAGAACAAAAATAGARGAGCTAAGAGCTCATCTAAGCTGGGGATTTACACCAGACAAGCAGAAGGAACCACTTTGGGGATATGAACTC
>-.-.-.253
CCTCAAATCACTCTTTGGCAACGACCCATTGTCACAGTAAAAATAGGAGGACAGCTGAAAGAAGCTCTATTAGATACAGGAGCAGATACATTAGAA------GATATAAATTTGCCAGGAAAATGGAAACCAAAAGGAGGAGGTTTTAAAGTAAGGTATGATCAGATACTTATAGAAATTTGTGGGAAAAAGGCTATAGGTGTGGTAGGACCTACACCTAACATTGGACGAATGACTCAGATTGGTTGTACTTTAAATTTCCCAATTAGTCCTATTGACACGGTACCAGTAACATTAAAGCCAGGAATGGATGGACCAAAGGTTAAACAGTGGCCATTGACAGAAGAAAAAATAAAAGCATTAACAGAAATTTGTAAAGAAGAAGAGGAAGGAAAAATTTCAAAAATTGGGCCTGAAAATCCATACAATACTCCAGTATTTATAAAGAAGAGCTGGAGGAAAGATAGAGAGCTCAATAAAAGAACTCAGGACTTTTGGGAAGTTCAATTAGGAATACCACATCCAGCAGGTAAGAAATCAACACTAGATGTAGGAGATGCATATTCAGTTCCTTTACATGAAAGCTTTAGAAAGTATACTGCATTCACCATACCTAGTATAAACAATACACCAGGAATCAGATATCAGTACAATGTGCTGCCAGGATGGAAAGGATCACCAGCAATATTCCAGAGTAGCATGACA---AAAATCTTAGAGCCCTTTAGAATAAAAAATCCAGAAATAATCCAATACGATGACTTGGTATCTGACTTAGAAATAGGGCAGCACAGAGTAAAAATAGAGGAGCTGAGAGCTCATTTAAGCTGGGGATTTACACCGGACAAGCAGAAGGAACCACTGTGGGGATATGAACTC
>-.-.-.254
CCTCAAATCACTCTTTGGCAACGACCCCTTGTCACAATAARAATAGGAGGACAGATAAAAGAAGCTCTATTAGATACAGGAGCAGATACATTAGAA------GATATAAATTTGCCAGGAAAATGGAAACCAAAAGGAGGAGGTTTTAAGGTAAGRTATGATCAGATACTTATAGAAATTTGTGGAAAAAAGGCTATAGGTGTRGTAGGACCTACACCTAACATTGGACGAATGACTCAGCTTGGTTGTACTTTAAATTTCCCAATTAGTCCTATTGACACTGTACCAGTAACATTAAAGCCAGGAATGGATGGACCAAAAATTAAACAGTGGCCATTAACAGAAGAAAAAATAAAAGCATTAACAGAAATTTGTAAAGAGGAARAGGAAGGAAAAATCTCAAAAATTGGGCCTGAAAATCCATACAATACTCCAGTATTTATAAAGAAGAGCTGGAGGAAAGATAGAGAACTCAATAAAAGAACTCAGGAYTTTTGGGAAGTTCAATTAGGAATACCGCATCCAGCAGGTAAAAAATCAACACTAGATGTGGGAGATGCATATTCAGTGCCTTTAGATGAAAACTTTAGAAAGTATACTGCATTTACCATACCTAGTATAAACAATACACCAGGAGTCAGATATCAGTACAATGTGCTGCCGGGATGGAAAGGATCACCGGCAATATTCCAGAGYAGCATGACA---AAAATCTTAGAGCCCTTTAGAAWAAAGAATCCAGAAMTAATCCAATACGATGACTTGGTATCTGATTTAGAAATAGGGCAGCACAGAACAAAAATAGAGGAGCTAAGAGCTCATCTAAGCTGGGGATTTACCCCAGACAAGCAGAAGGAACCACTTTGGGGATATGAACTC
>-.-.-.255
CCTCAAATCACTCTTTGGCAACGACCCCTTGTCACAGTAAAAGTAGGAGGACAGCTGAAAGAAGCCCTATTAGATACAGGAGCAGATACATTAGAA------GATATAAATTTGCCAGGAAAATGGAAACCAAAAGGAGGAGGTTTTAAGGTAAGGTATGATCAGATACTTATAGAAATTTGTGGAAAAAAGGCTATAGGTGTAGTAGGACCTACACCTAACATTGGACGAATGACTCAGATTGGTTGTACTTTAAATTTCCCAATTAGTCCTATTGACACTGTACCAGTAACATTAAAGCCAGGAATGGATGGACCAAAGGTTAAACAATGGCCATTGACCGAGGAAAAAATAAAAGCTTTAACAGAAATTTGTAAAGAGGAAGAGGAAGGAAAAATCTCAAAAATTGGGCCTGAAAATCCATACAATACTCCAGTATTTATAAAGAAGAGCTGGAGGAAAGATAGAGAGCTCAATAAAAGAACTCAGGACTTTTGGGAAGTTCAATTAGGAATACCGCATCCAGCAGGTAAGAAATCAACACTAGATGTGGGAGATGCATATTCAGTTCCTTTAGATGAAAGCTTTAGAAAGTATACTGCATTCACCATACCTAGTACAAACAATACACCAGGAGTCAGATATCAATACAATGTGCTGCCAGGATGGAAAGGATCACCAGCAATATTCCAGAGTAGCATGACA---AAAATCTTAGAGCCCTTTAGAATAAAAAATCCAGAAGTGATCCAATACGATGACTTGGTATCTGATTTAGAAATAGGGCAGCACAGAACAAAAATAGAGGAGCTAAGAGCTCATCTAAGCTGGGGATTTACACCAGACAAGCAGAAGGAACCACTTTGGGGATATGAACTC
>-.-.-.257
CCTCAAATCACTCTTTGGCAACGACCCCTTGTCACAGTAAAAGTAGGAGGACAGCTGAAAGAAGCTCTATTAGATACAGGAGCAGATACACTAGAA------GATATAAATTTGCCAGGAAAATGGAAACCAAAAGGAGGAGGTTTTAAGGTAAAGTATGATCAGATACTTATAGAAATTTGTGGAAAAAAGGCTATAGGTGTGGTAGGACCTACACCTAACATTGGACGAATGACTCAGATTGGTTGTACTTTAAATTTTCCAATTAGTCCTATTGACACTGTACCAGTAACATTAAAGCCAGGAATGGATGGACCAAAGGTTAAACAATGGCCATTGACAGAAGAAAAAATAAAAGCATTAACAGAAATTTGTAAAGAGGAAGAGGAAGGAAAAATCTCAAAAATTGGGCCTGAAAATCCATACAATACTCCAGTATTTATAAAGAAGAGCTGGAGGAAAGATAGAGAGCTCAATAAAAGAACTCAGGACTTTTGGGAAGTTCAATTAGGAATACCACATCCAGCAGGGAAGAAATCAACACTAGATGTGGGAGATGCATATTCAGTTCCTTTAGATGAAAGCTTTAGAAAGTATACTGCATTCACCATACCTAGTAGAAACAATACACCAGGAATCAGATATCAGTACAATGTGCTGCCAGGATGGAAAGGATCACCGGCAATATTCCAGAGTAGCATGACA---AAAATCTTAGAGCCCTTTAGAATAAAAAATCCAGAAATGATCCAATACGATGACTTGGTATCTGATTTAGAAATAGGGCAGCACAGAACAAAAATAGAGGAGCTAAGAGCTCATCTAAGCTGGGGATTTACACCAGACAAGCAGAAGGAACCACTTTGGGGATATGAACTC
>-.-.-.258
CCTCAAATCACTCTTTGGCAACGACCCCTTGTCACAGTAAAAATAGGAGGACAGCTGAAAGAAGCTCTATTAGATACAGGAGCAGATACATTAGAA------GATATAAATTTGCCAGGAAAATGGAAACCAAAAGGAGGAGGTTTTAAAGTAAGGTATGATCAGATACTTATAGAAATTTGTGGAAAGAAGGCTATAGGTGTGGTAGGACCTACACCTAACATTGGGCGAATGACTCAGATTGGTTGTACTTTAAATTTCCCAATTAGCCCTATTGACACTGTACCAGTAACATTAAAACCAGGAATGGATGGACCAAAGGTTAAACAATGGCCATTGACAGAAGAAAAAATAAAAGCATTAACAGAAATTTGTAAAGAGGAAGAGGAGGGAAAAATCTCAAAAATTGGGCCTGAAAATCCATACAATACTCCAGTATTTATAAAGAAGAGCTGGAGGAAAGACAGAGAGCTCAATAAAAGAACTCAGGACTTTTGGGAAGTTCAATTAGGAATACCGCATCCAGCAGGTAAGAAATCAACACTAGATGTGGGAGATGCATATTCAGTTCCTTTAGATGAAAGCTTTAGAAAATATACTGCATTCACCATACCTAGTATAAACAATACACCAGGAATCAGATATCAATACAATGTGCTGCCAGGATGGAAAGGATCCCCGGCAATATTCCAGAGTAGCATGACA---AAAATTTTAGAGCCCTTCAGAATGAAGAATCCAGAAATAATCCAATACGATGACTTGGTATCTGATTTAGAAATAGAGCAGCACAGAACAAAAATAGAGGAGCTAAGAGCTCATCTAAGCTGGGGATTTACACCAGACAAGCAGAAGGAACCACTTTGGGGATATGAACTC
>-.-.-.260
CCTCAAATCACTCTTTGGCAACGACCCCTTGTCACAGTAAAAATAGGAGGACAGCTGAAAGAAGCTCTATTAGATACAGGAGCAGATACATTAGAA------GATATAAATTTGCCAGGAAAATGGAAACCAAAAGGAGGAGGTTTTAAGGTAAGGTATGATCAGATACTTATAGAAATTTGTGGAAAAAAGGCTATAGGTGTAGTAGGACCTACACCTAACATTGGACGAATGACTCAGATTGGTTGTACTTTAAATTTCCCAATTAGTCCTATTAACACTGTACCAGTAACATTAAAGCCAGGAATGGATGGACCAAAGGTTAAACAGTGGCCATTGACAGAAGAAAAAATAAAAGCATTAACAGAAATTTGTAAAGAGGAAGAGGAAGGAAAAATCTCAAAAATTGGGCCTGAAAATCCATACAATACTCCAGTATTTATAAAGAAGAGCTGGAGGAAAGACAGAGAGCTCAATAAAAGAACTCAGGACTTTTGGGAAGTTCARYTAGGAATACCGCATCCAGCAGGTAAGAAATCAACACTAGATGTGGGAGATGCATATTCAGTTCCTTTAGATGAAAGCTTTAGAAAGTATACTGCATTCACCATACCTAGTGTGAACAATACACCAGGAATCAGATATCAGTACAATGTGCTGCCAGGATGGAAAGGATCACCGGCAATATTYCAGGCTAGCATGACA---AAAATCTTAGAGCCCTTTAGAATAAAAAATCCAGAAATAATCCAATACGATGACTTGGTATCTGATTTAGAAATAGGGCAGCACAGAACAAAAATAGAGGAGCTAAGAGCTCATCTAAGCTGGGGATTTACACCAGACAAGCAGAAGGAACCACTTTGGGGATATGAACTC
>-.-.-.261
CCTCAAATCACTCTTTGGCAACGACCCCTTGTCACAGTAAAAATAGGAGGACAGCTGAAAGAAGCTCTATTAGATACAGGAGCAGATACATTAGAA------GATATAAATTTGCCAGGAAAATGGAAACCAAAAGGAGGAGGTTTCAAGGTAAGGTATGATCAGATACTTATAGAAATTTGTGGAAAAAAGGCTATAGGTGTAGTAGGACCTACACCTAACATTGGACGAATGGTTCAGATTGGTTGTACTTTAAATTTCCCMATTAGTCCTATTGACACTGTACCAGTAAAATTAAAGCCAGGAATGGATGGACCAAAGGTTAAACAGTGGCCATTGACAGAAGAAAAAATAAAAGCATTAAYAGAAATTTGTAAAGAAGAAGAGGAAGGAAAAATCTCAAAAATTGGGCCTGAAAATCCATACAATACTCCAGTATTTATAAAGAAGAGCTGGAGGAAAGATAGAGAGCTCAATAAAAGAACTCAGGACTTTTGGGAAGTTCAATTAGGAATACCGCATCCAGCAGGTAAGAAATCAACACTRGATGTGGSAGATGCATATTCAGTTCCTTTAGATGAAAGCTTTAGAAAGTATACTGCATTCACCATTCCTAGTATAAACAATACACCAGGAATCAGATATCAGTACAATGTGCTGCCAGGATGGAAAGGATCACCGGCAATATTCCAGAGTAGCATGACA---AAAATCTTAGAGCCMTTTAGAACAAAAAATCCAGAAATAATCCAATACGATGACTTGGTATCTGATTTAGAAATAGGGCAGCACAGAACAAAAATAGAGGAGCTAAGAGCTCATCTAAGCTGGGGATTTACACCAGACAAGCAGAAGGAACCGCTTTGGGGATATGAACTC
>-.-.-.263
CCTCAAATCACTCTTTGGCAACGACCCCTTGTCACAGTAAAAATAGGAGGACAGCTGAAAGAAGCTCTATTAGATACAGGAGCAGATACATTAGAA------GATATAAATTTGCCAGGAAAATGGAAACCAAAAGGAGGAGGTTTTAAAGTAAGGTATGATCAGATACTTATAGAAATTTGTGGAAAAAAGGCTATAGGTGTGGTAGGACCTACACCTAACATTGGACGAATGACTMAGATTGGTTGTACTTTAAATTTCCCAATTAGTCCTATTGACACTATAYCAGTAACATTAAAGCCAGGAATGGATGGACCAAAGGTTAAACAGTGGCCATTGACAGAAGAAAAAATAAAAGCATTAACAGAAATTTGTAAAGAGGAAGAGGAAGGAAAAATATCAAAAATTGGGCCTGAAAATCCATACAATACTCCAGTATTTATAAAGAAGGGCTGGAGGAAAGATAGAGAGCTCAATAAAAGAACTCAGGACTTTTGGGAAGTTCAATTAGGAATACCACATCCAGCAGGTAAGAAATCAACACTAGATGTGGGAGATGCATATTCAGTTCCCTTAGACGAAAGCTTTAGAAAGTATACTGCATTCACCATACCTAGTAGAAACAATACACCAGGAATCAGATATCAATACAATGTGCTGCCAGGGTGGAAAGGATCACCGGCAATATTCCAGAGTAGCATGACA---AAAATCTTAGAGCCCTTTAGAGTAAAAAATCCAGAAATAATCCAATATGATGACTTGGTATCTGATTTAGAAATAGGGCAGCACAGAATAAAAATAGAGGAGCTAAGAGCTCATCTAAGCTGGGGATTTACACCAGACAAGCAGAAGGAACCACTTTGGGGATATGAACTC
>-.-.-.265
CCTCAAATCACTCTTTGGCAACGACCCCTTGTCACAGTAAAAATAGCAGGACAGCTGAAAGAAGCTYTATTAGATACAGGAGCAGATACATTAGAA------GATATAAATTTGCCAGGAAAATGGAAACCAAAGGGAGGAGGTTTTAAAGTGAGGTATGATCAGATACTTATAGAAATTTGTGGAAAAAAGGCTATAGGTGTAGTAGGACCTACACCTAACATTGGACGAATGACTCAGATTGGTTGTACTTTAAATTTCCCAATTAGTCCTATTGACACTGTACCAGTAAAATTAAAGCCAGGAATGGAYGGACCAAAGGTTAAACAGTGGCCATTGACAGAAGAAAAAATAAAAGCATTAACAGAAATTTGTAAAGAGGAAGAGGAAGGAAAAATCTCAAAAATTGGGCCTGAAAATCCATATAATACTCCAATATTTATAAAGAAGGGCTGGAGAAAAGATAGAGAGCTCAATAAAAGAACTCAGGACTTTTGGGAAGTTCAATTAGGAATACCACATCCAGCAGGAAAGAAATCAACACTAGATGTGGGAGATGCATATTCAGTTCCTTTAGATGAAAGCTTTAGAAAGTATACTGCATTCACCATACCTAGTACAAACAATACACCAGGAATCAGATATCAGTACAATGTGCTGCCAGGATGGAAAGGATCACCAGCAATATTCCAGAGTAGCATGACA---AAAATCTTAGAGCCCTTTAGAATAAAAAATCCAGAAATAATCCAATACGATGACTTGGTATCTGATTTAGAAATAGGGCAGCACAGAGCAAAAATAGAGGAGCTAAGAGCTCACCTAAGCTGGGGATTTACCCCAGACAAGCAGAAGGAACCACTTTGGGGATATGAACTC
>-.-.-.266
CCTCAAATCACTCTTTGGCAACGACCCATTGTCACAGTAAAAATAGGAGGACAGCTAAAAGAAGCTCTATTAGATACAGGAGCAGATACATTAGAA------GATATAAATTTGCCAGGAAAATGGAAACCAAAAGGAGGAGGTTTTAARGTAAGGTATGATCAGATACTTATAGAAATTTGTGGAAAAAAGGCTATAGGTGTGGTAGGACCTACACCTAACATTGGACGAATGACTCAGATTGGTTGTACTTTAAATTTCCCAATTAGTCCTATTGACACTGTACCAGTAAAATTAAAGCCAGGAATGGATGGACCAAAGGTTAAACAGTGGCCATTGACAGAAGAAAAAATAAAAGCATTAACAGAAATTTGTAATGARGAAAAGGAAGGAAAAATYTCAAAAATTGGGCCTGAAAATCCATACAATACTCCARTATTTATAAAGAAGAGCTGGAGGAAAGATAGAGARCTCAATAAAAGAACTCAGGACTTTTGGGAAGTTCAATTAGGAATACCRCATCCAGCAGGKAAGAAATCAACACTAGATGTGGGAGATGCATATTCAGTTCCTTTAGATGAAAACTTTAGAAAGTATACTGCATTCACCATACCTAGTATAAACAATACACCAGGARTCAGATATCAGTACAATGTGCTGCCAGGATGGAAAGGATCACCAGCAATATTCCAGAGTAGCATGATA---AAAATCTTAGAGCCCTTTAGAATAAAAAATCCAGAAATGATCCAATACGATGACTTGGTATCTGACTTAGAAATAGGGCAGCACAGAACAAAAATAGAGGAGCTAAGAGCTCATCTAAGCTGGGGATTTACACCAGACAAGCAGAAGGAACCACTKTGGGGGTATGAACTC
>-.-.-.270
CCTCAAATCACTCTTTGGCAACGACCCGTTGTCCCAGTAAAAATAGAAGGACAGATAAAAGAAGCTCTATTAGATACAGGAGCAGATACATTAGAA------GATATAAATTTGCCAGGAAAATGGAAACCAAGAGGAGGAGGTTTTAAGGTAAGGTATGATCAGATACTTATAGAAATTTGTGGAAAAAAGGCTATAGGTGTGGTAGGACCTACACCTAACATTGGACGAATGACTCAGATTGGTTGTACTTTAAAT---CCAATTAGTCCTATTGACACTGTACCAGTAAAATTAAAGCCAGGAATGGATGGACCAAAGGTTAAACAGTGGCCCTTAACAGAAGAAAAAATAAAAGCATTAACAGAAATTTGTAAAGAGGAACAGGAAGGAAAAATCTCAAAAATTGGGCCTGAAAATCCATACAATACTCCAATATTTATAAAGAAGAGCTGGAGGAAAGATAGAGAGCTCAATAAAAGAACTCAGGACTTTTGGGAAGTTCAATTAGGAATACCGCATCCAGCAGGTAAAAAATCAACACTAGATGTGGGAGATGCATATTCAATTCCTTTAGATGAAAGCTTTAGAAAGTATACTGCATTTACCATACCTAGTACAAACAATACACCAGGAATCAGATATCAGTACAATGTGCTGCCAGGATGGAAAGGATCACCGGCAATATTCCAGAGTAGTATGACA---AAAATCTTAGAGCCCTTTAGAATAAAAAATCCAGAAATAATCCAATACGATGACTTGGTATCTGATTTAGAGATAGGGCAGCACAGAATAAAAATAGAGGAGCTAAGAGATCATCTAAGCTGGGGACTTACCCCAGACAAGCAGAAGGAACCACTTTGGGGATATGAACTC
>-.-.-.271
CCTCAAATCACTCTTTGGCAACGACCCCTTGTCACAGTAAAARTAGGAGGTCAGTTGAAAGAAGCTCTATTAGATACAGGAGCAGATACATTAGAA------GAAATAAATTTGCCAGGAAAATGGAAGCCAAAAGGAGGAGGTTTTAARGTAAGATATGAAGAGATACCCATAGAAATTTGTGGAAAAAGGGCTATAGGTGTGGTAGGACCTACACCTAACATTGGACGAATGACTCAGCTTGGTTGTACTTTAAATTTCCCAATTAGTCCTATTGACACTRTACCAGTAACATTAAARCCAGGAATGGATGGACCAAAGGTTAAACAATGGCCATTGACAGAAGAAAAAATAAAAGCATTAACAGAAATTTGTAAAGAAGAAGAGGAAGGGAAAATTTCAAAAATTGGGCCTGAAAATCCATACAATACTCCAGTATTTATAAAGAAGAGCTGGAGGAAAGATAGAGAACTCAATAAAAGAACTCAGGACTTTTGGGAAGTTCAATTGGGAATACCGCATCCAGCAGGTAAGAAATCAACACTAGATGTGGGAGATGCATATTCAGTTCCTTTAGATGAAAGCTTTAGAAAGTATACTGCATTYACCATACCTAGTATAAACAATACACCAGGAATTAGATATCAGTACAATGTGCTGCCAGGATGGAAAGGATCACCGGCAATATTCCAGAGTAGCATGACA---AAAATCTTAGAGCCCTTTAGAATAAAAAATCCAGAAATGATCCAATACGATGACTTGGTATCTGATTTAGAAATAGGGCAGCACAGAACAAAAATAGAGGAGCTAAGAGCTCATCTAAGCTGGGGATTTACACCAGACAAGCAGAAGGAACCACTTTGGGGATATGAACTC
>-.-.-.272
CCTCAAATCACTCTTTGGAAACGACCCACTGTCACAATAAAAGTAGAAGGACAGCTGAAAGAAGCTCTATTAGATACAGGAGCAGATACATTAGAA------GATATAAATTTGCCAGGAAAATGGAAACCAAAAGGAGGAGGTTTTAAGGTAAGGTATGATCAGATACTTATAGAGATTTGTGGAAAAAAGGCTATAGGTGTGGTAGGACCTACACCTAACATTGGACGAATGACTCAGCTTGGTTGTACTTTAAATTTCCCAATTAGTCCTATTGACACTATACCAGTAACATTAAAGCCAGGAATGGATGGACCAAAGGTTAAACAGTGGCCATTGACAGAAGAAAAAATAAAAGCATTAACAGAAATTTGCAAAGAGGAAGAGGAAGGAAAAATTTCAAAAATTGGGCCTGAAAATCCATATAATACTCCAATATTTATAAGGAAGAGCTGGAGGAAAGATAGAGAGCTCAATAAAAGAACTCAGGACTTTTGGGAGGTTCAATTAGGAATACCGCATCCAGCAGGTAAGAAGTCAACACTAGATGTGGGAGATGCATATTCAGTTCCTTTACATGAAAGCTTTAGAAAGTATACTGCATTCACCATACCTAGTACAAACAATACACCAGGAATCAGATATCAGTACAATGTGCTGCCAGGATGGAAAGGATCACCGGCAATATTCCAGAGTAGCATGACA---AAAATCTTAGAGCCCTTTAGAATAAAAAATCCGGAAATAATCCAATACGATGACTTGGTATCTGATTTAGAAATAGGGCAGCACAGAACAAAAATAGAGGAACTAAGAGCTCACCTAAGCTGGGGATTTACACCAGACAAACAGAAGGAACCACTTTGGGGATATGAACTC
>-.-.-.274
CCTCAAATCACTCTTTGGCAACGACCCCTTGTCACAGTAAAAATAGCAGGACAGCTGAAAGAAGCTCTATTAGATACAGGAGCAGATACATTAGAA------GAYATAAATTTGCCAGGAAAATGGAAACCAAAAGGAGGAGGGTTTAAGGTAAGGTATGATCAGATACTTATAGAAATTTGTGGAAAAAARGCTATAGGTGTAGTAGGACCTACACCTAACATTGGACGAATGACTCAGATTGGTTGTACTTTRAATTTCCCAATTAGTCCTGTTGAYACTGTACCAGTAACATTAAAGCCAGGAATGGATGGRCCAAAGGTTAAGCAGTGGCCATTGACYGAAGAAAAAATAAAAGCCTTAACAGAAATTTGTAAAGAGGAAARGGAAGGRAAAATCTCAAAAATTGGGCCTGAAAATCCATACAATACTCCAGTATTTATAAAGAAAAGCTGGAGGAAAGACAGAGAGCTCAATAAAAGAACTCAGGACTTTTGGGAAGTYCAATTAGGAATACCACATCCAGCAGGTAAGAAATCAACACTAGATGTGGGAGATGCATATTCAGTTCCTTTAGATGAAAGCTTTAGAAAGTATACTGCATTTACCATACCTAGTATAAACAATACACCAGGAATCAGATATCAGTACAATGTACTACCAGGATGGAARGGATCACCRGCAATATTCCAGTGTAGCATGACA---AARATCTTAGAGCCCTTTAGAACAAAAAACCCAGAAATRATCCAATACGATGACTTRGTATCTGATTTAGAAATAGGGCAGCACAGAAYAAAAATAGAGGAGCTAAGAAGTCATCTAAGCTGGGGATTTACACCAGATAAGCAGAAGGAACCACTTTGGGGATATGAACTC
>-.-.-.275
CCTCAGATCACTCTTTGGCARCGACCCCTTGTCACAGTAAAAATAGGAGGACAGCTRAAAGAAGCTCTATTAGATACAGGAGCAGATACATTAGAA------GATATAAATTTGCCAGGAAAATGGAAACCAAAAGGAGGAGGTTTTAAGGTAAGRTATGATCAGATACTTATAGAAATTTGTGGAAAAAAGGCTATAGGTGTAGTAGGACCTACACCTAACATTGGACGAATGACTCAGATTGGTTGTACTTTAAATTTCCCCATTAGTCCTATTGACACTGTACCAGTAAAATTAAAGCCAGGAATGGATGGACCAAAGGTTAAACARTGGCCACTGACAGAAGAAAAAATAAAAGCATTAACAGAAATTTGTAAAGAGGAAGAGGAAGGAAAAATCTCAAAAATTGGGCCTGAAAATCCATACAATACTCCAGTATTTATAAAGAAGAGCTGGAGRAAAGATAGRGAGCTCAACAAAAGAACTCAGGACTTTTGGGAAGTTCAATTAGGAATACCGCATCCAGCAGGGAAGAAATCAACACTAGATGTGGGAGATGCATATTCAGTTCCTTTAGATGAAAGCTTTAGAAAGTATACTGCATTCACCATACCCAGTATAAACAATACACCAGGAATCAGATATCAGTACAATGTGCTGCCAGGATGGAAAGGATCACCAGCAATATTYCAGAGTAGCATGACA---AAAATCTTAGAGCCCTTTAGAATAAAAAATCCAGAAATAATCCAATACGATGACTTGGTATCTGATTTAGAAATAGGGCAGCACAGAATAAAARTAGAGGAGCTAAGAACTCATCTAAGCTGGGGGTTTACACCAGACAAGCAGAAGGAACCACTTTGGGGATATGAACTC
>-.-.-.276
CCTCAAATCACTCTTTGGCAGCGACCCCTTGTCACAGTAAAAATAGGGGGACAGCTGAAAGAAGCTCTATTAGATACAGGAGCAGATACAGTAGAA------GATATAAATTTGCCAGGAAAATGGAAACCAAGAGGAGGAGGATTTAAAGTAAGGTATGATCAGATACTTATAGAAATTTGTGGTAAAAAGGCTATAGGTGTGGTAGGACCTACACCTAACATTGGACGAATAACTCAGATTGGCTGTACTTTAAATTTCCCAATTAGTCCTATTGACACTGTACCAGTAACATTAAAGCCAGGAATGGATGGACCAAAGGTTARACAGTGGCCATTGACAGAAGAAAAAATAAAAGCATTAACAGAAATTTGTAAAGAGGAAGAGGAAGGAAAAATCTCAAAAATTGGGCCTGAAAACCCATACAATACTCCAGTATTTATAAAGAAGAGTTGGAGAAAAGATAGAGAGCTCAATAAAAGAACTCAGGACTTTTGGGAAGTTCAATTAGGAATACCGCATCCAGCAGGTAAGAAATCAACACTAGATGTGGGAGATGCATATTCAGTTCCTTTGGATGAAAGCTTTAGAAAGTATACTGCATTCACCATACCTAGTACAAACAATACACCAGGAATCAGATATCAGTACAATGTGCTGCCAGGATGGAAAGGATCACCAGCAATATTCCAGAATAGTATGACA---AAAATCTTAGAGCCCTTTAGAATAAAAAATCCAGAAATAATCCAATACGATGACTTGGTATCTGATTTAGAAATAGGGCAGCACAGAACAAAAATAGAGGAGCTAAGAGCTCATCTAAGCTGGGGATTTACACCAGATAAGCAGAAGGAACCACTTTGGGGGTATGAACTC
>-.-.-.280
CCTCAAATCACTCTTTGGCAACGACCCCTTGTCACAATAAAAATAGGAGGACAGCTAAAAGAAGCTCTATTAGATACAGGAGCAGATACATTAGAA------GATATAAATTTGCCAGGAAAATGGAAACCAAAAGGAGGAGGCTTTAAAGTAAGGTATGATCAGATACTTATAGAAATTTGTGGAAAAAAGGCTATAGGTGTAGTAGGACCTACACCTAACATTGGACGAATGACTCAGATTGGTTGTACTTTAAATTTCCCAATTAGTCCTATTGACACTGTACCAGTAACATTAAAGCCAGGAATGGATGGACCAAAGGTTAAACAGTGGCCATTAACAGAAGAAAAAATAAAAGCATTAACAGAAATTTGTAAAGAAGAAGAGGAAGGAAAAATCTCAAAAATTGGGCCTGAAAATCCATACAATACTCCAGTATTTATAAAGAAGAACTGGAGGAAAGATAGAGAGCTCAATAAAAGAACTCAGGACTTTTGGGAAGTTCAATTAGGAATACCACATCCAGCAGGTAAGAAATCAACACTAGATGTGGGAGATGCATATTCAGTTCCTTTAGATGAGAACTTTAGAAAGTATACTGCATTCACCATACCTAGTATAAACAATACACCAGGAATCAGATATCAGTACAATGTGCTGCCAGGATGGAAAGGATCACCAGCAATATTCCAGTGTAGCATGACA---AAAATCTTAGAGCCCTTTAGAATAAAAAATCCAGAAATAATCCAATACGATGACTTGGTATCTGATTTAGAAATAGGGCAGCACAGAACAAAAATAGAGGAGCTAAGAGCTCATCTAAACTGGGGATTTACACCAGACAAGCAGAAGGAACCACTTTGGGGATATGAACTC
>-.-.-.284
CCTCAAATCACTCTTTGGCAACGACCCCTTGTCACAGTAAAAATAGGAGGACAGCTGAGAGAAGCTCTATTAGATACAGGAGCAGATACATTAGAA------GATATARATTTGCCAGGAAAATGGAAACCAAAAGGAGGAGGTTTTAAGGTAARGTATGATCAGATACTTATAGAAATTTGTGGAAAAAAGGCTATAGGTGTGRTAGGACCTACACCTAACATTGGACGAATGACTCAGATTGGTTGTACTMTAAATTTCCCAATTAGTCCTATTGACACTGTACCAGTAACATTAAAGCCAGGAATGGATGGACCAAAGGTCAAACAGTGGCCATTGACAGAAGAAAAAATAAAAGCATTAACAGAAATTTGTAAYGAGGAAAAGGAAGGAAAAATCTCAAAAATTGGGCCTGAAAATCCATATAATACTCCAGTATTTATAAAGAAGAGCTGGAGAAAAGATAGAGAGCTCAATAAAARGACTCAGGACTTTTGGGAAGTTCAATTAGGAATACCKCATCCAGCAGGTAAGAAATCAACATTAGATGTGGGAGATGCATATTCAGTTCCTTTAGATGAAAGCTTTAGAAAGTATACTGCATTTACCATACCTAGTATAAAYAATACACCAGGAATCAGATATCAGTACAATGTGCTACCAGGATGGAAAGGATCACCAGCAATATTCCAGAGTAGCATGACA---AAAATCTTAGAGCCCTTTAAGATAAAAAATCCAGAAATRATCCAATACGATGACTTGGTATCTGATTTAGAAATAGGGCAGCACAGAAYAAAAATAGAGGAGCTRMGAGCTCATCTAAGCTGGGGRTTTACACCAGACAAGCAGAAGGAACCACTTTGGGGATATGARCTC
>-.-.-.285
CCTCAAATCACTCTTTGGCAACGACCTCTTGTCACAGTAAAAATAGGAGGACAGCTGAAAGAAGCTCTATTAGATACAGGAGCAGATACATTAGAA------GATATAAATTTGCCAGGAAAATGGAAACCAAAAGGAGGAGGTTTTAAGGTAAGGTATGATCAAATATCTATAGACATTTGTGGAAAAAAGGCTATAGGTGTGGTAGGACCTACACCTAACATTGGACGAATGACTCAGATTGGTTGTACTTTAAATTTTCCAATTAGTCCTATTGACACTGTACCAGTAACATTAAAGCCAGGAATGGATGGACCAAAGGTTAAACAGTGGCCATTGACAGAAGAAAAAATAAAAGCATTAACAGAAATTTGTAAGGAGGAAGAGGAAGGAAAAATCTCAAAAATTGGGCCTGAAAATCCATACAATACTCCAGTATTTATAAAGAAGAGTTGGAGGAAAGATAGAGAGCTCAATAAAAGAACTCAGGAYTTTTGGGAAGTTCAATTAGGAATACCGCATCCAGCAGGTAAGAAATCAACACTAGATGTGGGAGATGCATATTCAGTTCCGTTAGATGAAAGCTTTAGAAAGTATACTGCATTCACCATACCTAGTACAAACAATACACCAGGAATCAGATATCAGTACAATGTGCTACCAGGATGGAAAGGATCACCAGCAATATTCCAGAGTAGCATGACA---AAAATCTTAGAGCCCTTTAGAGCAAAAAATCCAGAAATGATCCAATACGATGACTTGGTATCTGATTTAGACATAGGGCAACACAGAGCAAAAATAGACGAGCTGAGAGCTCATCTAAGCTGGGGATTTACACCAGACAARCAGAAGGAACCACTTTGGGGATATGAACTC
>-.-.-.306
CCTCAAATCACTCTTTGGCAACGACCCCTTGTCACAGTAAAAATAGGAGGACAGCTGAAAGAAGCTCTATTAGACACAGGAGCAGATACATTAGAA------GAAATAAATTTGCCAGGAAAATGGAAACCAAAAGGAGGAGGTTTTAAGGTAAGGTATGATCARATACCTATAGAAATTTGTGGAAAAAAGGCTATAGGTGTGGTAGGACCTACACCTAACATTGGACGAATGACTCAGCTTGGTTGTACTTTAAATTTCCCAATTAGTCCTATTGACACTGTACCAGTAAAATTAAAGCCAGGAATGGATGGACCAAAGGTTAAACAGTGGCCATTGACAGAAGAAAAAATAAAAGCATTAACAGAAATTTGTAAAGAAGAAAAGGAAGGAAAAATCTCCAAAATTGGGCCTGAAAATCCATACAATACTCCAATATTTATAAAGAAGAGCTGGAGRAAAGATAGAGAGCTCAATAAGAGAACTCAGGACTTTTGGGAAGTACAATTAGGAATACCRCATCCAGCAGGTAAGAAATCAACATTAGATGTGGGAGATGCATATTCAGTTCCTTTAGATGAAAGCTTTAGAAAGTATACTGCATTCACCATACCTAGTATAAACAATACACCAGGAATCAGATATCAGTACAATGTGCTGCCCGGATGGAAAGGATCACCRGCAATATTCCAGACTAGCATGACA---AAAATCTTAGAGCCCTTTAGAATAAAAAATCCAGAAATAATTCAATACGATGACTTGGTATCTGATTTAGAAATAGGGCAGCACAGAATAAAAATAGAGGAGCTGAGAGCTCATCTAAGCTGGGGATTTACACCAGATAAGCAAAAGGAACCACTTTGGGGATATGAACTC
>-.-.-.307
CCTCAAATCACTCTTTGGCAACGACCCCTTGTCACAGTAAAAATAGGAGGGCAGCTGAAGGAAGCTCTATTAGATACAGGAGCAGATACATTAGAA------GATATAAATTTGCCAGGAAAATGGAAACCAAAAGGAGGAGGTTTTAAAGTAAGGTATGATCAGATACTTATAGAAATTTGTGGAAAAAAGGCTATAGGTGTAGTAGGACCTACACCTAACATTGGACGAATGACTCAGATTGGTTGTACTTTAAATTTCCCAATTAGTCCTATTGACACTGTACCAGTAACATTAAAGCCAGGGATGGATGGACCAAAGGTTAAACAGTGGCCATTAACAGAAGAAAAAATTAAAGCATTAACAGAAATTTGTAAAGAGGAAGAGGAAGGAAAAATCTCAAAAATTGGGCCTGAAAATCCATACAATACTCCAGTATTTATAAAGAAGAGCTGGAGGAAAGATAGAGAGCTCAATAAAAGAACTCAGGACTTTTGGGAAGTTCAATTAGGAATACCACATCCAGCAGGAAAGAAATCAACACTAGATGTGGGAGATGCATATTCAGTTCCTTTAGATGAAAGCTTTAGAAAATATACTGCATTCACCATACCTAGTATAAACAATACACCAGGAATCAGATACCAGTACAATGTGCTGCCAGGATGGAAAGGATCACCAGCAATATTCCAGTGTAGTATGACA---AAAATCTTAGAGCCCTTTAGAACAAAAAATCCAGAAATAATCCAATACGATGATTTGGTATCTGATTTAGAAATAGGGCAGCACAGAACAAAAATAGAGGAGTTAAGAGCTCATCTAAGCTGGGGATTCACACCAGACAAGCAGAAGGAACCACTTTGGGGATATGAACTC
>-.-.-.31
CCTCAAATCACTCTTTGGCAACGACCCCTTGTCACAGTAAAAATAGGAGGACAACTGAAAGAAGCTCTATTAGATACAGGAGCAGATACATTAGAA------GATATAGATTTGCCAGGGAAATGGAAACCAAAAGGAGGAGGTTTTAAAGTAAGGTATGATCAGGTACTTATAGAAATTTGTGGAAAAAAGGCTATCGGTGTAGTAGGACCTACACCTAACATTGGACGAATGACTCAGATTGGTTGTACTTTAAATTTCCCAATAAGTCCTATTGACACTATACCAGTATCATTAAAGCCAGGAATGGATGGACCAAAGGTTAAACAGTGGCCATTGACAGAAGAAAAAATAAAAGCATTAACAGAAATTTGTAAAGAGGAAGAGGAAGGAAAAATCTCAAAAATTGGGCCTGAAAATCCATACAATACTCCAGTATTTATAAAGAAGAGCTGGAGGAAAGATAGAGAGCTCAATAAAAGAACTCAGGACTTTTGGGAAGTTCAATTAGGAATACCACATCCAGCAGGTAAGAAATCAACACTAGATGTGGGAGATGCATATTCAGTTCCTTTAGATGAAAGCTTTAGAAAGTATACTGCATTCACCATACCTAGTACAAACAATACACCAGGAATCAGATATCAGTACAATGTGCTGCCAGGATGGAAAGGATCACCAGCAATATTCCAAAGTAGCATGACA---AAAATCTTAGAACCCTTTAGAATAAAAAATCCAGAAATAGTCCAATACGATGACTTGGTATCTGATTTAGAAATAGAGCAGCACAGAATGAAAATAGAGGAGCTGAGAGCTCATCTAAGCTGGGGGTTTACACCAGACAAGCAGAAGGAACCACTTTGGGGATATGAACTC
>-.-.-.317
CCTCAAATCACTCTTTGGCAACGACCCCTTGTCACAGTAAAAATAGGAGGACAGCTAAGAGAAGCTCTATTAGATACAGGAGCAGATACATTAGAA------GAAATAAATTTGCCAGGAAAATGGAAACCAAAAGGAGGAGGTTTTAAAGTAAGGTATGATCAGATATTTATAGAAATTTGTGGAAAAAAGGCTATAGGTGTGGTAGGACCTACACCTAACATTGGACGAATGACCCAGATTGGTTGTACTTTAAATTTCCCAATTAGTCCTATTGACACTGTACCAGTAACATTAAAGCCAGGAATGGATGGACCAAAGGTTAAACAGTGGCCACTAACAGAAGAAAAAATAAAAGCATTAACAGAAATTTGTAAAGAGGAAGAGGAAGGAAAAATATCAAAAATTGGGCCTGAAAATCCATACAATACTCCAATATTTATAAAAAAGGGCTGGAGGAAAGATAGAGAGCTCAATAAAAGGACTCAGGACTTTTGGGAAGTTCAATTAGGAATACCACATCCAGCAGGTAAGAAATCAACACTAGATGTGGGAGATGCATATTCAGTTCCTTTAGATGAAAGCTTTAGAAAGTATACTGCATTCACCATACCTAGTATAAACAATACACCAGGAATCAGATATCAGTACAATGTGCTGCCAGGATGGAAAGGATCACCAGCAATATTCCAGAGTAGCATGACA---AAGATCTTAGAGCCCTTTAGAAAAAAAAATCCAGACATGATCCAGTACGATGATTTGGTATCTGATTTAGAAATAGGGCAGCACAGAGCAAAAATAGAGGAGCTAAGAGCTCATCTAAGCTGGGGATTTACACCAGACAAGCAGAAGGAACCACTTTGGGGATACGAACTC
>-.-.-.322
CCTCAAATCACTCTTTGGCARCGACCCCTTGTCACAGTAAAAATAGGGGGACAGCTGAAAGAAGCTCTATTAGATACAGGAGCAGATACATTAGAA------GATATAAATTTGCCAGGAAAATGGAAACCAAAAGGAGGAGGTTTTAAGGTAAGGTATGATCAGATACTTATAGAAATTTGTGGAAAAAAGGCTATAGGTGTAGTAGGACCTACACCTAACATTGGACGAATGACTCAGATTGGTTGTACTTTAAATTTCCCAATTAGTCCTATTGACACTGTACCAGTAACATTAAAGCCAGGGATGGATGGACCAAAGGTYAAACAATGGCCATTAACAGAAGAAAAAATAAAAGCATTAACAGAAATTTGTAAAGAGGAAGAGGAAGGAAAAATYTCAAAAATTGGGCCTGAAAAYCCATACAATACTCCAGTATTTATAAAGAAGAGYTGGAGGAAAGATAGAGAGCTCAATAAAAGAACTCAGGACTTTTGGGAAGTTCAATTAGGAATACCGCATCCAGCAGGTAAGAAATCAACACTAGATGTGGGAGATGCATATTCAGTCCCTTTAGATGAAAGCTTTAGRAARTATACTGCATTCACCATACCTAGTGTAAACAATACACCAGGAATTAGATATCAGTACAATGTGCTRCCAGGATGGAAAGGATCACCGGCAATATTCCAGAGTAGCATGACA---AAAATCTTGGAGCCCTTTAGAATAAAAAATCCAGAAATGATCCAATACGATGACTTGGTATCTGAYTTAGAAATAGGGCAGCACAGRATAAAAATAGARGAGCTRAGAGCBCATCTAAGCTGGGGRTTTACACCAGACAAGCAGAAGGAACCACTTTGGGGATATGAACTC
>-.-.-.326
CCTCAAATCACTCTTTGGCGACGACCCCTTGTCACAGTAAAAATAGGGGGACAGCTAAAAGAAGCTCTATTAGATACAGGAGCAGATACACTAGAA------GATATAAATTTGCCAGGAAAATGGAAACCAAAAGGAGGAGGTTTTAAGGTAAGGTATGATCAGATACTTATAGAAATTTGTGGAAAAAAGGCTATAGGTGTGGTAGGACCTACACCTAACATTGGACGAATGACTCAGATTGGTTGTACTTTAAATTTCCCAATTAGTCCTATTGACACTGTACCAGTAACATTAAAGCCAGGAATGGATGGACCAAAGGTTAAACAGTGGCCATTGACAGAAGAAAAAATAAAAGCATTAACAGAAATTTGTAAAGAGGAAGAGGAAGGAAAAATCTCAAAAATTGGGCCTGAAAATCCATACAATACTCCAATATTTATAAAGAAAGGCTGGAGGAAAGATAGAGAGCTTAATAAAAGAACTCAGGACTTTTGGGAAGTTCAATTAGGAATACCGCATCCAGCAGGTAAGAAATCAACACTGGATGTAGGAGATGCATATTCAGTTCCTTTAGATGAAAACTTTAGAAAGTATACTGCATTCACCATACCTAGTAGRAACAATACACCAGGAATCAGATATCAGTACAATGTGCTGCCAGGATGGAAAGGRTCACCRGCAATATTCCAGAGTAGCATGACA---AAAATCTTAGAGCCCTTTAGAATAAAAAATCCAGAAATGATCCAATACGATGACTTGGTATCTGATTTAGAAATAGGGCAGCACAGAGCAAAAATAGAGGAGCTAAGAGCTCATTTAAGCTGGGGRTTTACACCAGACAAGCAGAAGGAACCACTTTGGGGATATGAACTC
>-.-.-.328
CCTCAAATCACTCTTTGGCAACGACCCCTTGTCACAATAAAAATAGGAGGACAGCTGAAAGAAGCTCTATTAGATACAGGAGCAGATACATTAGAA------GATATAAATTTGCCAGGAAAATGGAAACCAAAAGGAGGAGGTTTTAAGGTAAGGTATGATCAGATACTTATAGAAATTTATGGAAAAAAGGCTATAGGTGTGGTAGGACCTACACCTAACATTGGACGAATGACTCAGATTGGTTGTACTTTAAATTTCCCAATTAGTCCTATTGACACTGTACCAGTAACATTAAAGCCAGGAATGGATGGACCAAAGGTTAAACAATGGCCATTGACAGAAGAAAAAATAAAAGCATTAACAGAAATTTGTAAAGAGGAAGAGGAAGGAAAAATCTCAAAAATTGGGCCTGAAAATCCATACAATACTCCAGTATTTATAAAGAAGAGCTGGAGGAAAGATAGAGAGCTCAATAAAAGAACTCAGGACTTTTGGGAAGTTCAATTAGGAATACCGCATCCAGCAGGTAAGAAATCAACACTAGATGTGGGAGATGCATATTCAGTTCCTTTAGATGAAAGCTTTAGAAAGTATACTGCATTCACCATACCTAGTATAAACAATACACCAGGAATCAGATATCAATACAATGTGCTGCCAGGATGGAAAGGATCACCAGCAATATTCCAGAGTAGCATGACA---AGAATCTTAGAGCCCTTTAGAATAAAAAATCCAGAAATGATCCAATACGATGACTTGGTATCTGATTTAGAAATAGGGCAGCACAGAACAAAAATAGAGGAGCTAAGAGCTCATCTAAGCTGGGGATTTACRCCAGACAAGCAGAAGGAACCACTTTGGGGATATGAACTC
>-.-.-.33
CCTCAAATCACTCTTTGGCAGCGACCCCTTGTCACAGTAAAAATAGGAGGACAGCTGAAAGAAGCTCTATTAGATACAGGAGCAGATACATTAGAA------GATATAAATTTGCCAGGAAAATGGAAACCAAAAGGAGGAGGTTTTAARGTAAGGTATGATCAGATACTTATAGAAATTTGTGGAAAAAAGGCTATAGGTGTAGTAGGACCTACACCTAACATTGGRCGAATGACTCAGATTGGTTGTACTTTAAATTTCCCAATTAGTCCTATTGACACTGTACCAGTAACATTAAAGCCAGGAATGGATGGACCAAAGGTTAAGCAGTGGCCATTGACCGAAGAAAAAATAAAAGCCTTAACAGAAATTTGTGAAGAGGAAAAGGAAGGAAAAATCTCAAAAATTGGGCCTGAAAATCCATACAATACTCCAGTATTTATAAAGAAGAGCTGGAGGAAAGACAGAGAGCTCAATAAAAGAACTCAGGACTTTTGGGAAGTTCAATTAGGAATACCGCATCCAGCAGGTAAGAAATCAACACTAGATGTGGGAGATGCATATTCAGTTCCTTTAGATGAAAGCTTTAGAAAGTATACTGCCTTTACCATACCTAGCATAAACAATACACCAGGAATCAGATATCAGTACAATGTGCTGCCAGGATGGAAAGGATCACCRGCAATATTCCAGTGTAGCATGACA---AAAATCCTAGAGCCCTTTAGAATAAAAAATCCAGAAATAATCCAATACGATGACTTGGTATCTGATTTAGAAATAGGGCAGCACAGAATAAAARTAGAGGAGCTAAGAAGTCATCTAAGCTGGGGATTTACACCAGATAAGCAGAAGGAACCACTCTGGGGATATGAACTC
>-.-.-.334
CCTCAAATCACTCTTTGGCAACGACCCCTTGTCACAGTAAAAGTAGAAGGACAGCTGAAAGAAGCTCTATTAGATACAGGAGCAGATACATTAGAA------GATATAAATTTGCCAGGAAAATGGAGACCAAAAGGAGGAGGTTTTAAGGTAAGATATGATCAGATACTTATAGAAATTTGTGGAAAAAGGGCTATAGGTGTGGTAGGACCTACACCTAACATTGGACGAATGACTCAGATTGGTTGTACTTTAAATTTCCCAATTAGTCCTATTGACACTGTACCAGTAACATTAAAACCAGGAATGGATGGACCAAAGGTTAAACAGTGGCCATTGACAGAAGAGAAAATAAAAGCATTAACAGAAATTTGTAAAGAGGAAGAGGAAGGAAAAATCTCAAAAATTGGGCCTGAAAATCCATACAATACTCCAGTATTTATAAAGAAGAGCTGGAGGAAAGATAGAGAGCTCAATAAAAGAACTCAGGACTTTTGGGAAGTTCAATTAGGAATACCGCATCCAGCAGGTAAGAAATCAACACTAGATGTGGGAGATGCATATTCAGTTCCTTTAGATAAAAACTTTAGAAAGTATACTGCATTCACAATACCTAGTATAAACAATACACCAGGAATCAGRTATCAGTACAATGTGCTGCCAGGATGGAAAGGATCACCGGCAATATTCCAGAGTAGCATGACA---AAAATCTTAGAGCCCTTTAGAATAAAAAATCCAGAAATGATCCAATACGATGACTTGGTATCTGATTTAGAAATAGGGCAGCACAGAATAAAAATAGAGGAGCTAAGAGCTCATCTAAACTGGGGATTTACACCAGACAAGCAGAAGGAACCACTTTGGGGATATGAACTC
>-.-.-.348
CCTCAAATCACTCTTTGGCAACGACCCCTTGTCACAGTAAAAATAGRAGGACAGCTGAAAGAAGCTCTATTAGATACAGGAGCAGATACATTAGAA------GATATAAATTTGCCAGGAAAATGGAAACCAAAAGGAGGAGGTTTTAAAGTAAGGTATGATCAGATACTTATAGAAATTTGTGGRAAAAAGGCTRTAGGTGTGGTAGGACCTACACCTAACATTGGACGAATGACTCAGATTGGTTGTACTTTAAATTTCCCAATTAGTCCTATTGACACTGTACCAGTAACATTAAAGCCAGGAATGGATGGACCAAAGGTTAAACAGTGGCCATTGACAGAAGAAAAAATAAAAGCATTAACAGAAATTTGTAAAGAGGAAGAGGAAGGAAAAATCTCAAAAATTGGGCCTGAAAATCCATACAATACTCCAGTATTTATAAAGAARAGYTGGAGRAAAGATAGAGAACTCAATARAAGAACTCAGGACTTTTGGGAAGTTCAATTAGGAATACCKCATCCAGCAGGTAAGAAATCRACRCTAGATGTGGGAGATGCATATTCAGTTCCTYTAGATGAAARCTTTAGAAAGTATACTGCATTCACCATACCTAGTATAAACAATACACCAGGAATCAGATATCAGTACAATGTGCTGCCAGGATGGAAAGGATCACCRGCAATATTCCARAGTAGCATGACA---AAAATCTTAGAGCCCTTTAGAATAAAAAATCCAGAAATRATTCAATACGATGACTTGGTATCTGATTTAGAAATAGGGCAGCACAGAACAAAAATAGAGGAGCTAAGAGCTCATCTAAGCTGGGGRTTTACGCCAGACAAGCAGAAGGAACCACTTTGGGGATATGAACTC
>-.-.-.352
CCTCAAATCACTCTTTGGCAACGACCCATTGTCACAGTGAGAGTAGGAGGACAGCTGAGAGAAGCTCTATTAGATACAGGAGCAGATACATTAGAA------GATATAAATTTGCCAGGAAAATGGAAACCAAAAGGAGGAGGTTTTAAGGTAAAGTATGATCAGATACTTATAGAAATTTGTGGAAAAAAGGCTATAGGTGTGGTAGGACCTACACCTAACATTGGACGAATGACTCAGATTGGYTGTACTTTAAATTTCCCAATTAGTCCTGTTGACACTGTACCAGTAAMATTAAARCCAGGAATGGATGGACCAAAGGTTAAACAGTGGCCATTGACAGARGAAAAAATAAAAGCATTAACAGAAATTTGTGAAGAGGAAAAGGAAGGAAAAATTTCAAAAATTGGGCCTGAAAATCCATACAATACTCCAGTATTTATAAAGAAGAGCTGGAGGAAAGACAGAGAGCTCAATAAAAGAACTCAGGACTTTTGGGAAGTTCAATTAGGAATACCACATCCAGCRGGTAAGAAATCAACACTAGATGTGGGAGATGCATATTCAGTTCCTTTAGATGAAAGCTTTAGAAAGTATACTGCATTCACCATACCTAGTGTAAACAATACACCAGGAATCAGATATCAGTACAATGTGCTGCCAGGATGGAAAGGATCACCAGCAATATTCCAATGTAGCATGACA---AAAATYTTAGAGCCCTTTAGAATAAAAAATCCAGAAATAATCCAATACGATGACTTGGTATCTGATTTAGAAATAGGGCAGCACAGAGAAAAAATAGAGGAACTAAGAGCTCATCTAAGCTGGGGATTTACCCCAGACAAGCAGAAGGAACCMCTKTGGGGATATGAACTC
>-.-.-.353
CCTCAAATCACTCTTTGGCAACGACCCCTTGTCACAATAAAAATAGGAGGACAGCTAAAAGAAGCTCTATTAGATACAGGAGCAGATACATTAGAA------GATATAAATTTGCCAGGAAAATGGAAGCCAAAAGGAGGAGGTTTTAAAGTAAGGTATGATCAGATACTTATAGAAATTTGTGGAAAAAAGGCTATAGGTGTAGTAGGACCTACACCTAACATTGGACGAATGACTCAGATCGGTTGTACTTTAAATTTCCCAATTAGTCCTATTGACACTGTACCAGTAACATTAAAGCCAGGAATGGATGGACCAAAGGTTAAACAGTGGCCATTGACAGAAGAAAAAATAAAAGCATTAACAGAAATTTGTAAAGAGGAAGAGGAAGGAAAAATCTCAAAAATTGGGCCTGAGAATCCATATAATACTCCAATATTTATAAAGAAGAGCTGGAGGAAAGATAGAGAGCTCAATAAAAGAACTCAGGACTTTTGGGAAGTTCAATTAGGAATACCGCATCCAGCAGGTAAGAAATCAACACTAGATGTGGGAGATGCATATTCAGTTCCTTTAGATGAAAGCTTTAGAAAGTACACTGCATTCACCATACCTAGTATAAACAATACACCAGGAATCAGATATCAGTACAATGTGCTGCCTGGATGGAAAGGATCACCAGCAATATTCCAGAGTAGCATGACA---AAAATCTTAGAGCCCTTTAGAATAAAAAATCCAGAAATAATCCAATACGATGACTTGGTATCTGATTTAGAAATAGGGCAGCACAGAATAAAGATAGAGGAGCTAAGAGCTCATCTAAGCTGGGGATTTACACCAGACAAGCAGAAGGAACCACTTTGGGGATATGAACTC
>-.-.-.355
CCTCAAATCACTCTTTGGCAACGACCCATTGTCACAGTAAAAGTAGAAGGACAGCTGAAAGAAGCTCTAYTAGATACAGGAGCAGATACATTAGAA------GATATAAATTTGCCAGGAAAATGGAAACCAAAAGGAGGAGGTTTTAAAGTAAGGTATGATCAGATACTTATAGAAATTTGTGGAAAAAAGGCTATAGGTGTAGTAGGACCTACACCTAACATTGGACGAATGACTCAGATTGGTTGTACTTTAAAT---CCAATTAGTCCTATTGACACTGTACCAGTAAAATTAAAGCCAGGAATGGATGGGCCAAAGGTTAAACAGTGGCCATTGACAGAAGAAAAAATAAAAGCATTAACAGAAATTTGTAAAGAGGAAGAGGAAGGAAAGATCTCAAAAATTGGACCTGAAAATCCATACAATACTCCAGTATTTATAAAGAAGAGTTGGAGGAAAGATAGAGAACTCAATAAAAGAACTCAGGACTTTTGGGAAGTTCAATTAGGAATACCACATCCAGCAGGTAAGAAGTCAACACTAGATGTGGGAGATGCATATTCAGTTCCTTTAGATGAAAGCTTTAGAAAGTATACTGCATTCACCATACCTAGTATAAATAATACACCAGGAATCAGATATCAGTACAATGTGCTGCCAGGATGGAAAGGATCACCAGCAATATTCCAGAGTAGCATGACR---AAAATCTTAGAGCCCTTTAGAATAAAAAATCCAGAAATAATCCAATACGATGACTTGGTATCTGATTTAGAAATAGGGCAGCACAGAACAAAAATAGAGGAACTAAGAGCTCATCTAAGCTGGGGATTTACCCCAGACAAGCAGAAGGAACCACTTTGGGGATATGAACTC
>-.-.-.357
CCTCAAATCACTCTTTGGCAACGACCCCTTGTCACAGTGAAAGTAGGAGGACAGCTGAAAGAAGCTCTATTAGATACAGGAGCAGATACATTAGAA------GATATAAATTTGCCAGGAAAATGGAAACCAAAAGGAGGAGGTTTTAAGGTAAGATATGATCAGATACTTATAGAAATTTGTGGAAAAAAGGCTATAGGTGTAGTAGGACCTACACCTAACATTGGACGAATGACTCAGATTGGTTGTACTTTGAATTTCCCAATTAGTCCTATTGAAACTGTACCAGTAAAATTAAAGCCAGGAATGGATGGACCAAAGGTTAAACAGTGGCCATTGACAGAAGAAAAAATAAAAGCATTAACAGAAATTTGTAAAGAGGAAGAGGAAGGAAAAATTTCAAAAATTGGGCCTGAAAATCCATACAATACTCCAGTATTTATAAAGAAGAGCTGGAGAAAAGATAGAGAGCTCAATAAAAGAACTCAGGATTTTTGGGAAGTTCAACTGGGAATACCACATCCAGCAGGTAAGAAATCAACACTAGATGTGGGAGATGCATATTCAGTTCCTTTAGATGAAAGCTTTAGAAAGTATACTGCATTCACCATACCTAGTACAAACAATACACCAGGAATCAGATATCAGTACAATGTGCTGCCAGGATGGAAAGGATCACCGGCAATATTCCAGTGTAGCATGACA---AAAATCTTAGAGCCCTTTAGAATAAAAAATCCAGAAATAATCCAATACGATGACTTAGTATCTGATTTAGAAATAGGGCAGCACAGAATAAAAATAGAAGAGCTAAGAGCTCATCTTAGCTGGGGATTTACACCAGACAAGCAGAAGGAACCACTTTGGGGATATGAACTC
>-.-.-.358
CCTCAAATCACTCTTTGGCAACGACCCCTTGTYACAGTAAAAATAGRAGGGCAGCTRAARGAAGCCCTATTAGACACAGGRGCAGATACATTAGAA------GATATAAATTTGCCAGGAAAATGGAAACCAAGAGGAGGAGGTTTTAAAGTAAGGTATGATCAGRTACTTATAGAAATTTGTGGAAAAAAGGCTATAGGTGTAGTAGGACCTACACCTAACATTGGACGAATGACTCAGATTGGTTGTACTTTAAATTTCCCAATTAGTCCTATTGACACTGTACCAGTAACATTAAAGCCAGGAATGGATGGACCAAAGGTTAAACAGTGGCCATTGACAGAAGAAAAAATAAAAGCATTAACAGAAATTTGTGAAGAGGAAAAGGAAGGAAAAATCTCAAAAATTGGGCCTGAAAATCCATATAATACTCCAGTATTTATAAAGAAGAGCTGGAGGAAAGATAGAGAGCTCAATAAAAGAACTCAGGACTTTTGGGAAGTTCAATTAGGAATACCACATCCAGCGGGTAAGAAATCAACACTAGATGTGGGAGATGCATACTCAGTCCCTTTAGATGAAARCTTTAGAAAGTATACTGCATTCACCATACCTAGTATAAATAATACACCAGGAATCAGATATCAGTACAATGTGCTGCCAGGATGGAAAGGATCACCAGCAATATTCCAGAGTAGCATGACA---AAAATCTTAGAGCCCTTTAGAAYAAAAAATCCAGAAWTGATCCAATACGATGACTTAGTGTCTGATTTAGAAATAGGGCAGCACAGAGCAAAAATAGAGGAGCTAAGAGCTCATCTAAGCTGGGGRTTTACACCAGACAAGCAGAAGGAACCACTTTGGGGATATGAACTC
>-.-.-.359
CCTCAAATCACTCTTTGGCAACGACCCCTTGTCACARTAAAAGTAGGAGGWCAGCTGAGAGAAGCTCTATTAGATACAGGAGCAGATACATTAGAA------GATATAAATTTGCCAGGRAAATGGAAACCAAAAGGAGGAGGTTTTAAAGTAAGGTATGATCAGATACTTATAGAAATYTGTGGAAAAAAGGCTATAGGTGTGGTAGGACCTACACCTAACATTGGACGAATGACTCAGATTGGTTGTACTTTAAATTTTCCAATTAGTCCTATTGACACTGTACCAGTAACATTAAAGCCAGGAATGGATGGACCAAAGGTTAAACAGTGGCCATTGACAGAAGAAAAAATAAAAGCATTAACAGAAATTTGTARGGAAGAAAAGGAAGGAAAAATYTCAAAAATTGGGCCTGAAAATCCATATAATACTCCAGTATTTATAAAGAAGAGCTGGAGGAAAGATAGAGAGCTCAATAAAAGAACTCAGGACTTTTGGGAAGTACAATTAGGAATACCGCATCCAGCAGGAAAGAAATCAACACTAGATGTGGGAGATGCATATTCAGTCCCTTTAGATGAAAGCTTTAGAAAGTATACTGCATTCACCATACCTAGTATAAACAATACACCAGGAATCAGATATCAGTACAATGTGCTACCAGGATGGAAAGGATCTCCGGCAATATTCCAGTGTAGYATGACA---AAAATCTTAGAGCCCTTTAGAAAACAAAATCCAGAAATGATCCAATACGATGACTTGGTATCTGATTTAGAAATAGGGCAGCACAGAACAAAAATAGATGAGCTAAGAGCTCATCTAAGCTGGGGATTTACACCAGACAAGCAGAAGGAACCACTTTGGGGATATGAACTC
>-.-.-.36
CCTCAAATCACTCTTTGGCAACGACCCATTGTCACAGTAAAAATAGAAGGACAGTTGAAAGAAGCTCTATTAGATACAGGAGCAGATACATTAGAA------GATATAAATTTGCCAGGAAAATGGAAACCAAGAGGAGGGGGTTTTAAGGTAAARTATGATCAAATATCTATAGAAATTTGTGGAAAAAAGGCTATAGGTGTGGTAGGACCCACACCTAACATTGGAAGAATGACTCAGATTGGCTGTACTTTAAATTTCCCAATTAGTCCTATTGACACTATACCAGTAACATTAAAACCAGGAATGGATGGACCAAAGGTTAAACAGTGGCCATTGACAGAAGAAAAAATAAAAGCATTAACAGAAATTTGTAAAGAGGAAGAGGAAGGAAAAATCTCAAAAATTGGGCCTGAAAATCCATACAATACTCCAGTATTTATAAGGAAGAGCTGGAGGAAAGATAGAGAGCTCAATAAAAGAACTCAGGACTTTTGGGAAGTTCAATTAGGAATACCACATCCAGCAGGTAAGAAATCAACACTAGATGTGGGAGATGCATATTCAGTTCCTTTAGATGAAAGCTTTAGAAAATATACTGCATTCACCATACCTAGTATAAATAATACACCAGGAGTCAGATATCAGTACAATGTGCTGCCAGGATGGAAAGGATCACCAGCAATATTCCAGAGTAGCATGACA---ARAATCTTAGAGCCCTTTAGAATAAAAAATCCAGAAATGATCCAATACGATGACTTGGTATCTGATTTAGAAATAGGGCAGCACAGAATAAAAATAGAGGAGCTAAGAGCTCATCTAAGCTGGGGATTTACACCAGACAAGCAGAAGGAACCACTTTGGGGATATGAACTC
>-.-.-.362
CCTCAAATCACTCTTTGGCAACGACCCCTTGTCACAGTAAAAATAGGAGGACAGCTRAAAGAAGCTCTATTAGATACAGGAGCAGATACATTAGAA------GATATAAATTTACCAGGAAAATGGAAACCAAAAGGAGGAGGTTTTAAAGTGAGATATGATCAGATACTTATAGAAATTTGTGGAAAAAAGGCTATAGGTGTGGTAGGACCTACACCTAACATTGGGCGAATGACTCAGATTGGTTGTACTTTAAATTTCCCAATTAGTCCTATTGACACTATACCAGTAACATTAAAGCCAGGAATGGACGGACCAAAGGTTAAACAGTGGCCATTAACAGAAGAAAAAATAAAAGCATTAACAGAAATTTGTAAAGARGAAGAGGAGGGAAAAATCTCAAAAATTGGGCCTGAAAATCCATACAATACTCCAGTATTTATAAAGAAGAGCTGGAGGAAAGATAGAGAGCTCAATAAAAGAACTCAGGACTTTTGGGAAGTTCAATTAGGAATACCGCATCCAGCAGGTAAGAAATCAACACTAGATGTGGGAGATGCATATTCAGTTCCTTTAGATGAAAGCTTTAGAAAGTATACTGCATTCACCATACCTAGTATAAACAATACACCAGGAATCAGATATCAATACAATGTGCTGCCAGGATGGAAAGGATCACCGGCAATATTCCAGAGTAGCATGACA---AAAATTTTAGAGCCCTTTAGAATAAAAAATCCAGAAATAATCCAATACGATGACTTGGTATCTGATTTAGAAATAGGGCAGCACAGAACAAAGATAGAGGAGCTAAGAGCTCATCTAAGCTGGGGATTTACACCAGATAAGCAGAAGGAACCACTTTGGGGA---------
>-.-.-.363
CCTCAAATCACTCTTTGGCAACGACCCCTTGTCACAGTAAAAATAGGAGGACAGCTAAAAGAAGCTCTATTAGATACAGGAGCAGATACATTAGAA------GATATAAATTTGCCAGGAAAATGGAAACCAAAAGGAGGAGGTTTTAAAGTAAGGTATGATCAGATACTTATAGAAATTTGTGAAAAAAAGGCTATAGGTGTAGTAGGACCTACACCTAACATTGGACGAATGACTCAGATTGGTTGTACTTTAAATTTCCCAATTAGTCCTATTGACACTGTACCAGTAACATTAAAGCCAGGAATGGATGGACCAAAGGTTAAACAATGGCCATTGACAGAAGAAAAAATAAAAGCATTAACAGAAATTTGTAAAGAGGAAGAGGAAGGAAAAATTTCAAAAATTGGGCCTGAAAATCCATATAATACTCCAGTATTTATAAAGAAGAGCTGGAGAAAAGATAGAGAGCTCAATAAAAGAACTCAGGACTTTTGGGAAGTTCAATTAGGAATACCGCATCCAGCAGGTAAGAAATCAACACTAGATGTGGGAGATGCATATTCAGTTCCTCTAGATGAAAGCTTTAGAAAGTATACTGCATTCACCATACCTAGTATAAACAATACACCAGGAATCAGATATCAGTACAATGTGCTGCCAGGATGGAAAGGATCACCGGCAATATTCCAGAGTAGCATGACA---AAAATCTTAGAGCCCTTTAGAATAAAAAATCCAGAAATGATCCAATACGATGACTTAGTATCTGATTTAGAAATAGGACAGCACAGAACAAAGRTAGAGGAGCTAAGAGCTCATCTAAGCTGGGGATTTACACCAGACAAGCAGAAGGAACCACTTTGGGGATATGAACTC
>-.-.-.365
CCTCAAATCACTCTTTGGCAACGACCCCTTGTCACAGTAAAAATAGGAGGACAGCTAAGAGAAGCTCTATTAGATACAGGAGCAGATACATTAGAA------GADATAAATTTGCCAGGAAAATGGAAGCCAAAAGGAGGAGGTTTTAAAGTAAGGTATGATCAAATACTTATAGAAATTTGTGGAAAAAAGGCTATAGGTGTGGTAGGACCTACACCTAACATTGGACGAATGACTCAGATTGGTTGTACTTTAAATTTCCCAATTAGTCCTATTGACACTGTACCAGTAACATTAAAACCAGGAATGGATGGGCCAAAGGTTAAACAGTGGCCATTGACAGAAGAAAAAATAAAAGCATTAACAGAAATTTGTAAAGAGGAAGAGGAAGGAAAAATTTCAAAAATTGGGCCTGAAAATCCATACAATACTCCAGTGTTTATAAAGAAGAGCTGGAGAAAAGATAGAGAACTCAATAAAAGAACTCAGGACTTTTGGGAAGTTCAATTAGGAATACCTCATCCAGCAGGGAAGAAATCAACACTAGATGTGGGAGATGCATATTCAGTTCCTCTAGATGAAAGCTTTAGAAAGTATACTGCATTCACCATACCTAGTATAAACAATACACCAGGAATCAGATATCAGTACAATGTGCTGCCAGGATGGAAAGGATCGCCAGCAATATTCCAGAGTAGCATGACA---AAAATCTTAGAGCCCTTTAGAATAAAAAATCCAGAAATGATCCAATACGATGACCTGGTATCTGATTTAGAAATAGGGCAGCACAGAACAAAAGTAGAAGAGCTAAGAAAGCATCTAAGCTGGGGATTTACACCAGACAAGCAGAAGGAACCACTTTGGGGATATGAACTC
>-.-.-.367
CCTCAAATCACTCTTTGGCAACGACCCATTGTCACAGTAAAAATAGRAGGACAGCTGAAAGAAGCTCTATTAGATACAGGAGCAGATACATTAGAA------GATATAAATTTGCCAGGAAAATGGAAACCAAAAGGAGGAGGTTTTAAGGTAAGGTATGATCAGATACTTATAGAAATTTGTGGAAAAAAGGCTATAGGTGTGGTAGGACCTACACCTAACATTGGACGAATGACTCAGATTGGTTGTACTTTAAATTTCCCAATTAGTCCTATTGACACTGTACCAGTAAMATTAAAGCCAGGAATGGATGGACCAAAGRTCAAACAGTGGCCATTGACAGAAGAAAAAATAAAAGCATTAACAGAAATTTGTAAAGAGGAAGAGGAAGGAAAAATCTCAAAAATTGGGCCTGAAAATCCATACAATACTCCAATATTTATAAAGAAGAGYTGGAGGAAAGATAGAGAGCTCAATAAAAGAACTCAGGATTTTTGGGAAGTTCAATTAGGAATACCRCATCCAGCAGGWAAGAAATCAACACTAGATGTGGGAGATGCATATTCAGTTCCTTTAGATGAAAGCTTTAGAAAGTATACTGCATTCACCATACCTAGTATAAACAATACACCAGGAATCAGATATCAGTACAATGTACTGCCAGGATGGAAAGGATCACCAGCAATATTCCAGAGTAGCATGACG---AAAATCTTAGAGCCCTTTAGAATAAAAAATCCAGAAATAATCCAATATGATGACTTRGTATCTGATTTAGAAATAGGGCAGCACAGAACAAAAATAGAGGAGCTAAGAGCTCATCTAAGCTGGGGATTTACACCAGACAAGCAGAAGGAACCACTTTGGGGATATGAACTC
>-.-.-.369
CCTCAAATCACTCTTTGGCAACGACCCMTTGTCACAGTAAAAATAGGAGGACAGCTGAAAGAAGCYCTATTAGATACAGGAGCAGATACATTAGAA------GATATAAATTTGCCAGGAAAATGGAAACCAAAAGGAGGAGGTTTTAARGTAAGGTATGATCAGATACTTATAGAAATTTGTGGAAAAARGGCTATAGGTGTRGTAGGACCTACACCTAACATTGGACGAATGACTCAGATTGGTTGTACTTTAAATTTCCCAATTAGTCMTATTGACACTGTACCAGTAACATTAAAGCCAGGAATGGATGGACCAAAGGTCAAGCAGTGGCCATTGACCGAAGAAAAAATAAAAGCCTTAAYAGAAATTTGTACAGAGGAAAAGGAAGGAAAAATTTCAAAAATTGGGCCTGAAAATCCATACAATACTCCAGTATTTATAAAGAAGAGCTGGAGRAAAGACAGAGAGCTCAATAAAAGAACTCAGGACTTTTGGGAAGTTCAATTAGGAATACCRCATCCAGCAGGTAAGAAATCAACACTAGATGTGGGAGATGCATATTCAGTTCCTTTAGATGAAAATTTYAGAAAGTATACTGCATTTACCATACCTAGTACAAACAATACACCAGGAATCAGATATCAGTACAATGTGCTGCCAGGATGGAAAGGATCACCAGCAATATTCCAGTGTAGCATGACA---AAAATCTTAGAGCCCTTTAGAATAAAAAATCCAGAAATAATCCAATACGATGACTTGGTATCTGATTTAGAAATAGGGCAGCACAGAACAAAAGTAGAGGAACTAAGAAGTCATCTRAGCTGGGGGTTTACACCAGATAAGCAGAAGGAACCACTTTGGGGATATGAACTC
>-.-.-.37
CCTCAAATCACTCTTTGGCAACGACCCCTTGTCACAGTAAAAATAGGAGGRCAGYTGARAGAAGCTCTATTAGATACAGGAGCAGATACATTAGAA------GATATARATTTGCCAGGAAAATGGAAACCAAAAGGAGGAGGTTTTAARGTAAGGTATGATGAAATACTTATAGAAATTTGTGGAAAAAGGGCWATAGGTGTGGTAGGACCTACACCTAACATTGGAMGAATGACTCAGATTGGTTGTACTTTAAATTTCCCMATTAGTCCTATTGACACTGTACCAGTAACATTAAAGCCAGGAATGGATGGACCAARGGTTAAACAGTGGCCATTGACAGAAGAAAAAATAAAAGCATTAACAGAAATTTGTAAAGAGGAAGAGGAAGGAAAAATYTCAAAGATTGGGCCTGAAAATCCATACAATACTCCAGTATTTATAAAGAAAAGCTGGAGGAAAGATAGAGAGCTCAATAARAGAACTCAGGACTTTTGGGAAGTTCAATTAGGAATACCGCATCCAGCAGGTAAGAAATCAACACTAGATGTGGGAGATGCATATTCAGTTCCTTTAGATAAAAGCTTTAGAAAGTATACTGCATTCACCATACCTAGTATAAACAATACACCAGGAATCAGATATCAGTACAATGTGCTGCCAGGATGGAAAGGATCACCRGCAATATTCCAGAGTAGCATGACA---CAAATCTTAGAGCCCTTTAGAAGAAAAAATCCTGAAATRATCCAATACGATGATTTGGTATCTGATTTAGAAATAGGGCAGCACAGAATAAAAATAGAGGAGCTRAGAGCTCATCTAAGCTGGGGATTTACACCAGACAAGCAGAAGGAACCACTTTGGGGATATGAACTC
>-.-.-.372
CCTCAAATCACTCTTTGGCAACGACCTCTTGTCACAGTAAAAATAGGAGGACAGCTGAGAGAAGCTCTATTAGATACAGGAGCAGATACATTAGAA------GATATAAATTTGCCAGGAAAATGGAAACCAAAAGGAGGAGGTTTTAAGGTAARGTATGATCAGATACTTATAGAAATTTGTGGAAAAAAGGCTATAGGTGTGGTAGGACCTACACCTAACATTGGACGAATGACTCAGATTGGTTGTACTTTAAATTTCCCAATTAGTCCYATTGACACTGTACCAGTAACATTAAAGCCAGGAATGGATGGACCAAAGGTTAAACAATGGCCATTGACAGAAGAAAAAATAAAAGCATTAACAGAAATTTGTAAASMAGAAGAGGAAGGAAAAATCTCAARAATTGGGCCTGAAAATCCATACAATACTCCAGTATTTATAAAGAAGAGCTGGAGAAAAGATAGAGAACTCAATAAAAGAACTCAGGATTTTTGGGAAGTTCAATTAGGAATACCGCATCCAGCAGGRAAGAAATCAACACTAGATGTGGGAGATGCATATTCAGTCCCTTTAGATGAAAGCTTTAGAAAGTATACTGCATTCACCATACCTAGTACAAACAATACACCAGGAATCAGATATCAGTACAATGTGCTGCCAGGATGGAARGGATCACCGGCAATATTCCAGTGTAGCATGACA---AAAATCTTAGAGCCCTTTAGAAYRAAAAATCCAGAAATGATCCAATACGATGACTTGGTATCTGATTTAGAAATAGGGCAGCACAGAACAAAAATAGARGAGCTAAGGGCTCATCTAAGCTGGGGRTTTACACCAGACAARCAGAAGGAACCACTTTGGGGATATGAACTC
>-.-.-.373
CCTCAAATCACTCTTTGGCAACGACCCCTTGTCACAGTAAAAATAGGAGGACAGCTGAGAGAAGCTCTATTAGATACAGGAGCAGATACATTAGAA------GAGATAAATTTGCCAGGAAAATGGAAACCAAAAGGAGGAGGTTTTAAGGTAAGGTATGATCAGATACTTATAGAAATTTGTGGAAAAAAGGCTATAGGTGTAGTAGGACCTACACCTAACATTGGAAGAATGACTCAGATTGGTTGTACTTTAAATTTCCCAATTAGTCCTATTGAAACTGTACCAGTAACATTAAAGCCAGGGATGGATGGACCAAAGRTTAAACAGTGGCCATTGACAGAAGAAAAAATAAAAGCATTAACAGAAATTTGTAAAGAGGAAGAGGAAGGAAAAATCTCAAAAATTGGGCCTGAAAATCCATACAATACTCCAGTATTTATAAGAAAGAGCTGGAGAAAGGATAGAGAGCTCAATAAAAGAACTCAGGACTTTTGGGAAGTTCAATTAGGAATACCGCATCCAGCAGGTAAGAAATCAACACTAGATGTGGGAGATGCATATTCAGTTCCTTTAGATGAAAGCTTTAGAAAGTATACTGCATTCACCATACCTAGTATAAACAATACACCAGGAACCAGATATCAGTACAATGTGCTGCCAGGATGGAAAGGATCACCAGCAATATTCCAAAGTAGCATGATA---AAAATTTTAGAGCCCTTTAGAATAAAAAATCCAGACATAATCCAATACGATGACTTGGTATCTGATTTAGAAATAGAGCAGCACAGAATAAAAATAGAGGAACTAAGAGCTCATCTAAGCTGGGGGTTTACACCAGACAAGCAGAAGGAACCACTTTGGGGATATGAACTC
>-.-.-.374
CCTCAAATCACTCTTTGGCAACGACCCGTTGTCACAGTAAAAGTAGGAGGACAGCTAAAAGAAGCTCTATTAGATACAGGAGCAGATACATTAGAA------GATATAAATTTGCCAGGAAAATGGAAGCCAAAAGGAGGAGGTTTTAAGGTAAGGTATGATCAGATACTTATAGAAATTTGTGGAAAAAAGGCTGTCGGTGTGGTAGGACCTACACCTAACATTGGACGAATGACTCAGATTGGTTGTACTTTAAATTTCCCAATTAGTCCTATTGAAACTGTACCAGTAACATTAAAGCCAGGAATGGATGGGCCAAAGGTTAAACAGTGGCCATTGACAGAAGAAAAAATAAAAGCATTAACAGAAATTTGTAARGAGGAAGARGAAGGAAAAATCTCAAAAATTGGGCCTGAAAATCCATACAATACTCCAATATTTATAAAGAAGGGCTGGAGGAAAGATAGAGAGCTCAATAAAAGGACTCAGGACTTTTGGGAAGTTCAATTAGGAATACCACATCCAGCAGGGAAGAAATCAACACTGGATGTGGGAGATGCATATTCAGTTCCTTTAGATGAAAGCTTTAGAAAGTATACAGCATTCACCATACCTAGCAGAAATAATACACCAGGAATCAGATATCAGTACAATGTGCTACCRGGATGGAAAGGATCACCAGCAATATTCCAGAGTAGCATGACA---AAAATCTTAGAGCCCTTTAGAATAAAAAATCCAGAAATGATCCAATACGATGACTTGGTATCTGATTTAGAAATAGGGCAGCACAGAACAAAAATAGAGGAGCTGARAGCTCATCTAAGCTGGGGGTTTACACCAGACAAGCAGAAGGAACCACTTTGGGGGTATGAACTC
>-.-.-.376
CCTCAAATCACTCTTTGGCAACGACCCCTTGTCACAATAAAAATAGGAGGACAGCTGAAAGAAGCTCTATTAGATACAGGAGCAGATACATTAGAA------GATATAAACTTACCAGGAAAATGGAAACCAAAAGGAGGAGGTTTTAAAGTAAGGTATGATCAGATACTCATAGAAATTTGTGGAAAAAAGGCTATAGGTGTGGTRGGGCCTACACCTAACATTGGACGAATGACTCAGATTGGTTGTACTTTAAATTTCCCAATTAGTCCTATTGACACTGTACCAGTAACATTAAAGCCAGGAATGGATGGACCAAAGGTTAAACAGTGGCCATTGACAGAAGAAAAAATAAAAGCATTAACAGACATTTGTAAAGAGGAAGCGGAAGGAAAAATCTCAAAAATTGGGCCTGAAAATCCATACAATACTCCAATATTTATAAAGAAGGGCTGGAGGAAAGATAGAAARCTCAATAAAAGAACTCAGGACTTTTGGGAAGTTCAATTAGGAATACCGCATCCAGCAGGTAAGARATCAACACTRGATGTGGGAGATGCATATTCAGTTCCTTTAGATGAAAACTTTAGAAAGTATACTGCATTCACCATACCTAGTGTAAACAATACACCAGGAATCAGATATCAGTACAATGTGCTGCCAGGATGGAAAGGATCACCGGCAATATTCCAGAGTAGCATGATA---AAAATCTTAGAGCCCTTTAAAAGAAAAAATCCAGAAATGATCCAATACGATGACTTGGTATCTGATTTAGAAATAGGGCAGCACAGAACAAAAATAGAGGAGYTAAGAGCTCATCTAAGCTGGGGATTTACACCAGACAAGCAAAAGGAACCACTTTGGGGATATGAACTC
>-.-.-.378
CCTCAAATCACTCTTTGGCAACGACCCCTAGTCACAGTAAAAATAGAAGGACAGCTGAAAGAAGCTCTATTAGATACAGGAGCAGATACATTAGAA------GATATAAATTTACCAGGAAAATGGAAACCAAAAGGAGGAGGTTTTAAGGTTAGATATGATCAGATACTTATAGAAATTTATGGAAAAAAGGCTATAGGCGTAGTAGGACCTACACCTAACATTGGACGAATGACCCAGATTGGTTGTACTTTAAATTTCCCAATTAGTCCTATTGATACTGTACCAGTAAAATTAAAGCCAGGAATGGATGGACCAAAGGTTAGACAGTGGCCATTGACAGAAGAAAAAATAAAAGCATTAACAGAAATTTGTAAAGAGGAAGAGGAAGGAAAAATCTCAAAAATTGGGCCTGAAAATCCATACAATACTCCAGTATTTATAAAGAAGAGCTGGAGGAAAGACAGAGAGCTCAATAAAAGAACTCAGGACTTTTGGGAAGTTCAATTAGGAATACCGCATCCAGCAGGTAAGAAATCAACACTAGATGTGGGAGATGCATATTCAGTTCCTTTAGATGAAAGCTTTAGAAAGTATACTGCATTCACCATACCTAGTATAAACAATACACCAGGAATCAGATATCAGTACAATGTGCTGCCAGGATGGAAGGGATCACCAGCAATATTCCAGAGTAGCATGACA---AAAATCTTAGAGCCCTTTAGAATAAAAAATCCAGAAATAATCCAATACGATGACTTGGTATCTGATTTAGAAATAGGGCAACACAGAACAAAAATAGAGGAGCTAAGAGCTCATCTAAGCTGGGGATTTACACCAGACAAGCAGAAGGAACCACTTTGGGGATATGAACTC
>-.-.-.38
CCTCAAATCACTCTTTGGCAACGACCCATTGTCACAGTAAAAATAGAAGGACAGCTGAGAGAAGCTCTATTAGATACAGGAGCAGATACATTAGAA------GATATAAATTTGCCAGGAAAATGGAAACCAAAAGGAGGAGGTTTTAAAGTAAGGTATGATCAGATACTTATAGAAATTTGTGGAAAAAAGGCTATAGGTGTGGTAGGACCTACACCTAACATTGGACGAATGACTCAGATTGGCTGTACTTTAAATTTCCCAATTAGTCCTATTGACACTGTACCAGTAACATTAAAGCCAGGAATGGATGGACCAARGGTTAAGCAATGGCCATTGACAGAAGAAAAAATAAAAGCATTAACAGAAATTTGTAAAGAGGAAGAGGAAGGAAAAATCTCAAAAATTGGGCCTGAAAATCCATACAATACTCCAGTRTTTATAAAGAAGAACTGGAGGAAAGATAGAGAGCTCAATAAAAGAACTCAGGACTTTTGGGAAGTTCAATTAGGAATACCACATCCAGCAGGTAAGAAATCAACACTAGATGTGGGAGATGCATATTCAGTTCCTTTAGATGAAAACTTTAGAAAGTATACTGCATTCACCATACCTAGTATAAACAATACACCAGGAATCAGATATCAATACAATGTGCTGCCAGGATGGAAAGGATCACCAGCAATATTCCAGAGTAGCATGACA---AAAATCTTAGAGCCCTTTAGAATAAAAAATCCAGAAATAATCCAATACGATGACTTGGTATCTGATTTAGAAATAGGGCAGCACAGAGCAAAAATAGAGGAGCTAAGAGCTCAYCTAAGCTGGGGATTTACCCCAGACAAGCAGAAGGAACCACTTTGGGGGTATGAACTC
>-.-.-.380
CCTCAAATCACTCTTTGGCAACGACCCCTTGTCACAGTAAAAGTAGGAGGACAGCTGAAAGAAGCTCTATTAGATACAGGAGCAGATACATTAGAA------GATATAGATTTGCCAGGAAAATGGAAACCAAAAGGAGGAGGTTTTAAGGTAAGATATGATCAGATACTTATAGAAATTTGTGGAAAAAAGGCTATAGGTGTAGTAGGACCTACACCTAACATTGGACGAATGACTCAGATTGGCTGTACTTTAAATTTCCCAATTAGTCCTATTGACACTGTACCAGTAACATTAAAGCCAGGAATGGATGGACCAAAGGTTAAACAGTGGCCATYGACAGAAGAAAAAATAAAAGCATTAACAGAAATTTGTAAAGAGGAAGAGGAGGGAAAAATCTCAAAAATTGGGCCTGAAAATCCATACAATACTCCAGTATTTATAAAGAAGAGCTGGAGGAAAGATAGAGAGCTTAATAAAAGAACTCAGGACTTTTGGGAAGTTCAATTAGGAATACCTCATCCAGCAGGTAAGAAATCAACACTAGATGTGGGAGATGCATATTCAGTTCCTTTAGATGAAAGCTTTAGAAAATATACTGCATTCACCATACCTAGTATAAACAATACACCAGGAATCAGATATCAGTACAATGTGCTGCCAGGATGGAAAGGATCACCAGCAATATTCCAGTGTAGCATGACA---AAAATCTTAGAGCCCTTTAGAACAAAAAATCCAGAATTGATCCAATACGATGACTTGGTATCTGATTTAGAAATAGGGCAGCACAGAGCAAAAATAGAGGAGCTAAGAGCTCATCTAATCTGGGGATTTACTCCAGACAAGCAGAAGGAACCACTTTGGGGGTATGAACTC
>-.-.-.382
CCTCAAATCACTCTTTGGCAACGACCCCTTGTCCCAGTAAAAATAGGAGGACAGCTAAGAGAAGCTCTATTAGATACAGGAGCAGATACATTAGAA------GATATAAATTTGCCAGGAAAATGGAAACCAAAAGGAGGAGGTTTTAAGGTAAGGTATGATCAGATACTTATAGAAATTTGTGGAAAAAAGGCTATCGGTGTAGTAGGACCTACACCTAACATTGGACGAATGACYCAGATTGGTTGTACTTTAAATTTCCCAATTAGTCCTATTGACACTGTACCAGTAACATTAAAGCCAGGAATGGATGGACCAAAGGTTARACAGTGGCCATTGACAGAAGAAAAAATAAAAGCATTAACAGAAATTTGTAAAGAGGAAGAGGAAGGAAAAATCTCAAAAATTGGGCCTGAAAATCCATACAATACTCCARTATTTATAAAGAAGAGCTGGAGAAAAGATAGAGARCTCAATAAAAGAACTCAGGATTTTTGGGAAGTTCAATTAGGAATACCGCATCCAGCAGGTAAGAAATCAACACTAGATGTGGGAGATGCATATTCARTTCCTTTAGATGAAAGYTTTAGAAAATATACTGCATTCACCATACCTAGTGTAAATAATACACCAGGAATCAGATATCAGTACAATGTRCTGCCAGGATGGAAAGGATCACCAGCAATATTCCAGTGTAGCATGACA---AAAATCTTAGAGCCCTTTAGAGCAAAAAATCCAGAAATAATCCAATACGATGACTTGGTATCTGATTTAGAAATAGGGCAGCACAGAATMAAAGTAGAGGAGCTAAGAGCTCATCTAAGMTGGGGATTTACACCAGACAAGCAGAAGRAACCACTYTGGGGATATGAACTC
>-.-.-.39
CCTCAAATCACTCTTTGGCAGCGACCCCTTGTCACAGTAAAAATAGGAGGACAGCTAAAAGAAGCTCTATTAGATACAGGAGCAGATACATTAGAA------GATATAAATTTGCCAGGAAAATGGAAACCAAAAGGAGGAGGTTTTAAAGTAAGGTATGATCAAGTACTTATAGAAATTTGTGGAAAAAAGGCTATAGGTGTAGTAGGACCTACACCTAACATTGGAAGAATGACTCAGATTGGTTGTACTTTAAATTTCCCAATTAGTCCTATTGACACTGTACCAGTAAAATTAAAGCCAGGAATGGATGGACCAAAGGTTAAACAGTGGCCATTGACAGAAGAAAAAATAAAAGCATTAACAGAAATTTGTAAAGAGGAAGAGGAAGGAAAAATTTCAAAAATTGGGCCTGAAAATCCATACAATACTCCAGTATTTATAAAGAAGAGTTGGAGGAAAGATAGAGAGCTCAATAAAAGAACTCAGGACTTTTGGGAAGTTCAATTAGGAATCCCACATCCAGCAGGTAAGAAATCAACACTAGATGTGGGAGATGCATATTCAGTTCCTTTAGATGAAAGCTTTAGAAAGTATACTGCATTCACCATACCTAGTACAAACAATACACCAGGAATCAGATATCAGTACAATGTACTGCCAGGATGGAAAGGATCACCAGCAATATTCCAGAGTAGCATGACA---AAAATCTTAGAGCCCTTTAGAATAAAAAATCCAGAAATAATCCAATACGATGACTTGGTATCTGACTTGGAAATAGGGCAGCACAGAGCAAAAATAGAGGAGCTAAGAGCTCATCTAAGCTGGGGATTTACACCAGACAAGCAGAAGGAACCACTTTGGGGATATGAACTC
>-.-.-.390
CCTCAAATCACTCTTTGGCAACGACCCCTAGTCACAGTAAAAATAGAAGGACAGCTAAAAGAAGCTCTATTAGATACAGGAGCAGATACATTAGAA------GATATAAATTTGCCAGGAAAATGGAAACCAAAAGGAGGAGGCTTTAAAGTAAGATATGATCAGATACTTATAGAAATTTGTGGAAAAAAGGCTATAGGTGTGGTAGGACCTACACCTAATATTGGACGAATAACTAAAATTGGTTGTACTTTAAATTTCCCAATTAGTCCTATTGACACTGTACCAGTAACATTAAAGCCAGGAATGGATGGACCAAAGGTTAAACAGTGGCCATTGACAGAAGAAAAAATAAAAGCATTAACAGAAATTTGTAAAGAGGAAGAGGAAGGAAAAATCTCAAAAATTGGGCCTGAAAATCCATACAATACTCCAGTATTTATAAAGAAGAGCTGGAGGAAAGATAGAGAGCTCAATAAAAGAACTCAGGACTTTTGGGAAGTTCAATTAGGAATACCACATCCAGCAGGGAAGAAATCAACACTAGATGTGGGAGATGCATATTCAGTTCCTTTAGATGAAAGCTTTAGAAAGTATACTGCATTCACCATACCTAGTATAAACAATACACCAGGAATCAGATATCAGTATAATGTGTTACCAGGATGGAAAGGATCACCGGCAATATTCCAGTGTAGTATGACA---AAAATCTTAGAGCCCTATAGAAGAAAAAATCCAGAAATGAYCCAATACGATGACTTGGTATCTGATTTAGAAATAGGGCAGCACAGAATAAAAATAGAGGAGCTAAGAGCTCACTTAAGCTGGGGATTTACACCAGATAAGCAGAAGGAACCACTTTGGGGATATGAACTC
>-.-.-.392
CCTCAAATCACTCTTTGGCAACGACCCCTTGTCACAGTAAAAATAGGAGGACAGTTAAAAGAAGCTCTATTAGATACAGGAGCAGATACATTAGAA------GATATAAATTTGCCAGGAAAATGGAAACCAAAAGGAGGAGGTTTTAARGTAAGGTATGARCAGGTACTTATAGAAATTTGTGGAAAAAAGGCTATAGGTGTRGTAGGACCTACACCTAACATTGGACGAATGACTCAGATTGGTTGCACTTTAAATTTCCCAATTAGTCCTATTGACACTGTACCAGTAACATTAAAGCCAGGAATGGATGGACCAAAGGTTAAACAGTGGCCATTGACAGAAGAAAAAATAAAAGCATTAACAGAAATTTGTAAAGAGGAAGAGGAAGGRAAAATCTCAAAAATWGGGCCTGAAAATCCATACAATACTCCAGTGTTTATAAAGAAGGGCTGGAGRAAAGATAGAGAGCTCAATAAAAGAACTCAGGATTTTTGGGAAGTTCAATTAGGAATACCGCATCCAGCAGGCAAGAAATCAACACTRGATGTGGGAGATGCATATTCAGTTCCTTTAGATGAAAACTTTAGAAAGTATACTGCATTCACCATACCTAGTATAAACAATACACCAGGAATCAGATATCAGTACAATGTGCTGCCAGGATGGAAAGGATCACCRGCAATATTCCAGTGTAGCATGACA---AAAATCTTAGAGCCCTTTAGAATAAAAAATCCAGAAATAATCCAATACGATGACTTGGTATCTGATTTAGAAATAGGGCAGCACAGAACAAAAATAGAGGAGCTAAGAGCTCACCTAAGYTGGGGATTTACYCCAGACAAGCAGAAGGAACCACTTTGGGGATATGAACTC
>-.-.-.393
CCTCAAATCACTCTTTGGCAACGACCYSTTGTCACAGTAAAAATAGGAGGACAGCTGAAAGAAGCTCTATTAGATACAGGAGCAGATACATTAGAA------GATATAAATTTGCCAGGAAAATGGAAACCAAAAGGAGGAGGTTTTAAGGTAAGGTATGATCAGATACTTATAGAAATTTGYGGAAAAAAGGCTATAGGTGTAGTAGGACCTACACCTAACATTGGACGAATGACTCAGATTGGTTGTACTTTAAATTTCCCAATTAGTCCTATTGACACTGTACCAGTAACATTAAAGCCAGGAATGGATGGACCAAAGGTTAAACAGTGGCCATTGACAGAAGAAAAAATAAAAGCATTAACAGAAATTTGTAAAGAGGAAGAGGAAGGAAAAATYTCAAAAATTGGACCTGAAAAYCCATACAATACCCCAGTATTTATAAAGAAGGGCTGGAGRAAAGATAGAGAGCTCAATAAAAGAACTCAGGACTTTTGGGARATTCAATTAGGAATACCRCATCCAGCAGGTAAGAAATCAACACTAGATGTRGGAGATGCATATTCAGTTCCTTTRGATGAAARCTTTAGAAAGTATACTGCATTCACCATACCTAGTATAAACAATACACCAGGAATCAGATATCAGTACAATGTGCTGCCAGGATGGAAAGGATCACCAGCAATATTCCAGAGTAGCATGACA---AAAATCTTAGARCCCTTTAGAATAAAAAATCCAGAAATAATCCAATACGATGACTTGGTRTCTGATTTAGAAATAGGGCAGCACAGAAYAAAAATAGAKGAGCTAAGAGCYCATCTGAAATGGGGATTTACACCAGACAAGCAGAAGGAACCACTTTGGGGATATGAACTC
>-.-.-.394
CCTCAAATCACTCTTTGGCAACGACCCCTTGTCACAGTAAAAGTAGGAGGACAGCTGAAAGAAGCTCTATTAGATACAGGAGCAGATACATTAGAA------GATATAAATTTGCCAGGAAAATGGAAACCAAAAGGAGGAGGTTTTAAGGTAAGATATGATCAGATACTTATAGAAATTTGTGGAAAAAAGGCTATAGGTGTGGTAGGACCTACACCTAACATTGGACGAATGACTCAGATTGGTTGTACTTTAAATTTCCCAATTAGTCCTATTGACACTGTACCAGTAACATTAAAGCCAGGAATGGATGGACCAAAGGTTAAACAGTGGCCATTGACAGAAGAAAAAATAAAAGCATTAACAGAGATTTGTAAAGAAGAAGAGGAAGGAAAAATCTCAAAAATTGGGCCTGAAAATCCATACAATACTCCAGTATTTATAAAGAAGAGCTGGAGRAARGATAGAGAGCTCAATAAAAGAACTCAGGACTTTTGGGAAGTTCAATTAGGAATACCGCATCCAGCAGGGAAGAAATCAACACTAGATGTGGGAGATGCATATTCAGTTCCTTTAGATRAAAACTTTAGAAAGTATACTGCATTCACTATACCTAGTATAAACAATACACCAGGAATCAGATATCARTACAATGTGCTGCCAGGATGGAAAGGATCACCRGCAATATTCCAGAGTAGCATGAYA---AAAATCTTAGAGCCCTTTAGAATAAAAAATCCAGAMATAGTCCAATACGATGACTTGGTATCTGATTTAGAAATAGGGCAACATAGAACAAAAATAGAGGAGCTGAGAGCTCATCTAAGCTGGGGATTTACACCAGAYAAGCAGAAGGAACCACTTTGGGGRTATGAACTC
>-.-.-.395
CCTCAAATCACTCTTTGGCAACGACCCCTTGTCACAGTAAAAGTAGGAGGACAGCTGAGAGAAGCTCTATTAGATACAGGAGCAGATACATTAGAA------GATATAAATTTGCCAGGAAAATGGAAACCAAAAGGAGGAGGTTTTAAAGTAAARTATGATCAGATACAGATAGAAATTTGTGGAAAAAAGGCTATAGGTGTAGTAGGACCTACACCTAACATYGGACGAATGACTCAGATTGGTTGTACTTTAAATTTYCCAATTAGTCCTATTGACACTGTACCAGTAACATTAAAGCCAGGAATGGATGGACCAAAGGTTAAACAGTGGCCATTGACAGAAGAAAAAATAAAAGCATTAACAGAAATWTGTAAAGAGGAAGAGGAAGGAAAAATCACAAAAATTGGGCCTGAAAATCCATACAATACTCCAGTATTTATAAAGAAGAGCTGGAGGAAAGATAGAGAACTCAATAAAAGAACTCAGGACTTTTGGGAAGTTCAATTAGGAATACCGCATCCAGCAGGAAAGAAATCAACACTAGATGTGGGAGATGCATACTCAGTTCCTTTAGATGAAAGCTTTAGGAAATATACTGCATTCACCATACCTAGTATAAACAATACACCAGGAATCAGATATCAGTACAATGTGCTGCCAGGATGGAAAGGATCACCAGCAATATTTCAGAGTAGCATGACA---AAAATCTTAGAGCCCTTTAGAATAAAAAATCCAGAAATGATCCAATACGATGACTTGGTATCTGATTTAGAAATAGGGCAGCACAGAACAAAAATAGAGGAGCTRAGAGCTCATCTAAGCTGGGGATTTACCCCAGATAAGCAGAAGGAACCACTTTGGGGATATGAACTC
>-.-.-.397
CCTCAAATCACTCTTTGGCAACGACCCCTTGTCACAGTAAAAATAGGAGGACAGCTAAAAGAAGCKCTATTAGATACAGGAGCAGATACATTAGAA------GATATAAATTTGCCAGGAAAATGGAAACCAAAAGGAGGAGGTTTTAAAGTAAGGTATGATCAGATACTTATAGAAATTTGTGGAAAAAAGGCTATAGGTGTGGTTGGACCTACACCTAACATTGGACGRATGACTCAGATTGGTTGTACTTTAAATTTCCCAATTAGTCCTATTGACACTGTACCAGTAACATTAAAGCCAGGAATGGATGGACCAAAGGTTAAACAGTGGCCATTGACAGAAGAAAAAATAAAAGCATTAACAGAAATTTGTAAAGAGGAAGAGGAAGGAAAAATCTCAAAAATTGGGCCTGAAAATCCATACAATACTCCAGTATTTATAAAGAAGAGCTGGAGGAAAGATAGAGAGCTCAATAAAAGAACTCAAGACTTTTGGGAAGTTCAATTAGGAATACCGCATCCAGCAGGTAAGAAATCAACACTAGATGTGGGAGATGCATATTCAGTTCCTTTAGATGAAAGCTTTAGAAAGTATACTGCATTCACCATACCTAGYATRAACAATACACCAGGAATCAGATATCAGTACAATGTGCTGCCAGGATGGAAAGGATCACCGGCAATATTCCAGAGTAGCATGACA---AAAATTTTAGAGCCCTTTAGAACAAAAAATCCAGAAATGATCCAATACGATGACTTGGTATCTGATTTAGAAATAGGGCAGCACAGAACAAAARTAGAAGAGCTAAGAGMTCATCTAAGCTGGGGGTTCACACCAGACAAGCAGAAGGAACCACTTTGGGGATATGAACTC
>-.-.-.398
CCTCAAATCACTCTTTGGCAACGACCCCTTGTCACAGTAAAAATAGGAGGACAGCTGAAAGAAGCTCTATTAGATACAGGAGCAGATACATTAGAA------GATATAAATTTGCCAGGAAAATGGAAACCAAAAGGAGGAGGYTTTAAGGTAAGGTATGATCAGRTACTTATAGAAATTTGTGGAAAAAAGGCTATAGGTGTAGTAGGACCTACACCTAACATTGGACGAATGACTCAGATTGGTTGTACTTTAAATTTCCCAATTAGTCCTATTGAYACTGTACCAGTAACATTAAAGCCAGGAATGGATGGACCAAAGGTTAAACAGTGGCCATTRACYGAAGAAAAAATAAAAGCCTTAACAGAAATTTGTAAAGAGGAAAAGGAAGGAAARATCTCAARAATTGGGCCTGAAAATCCATACAATACTCCAGTATTTATAAAGAAGAGCTGGAGGAAAGACAGAGAGCTCAATAAAAGAACTCAGGACTTTTGGGAAGTTCAATTAGGAATACCGCATCCAGCAGGTARGAAATCAACACTAGATGTGGGAGATGCATATTCAGTTCCYTTAGATGAAAGCTTTAGAAAGTATACTGCATTTACCATACCTAGTATAAACAATACACCAGGAATCAGATATCAGTACAATGTGCTACCAGGATGGAAAGGATCACCGGCAATATTCCAGTGTAGCATGACA---AAAATCTTAGAGCCCTTTAGAATAAAAAACCCAGAAATGATCCAATACGATGACTTGGTATCTGATTTAGAAATAGGGCAGCACAGAACAAAAATAGAGGAGCTAAGAARKCATCTAAGMTGGGGRTTTACACCAGATAAGCAGAAGGAACCACTTTGGGGATATGAACTC
>-.-.-.40
CCTCAAATCACTCTTTGGCAACGACCCCTTGTCACAATAAAAGTAGGAGGACAGCTGAAAGAAGCTCTATTAGATACAGGAGCAGATACATTAGAA------GATATAAATTTGCCAGGAAAATGGAAACCAAAAGGAGGAGGTTTTAAGGTAAGGTATGATCAAATACTTATAGAAATTTGTGGAAAAAAGGCTATAGGTGTAGTAGGACCTACACCTAACATTGGACGAATGACTCAGATTGGTTGTACTTTAAATTTCCCAATTAGTCCTATTGACACTGTACCCGTAACATTAAAGCCAGGAATGGATGGACCAAAGGTTAAACAGTGGCCATTGACAGAAGAAAAAATAAAAGCATTAACAGAAATTTGTGACGAGGAAAAGGAAGGAAAAATCTCAAAAATTGGGCCTGAAAATCCATACAATACTCCAGTATTTATAAAGAAGAGCTGGAGGAAAGATAGAGAGCTCAATAAAAGAACTCAGGACTTTTGGGAAGTTCAATTAGGAATACCGCATCCAGCAGGTAAGAAATCAACACTAGATGTGGGAGATGCATATTCAGTTCCTTTAGATGAAAGCTTTAGAAAGTATACTGCATTCACCATACCTAGTACAAACAATACACCAGGAATCAGATATCAGTACAATGTGCTGCCAGGATGGAAAGGATCACCAGCAATATTCCAGAGTAGCATGACA---AAAATATTAGAGCCCTTTAGAATAAAAAATCCAGAAATGATCCAATACGATGACTTGGTATCTGATTTAGAAATAGGGCAGCACAGAATAAAAATAGAGGAGCTAAGAGCTCATCTAAGCTGGGGATTTACACCAGACAAGCAGAAGGAACCACTTTGGGGATATGAACT-
>-.-.-.400
CCTCAAATCACTCTTTGGCAACGACCTCTTGTCACAATAAAAATAGGAGGACAGCTGAGAGAAGCTCTATTAGATACAGGAGCAGATACATTAGAA------GAAATAAATTTGCCAGGAAAATGGAAACCAAAAGGAGGAGGTTTTAAAGTAAGATATGATCAGATACTTATAGAAATTTGTGGAAAAAAGGCTATAGGTGTAGTAGGACCTACACCTAACATTGGACGAATGACTCAGCTTGGTTGTACTTTAAATTTCCCAATTAGTCCTATTGACACTGTACCAGTAAAATTAAAGCCAGGAATGGATGGACCAAAGGTTAAACAGTGGCCATTGACAGAAGAAAAAATAAAAGCATTAACAGAAATTTGTAAGGAGGAAGAGGAAGGAAAAATCTCAAAGATTGGGCCTGAAAATCCATACAATACTCCAGTATTTATAAAGAAGAGCTGGAGGAAAGATAGAGAGCTCAATAAAAGGACTCAGGACTTTTGGGAAGTCCAATTAGGAATACCGCATCCAGCAGGTAAGAAATCAACACTAGATGTGGGAGATGCATATTCAGTTCCTCTAGATGAAARCTTTAGAAAATATACTGCATTCACCATACCTAGTATAAACAATACACCAGGAATCAGATATCAGTACAATGTGCTGCCAGGATGGAAAGGATCACCGGCAATATTCCAGTGTAGCATGACA---AAGATCTTAGAGCCCTTTAGAATAAAAAATCCAGAAATAATCCAGTACGATGATTTGGTATCTGATTTAGAACTAGGGCAGCACAGAGCAAAAATAGAGGAGCTAAGAGCTCATCTAAGCTGGGGATTTACACCAGACAAACAGAAGGAACCACTTTGGGGATATGAACTC
>-.-.-.401
CCTCAAATCACTCTTTGGCAACGACCCCTTGTCACAGTAAAAATAGAAGGACAGCTGAAAGAAGCTCTATTAGATACAGGAGCAGATACATTAGAA------GATATAAATTTACCAGGAAAATGGAAACCAAAAGGAGGAGGTTTTAAAGTAAGGTATGATCAGATACTTATAGAAATTTGTGGAAAAAGGGCTATAGGTGTAGTAGGACCTACACCTAACATTGGACGAATGACTCAGATTGGTTGTACTTTAAATTTCCCAATTAGTCCTATTGACACTGTACCAGTAAAATTAAAGCCAGGAATGGATGGACCAAAGGTTAAACAGTGGCCTTTGACAGAAGAAAAAATAAAAGCATTAACAGAAATTTGTAAACAGGAAGAGGAAGGAAAAATCTCAAAAATTGGGCCTGAAAATCCATACAATACTCCAGTATTTATAAAGAAGAGCTGGAGGAAAGACAGAGAGCTCAATAAAAGAACTCAGGACTTTTGGGAAGTTCAATTAGGAATACCGCATCCAGCAGGGAAGAAATCAACACTAGATGTGGGAGATGCATATTCAGTTCCTTTAGATGAAAGCTTTAGAAAGTATACTGCATTCACCATACCTAGTATAAACAATACGCCAGGAATCAGATACCAGTACAATGTGCTGCCAGGATGGAAAGGATCACCGGCAATATTCCAGTGTAGCATGACA---AAAATCTTAGAGCCTTTTAGAATAAAAAATCCAGAAATAATCCAATACGATGACTTGGTATCTGATTTAGAAATAGGGCAGCACAGAACAAAAATAGAGGAGCTAAGAGCTCATCTAAACTGGGGGTTTACACCAGATAAGCAAAAGGAACCACTTTGGGGATATGAACTC
>-.-.-.403
CCTCAAATCACTCTTTGGCAACGACCCCTTGTCACAGTAAAAATAGGAGGACARCTGAAAGAAGCTCTATTAGATACAGGAGCAGATACATTAGAA------GATATAAATTTGCCAGGAAAATGGAAACCAAAAGGAGGAGGTTTTAAGGTAAGGTATGATCAGRTAACTATAGAAATTTGTGGAAAAAAGGCTATAGGTGTAGTAGGACCTACACCTAACATTGGRCGAATGACTCAGATTGGTTGTACTTTAAATTTCCCAATTAGTCCTATTGACACTGTACCAGTAACATTAAAGCCAGGAATGGATGGACCAAAGGTTAAACAGTGGCCATTGACAGAAGAAAAAATAAAAGCATTAACAGAAATTTGTAAAGAGGAAGAGGAAGGGAAAATCTCAAAAATTGGGCCTGAAAATCCATACAATACTCCAGTATTTATAAAGAAGAGCTGGAGGAAAGATAGAGARCTCAATAAAAGAACTCAGGATTTTTGGGAAGTTCAATTAGGRATACCGCATCCAGCAGGTAAGAAATCAACACTAGATGTGGGAGATGCATATTCAGTTCCTTTAGATGAAGGCTTTAGAAARTATACTGCATTCACCATACCTAGTATAAACAATACACCAGGARTCAGATAYCARTACAATGTGCTGCCAGGATGGAAAGGATCACCGGCAATATTCCAGAGTASCATGACA---AAAATCTTAGAGCCCTTTAGAAGAAARAATCCAGAAATAATCCAATACGATGACTTGGTATCTGATTTAGAAATAGGGCAGCACAGAACAAAAATAGAGGAGCTGAGAGCTCATCTAAGCTGGGGATTTACACCAGACAAGCAGAAGGAACCACTTTGGGGATATGAACTC
>-.-.-.405
CCTCAAATCACTCTTTGGCAACGACCCCTTGTCACAATAAAAATAGGAGGACAGCTGAAAGAAGCTCTATTAGATACAGGGGCAGATACATTAGAA------GATATAAATTTGCCAGGAAAATGGAAACCAAAAGGAGGAGGTTTTAAGGTAAGATATGATCAGATACTTATAGAAATTTGTGGAAAAAAGGCTATAGGTGTAGTAGGACCTACACCTAATATTGGACGAATGACTCAGATTGGTTGTACTTTAAATTTCCCAATTAGTCCTATTGACACTGTACCAGTAAAATTGAAGCCAGGAATGGATGGACCAAAGGTTAAACAGTGGCCATTGACAGAAGAAAAAATAAAAGCATTAACAGAAATTTGTAGAGAGGAAGAGGAAGGAAAAATCTCAAAAATTGGGCCTGAAAATCCATACAATACTCCAGTATTTATAAAGAAGAGCTGGAGGAAGGATAGAGARCTCAATAAAAGAACTCAGGACTTTTGGGAAGTTCAATTAGGAATACCGCAYCCAGCAGGTAAGAAATCAACACTAGATGTGGGAGATGCATATTCAGTTCCTTTAGATGAAAGCTTTAGAAAGTATACTGCATTCACCATACCTAGTATTAACAATACACCAGGAATCAGATATCAGTACAATGTGCTGCCAGGATGGAAAGGATCACCAGCAATATTCCAAAGTAGCATGACA---AAAATCTTAGAGCCCTTTAGAGTAAAAAATCCAGAAATGATCCAATACGATGACTTGGTATCTGATTTAGAAATAGGGCAGCACAGAATAAAAATAGAGGAGCTAAGAGCTCATCTAAGCTGGGGATTTACACCAGACAAGCAGAAGGAACCGCTTTGGGGATATGAACTC
>-.-.-.408
CCTCAAATCACTCTTTGGCAACGACCTCTTGTCACAGTAAAAATAGGAGGACAGCTGAAAGAAGCTCTATTAGATACAGGAGCAGATACATTAGAA------GATATAAATTTGCCAGGAAAATGGAAACCAAAAGGAGGAGGTTTTAAGGTAAGGTATGATCAAATATCTATAGACATTTGTGGAAAAAAGGCTATAGGTGTGGTAGGACCTACACCTAACATTGGACGAATGACTCAGATTGGTTGTACTTTAAATTTTCCAATTAGTCCTATTGACACTGTACCAGTAACATTAAAGCCAGGAATGGATGGACCAAAGGTTAAACAGTGGCCATTGACAGAAGAAAAAATAAAAGCATTAACAGAAATTTGTAAGGAGGAAGAGGAAGGAAAAATCTCAAAAATTGGGCCTGAAAATCCATACAATACTCCAGTATTTATAAAGAAGAGTTGGAGGAAAGATAGAGAGCTCAATAAAAGAACTCAGGACTTTTGGGAAGTCCAATTAGGAATACCGCATCCAGCAGGTAAGAAATCAACACTAGATGTGGGAGATGCATATTCAGTTCCGTTAGATGAAAGCTTTAGAAAGTATACTGCATTCACCATACCTAGTACAAACAATACACCAGGAATCAGATATCAGTACAATGTGCTACCAGGATGGAAAGGATCACCAGCAATATTCCAGAGTAGCATGACA---AAAATCTTAGAGCCCTTTAGAGCAAAAAATCCAGAAATGATCCAATACGATGACTTGGTATCTGATTTAGACATAGGGCAACACAGAGCAAAAATAGACGAGCTAAGAGCTCATCTAAGCTGGGGATTTACACCAGACAAGCAGAAGGAACCACTTTGGGGATATGAACTC
>-.-.-.409
CCTCAAATCACTCTTTGGCAACGACCCCTTGTCACAGTAAAAATAGGAGGACAGCTGAAAGAAGCTCTATTAGATACAGGAGCAGATACATTAGAA------GATATAAATTTGCCAGGAAAATGGAAACCAAAAGGAGGAGGTTTTAAGGTAAGGTATGATCAGATACTTATAGAAATTTGTGGAAAAAAGGCTATAGGTGTGGTAGGACCTACACCTAACATTGGACGAATGACTCAGATTGGTTGTACATTAAATTTCCCCATTAGTCCTATTGACACTGTACCAGTAAAATTAAAGCCAGGAATGGATGGACCAAAGGTTAAACAATGGCCATTGACAGAAGAAAAAATAAAAGCATTAACAGAAATTTGTAAAGAGGAAGAGGAAGGAAAAATTTCAAAAATTGGGCCTGAAAATCCATACAATACTCCAGTATTTATAAAGAAGAGCTGGAGGAAAGATAGAGAGCTCAATAAGAGAACTCAGGACTTTTGGGAAGTTCAATTAGGAATACCGCATCCAGCAGGTAAGAAATCAACACTAGATGTGGGAGATGCATATTCAGTTCCTTTAGATGAAAGCTTTAGAAAGTATACTGCATTCACCATACCTAGTATAAACAATACACCAGGAATCAGATATCAGTACAATGTGCTGCCAGGATGGAAAGGATCACCAGCAATATTCCAGAGTAGCATGACA---AAAATCTTAGAGCCCTTTAGAGAGAAAAATCCAGAAATGATCCAATACGATGATTTGGTATCTGATTTGGAGATAGGGCAGCACAGAATAAAAATAGAGGAGCTAAGAGCTCATCTAAGCTGGGGATTTACACCTGACAAGCAGAAGGAACCACTTTGGGGATATGAACT-
>-.-.-.410
CCTCAAATCACTCTTTGGCAACGACCCCTTGTCACAGTAAAAATAGGAGGACAGCTGAAAGAAGYTCTATTAGATACAGGAGCAGATACATTAGAA------GATATAAATTTGCCAGGAAAATGGAARCCAARAGGAGGAGGTTTTAAGGTAAARTATGATCAGATACTTATAGAAATTTGTGGRAAAAAGGCTATAGGYGTRGTAGGACCTACRCCTAACATTGGACGAATGACTCAGATTGGTTGTACTTTAAATTTCCCAATTAGTCCTATTGACACTGTACCAGTAACATTAAAGCCAGGAATGGATGGACCAAAGGTTAARCAGTGGCCATTGACYGAAGAAAAAATAAAAGCCTTAACAGAAATTTGTAAAGAGGAAAAGGAAGGAAAAATTTCAAAAATTGGGCCTGAAAATCCATACAATACTCCAGTATTTATAAAGAARAGYTGGAGGAAAGACAGRGAGCTCAATAAAAGAACTCAGGACTTTTGGGAAGTTCAATTAGGAATACCRCATCCAGCAGGTAAGAAATCAACACTAGATGTGGGAGATGCATATTCAGTTCCTTTAGATRAAARCTTTAGAAAGTATACTGCATTTACCATACCTAGTATAAACAATACACCAGGAATCAGATATCAGTACAATGTGCTACCAGGATGGAAAGGATCACCRGCAATATTCCAGTGTAGCATGACA---AAAATCTTAGAGCCCTTTAGAATAAAAAACCCAGAAATAATCCAATACGATGACTTGGTATCWGATTTAGAAATAGGGCARCACAGAGCAAAAATAGAGGAGCTAAGAAGTCATCTAAGCTGGGGATTTACACCAGATAAGCAGAAAGAACCACTTTGGGGATATGAACTC
>-.-.-.413
CCTCAAATCACTCTTTGGCAACGACCCGTTGTCACAGTAAAAATAGGAGGACAGCTGAAAGAGGCTCTATTAGATACAGGAGCAGATACATTAGAA------GAGATAAAMTTGCCAGGAAAATGGAAACCAAAAGGAGGAGGTTTTAAGGTAAGGTATGATCAGATACTTATAGAAATTTGTGGRAAAAAGGCTATAGGTGTAGTAGGACCTACACCTAACATTGGACGAATGACTCAGATTGGTTGTACTTTAAATTTCCCAATTAGTCCTATTGACACTGTACCAGTAACATTAAAGCCAGGAATGGATGGACCAAAGGTTAAACAGTGGCCATTGACAGAAGAGAAAATAAAAGCATTAACAGATATTTGTAAAGAGGAAGAGGAAGGAAAAATTTCAAGAATTGGGCCTGAAAATCCATACAATACTCCAGTATTTATAAAGAAGAGCTGGAGGAAAGATAGAGAGCTCAATAAAAGAACTCAGGACTTTTGGGAAGTTCAATTAGGAATACCGCATCCAGCAGGTAAGAAATCAACACTAGATGTGGGAGATGCATATTCAGTTCCTTTAGATGAAAACTTTAGAAAGTATACTGCATTCACCATACCTAGTCTAAACAATACACCAGGAGTCAGATATCAGTACAATGTGCTGCCAGGATGGAAAGGATCACCAGCAATATTCCAGAGTAGCATGATA---AAAATCTTAGAGCCTTTTAAAATAAAAAATCCAGAAATGATCCAATACGATGACTTGGTATCTGATTTAGAAATAGGGCAGCACAGGACAAAAATAGAGGAGCTGAGAGCTCATCTAAGCTGGGGGTTTACACCAGACAAGCAGAAGGAACCACTTTGGGGATATGAACTC
>-.-.-.416
CCTCAAATCACTCTTTGGCAACGACCCCTTGTCACAGTAAAAATAGGAGGACAGCTAATAGAAGCTCTAYTAGATACAGGAGCAGATACATTAGAA------GATATWAATTTGCCAGGAAAATGGAAACCAAAAGGAGGAGGTTTTAARGTAAAGTATGATCAGATACTTATAGAAATTTGTGGAAAAAAGGCTATAGGTGTGGTAGGACCTACACCTAACATTGGACGAATGACTCAGATTGGYTGTACTTTAAATTTYCCAATTAGTCCTATTGACACTGTACCAGTAACATTAAAGCCAGGAATGGATGGACCAAAGGTTAAACAGTGGCCATTGACAGAAGAAAAAATAAAAGCATTAACAGAAATTTGTGAAGAGGAAAAGGAAGGAAAAATYTCAAAAATTGGGCCTGAAAATCCATACAATACTCCAGTATTTATAAAGAAGAGCTGGAGGAAAGATAGAGAGCTCAATAAAAGAACTCAGGATTTTTGGGAAGTTCAATTAGGAATACCACATCCAGCAGGTAAGAAATCAACACTRGATGTGGGAGATGCATATTCAGTTCCTTTAGATGAAAAWTTTAGAAAGTATACTGCATTCACCATACCTAGTACAAATAATACACCAGGAATCAGATATCAGTACAATGTGCTGCCAGGATGGAAAGGATCACCAGCAATATTCCAGAGTAGCATGACA---AAAATCTTAGAGCCCTTTAGAATAAAAAATCCAGAAATAATCCAATACGATGACTTAGTATCTGATCTAGAAATAGGGCAGCACAGAAYAAAAATAGAGGAGCTRAGAGCTCATCTAAGCTGGGGATTTACACCAGACAAGCAGAAGGAACCACTTTGGGGATATGAACTC
>-.-.-.417
CCTCAGATCACTCTTTGGCAACGACCCCTTGTCACAGTAAAAATAGGAGGACAGCTGAAAGARGCTCTATTAGATACAGGAGCAGATACATTAGAA------GATATAAATTTGCCAGGAAAATGGAAACCAAAAGGRGGAGGTTTTAAAGTAAGGTATGATCAGATACTTATAGAAATTTGTGGAAAAAAGGCTATAGGTGTAGTAGGACCTACACCTAACATTGGACGAATGACTCAGATTGGTTGTACTTTAAATTTCCCAATTAGTCCTATTGACACTGTACCAGTAACATTAAAGCCAGGAATGGATGGACCAAAGGTTAAACAGTGGCCATTGACAGAAGAAAAAATAAAAGCATTAACAGAAATCTGTAAAGAGGAAGAGGAAGGAAAAATCTCAAAAATTGGGCCTGAAAATCCATACAATACTCCAGTATTTATAAAGAAGGGCTGGAGGAAAGATAGAGAGCTCAATAAAAGAACTCAGGAYTTTTGGGAAGTTCAAYTAGGAATACCRCATCCAGCAGGTAAGAAATCAACACTAGATGTGGGAGATGCATATTCAGTTCCTTTAGATGAAAGCTTTAGAAAGTATACTGCATTCACCATACCTAGTATAAACAATACACCAGGAATCAGATATCAGTACAATGTGCTGCCAGGATGGAAAGGRTCACCGGCAATATTCCAGAGTAGCATGACA---AAAATCTTAGAGCCCTTTAGARYAAAAAATCCAGAAATGATCCAATACGATGACTTGGTATCTGATTTAGAAATAGGGCAGCACAGARCAAAAATAGAGGAGTTAAGAGCTCATCTAAGCTGGGGATTTACCCCAGACAAGCAGAAGGAACCACTTTGGGGATATGAACTC
>-.-.-.420
CCTCAAATCACTCTTTGGCAACGACCCCTTGTCACAGTAAAAATAGGAGGACAGCTAAAAGAAGCTCTATTAGATACAGGAGCAGATACATTRGAA------GATATAAATTTGCCAGGAAAATGGAAACCAAAAGGAGGAGGTTTTAAAGTAAGATATGATCAGATACTTATAGAAATTTGTGGAAAAAAGGCTATAGGTGTRGTAGGACCTACACCTAACATTGGACGAATGACTCAGATTGGTTGTACCTTAAATTTCCCAATTAGTCCTATTGACACTATACCAGTAACATTAAAGCCAGGAATGGATGGACCAAAGGTTAAACAGTGGCCATTGACAGAAGAAAAAATAAAAGCATTAACAGAAATTTGTAAAGAGGAAGAGGAAGGAAAAATCTCAAAAATTGGGCCTGAAAATCCATACAATACTCCAATATTTATAAAGAAGGGCTGGAGGAAAGATAGAGAGCTCAATAAAAGAACACAGGACTTTTGGGAAGTTCAATTAGGAATACCRCATCCAGCAGGTAAGAAATCAACACTAGATGTGGGAGATGCATATTCAGTTCCTTTAGATGAAAGCTTTAGAAARTATACTGCATTCACCATACCTAGTAGAAACAATACACCAGGAATCAGATATCAGTACAATGTGCTGCCAGGATGGAAAGGATCACCAGCAATATTCCAGAGTAGYATGACA---AAAATCTTAGAGCCCTTTAGAMTAAAAAATCCAGAAATGATCCAGTACGATGACTTGGTATCTGATTTAGAAATAGGGCAGCACAGAGCAAAAATAGAGGAGCTGAGAGCTCATCTAAGCTGGGGATTTACACCAGACAAGCAGAAGGAACCACTTTGGGGATATGAACTC
>-.-.-.422
CCTCAAATCACTCTTTGGCAACGACCCCTTGTCACARTAAAAATAGGAGGACAACTAAAAGAAGCTCTATTAGATACAGGAGCAGATACATTAGAA------GATATAAATTTGCCAGGAAAATGGAAACCAAAAGGAGGAGGTTTTAAAGTAAGGTATGATCAGATACTTATAGARATTTGTGGAAAAAAGGCTATAGGTGTGGTAGGACCTACACCTAACATTGGACGAATGACTCAGATTGGTTGTACTTTAAATTTCCCAATTAGTCCTATTGACACTGTACCAGTAAAATTAAAGCCAGGAATGGATGGACCAAAGGTTAAACARTGGCCATTGACAGAAGAAAAAATAAAAGCATTAACAGAMATTTGTARAGAGGAAGAGGAAGGAAAAATATCAAAAATTGGGCCTGAAAATCCATATAATACTCCAGTGTTTATAAAGAAGAGCTGGAGRAAAGATAGAGAGCTCAATAAAAGAACTCAGGACTTTTGGGAAGTTCAATTAGGAATACCRCATCCAGCAGGTAAGAAATCAACACTAGATGTGGGAGATGCATATTCAGTTCCTTTAGATGAAAGCTTTAGAAAGTATACTGCATTCACCATACCTAGTATAAACAATACACCAGGAATCAGATATCAGTACAATGTGCTGCCAGGATGGAAAGGATCACCGGCAATATTCCAGAGTAGCATGACA---AAAATCTTAGARCCCTTTAGAATAAAAAATCCAGAGATAATCCARTACGATGACTTGGTATCTGATTTAGAAATAGGGCAGCACAGAAYAAAARTAGAGGAGCTAAGAGCTCATCTAAGTTGGGGATTTACACCAGACAAGCAGAAGGAACCACTTTGGGGATATGAACTC
>-.-.-.423
CCTCAAATCACTCTTTGGCAACGACCCCTTGTCACAGTAAAAATAGGAGGACAGCTGAGAGAAGCTCTATTAGATACAGGAGCAGATACACTAGAA------GAAATAAMTTTGCCAGGAAAATGGAAACCAAAAGGAGGAGGTTTTAAAGTAAGRTATGATCAAATACTTATAGAAATTTGTGGAAAAAAGGCTATAGGTGTGGTAGGACCTACACCTAACATTGGACGAATGACTCAGATTGGTTGTACTTTAAATTTCCCAATTAGTCCTATTGACACTGTACCAGTAACATTAAAGCCAGGAATGGATGGACCAAAGGTTAAACAGTGGCCATTGACAGAAGAAAAAATAAAAGCATTAACAGAAATTTGTACAGAGGAAAAGGAAGGAAAAATTTCAAAAATTGGGCCTGAAAATCCATACAATACTCCAGTATTTATAAAGAAGARTTGGAGGAAGGATAGAGAGCTCAATAAAAGAACTCAGGACTTTTGGGAAGTTCAATTAGGAATACCGCATCCAGCAGGGAAGAAATCAACACTAGATGTGGGAGATGCATATTCAGTTCCTTTAGATGAAAGCTTTAGAAAGTATACTGCATTCACCATACCTAGTATAAACAATACACCAGGAATCAGATATCAGTACAATGTGCTACCAGGATGGAAAGGATCACCAGCAATATTCCAGAGTAGCATGACA---AAAATCTTAGAGCCCTTTAGAATAAAAAATCCAGAAATAATCCAATACGATGACTTAGTATCTGATTTAGAAATAGGGCAGCACAGAATAAAAATAGAGGAGCTAAGAGCTCATCTAAGCTGGGGATTTACACCAGACAAGCAGAAGGAACCACTTTGGGGATATGAGCTC
>-.-.-.426
CCTCAAATCACTCTTTGGCAACGACCCCTTGTCACAGTAAAAATAGGAGGACAGCTGAAAGAAGCTCTATTAGATACAGGAGCAGATACATTAGAA------GATATAAATTTGCCAGGAAAATGGAAACCAAAAGGAGGAGGTTTTAAGGTAAGGTATGATCAGATACAGATAGAAATTTGTGGAAAAAAGGCTATAGGTGTTGTAGGACCTACACCCAACATTGGACGAATGACTCAGATTGGTTGTACTTTAAACTTCCCAATTAGTCCTATTGACACTGTACCAGTAAAATTAAAGCCAGGAATGGATGGACCAAAGGTTAAACAGTGGCCATTGACAGAAGAAAAAATAAAAGCATTAACAGAAATTTGTACCGAGGAAAAGGAAGGGAAAATCTCAAAAATAGGGCCTGAAAACCCATACAATACTCCAATATTTATAAAGAAGAGCTGGAGAAAAGATAGAGAGCTCAATAAAAGAACACAAGACTTTTGGGAAGTTCAATTAGGAATACCGCATCCAGCAGGTAAGAAGTCAACACTAGATGTGGGAGATGCATATTCAGTTCCTTTAGATGAAAGCTTTAGAAAGTATACTGCATTCACCATACCTAGTATAAACAATACACCAGGAATCAGATATCAGTACAATGTGCTGCCAGGATGGAAAGGATCACCGGCAATATTCCAGAGTAGCATGACA---AAAATCTTAGAGCCCTTTAGAATAAAAAATCCAGACATGATCCAATACGATGACTTGGTATCTGATTTAGAAATAGGGCAGCACAGAATAAAAATAGAGGAGCTAAGAGATCACCTAAGCTGGGGATTTACACCAGACAAGCAGAAGGAACCACTTTGGGGATATGAA---
>-.-.-.428
CCTCAAATCACTCTTTGGCAACGACCCCTTGTCACAATAAAAATAGGAGGACAGCTGAAAGAAGCTCTATTAGATACAGGAGCAGATACATTAGAA------GATATAGATTTGCCAGGAAAATGGAAACCAAAAGGAGGAGGTTTTAAAGTAAGGTATGATCAGATACTTATAGAAATTTGTGGAAAAAAGGCTATAGGTGTAGTAGGACCTACACCTAACATTGGACGAATGACTCAAATTGGTTGTACTTTAAATTTCCCAATTAGTCCTATTGACACTGTACCAGTAAMATTAAAGCCAGGAATGGATGGACCAAAGATTAAACAGTGGCCATTGACAGAAGAAAAAATAAAAGCATTAACAGAAATTTGTAAAGAGGAAGAGGAAGGAAAAATCTCAAAAATTGGGCCTGAAAATCCATACAATACTCCAGTATTTATAAAGAAGAGCTGGAGGAAAGATAGAGAGCTCAATAAAAGAACTCAGGACTTTTGGGAAGTTCAATTAGGAATACCGCATCCAGCAGGGAAGAAATCAACACTAGATGTGGGAGATGCATATTCAGTTCCTTTAGATGAAAGCTTTAGAAAGTATACTGCATTCACCATACCTAGTATAAACAATACMCCAGGAATCAGATATCAGTACAATGTGCTGCCAGGATGGAAAGGATCACCAGCAATATTCCAGAGTAGCATGACA---AAAATCTTAGAGCCCTTTAGAATAAAAAATCCAGAAATAATCCAATACGATGACTTGGTATCTGATTTAGAAATAGGGCAGCACAGAACAAAAATAGAGGAGCTAAGAGCTCATCTAAGCTGGGGATTTACACCAGATAAACAGAAGGAACCACTTTGGGGATATGAACTC
>-.-.-.43
CCTCAAATCACTCTTTGGCAACGACCCCTTGTYACAGTAAGAATAGGAGGACAGCTAAAAGAAGCTCTATTAGATACAGGAGCAGATACATTAGAA------GATATAAATTTGCCAGGAAAATGGAAACCAAAAGGAGGAGGTTTTAAGGTAAGGTATGATCAGATACTTATAGAAATTTGTGGAAARAAGGCTATAGGTGTAGTAGGACCTACACCTAACATTGGACGAATGACTCAGATTGGTTGTACTTTAAATTTCCCAATTAGTCCTATTGACACTGTACCAGTAACATTAAAGCCAGGAATGGATGGACCAAAGRTTAAACAGTGGCCATTGTCAGAAGAAAAAATAAAAGCCTTAACAGAAATTTGTAAAGAGGAAGAGGAAGGAAAAATYTCAAAAATTGGGCCTGAAAATCCATACAATACTCCAGTATTTATAAAGAAGRGCTGGAGGAAAGACAGAGAGCTAAATAAAAGAACTCAGGACTTTTGGGAAGTTCAATTAGGAATACCACATCCAGCAGGAAAGAAATCAACACTAGATGTRGGAGATGCATATTCAGTTCCTTTGGATGAAAGCTTTAGAAAGTATACTGCATTCACCATACCTAGTATAAACAATACACCAGGAATCAGATATCAGTACAATGTGCTGCCAGGATGGAAAGGATCACCGGCAATATTCCAGGCTAGCATGACA---AAAATCTTAGAGCCCTTTAGAAGMAAAAATCCAGACATAATCCAATACGATGACTTGGTATCTGATTTAGAAATAGGGCAGCACAGAACAAAAATAGAGGAGCTAAGAGCTCATCTAAAGTGGGGATTTACACCAGACAAGCAGAAAGAACCACTTTGGGGATATGAACTC
>-.-.-.430
CCTCAAATCACTCTTTGGCAACGACCCCTTGTCACAATAAAAGTAGGAGGACAGCTTAGAGAAGCTCTATTAGATACAGGAGCAGATACATTAGAA------GAAATAAATTTGCCAGGAAAATGGAAACCAAAAGGAGGAGGTTTTAAGGTAAGATATGATCAGATACTTATAGAAATTTGTGGAAAAAAGGCTATAGGTGTAGTAGGACCTACACCTAACATTGGGCGRATGACTCAGCTTGGTTGTACTTTAAATTTCCCAATTAGTCCTATTGATACTRTACCAGTAAAATTAAAGCCAGGAATGGATGGACCAAAGGTTAAACAGTGGCCATTGACAGAAGAAAAAATAAAAGCATTAACAGAAATTTGTAAAGAGGAAGAGGAAGGAAAAATCTCAAAAATTGGGCCTGAAAATCCATACAATACTCCAATATTTATAAAGAAGGGCTGGAGGAAAGATAGAGAGCTCAATAAGAGGACTCAGGACTTTTGGGAAGTTCAATTAGGAATACCGCATCCAGCAGGTAAGAAGTCAACACTAGATGTRGGAGATGCATATTCAGTTCCTTTAGATGAAAGCTTTAGAAAGTATACTGCATTCACCATACCTAGTACAAACAATACACCAGGAATCAGATATCAGTACAATGTGCTGCCAGGATGGAAAGGATCACCAGCAATATTCCAGAGTAGCATGATA---AAAATCTTAGAGCCCTTTAGAAWRAGAAATCCAGACATGATCCAATACGATGACTTGGTATCTGATTTAGAAATAGGGCAGCACAGAGCAAAAATAGAAGAGCTAAGAGCTCATCTAAGCTGGGGATTTACACCAGACAAGCAGAAGGAACCACTTTGGGGATATGAACTC
>-.-.-.432
CCTCAAATCACTCTTTGGCAACGACCTCTTGTCACAGTAAAARTAGGGGGACAGCTGAAAGAAGCTCTGTTAGATACAGGAGCAGATACATTAGAA------GATATAAATTTGCCAGGAAAATGGAAACCAAAAGGAGGAGGTTTTAAAGTAAGGTATGATGAGATACCTATAGAAATTTGTGGAAAAAAGACTATAGGTGTGGTAGGACCTACACCAAACATTGGACGAATRACTCGGATTGGTTGTACTTTAAATTTCCCAATTAGTCCTATTGACACTGTACCAGTAACATTAAAGCCAGGAATGGATGGACCAAAGGTTAAACAGTGGCCATTGACAGAAGAAAAAATAAAAGCATTAACAGAAATTTGTAAAGAGGAAGAGGAAGGAAAAATCTCAAAAATTGGGCCTGAAAATCCATACAATACTCCAGTATTTATAAAGAAGAGCTGGAGAAAAGATAGRGAGCTCAATAAAAGAACCCAGGACTTTTGGGAAGTTCAATTAGGAATACCGCATCCAGCAGGTAAGAAATCAACATTGGATGTGGGAGATGCATATTCAGTTCCTTTAGATGAAAGCTTTAGAAAGTATACTGCATTCACCATACCTAGTATAAACAATACACCAGGAATCAGATATCAGTACAATGTGCTGCCAGGATGGAAAGGATCACCAGCAATATTCCAGAGTAGCATGACA---AAAATCTTAGAGCCCTTTAGAATAAAAAATCCAGAAATGATCCAATACGATGACTTGGTATCTGACTTAGAAATAGGGCAGCACAGAAKAAAAATAGAAGAGCTGAGAGCTCATYTAAGCTGGGGGTTTACACCAGACAAACAGAAGGAACCACTTTGGGGATATGAACTC
>-.-.-.434
CCTCAAATCACTCTTTGGCAACGACCCCTTGTCACAGTAAAAATAGGAGGACAGCTAAAAGAAGCTCTATTAGATACAGGAGCAGATACATTAGAA------GACATAAATTTGCCAGGAAAGTGGAAACCAAAAGGAGGAGGTTTTAAGGTAAGGTATGATCAGATACTTATAGAAATTTGTGGAAAAAAGGCTATAGGTGTRGTAGGACCTACACCTAACATTGGACGAATGACTCAGATTGGTTGTACTTTAAATTTCCCAATTAGTCCTATTGACACTGTACCAGTTACATTAAAGCCAGGAATGGATGGTCCAAAGGTTAAACAGTGGCCATTGACAGAAGAAAAAATAAAAGCATTAACAGAAATTTGTAAAGAGGAAGAGGAAGGAAAAATCTCAAAAATTGGGCCTGAAAATCCATACAATACTCCAGTATTTATAAAGAAGAGCTGGAGGAAAGATAGAGAGCTCAATAAAAGAACTCAGGACTTTTGGGAAGTGCAATTAGGAATACCACATCCAGCAGGTAAGAAATCAACACTAGATGTGGGAGATGCATATTCAGTCCCTTTACATGAAAGCTTTAGAAAGTATACTGCATTCACCATACCTAGTATAAACAATACACCAGGAATCAGATATCAGTACAATGTGCTGCCAGGATGGAAAGGATCACCAGCAATATTCCAGAGTAGCATGACA---AAAATCTTAGAGCCCTTTAGAACAAAAAATCCAGAAATAATCCAGTACGATGACTTGGTATCTGATTTAGAAATAGGGCAGCACAGAGCAAAAATAGAGGAGCTAAGAGCTCATCTAAGCTGGGGATTTACACCAGACAAGCAGAAGGAACCACTTTGGGGATATGAACTC
>-.-.-.438
CCTCAAATCACTCTTTGGCAACGACCCCTTGTTACAGTAAAAATAGGAGGACAGCTAAAAGAAGCTCTATTAGATACAGGAGCAGATACATTAGAA------GATATAAATTTGCCAGGAAAATGGAAACCAAAAGGAGGAGGTTTTAAGGTAARGTATGATCAGATACTTATAGAAATTTGTGGAAAAAAGGCTATAGGTGTRGTAGGACCTACACCTAACATTGGAAGAATGACTCAGATTGGTTGTACTTTAAATTTCCCAATTAGTCCTATTGACACTGTACCAGTAAAATTAAAGCCAGGAATGGATGGACCAAAGGTTAAACAGTGGCCATTGACAGAAGAAAAAATAAAAGCATTAACAGAAATTTGTAAAGAGGAAGAGGAAGGGAAAATATCAAAAATTGGGCCTGAAAATCCATACAATACTCCAGTATTTATAAAGAAGAGCTGGAGGAAAGATAGAGAGCTAAATAAAAGAACTCAGGACTTTTGGGAAGTTCAACTAGGAATACCGCATCCAGCAGGTAAGAAATCAACATTAGATGTGGGAGATGCATATTCAGTTCCTTTAGATGAAAGCTTTAGAAAGTATACTGCATTCACCATACCTAGTACAAACAATACACCAGGAACCAGATATCAGTACAATGTGCTGCCAGGATGGAAAGGATCACCAGCAATATTCCAGAGTAGCATGACA---AAAATCTTAGAGCCCTTTAGAGCAAAAAATCCAGAARTRATCCAATACGATGACTTGGTATCTGATTTAGAAATAGGACAGCATAGAACAAAAATAGAGGAGCTAAGAGCTCATCTAAGCTGGGGATTTACACCAGACAAGCAGAAGGAACCACTTTGGGGATATGAACTC
>-.-.-.443
CCTCAAATCACTCTTTGGCAACGACCCCTTGTCACAGTAAAAATAGGAGGACAGCTGAAAGAAGCTCTATTAGATACAGGAGCAGATACATTAGAA------GATATAAATTTGCCAGGAAAATGGAAACCAAAAGGAGGAGGTTTTAAGGTAAGGTATGATCAGATACTTATAGAAATTTGTGGGAAAAAAGCTATAGGTGTAGTAGGACCTACACCTAACATTGGACGAATGGTTCAGATTGGTTGTACTTTAAATTTCCCAATTAGTCCTATTGACACTGTACCAGTAACATTAAAGCCAGGAATGGATGGACCAAGGGTTAAACAGTGGCCATTGACAGAAGAAAAGATAAAGGCATTAACAGAAATTTGTAAAGAGGAAGAGGAAGGAAAAATCTCAAAAATTGGGCCTGAAAATCCATACAATACGCCAGTATTTATAAGGAAGAGCTGGAGGAAGGACAGAGAGCTCAATAAAAGAACTCAGGAATTTTGGGAAGTTCAATTAGGAATACCGCATCCAGCAGGTAAGAAATCAACACTAGATGTGGGAGATGCATATTCAGTGCCTTTAGATGAAAACTTTAGAAAGTATACTGCATTCACCATACCTAGTATAAACAATACACCAGGAATCAGATATCAGTACAATGTGCTGCCAGGATGGAAAGGATCACCGGCAATATTCCAGGCTAGCATGACA---AAAATCTTAGAGCCCTATAGAATAAAAAATCCAGAAATAATCCAATACGATGACTTGGTATCTGATTTAGAAATAGGGCAGCACAGAAGAAAAATAGAGGAGCTGAGAGCTCATCTAAGCTGGGGATTTACACCAGACAAGCAGAAGGAACCACTTTGGGGATATGAACTC
>-.-.-.444
CCTCAAATCACTCTTTGGCAACGACCCCTTGTTACAGTAAAAATAGGAGGACAGCTGAGAGAAGCTCTATTAGATACAGGAGCAGATACATTAGAA------GATATAAATTTGCCAGGAAAATGGAAACCAAAAGGAGGAGGTTTTAAGGTAAGGTATGATCAGATAATGATAGAAATTTGTGGAAAAAAGGCTATAGGTGTAGTAGGACCTACACCTAACATTGGACGAATGACTCAGATTGGTTGTACGTTAAATTTCCCAATTAGTCCTATTRACACTGTACCAGTAAMATTAAAGCCAGGAATGGATGGACCAAAGGTTAAACAGTGGCCATTGACAGAAGAAAAAATAAAAGCATTAACAGAAATTTGTAAAGAGGAAGARGAAGGAAAAATCTCAAAAATTGGGCCTGAAAATCCATACAATACTCCAGTATTTATAAAGAAGRGTTGGAGGAAAGATAGAGAGCTCAATAAAAGAACTCAGGACTTTTGGGAAGTTCAATTAGGAATACCGCATCCAGCAGGTAAGAAATCAACACTAGATGTGGGAGATGCATATTCAGTTCCTTTAGATAAAAGCTTTAGAAAGTATACTGCATTCACCATACCTAGTATAAACAATACACCAGGAATYAGATATCAGTACAATGTGYTGCCAGGATGGAAAGGATCACCGGCAATATTCCAGAGTAGCATGACA---AAAATCTTAGAGCCCTTTAGAATRAAAAATCCAGAAATAATMCAATACGATGATTTGGTATCTGATTTAGAAATAGGGCAGCACAGAATAAAAATAGARGAGCTAAGAGCTCATCTAAGCTGGGGATTTACACCAGACAAGCAAAAGGAACCACTTTGGGGATATGAACTC
>-.-.-.447
CCTCAAATCACTCTTTGGCAACGACCCSTTGTCACAGTAAAAATAGGAGGACAGCTGAAAGAAGCTCTATTAGATACAGGAGCAGATACATTAGAA------GATATAAATTTGCCAGGAAAATGGAAACCAAAAGGAGGAGGTTTTAAGGTAAGGTATGATCAGATACTTATAGAAATTTGTGGAAAAAAGGCTATAGGTGTGGTAGGACCTACACCTAACATTGGACGAATGACTCAGATTGGTTGTACTTTAAATTTCCCAATTAGTCCTATTGACACTGTACCAGTAACATTAAAGCCAGGAATGGATGGACCAAARGTTAAACAGTGGCCATTRACAGAAGAAAAAATAAAAGCATTAACAGAAATTTGTRAAGAGGAAAAGGAAGGAAAAATCTCAAAAATTGGGCCTGAAAATCCATACAATACTCCAGTATTTATAAAGAAGAGCTGGAGRAAAGATAGAGAGCTYAATAAAAGAACTCAGGACTTTTGGGAAGTGCAATTAGGAATACCACATCCAGCAGGTAAGAAATCAACACTAGATGTGGGAGATGCATATTCAGTTCCTTTACATGAAAGYTTTAGAAAGTATACTGCATTCACCATACCTAGTATCAACAATACACCAGGAATCAGATATCAGTACAATGTGCTGCCAGGATGGAAAGGATCACCAGCAATATTCCAGAGYAGCATGACA---AAGATCTTAGAGCCCTTTAGAAYAAAAAATCCAGAAATAATCCAATACGATGACTTRGTATCTGATTTAGAAATAGGGCAGCATAGAACAAAAATAGAGGAGCTAAGAGMTCATCTAAGMTGGGGATTTACTCCAGACAAGCAGAAGGAACCACTTTGGGGATATGAACTC
>-.-.-.448
CCTCAAATCACTCTTTGGCAACGACCCCTTGTCACAATAAAAATAGGRGGACAGCTAAAAGAAGCTCTATTAGATACAGGAGCAGATACATTAGAA------GATATAAATTTGCCAGGAAARTGGAAACCAAAAGGAGGAGGTTTTAAAGTAAGGTATGATCAGATACTTATAGAAATTTGTGGAAAAAAGGCTATAGGTGTRGTAGGACCTACACCTAACATTGGACGAATGACTCAGATTGGTTGTACTTTAAATTTCCCAATTAGYCCTATTGACACTGTACCAGTAACATTAAAGCCAGGAATGGATGGACCAAAGGTTAAGCAGTGGCCATTGACCGAAGAAAAAATAAAAGCCTTAACAGAAATCTGTCAAGARGAAAAGGAAGGAAAAATYTCAAAAATTGGGCCTGAAAATCCATACAATACTCCAGTATTTATAAAGAAGAGCTGGAGGAAAGACAGAGAGCTCAATAAAAGAACTCAGGACTTTTGGGAAGTTCAATTAGGAATACCGCATCCAGCAGGTAAGAAATCAACACTAGATGTGGGAGATGCATATTCAGTTCCTTTAGATGAAAGCTTTAGAAAGTATACTGCATTTACCATACCTAGTATAAACAATACACCAGGAATCAGATATCAGTACAATGTRCTGCCAGGATGGAAAGGATCACCRGCAATATTCCAGTGTAGCATGACA---AAAATCTTAGAGCCCTTTAGAATAAAAAACCCAGAAATGATCCAATACGATGACTTGGTATCTGATTTAGAAATAGGGCAGCACAGAACAAAAATAGAGGAGYTAAGAARTCATCTAAGCTGGGGATTTACACCAGATAAGCAGAAGGAACCACTTTGGGGATATGAACTC
>-.-.-.449
CCTCAAATCACTCTTTGGCAACGACCCCTCGTCACAGTAAAAATAGGAGGACAGTTGATAGAAGCTCTATTAGATACAGGAGCAGATACATTAGAA------GATATAAATTTGCCAGGAAAATGGAAACCAAAAGGAGGAGGTTTTAAGGTAAAGTATGATCAGATACTTATAGAAATTTGTGGAAAAAGGGCTATAGGTGTGGTAGGACCTACACCTAACATTGGGCGAATGACTCAGATTGGTTGTACTTTAAATTTCCCAATTAGTCCTATTGACACTGTACCAGTAACATTAAAGCCAGGAATGGATGGACCAAAGGTTAAACAGTGGCCATTGACAGAAGAAAAAATAAAAGCATTAACAGAAATTTGTAAAGAGGAAGAGGAAGGAAAAATCTCAAAAATTGGGCCTGAAAATCCATACAATACTCCAGTATTTATAAGGAAGAGCTGGAGGAAAGATAGGGAGCTCAATAAAAGAACTCAGGACTTCTGGGAAGTTCAATTAGGAATACCGCATCCAGCAGGTAAGAAATCAACACTAGATGTGGGAGATGCATATTCAGTTCCTTTAGATGAAAACTTTAGAAAATATACTGCATTCACCATACCTAGCATAAATAATACACCAGGAATCAGATATCAGTACAATGTGCTGCCAGGATGGAAAGGATCACCGGCAATATTCCAGAGTAGCATGACA---AAAATCTTAGAGCCCTTTAGATTAAAAAATCCAGAAATGATCCAATACGATGACTTGGTATCTGATTTAGAAATAGGGCAGCACAGAACAAAAATAGAGGAATTAAGAGCTCATCTAAGCTGGGGGTTTACACCAGACAAGCAAAAGGAACCACTTTGGGGATATGAACTC
>-.-.-.45
CCTCAAATCACTCTTTGGCAACGACCCCTTGTCACARTAAAAATAGGAGGACAGCTGAAAGAAGCTCTATTAGACACAGGAGCAGATACATTAGAA------GATATAAATTTGCCAGGAAAATGGAAACCAAAAGGAGGAGGTTTTAARGTAAGGTATGATCAGATATGTATAGAAATTTGTGGAAAAAAGGCTATAGGTGTRGTAGGACCTACACCYAACATTGGACGAATGACTCAGATTGGTTGTACTTTAAATTTCCCAATTAGTCCTATTGACACTGTACCAGTAACATTAAAGCCAGGAATGGATGGACCAAAGGTTAAACAGTGGCCATTGACAGAAGAAAAAATAAAAGCATTAACAGAAATTTGTAAAGAGGAAGAGGAAGGAAAAATMTCAAAAATTGGGCCTGAAAATCCATACAATACTCCAGTATTTATAAAGAAGAGTTGGAGGAAAGATAGAGAGCTCAATAAAAGAACTCAGGAYTTTTGGGAAGTTCAATTAGGAATACCGCATCCAGCAGGTAAGAAATCAACACTAGATGTGGGAGATGCATATTCAGTTCCTTTAGATGAAAGCTTTAGAAAGTATACTGCATTCACCATACCTAGTATAAACAATACACCAGGAATCAGATATCAGTACAATGTGCTGCCAGGATGGAAAGGATCACCRGCAATATTCCAGTGTAGCATGACA---AAAATCTTAGAGCCCTTTAGAACAAAAAATCCAGAAATGATCCAATACGATGACTTGGTATCTGATTTAGAAATAGGGCAGCACAGAACAAAAATAGAKGAACTAAGRGCTCATCTAARMTGGGGATTTACACCAGACAAGCAGAAGGAACCACTTTGGGGATATGAACTC
>-.-.-.450
CCTCAAATCACTCTTTGGCAACGACCCCTYGTCACARTAAAAATAGGAGGACAACTGAAAGAAGCTCTATTAGATACAGGAGCAGATACATTAGAA------GATATAAATTTGCCAGGAAAATGGAAACCAAAAGGAGGAGGTTTTAARGTAAGGTATGATCAGATACTTATAGAAATTTGTGGAAAAAAGGCTATAGGTGTGGTAGGACCTACACCTAACATTGGAAGAATGACTCAGATTGGTTGTACTTTAAATTTCCCAATTAGTCCTATTGACACTGTACCAGTAACATTAAAGCCAGGAATGGATGGACCAAGGGTTAAACAGTGGCCATTGACAGAAGAAAAAATAAAAGCATTAACAGAAATTTGTAAAGAGGAARAGGAAGGAAAAATCTCAAAAATTGGACCTGAAAATCCATACAATACTCCAGTATTTATAAAGAAGAGCTGGAGAAAAGATAGAGAACTCAATAAAAGAACTCAGGACTTTTGGGAAGTTCAATTAGGAATACCGCATCCAGCAGGTAAGAAATCAACACTAGATGTGGGAGATGCATATTCAGTTCCTTTAGATGAAAGCTTTAGAAAGTATACTGCATTCACCATACCTAGTATCAACAATACACCAGGAATCAGATATCAGTACAATGTGCTGCCAGGATGGAAAGGATCACCRGCAATATTCCAGAGTAGCATGACA---AAAATCTTAGAGCCCTTTAGAATAAAAAATCCAGACATAATCCAATATGATGACTTGGTATCTGATTTAGAAATAGGGCAGCACAGAACAAAAGTAGAGGAGCTAAGAGMTCATCTAAGCTGGGGATTTACACCAGACAAGCAGAAGGAACCACTTTGGGGATATGAACTC
>-.-.-.452
CCTCAAATCACTCTTTGGCAAMGACCCCTTGTCACAGTAAAAATAGGGGGACAGCTGAAAGAAGCTCTATTAGATACAGGAGCAGATACATTAGAA------GATATAAATTTGCCAGGAAAATGGAAACCAAAAGGAGGAGGTTTTAAGGTAAGGTATGATCAGATACCTATAGAAATTTGTGGAAAAAAGGYTGTAGGTGTGGTAGGACCTACACCTAACATTGGGCGTATGACTCAGCTTGGCTGTACTTTAAATTTCCCAATTAGTCCTATTGACACTGTACCAGTAACAKTAAAGCCAGGAATGGATGGACCAAAGGTTAAACAGTGGCCATTGACAGAAGAAAARATAAAAGCATTAACAGAAATTTGTACAGAGGAAAAGGAAGGAAAAATCTCAAAAATTGGGCCTGAAAATCCATACAATACTCCAGTATTTATAAAGAAGAGCTGGAGGAAAGATAGAGAGCTCAATAAAMGAACTCAGGACTTTTGGGAAGTTCAATTAGGAATACCRCATCCAGCAGGTAAGAAATCAACACTAGATGTGGGAGATGCATATTCAGTTCCTTTAGATGAAAGCTTTAGAAAATATACTGCATTTACTATACCTAGTATAAACAATACACCAGGAATCAGATATCAGTACAATGTGCTGCCAGGATGGAAAGGATCACCRGCAATATTCCAGAGTAGCATGACA---AAAATCTTAGAGCCCTTTAGAATAAAAAATCCAGAAATAATCCAATACGATGACTTGGTATCTGATTTAGAAATAGGGCAGCACAGAACAAAAATAGAGGAGCTAAGAGCTCATCTAAGCTGGGGATTWACCCCAGACAAGCAGAAGGAACCACTCTGGGGATATGAACT-
>-.-.-.453
CCTCAAATCACTCTTTGGCAACGACCCCTTGTCACAGTAAAAATAGGAGGACAGCTAAAAGAAGCTCTATTAGACACAGGAGCAGATACATTAGAA------GATATAAACTTACCAGGAAAATGGAAACCAAAAGGAGGAGGTTTTAAAGTAAGGTATGATCAGATACTTATAGAAATTTGTGGAAAAAAGGCTATAGGTGTGGTAGGGCCTACRCCTAACATTGGACGAATGACTCAGATTGGTTGTACTTTAAATTTCCCAATTAGTCCTATTGATACTGTACCAGTAACATTAAAGCCAGGAATGGATGGACCAAAGGTTAAACAGTGGCCATTGACAGAAGAAAAAATAAAAGCATTAACAGAAATTTGTAAAGAGGAAGCAGAAGGAAAAATCTCAAAAATTGGGCCTGAAAATCCATACAATACTCCAGTATTTATAAAGAAGAGCTGGAGGAAAGATAGAGAGCTCAATAAAAGAACTCAGGATTTTTGGGAAGTTCAATTAGGAATACCGCATCCAGCAGGTAAGAAATCAACACTAGATGTGGGAGATGCATATTCAGTTCCTTTAGATGAGAGCTTTAGAAAGTACACTGCATTCACTATACCTAGTRTAAACAATACACCAGGAATCAGATATCAGTACAATGTGCTGCCAGGATGGAAAGGATCACCGGCAATATTCCAGAGTAGCATGACA---AAAATCTTAGAGCCCTTTAGAATAAAAAATCCAGAAATAATTCAATACGATGACTTGGTATCTGACTTAGAAATAGGGCAGCACAGAATAAAAATAGAGGAGCTAAGAGCTCATTTAAGCTGGGGATTTACACCAGACAAGCAAAAGGAACCACTTTGGGGATATGAACTC
>-.-.-.458
CCTCAAATCACTCTTTGGCAACGACCCGTTGTCACAGTAAAAATAGAAGGACAGCTGAGAGAAGCTCTATTAGATACAGGAGCAGATACATTAGAA------GAAATAAATTTGCCAGGAAAATGGAAACCAAAAGGAGGAGGTTTTAAGGTAAGGTATGACCAGATACTTATAGAAATTTGTGGAAAAAAGGCTATAGGTGTGGTAGGACCTACACCTAACATTGGRCGAATGACTCAGCTTGGTTGTACTTTAAATTTCCCAATTAGTCCTATTGACACTGTACCGGTAAAATTAAAGCCAGGAATGGATGGACCAAAGGTTAAACAGTGGCCATTGACAGAAGAAAAAATAAAAGCATTAACAGAAATTTGTAAGGAAGAAGAGGAAGGAAAAATCTCAAGAATTGGGCCTGAAAATCCATACAATACTCCAGTATTTATAAAGAAGAGCTGGAGAAAAGATAGAGAGCTCAATAAAAGAACTCAGGACTTTTGGGAAGTTCAATTAGGAATACCGCATCCAGCAGGGAAGAAATCAACACTGGATGTGGGAGATGCATATTCAGTTCCTTTAGATGAAAGCTTTAGAAAGTACACTGCATTCACCATACCTAGTACAAACAATACACCAGGAATCAGATATCAATACAATGTGCTGCCAGGATGGAAAGGATCACCAGCAATATTCCAGTGTAGCATGACA---AAAATCTTAGAGCCCTTTAGAATAAAAAATCCAGAAATGATCCAATACGATGACTTAGTATCTGATTTAGAAATAAGGCAGCACAGAACAAAAGTAGAGGAGYTAAGAGCTCATCTAAGCTGGGGGTTTACACCAGACAAGCAGAAGGAACCACTTTGGGGATATGAACTC
>-.-.-.46
CCTCAAATCACTCTTTGGCAACGACCCCTTGTCACAGTAAAAATAGGAGGACAGATGAAAGAAGCTCTATTAGATACAGGAGCAGATACATTAGAA------GATATAAATTTGCCAGGAAAATGGAAACCAAAAGGAGGAGGTTTTAAGGTAAGGTATGATCAGATACTTATAGAAATTTGTGGAAAAAAGGCTATAGGTGTAGTAGGACCTACACCTAACATTGGACGAATGACTCAGATTGGTTGTACTTTAAATTTCCCAATTAGTCCTATTGATACTGTACCAGTAACATTAAAACCAGGAATGGATGGACCAAAGGTTAAACAGTGGCCATTGACAGAAGAAAAAATAAAAGCATTAACAGAAATTTGTAAAGAGGAAGAGGAAGGAAAAATCTCAAAAATTGGACCTGAAAATCCATACAATACTCCAGTATTTATAAAGAAGAGCTGGAGGAAAGATAGAGAACTCAATAAAAGAACTCAGGACTTTTGGGAAGTTCAATTAGGAATACCGCATCCAGCAGGGAAGAAATCAACACTGGATGTGGGAGATGCATATTCAGTTCCTTTAGATGAAAGCTTTAGAAAGTATACTGCATTCACCATACCTAGTATCAACAATACACCAGGAATCAGATATCAGTACAATGTGCTGCCAGGATGGAAAGGATCACCAGCAATATTCCAGAGTAGCATGACA---AAAATCTTAGAGCCCTTTAGAATAAAAAATCCAGAGATGATCCAATACGATGACTTGGTATCTGATTTAGACATAGAGCAGCAYAGAATAAAAATAGAGGAGCTAAGGGCTCATTTAAGATGGGGATTTACACCAGACAAGCAGAAGGAACCACTTTGGGGATATGAACTC
>-.-.-.460
CCTCAAATCACTCTTTGGCAACGACCCCTTGTCCCAGTAAAARTAGGAGGACAGCTGAAAGAAGCTCTATTAGATACAGGAGCAGATACATTAGAA------GATATAAATTTGCCAGGAARATGGAAACCAAAAGGAGGAGGTTTTAAAGTAAGGTATGATCAGATACCTATAGAAATTTGTGGGAAAAAGGCTATAGGTGTGGTAGGACCTACACCTAACATTGGACGAATGACYCAGCTTGGTTGYACTTTAAATTTCCCAATTAGTCCTATTGACACTGTACCAGTAACATTAAAGCCAGGAATGGATGGACCAAAGGTTAAACAGTGGCCATTGACAGAAGAAAAAATAAAAGCATTAACAGAAATTTGTAAAGAGGRAGAGGAAGGAAAAATTTCAAAAATTGGGCCTGAAAATCCATACAATACTCCAGTATTTATAAGGAAGAGCTGGAGGAAAGATAGAGAGCTCAATAAAAGAACTCAGGATTTTTGGGAAGTTCAATTAGGAATACCGCATCCAGCAGGTAAGAAATCAACACTAGATGTGGGAGATGCATATTCAGTTCCTTTAGATGAAAGCTTTAGAAARTATACTGCATTCACCATACCTAGTATAAACAATRCACCAGGAATCAGATATCAGTACAATGTGYTACCAGGATGGAAAGGATCACCAGCAATATTCCAGAGTAGCATGACA---AAAATCTTAGAGCCCTTTAGATTAAAAAATCCAGAAATAATCCARTACGATGACTTGGTATCTGATTTRGAAATAGGGCAGCACAGAACAAAAATAGAGGAGCTRAGAGCTCATCTAAGCTGGGGATTTACACCAGACAAGCAGAAGGAACCACTTTGGGGATATGAACTC
>-.-.-.461
CCTCAAATCACTCTTTGGCAACGACCCCTTGTCACAGTAAAAATAGGAGGACAGCTGAAAGAAGCTCTATTAGATACAGGAGCAGATACATTAGAA------GATATAAATTTGCCAGGAAAATGGAGACCAAAAGGAGGAGGTTTTAAGGTAAAGTATGATCAGATACYTATAGAAATTTGTGGAAAAAAGGCTATAGGTGTGGTAGGACCTACACCCAACATTGGACGAATGACTCAAATTGGTTGTACTTTAAATTTCCCAATTAGTCCTATTGACACTGTACCAGTAACATTAAAGCCAGGAATGGATGGACCAAAGGTTAAACAGTGGCCATTGACAGAAGAAAAAATAAAAGCATTAACAGAGATTTGTAAAGAGGAAGAGGAAGGAAAAATCTCAAAAATTGGGCCTGAAAATCCATACAATACCCCAGTATTTATAAAGAAGAGCTGGAGGAAAGATAGAGAGCTCAATAAAAGAACTCARGACTTTTGGGAAGTTCAATTAGGAATACCRCATCCAGCAGGTAAGAAATCAACACTAGATGTGGGAGATGCATATTCAGTTCCTYTAGATGAAAGCTTTAGAAAGTATACTGCATTCACCATACCTAGTATAAACAATACACCAGGAATCAGATATCAGTACAATGTGCTGCCAGGATGGAAAGGATCACCAGCAATATTCCAGAGTAGCATGACA---AAAATCTTAGAGCCCTTTAGAATGAAAAATCCAGAGATGATCCAATACGATGACTTGGTATCTGATTTAGAAATAGGGCAGCACAGAGCAAAAATAGAGGAGCTGAGAGCTCATCTAAGCTGGGGATTTACACCAGACAAGCAGAAGGAACCACTTTGGGGATATGAACTC
>-.-.-.462
CCTCAAATCACTCTTTGGCAACGACCCCTTGTCACAGTAAAAGTAGGAGGACAGCTGAGAGAAGCTCTATTAGATACAGGAGCAGATACATTAGAA------GATATAAATTTGCCAGGAAAATGGAAACCAAAAGGAGGAGGTTTTAAAGTAAAGTATGATCAGATACAGATAGAAATTTGTGGAAAAAAGGCTATAGGTGTAGTAGGACCTACACCTAACATTGGACGAATGACTCAGATTGGTTGTACTTTAAATTTCCCAATTAGTCCTATTGACACTGTACCAGTAACATTAAARCCAGGAATGGATGGACCAAAGGTTAAACAGTGGCCATTGACAGAAGAAAAAATAAAAGCATTAACAGAAATWTGTAAAGAGGAAGARGAAGGAAAAATYWCAAAAATTGGGCCTGAAAATCCATACAATACTCCAGTATTTATAAAGAARAGCTGGAGRAAAGATAGAGAGCTCAATAAAAGAACTCAGGAYTTTTGGGAARTTCAATTAGGAATACCGCATCCAGCAGGAAAGAAATCAACAYTAGATGTGGGAGATGCATACTCAGTYCCTTTAGATGAAAGYTTTAGRAAATATACTGCATTCACCATACCTAGTATAAACAATACACCAGGAATCAGATAYCAGTACAATGTGCTGCCAGGATGGAAAGGATCACCAGCAATATTCCAGAGTAGCATGACA---AAAATCTTAGAGCCCTTTAGAATAAAAAATCCAGAAATGATCCAATACGATGACTTGGTATCTGATTTAGAAATAGGGCAGCACAGAACAAAAATAGAGGAGCTGAGAGCTCATCTAAGCTGGGGGTTTACACCAGACAAGCAGAAGGAACCACTTTGGGGATATGAACTC
>-.-.-.464
CCTCAAATCACTCTTTGGCAACGACCCCTTGTCACAGTAAAAATAGGAGGACAGCTGAAAGAAGCTCTATTAGATACAGGAGCAGATACATTAGAA------GAGATAAATTTGCCAGGAAAATGGAAACCAAAAGGAGGAGGTTTTAAGGTAAGGTATGATCAGATACTYATAGAAATTTGTGGAAAAAAGGCTATAGGTGTAGTAGGACCTACACCTAACATTGGACGAATGACTCAGATTGGTTGYACTTTAAATTTCCCAATTAGTCCTATTGACACTGTACCAGTAGCATTAAAGCCAGGAATGGATGGRCCAAAAGTTAAACARTGGCCATTGACAGAAGAAAAAATAAAAGCATTAACAGAAATTTGTAAAGARGAAGAGGAAGGAAAAATCTCAAAAATTGGGCCTGAAAATCCATACAATACTCCAATATTTATAAAGAAGGGCTGGAGAAAAGATAGAGAGCTCAATAAAAGAACTCARGAYTTTTGGGAAGTTCAATTAGGAATACCKCACCCAGCAGGTAAGAAATCAACACTAGATGTGGGAGATGCATATTCAGTTCCTTTAGATGAAARCTTTAGAAAGTATACTGCATTCACCATACCTAGTACAAAYAATACACCAGGAATCAGATATCAGTATAATGTGYTGCCAGGATGGAAAGGATCACCAGCAATATTCCAGAGTAGCATGACA---AAAATCTTAGAGCCCTTTAGAATAAAAAATCCAGAGATGATCCAATACGATGACTTGGTATCTGATTTAGAAATAGGGCAGCACAGARCAAAAATAGAAGAGCTRAGAGCTCATCTAAGCTGGGGATTTACACCAGACAAGCAGAAGGAACCACTTTGGGGATATGAACTC
>-.-.-.467
CCTCAAATCACTCTTTGGCAACGACCCCTTGTYACAGTAAAAATAGGAGGACAGCTGAAAGAAGCTCTATTAGATACAGGAGCAGATACATTAGAA------GATATAAATTTGCCAGGAAAATGGAAACCAAAAGGAGGAGGTTTTAAGGTAAGATATGATCAGATACTTATAGAAATTTGTGGAAAAAAGGCTATAGGTGTAGTAGGACCTACACCTAACATTGGACGAATGACTCAGATTGGTTGTACTTTAAATTTCCCAATTAGTCCCATTGACACTGTACCAGTRACATTAAAGCCAGGAATGGATGGACCAAAGGTTAAACAGTGGCCATTGACAGAAGAAAAAATAAAAGCATTAACAGAAATTTGTAAAGAGGAAGAGGAAGGAAAAATCTCAAAAATTGGGCCTGAAAATCCATACAATACTCCAGTATTTATAAAGAAGAGCTGGAGGAAAGATAGAGAGCTCAATAAAAGAACTCAGGACTTTTGGGAAGTTCAATTAGGAATACCGCATCCAGCAGGTAAGAAATCAACACTAGATGTGGGAGATGCATATTCAGTTCCATTAGATGAAAACTTTAGAAAGTATACTGCATTCACCATACCTAGTACAAACAATACACCAGGAATCAGATATCAGTACAATGTACTGCCAGGATGGAAAGGATCACCAGCAATATTCCAGAGCAGCATGACA---AAAATCTTAGAGCCCTTTAGAGTAAAAAATCCAGAAATAATCCAATACGATGACTTGGTATCTGATTTAGAAATAGGACAGCATAGAACAAAAGTAGAGGARCTAAGAGCTCATCTAAGCTGGGGATTTACACCAGATAAGCAGAAGGAACCACTTTGGGGATATGAACTC
>-.-.-.47
CCTCAAATCACTCTTTGGCAACGACCCCTTGTCACAGTAAAAATAGGAGGACAGCTGATAGAAGCTCTATTAGATACAGGAGCAGATACATTAGAA------GATATAAATTTACCAGGAAAATGGAARCCAAAAGGAGGAGGTTTTAAGGTAAGGTATGATCAGATACTTATAGAAATTTGTGGAAAAAAGGCTATAGGTGTGGTAGGACCTACACCTAACATTGGACGAATGACTCAGATTGGTTGTACTTTAAACTTCCCAATTAGTCCTATTGACACTATACCAGTRAAATTAAAGCCAGGAATGGATGGACCAAARGTTAAACAATGGCCATTGACAGAAGAAAAAATAAAAGCATTAACAGAAATTTGTAAAGAGGAAGAGGAAGGRAAAATCTCAAAAATTGGGCCTGAAAATCCATACAATACTCCAGTATTTATAAAGAAGAGCTGGAGGAAAGATAGAGAGCTCAATAAAAGAACTCAGGAYTTTTGGGAAGTTCAATTAGGAATACCACATCCAGCAGGTAAGAAATCAACACTGGATGTGGGAGATGCATATTCAGTTCCTTTAGATGAAAGCTTTAGAAAGTATACTGCATTCACYATACCTAGTAGAAACAATACACCAGGAATCAGATATCAGTACAATGTGCTGCCAGGATGGAAAGGGTCACCGGCAATATTCCAGAGTAGCATGACA---AAAATCTTAGAGCCCTTTAGAATAAAAAATCCAGAAATRATCCAATACGATGACTTGGTATCTGATTTAGAAATAGGGCAGCACAGAACAAAAATAGAAGAGCTGAGAGCTCATCTAGCCTGGGGATTTACACCAGACAAGCAGAAGGAACCACTCTGGGGATATGAACTC
>-.-.-.476
CCTCAAATCACTCTTTGGCAACGACCCCTAGTCACAATAAGAATAGGAGGACAGCTGAAAGAAGCTCTATTAGATACAGGAGCAGATACATTAGAA------GATATAAATTTGCCAGGAAAATGGAAACCAAAAGGAGGAGGGTTTAAGGTAAGGTATGATCAGATACTTATAGAAATTTGTGGAAAAAAGGCTATAGGTGTAGTAGGACCTACACCTAACATTGGACGAATGACTCAGATTGGTTGTACTTTAAATTTCCCAATCAGTCCTATTGACACTGTACCAGTAAAATTAAAACCAGGAATGGATGGRCCAAAGGTTAAACAGTGGCCATTGACAGAAGAAAAAATAAAAGCATTAACAGAAATTTGTAAAGAAGAAGAGGAAGGAAAAATTTCAAAAATTGGGCCTGAAAATCCATACAATACTCCAGTATTTATAAAGAAGAGCTGGAGRAAAGATAGAGAGCTCAATAAAAGAACTCAGGACTTTTGGGAAGTTCAATTAGGAATACCGCATCCAGCAGGTAAGAAATCAACACTAGATGTGGGAGATGCATATTCAGTTCCTTTAGATGAAAGTTTTAGAAAGTATACTGCATTCACCATACCTAGTATAAACAATACACCAGGAATCAGATACCAGTACAATGTGCTGCCAGGATGGAAAGGATCACCAGCAATATTCCAGAGTAGTATGACA---AAAATCTTAGAGCCCTTTAGAATGAAAAATCCAGAAATAATCCAATACGATGACTTAGTATCTGATTTAGAAATAGGGCAACAYAGAATRAAAATAGAGGAGCTAAGAGCTCATCTAAGCTGGGGATTTACACCAGACAAGCAGAAGGAACCACTCTGGGGATATGAACTC
>-.-.-.477
CCTCAAATCACTCTTTGGCAACGACCCCTTGTCACAGTAAAAATAGGAGGACAGTTAAAAGAAGCTCTATTAGATACAGGAGCAGATACATTAGAA------GAGATAAATTTGCCAGGAAAATGGAAACCAAAAGGAGGAGGTTTTAAGGTAAGGTATGATCAGATACTTATAGAAATTTGTGGAAAAAAGGCTATAGGYGTAGTAGGACCTACACCTAACATTGGACGRATGACTCAGATTGGTTGTACTTTAAATTTCCCAATTAGTCCTATTGACACTGTACCAGTAACATTAAAGCCAGGAATGGATGGACCAAAGGTTAAGCAATGGCCATTGACAGAAGAAAAAATAAAAGCCTTAACAGAAATTTGTAATGAGGAAAAGGAAGGAAAAATCTCAAAAATTGGGCCTGAAAATCCATACAATACTCCAGTATTTATAAAGAAGAGCTGGAGGAAAGACAGAGAGCTCAATAAAAGAACTCAGGACTTTTGGGAAGTTCAATTAGGAATACCGCATCCAGCGGGTAAGAAATCAACACTAGATGTGGGAGATGCATATTCAGTTCCTTTAGATGRAAACTTTAGAAAGTATACTGCATTTACCATACCTAGTATAAACAATACACCAGGAATCAGGTATCAGTACAATGTGCTGCCAGGATGGAAAGGATCACCAGCAATATTCCAGTGTAGCATGACA---AAAATCTTAGAGCCCTTTAGAGCAAAAAACCCAGAAATGATCCAATACGATGACTTGGTATCTGATTTAGAAATAGGGCAGCACAGAACAAAAATAGAGGAGCTAAGAAGTCATCTAAGCTGGGGATTTACACCAGRTAAGCAGAAGGAACCACTTTGGGGATATGAACTC
>-.-.-.488
CCTCAAATCACTCTTTGGCAACGACCCCTTGTCACAGTAAAAATAGAAGGACAGCTGAAAGAAGCTCTATTAGATACAGGAGCAGATACATTAGAA------GATATAAATTTGCCAGGAAAATGGAAACCAAAAGGAGGAGGTTTTAAGGTAAGGTATGATCAGATACTTATAGAAATTTGTGGAAAAAAGGCTATAGGTGTAGTAGGACCTACACCTAACATTGGACGAATGACTCAGCTTGGTTGTACTTTAAATTTTCCAATTAGTCCTATTGACACTGTACCAGTAACATTAAAGCCAGGAATGGATGGACCAAAGGTTAAACAGTGGCCATTGACAGAAGAAAAAATAAAAGCATTAACAGAAATTTGTAAAGAGGAAGAGGAAGGAAAAATCTCAAAAATTGGGCCTGAAAATCCATACAATACTCCAGTATTTATAAAGAAGAGCTGGAGGAAAGACAGAGAGCTCAATAAAAGAACTCAGGATTTTTGGGAAGTTCAATTAGGAATACCACATCCAGCAGGTAAGAAATCAACACTAGATGTGGGAGATGCATATTCAGTTCCTTTAGATGAAAACTTTAGAAAGTATACTGCATTCACCATACCTAGTATAAACAATACACCAGGAATCAGATATCAGTACAATGTGTTACCAGGATGGAAAGGATCACCGGCAATATTCCAGAGTAGCATGACA---AAAATCTTAGAGCCCTTTAGAATAAAAAATCCAGAAATAATCCAATACGATGACTTGGTATCTGATTTAGACATAGGGCAGCACAGAGCAAAAGTAGACGAGCTGAGARCTCATCTAAGTTGGGGATTTACACCAGACAAGCAGAAGGAACCACTTTGGGGATATGAACTC
>-.-.-.49
CCTCAAATCACTCTTTGGCAACGACCCCTTGTCACAATAAAAATAGGAGGACAGCTGAGAGAAGCTCTATTAGATACAGGAGCAGATACATTAGAA------GATATAAATTTGCCAGGAAAATGGAAACCAAAAGGAGGAGGTTTTAAAGTAAGGTATGATCAGATACCTATAGAAATTTGTGGAAAAAAGGCTATAGGTGTGGTAGGACCTACACCTAACATTGGACGAATGACTCAGCTTGGTTGTACTTTAAATTTCCCAATTAGTCCTATTGACACTGTACCAGTAACATTAAAGCCAGGAATGGATGGACCAAGAGTTAAACAGTGGCCATTGACAGAAGAAAAGATAAAAGMATTAACAGAAATTTGTAAAGAGGAGGAGGAAGGAAAAATCTCAAAAATTGGGCCTGAAAATCCATACAATACTCCAATATTTATAAAGAAGAGCTGGAGAAAAGATAGAGAGCTCAATAAAAGAACTCAGGACTTTTGGGAAGTTCAGTTAGGAATACCGCATCCAGCAGGTAAGAAATCAACACTAGATGTGGGAGATGCATACTCAGTTCCTTTAGATGAAAGCTTTAGAAAGTATACTGCATTCACCATACCTAGTATAAACAATACACCAGGAATCAGATATCAGTACAATGTGCTGCCAGGATGGAAAGGATCACCAGCAATATTCCAGGCTAGCATGACA---AAAATCTTAGAGCCCYTTAGAATAAAAAATCCAGAAATAATCCAATACGATGACTTAGTATCGGATTTAGAAATAGGGCAGCACAGAATAAAAATAGAGGAGCTAAGAGCTCATCTAAGCTGGGGATTTACACCAGACAAGCAGAAGGAACCACTTTGGGGATATGAACTC
>-.-.-.490
CCTCAAATCACTCTTTGGCAACGACCCCTTGTCACAGTAAAAATAGGAGGACAGCTRAAAGAAGCTCTATTAGATACAGGAGCAGATACATTAGAA------GAYATAAATTTGCCAGGAAAATGGAAACCAAAAGGAGGAGGTTTTAAGGTAAGGTAYGATCAGRTACTTATAGAAATTTGTGGAAAAAAGGCTATAGGTGTAGTAGGACCTACACCTAACATTGGACGAATGACTCAGATTGGTTGTACTTTAAATTTCCCAATTAGTCCTATTGACACTGTACCAGTAACATTAAAGCCAGGAATGGATGGACCAAAGGTYAAGCAGTGGCCRTTRACCGAAGAAAAAATAAAAGCCTTAACAGAAATTTGTAAAGAGGAAAAGGAAGGAAAAATYTCAAAAATTGGGYCTGAAAATCCATACAATACTCCAGTATTTATAAAGAAGAGYTGGAGGAAAGAYAGAGAGCTCAATAAAAGAACTCAGGACTTTTGGGARGTTCAATTAGGAATACCACATCCAGCAGGTAAGAAATCAACACTAGATGTGGGAGATGCATATTCAGTTCCTTTAGATGAAAGCTTTAGAAAGTATACTGCATTTACCATACCTAGTATAAACAATACACCAGGAATCAGATATCAGTACAATGTGCTRCCAGGATGGAAAGGATCACCGGCAATATTCCAGTGTAGCATGACA---AAAATCTTAGAGCCCTTTAGAATAAAAAATCCAGAAATAATCCAATACGATGACTTGGTATCTGATTTAGAAATAGGGCAGCACAGAACAAAAATAGAGGAGCTAAGAAGTCATCTRAGCTGGGGATTYACACCAGATAAGCAGAAGGAACCACTTTGGGGATATGAACTC
>-.-.-.493
CCTCAAATCACTCTTTGGCAACGACCCCTTGTCACAGTAAAAATAGAAGGACAGCTGAAAGAAGCTCTATTAGATACAGGAGCAGATACATTAGAA------GATATAAATTTGCCAGGAAAATGGAAACCAAAAGGAGGAGGTTTTAAGGTAAGGTATGATCAGATACTTATAGAAATTTGTGGAAAAAAGGCTATAGGTGTAGTAGGACCTACACCTAACATTGGACGAATGACTCAGATTGGTTGCACTTTAAATTTCCCAATTAGTCCTGTTGACACTGTACCAGTAACATTAAAGCCAGGGATGGATGGACCAAAGGTTAAGCAGTGGCCATTGACCGAAGAAAAAATAAAAGCCTTAACAGAAATTTGYAAAGAGGAAAAGGAAGGAAAAATCTCAAAAATTGGGCCTGAAAATCCATACAATACTCCAGTATTTATAAAGAAGAGCTGGAGGAAAGACAGAGAGCTCAATAAAAGAACTCAGGACTTTTGGGAAGTTCAATTAGGAATACCGCATCCAGCAGGTAAGAAATCAACACTGGATGTGGGAGATGCATATTCAGTTCCTTTAGATGAAARCTTTAGAAAATATACTGCATTTACCATACCTAGTATAAACAATACACCAGGAATCAGATATCAGTACAATGTGCTACCAGGATGGAAAGGATCACCAGCAATATTCCAGTGTAGCATGACG---AAAATCTTAGAKCCCTTTAGAACAAAAAACCCAGAAATGATCCAATACGATGACTTGGTATCTGATTTAGAAATAGGGCAGCACAGAACAAAAGTAGAGGAGCTAAGAAGTCATCTAAGCTGGGGATTTACACCAGATAAGCAGAAGGAACCACTTTGGGGATATGAACTC
>-.-.-.495
CCTCAAATCACTCTTTGGCAACGACCCCTTGTCACAGTAAAAATAGGAGGACAGCTGAAAGAAGCTCTATTAGATACAGGAGCAGATACATTAGAA------GATATAAATTTGCCAGGAAAATGGAAACCAAAAGGAGGAGGTTTTAAGGTAAGGTATGATCAGATACTTATAGAAATTTGTGGAAAAAAGGCTATAGGCGTGGTAGGACCTACACCTAACATTGGACGAATGACTCAGATTGGTTGTACTTTAAATTTCCCAATTAGTCCTATTGAAACTGTACCAGTATCATTAAAGCCAGGAATGGATGGACCAAAGGTTAAACAGTGGCCATTGACAGAAGAAAAAATAAAAGCATTAACAGAAATTTGTAAAGAAGAAGAGGAAGGAAAAATCTCAAAAATTGGGCCTGAAAATCCATACAATACTCCAGTATTTATAAAGAAGAGTTGGAGRAAAGATAGAGAGCTCAATAAAAGAACTCAGGACTTTTGGGAAGTTCAATTAGGAATACCGCATCCAGCAGGTAAGAAATCAACACTAGATGTGGGAGATGCATATTCAGTTCCTTTAGATGAAAGCTTTAGAAAGTATACTGCATTCACCATACCTAGTRYAAACAATACACCAGGAATCAGATATCAGTACAATGTGCTGCCAGGATGGAAAGGATCACCATCAATATTYCAGGCTAGCATGACA---AAAATCTTAGAGCCCTTTAGAGCAAAAAATCCAGAAATAATCCAATACGATGACTTGGTATCTGATTTAGAAATAGGGCAGCACAGAACAAAAATAGAGGAGCTAAGAGCTCATCTAAGCTGGGGATTTACRCCAGACAAGCAGAAGGAACCACTTTGGGGATATGAACTC
>-.-.-.496
CCTCAAATCACTCTTTGGCAACGACCCCTTGTCACAGTAAAAATAGGAGGACAGCTGAAAGAAGCTCTATTAGATACAGGAGCAGATACATTAGAA------GATATAAATTTACCAGGAAAATGGAAACCAAAAGGAGGAGGTTTTAAGGTAAGGTATGATCAAATACCTATAGAAATTTGTGGAAAAAAGGCTGTAGGTGTRGTAGGACCTACACCTAACATTGGACGAATGACTCAGATTGGTTGTACTTTAAATTTCCCAATTAGTCCTATTGACACTRTACCAGTARCATTAAAGCCAGGAATGGATGGACCAAAGGTTAAACAGTGGCCATTGACAGAAGAAAAAATAAAAGCATTAACAGAAATTTGTAAAGAAGAAGAGGAAGGAAAAATCTCAAAAATTGGGCCTGAAAATCCATACAATACTCCAGTATTTATAAAGAAGAGCTGGAGRAAAGATAGAGAGCTCAATAAAAGAACTCAGGAYTTTTGGGAAGTTCAATTAGGAATACCTCATCCAGCAGGTAAGAAATCAACACTAGATGTGGGAGATGCATATTCAGTTCCTTTGGATRAARRCTTTAGAAAGTATACTGCATTCACCATACCTAGTATAAACAATACACCAGGAATCAGATATCAGTACAATGTGCTGCCAGGATGGAAAGGATCACCGGCAATATTCCAGAGTAGCATGACA---AAAATCTTAGAGCCCTTTAGAATAAAGAATCCAGAARTAATTCAATACGATGACTTGGTATCTGATTTAGAGATAGGGCAGCACAGAATAAAAGTAGATGAGCTGAGAGCTCATCTAAGCTGGGGGTTCACACCAGACAAGCAGAAGGAACCACTTTGGGGATATGAACTC
>-.-.-.499
CCTCAAATCACTCTTTGGCAACGACCCCTTGTCACAGTAAAAATAGGAGGACAGCTAAAAGAAGCTCTATTAGATACAGGAGCAGATACATTAGAA------GATATAAATTTGCCAGGAAAATGGAAACCAAAAGGAGGAGGTTTTAAGGTAARGTATGATCAGATACTTATAGAAATTTGTGGAAAAAAGGCTATAGGTGTAGTAGGACCTACACCTAACATTGGACGAATGACTCAGATTGGTTGTACTCTAAATTTCCCAATTAGTCCTATTGACACTGTACCAGTAACATTAAAGCCAGGAATGGATGGACCAAAGGTTAAACAGTGGCCATTGACAGAAGAAAAAATAAAAGCATTAACAGAAATTTGTAAACAGGAAGAGGAAGGAAAAATTTCAAAAATTGGGCCTGAAAATCCATACAATACTCCAGTATTTATAAAGAAGAGCTGGAGGAAAGATAGAGAGCTTAATAAAAGAACTCAGGACTTTTGGGAAGTTCAATTAGGAATACCGCATCCAGCAGGTAAGAAATCAACACTGGATGTGGGAGATGCATATTCAGTTCCTTTAGATGAAAACTTTAGAAAGTATACTGCATTCACCATACCTAGTACAAACAATACACCAGGAATCAGATATCAATACAATGTGCTGCCAGGATGGAAAGGATCACCGGCAATATTYCAGTGTAGCATGACA---AAAATCTTAGAGCCCTTTAGAATAAAAAATCCAGAAATAATCCAGTACGATGACTTGGTATCTGACTTAGAGATAGGGCAGCACAGAACAAAAGTAGAGGAGTTAAGAGATCATCTAAAATGGGGGYTCACACCAGACAAGCAGAAGGAACCACTTTGGGGATATGAACT-
>-.-.-.5
CCTCAAATCACTCTTTGGCAACGACCCCTTGTCACAATAAAGATAGGAGGACAGCTGAAAGAAGCTCTATTAGATACAGGAGCAGATACATTAGAA------GATATAAATTTGCCAGGAAAATGGAAACCAAAAGGAGGAGGTTTTAAAGTAAGGTATGATCAGATACTTATAGAAATTTGTGGAAAAAAGGCTATAGGTGTAGTAGGACCTACACCTAATATTGGACGAATGACTCAGATTGGTTGTACTTTAAATTTCCCAATTAGTCCTATTGACACTGTACCAGTAACATTAAAGCCAGGAATGGATGGACCAAAGGTTAAACAGTGGCCATTGACAGAAGAAAAAATAAAAGCATTAACAGAAATTTGTAAAGAAGAAGAGGAAGGAAAAATTTCAAAAATTGGACCTGAAAATCCATACAATACTCCAGTATTTATAAAGAAGAGCTGGAGGAAAGATAGAGAACTCAATAAAAGAACTCAGGACTTTTGGGAAGTTCAATTAGGAATACCACATCCAGCAGGGAAGAAATCAACACTAGATGTGGGAGATGCATATTCAGTTCCTTTAGATGAAAACTTTAGAAAGTATACTGCATTTACCATACCTAGTACAAACAATACACCAGGAATCAGATATCAGTACAATGTGCTGCCAGGATGGAAAGGATCACCGGCAATATTCCAGAGTAGCATGACA---AAAATCTTAGAGCCCTTTAGAATAAAAAATCCAGAAATAATCCAATACGATGACTTGGTATCTGATTTAGAAATAGGGCAGCACAGAATAAAAATAGAGGAGCTAAGAGCTCATCTAAGCTGGGGATTTACACCAGACAAGCAGAAGGAACCACTTTGGGGATATGAACTC
>-.-.-.501
CCTCAAATCACTCTTTGGCAGCGACCCCTTGTCACAGTAAAAATAGGAGGACAGCTGAAAGAAGCTCTATTAGATACAGGAGCAGATACATTAGAA------GATATAAATTTGCCAGGAAAATGGAAACCAAAAGGAGGAGGTTTTAAGGTAAGGTATGATCAGATATCTATAGAAATTTGTGGAAAAAAGGCTGTAGGTGTAGTAGGACCTACACCTAACATTGGACGAATGACTCAGATTGGTTGTACTTTAAATTTCCCAATTAGTCCTATTGACACTGTACCAGTAAAATTAAAGCCAGGAATGGATGGACCAAAGGTTAAACAATGGCCATTAACAGAAGAAAAAATAAAAGCATTAACAGAAATTTGTAAAGAGGAAGAGGAAGGAAAAATCTCAAAAATTGGGCCTGAAAATCCATACAATACTCCAGTGTTTATAAAGAAAAGCTGGAGGAAAGATAGAGAACTTAATAAAAGAACTCAGGACTTTTGGGAAGTTCAATTAGGAATACCGCATCCAGCAGGCAAGAAATCAACACTAGATGTGGGGGATGCATATTCAGTTCCTTTAGATGAAAGCTTTAGAAAGTATACTGCATTCACCATACCTAGTATAAACAATACACCAGGAATCAGATATCAGTACAATGTGCTGCCAGGATGGAAAGGATCGCCAGCAATATTCCAGAGTAGCATGACA---AAAATCTTAGAGCCCTTTAGAATAAAAAATCCAGACATAATCCAGTACGATGACTTGGTATCTGATTTAGAAATAGAGCAGCACAGGATAAAAATAGAGGAGCTTAGAGCTCATCTAAGCTGGGGATTTACACCAGACAAGCAGAAGGAACCACTTTGGGGATATGAACTC
>-.-.-.503
CCTCAAATCACTCTTTGGCAACGACCCCTTGTCACAATAAAAATAGAAGGACAGCTGAAGGAAGCTCTATTAGATACAGGAGCAGATACATTAGAA------GATATAAATTTGCCAGGAAAATGGAAACCAAAAGGAGGAGGTTTTAAAGTAAGGTATGAACAGATACTTATAGAAATTTGTGGAAAAAAGGCTATAGGTGTGGTAGGACCTACACCTAACATTGGACGAATGACTCAGCTTGGTTGTACTTTAAATTTCCCAATTAGTCCTATTGACACTGTACCAGTAACATTAARRCCAGGAATGGATGGACCAAAGGTGAAACAGTGGCCATTGACAGAGGAAAAAATAAAAGCATTAACAGAAATCTGYGAAGAGGAAAAGGAAGGAAAAATCTCAAAAATTGGACCTGAAAATCCATACAATACTCCAGTATTTATAAAGAARAGCTGGAGGAAAGATAGAGAACTCAATAAAAGAACTCAGGAYTTTTGGGAAGTTCAATTAGGAATACCACATCCAGCAGGTAAGAAATCAACACTAGATGTGGGAGATGCATATTCAGTTCCTTTAGATRAAAATTTTAGAAAGTATACTGCATTCACCATACCTAGTACAAACAATACACCAGGAACCAGATATCAGTACAATGTGCTGCCAGGATGGAAAGGATCACCAGCAATATTCCAGAGTAGCATGACA---AAAATCTTAGAGCCCTTTAGAACAAAAAATCCAGAAATAATCCAATACGATGACTTGGTATCTGATTTAGAAATAGGGCAGCACAGARCRAAAATAGAGGAGCTAAGAGCTCATCTAAGCTGGGGATTTACACCAGATAAGCAGAAGGAWCCACTTTGGGGATATGAACTC
>-.-.-.508
CCTCAAATCACTCTTTGGCAACGACCCATTGTCACAGTAAAAATAGGAGGACAGCTAAAAGAAGCTCTATTAGATACAGGAGCAGATACATTAGAA------GATATAAATTTACCAGGAAAATGGAAACCAAAAGGAGGAGGTTTTAAGGTAAGGTATGATCAGATACTTATAGAAATTTGTGGAAAAAAGGCTATAGGTGTGGTAGGACCTACACCTAACATTGGACGAATGACTCAGATTGGTTGTACTATAAATTTCCCAATTAGTCCTATTGACACTATACCAGTAACATTAAAGCCAGGAATGGATGGACCAAAGGTTAAACAGTGGCCATTGACAGAAGAAAAAATAAAAGCATTAACAGAAATTTGTAAAGAGGAAGAGGAAGGAAAAATTTCAAAAATTGGGCCTGAAAATCCATACAATACTCCAGTATTTATAAAGAAGAGCTGGAGGAAAGATAGAGAGCTCAATAAAAGAACTCAGGACTTTTGGGAAGTTCAATTAGGAATACCGCAYCCAGCAGGTAAGAAATCAACACTAGATGTGGGAGATGCATATTCAGTTCCTTTAGATRAAARYTTTAGAAAGTATACTGCATTCACCATACCTAGTATAAACAATACACCAGGAATCAGATATCAATATAATGTGCTGCCAGGATGGAAAGGATCACCGGCAATATTCCAGAGTAGCATGACA---AAAATCTTAGAGCCCTTTAGRATAAAAAATCCAGAAATAATCCAATACGATGACTTGGTATCTGATTTAGAGATAGGGCAGCACAGAACAAAAGTAGAGGAGTTAAGAGCTCATCTAAGTTGGGGATTTACACCAGACAAGCAGAAGGAACCACTTTGGGGATATGAACT-
>-.-.-.513
CCTCAAATCACTCTTTGGCAACGACCCCTTGTCACAGTAAAAATAGGAGGACAGCTGARAGAAGCTCTATTAGATACAGGAGCAGATACATTAGAA------GAWATAAATTTGCCAGGAAAATGGAAACCAAAAGGAGGAGGTTTTAAAGTWAGGTATGATCAGATACTTATAGAAATTTGTGGAAAAAAGGCTATAGGTGTRGTAGGACCTACACCTAACATTGGACGAATGACTCAGATTGGTTGTACTTTAAATTTCCCAATTAGTCCTATTGACACTRTACCAGTAAAATTAAAGCCAGGAATGGATGGACCAAAGGTTAAACAGTGGCCATTGACAGAAGAAAAAATAAAAGCATTAACAGAAATTTGTAAAGARGAAGAGGAAGGAAAAATHTCAAAAATTGGGCCTGAAAAYCCATACAATACTCCAGTATTTATAAAGAAGAGCTGGAGAAAAGATAGAGAGCTCAATAAAAGAACTCAGGACTTTTGGGARGTTCAATTAGGAATACCGCATCCAGCAGGKAAGAAATCAACACTAGATGTGGGAGATGCATATTCAGTTCCTTTAGATGAAARCTTTAGAAAGTATACTGCATTCACCATACCTAGTATAAACAATACACCAGGAATCAGATATCAGTACAATGTGCTGCCAGGATGGAAAGGATCACCAGCAATATTTCAGAGTAGCATGACA---AAAATCTTAGAGCCCTTTAGAAARAAAAATCCAGAAATRATCCAATACGATGACTTGGTATCTGATTTAGAAATAGGGCAGCACAGAATAAAAATAGAGGAGCTAAGAGCTCATCTAAGCTGGGGRTTTACACCAGACAAGCAGAAGGAACCACTTTGGGGATATGAACTC
>-.-.-.514
CCTCAAATCACTCTTTGGCAACGACCCCTTGTCACAGTAAAAATAGGAGGACAGCTGAAAGAAGCTCTATTAGATACAGGAGCGGATACATTRGAA------GARATAAATTTGCCAGGTAAATGGAAACCAAAAGGAGGAGGTTTTAAGGTAAGGTATGATCAGATACTTATAGAAATTTGTGGAAAAAAGGCTATAGGTGTRGTAGGACCTACACCTAACATTGGACGAATGACTCAGATTGGTTGTACTTTAAATTTCCCAATTAGTCCTATTGACACTGTACCAGTAACATTAAAGCCAGGGATGGATGGACCAAAGGTTAGACAGTGGCCATTGACAGAAGAAAAAATAAAAGCATTAACAGAAATTTGTAAAGAGGAAGAGGAAGGAAAAATCTCAAAAATTGGGCCTGAAAATCCATACAATACTCCAGTATTTATAARRAAAAGCTGGAGAAAGGATAGAGAGCTCAATAAAAGAACTCAGGACTTTTGGGAAGTTCAATTAGGAATACCGCATCCAGCAGGTAAGAAATCAACACTAGATGTGGGAGATGCATATTCAGTTCCTYTAGATGAAAGCTTTAGAAAGTATACTGCATTCACCATACCTAGTAYAAACAATACACCAGGAATCAGATATCAGTACAATGTGCTGCCAGGATGGAAAGGATCACCAGCAATATTCCAGAGTAGCATGACA---AAAATCTTAGAGCCCTTTAGAATAAAAAATCCAGAAATAATCCAATACGATGACTTGGTATCTGATTTAGAAATAGGGCAGCACAGAATAAAAATAGAGGAACTAAGAGCTCATCTAAGCTGGGGATTTACACCAGACAAGCAGAAGGAACCACTTTGGGGATATGAACTC
>-.-.-.518
CCTCAAATCACTCTTTGGCAACGACCCCTTGTCATAGTAAGAGTCGGAGGACAGCTGAAAGAAGCTCTATTAGATACAGGAGCAGATACATTAGAA------GATATAAATTTGCCAGGAAAATGGAAGCCAAAAGGAGGAGGTTTTAAGGTAAGGTATGATCAAATACTTATAGAAATTTGTGGAAAAAAGGCTATAGGTGTGGTAGGACCCACACCTAACATTGGACGAATGACTCAGCTTGGTTGTACTTTGAATTTTCCAATTAGTCCTATTGACACTGTACCAGTAACATTAAAGCCAGGAATGGATGGACCAAAAGTTAAACAGTGGCCATTGACAGAAGAAAAAATAAAAGCATTAACAGAAATTTGTAAAGAAGAAGAGGAAGGAAAAATCTCAAAAATTGGGCCTGAAAACCCATACAATACTCCAGTATTTATAAAGAAGAGCTGGAGGAAAGATAGAGAGCTCAATAAAAGAACTCAGGATTTTTGGGAAGTTCAATTAGGAATACCGCATCCAGCAGGTAAGAAATCAACACTAGATGTGGGAGATGCATATTCAGTTCCTTTAGATGAAAGCTTTAGAAAGTATACTGCATTCACTATACCTAGTACAAACAATACACCAGGAATCAGATATCAATACAATGTGCTGCCAGGATGGAAAGGATCACCGGCAATATTCCAGAGCAGCATGACA---AAAATCTTAGAACCCTTTAGAATAAAAAATCCAGAAATGATCCAATACGATGACTTGGTATCTGATTTAGAAATAGGGCAGCACAGAACAAAAATAGAGGAGCTGAGAGCCCATCTAAGCTGGGGATTTACACCAGACAAGCAGAAGGAACCACTTTGGGGATATGAACTC
>-.-.-.519
CCTCAAATCACTCTTTGGCAACGACCCATTGTCACAGTAAAAATAGAGGGACAGCTGAAAGAAGCTCTATTAGATACAGGAGCAGATACATTAGAA------GATATAAATTTGTCAGGAAAATGGAAACCAAAAGGAGGAGGTTTTAAGGTAAGGTATGATCAGATAACTATAGAAATTTGTGGAAAAAGGGCTATAGGTGTGGTAGGACCTACACCTAACATTGGACGAATGACTCAGATCGGCTGTACTTTAAATTTCCCAATTAGTCCTATTGACACTGTACCAGTAACATTAAAGCCAGGAATGGATGGACCAAGGGTTAAACAGTGGCCATTGACAGAAGAAAAAATAAAAGCATTAACAGAAATTTGTAAAGAGGAAGAGGAAGGAAAAATCTCAAGAATTGGGCCTGAAAATCCATACAATACTCCAGTATTTATAAAGAAGAGCTGGAGGAAAGATAGAGAGCTCAATAAAAGAACTCAGGACTTTTGGGAAGTTCAATTAGGAATACCACATCCAGCAGGTAAGAAATCAACACTAGATGTGGGAGATGCATATTCAGTTCCTTTAGATGAAAACTTTAGAAAGTATACTGCATTCACCATACCTAGTATAAACAATACACCAGGAATCAGATATCAGTATAATGTGCTGCCAGGATGGAAAGGATCACCAGCAATATTCCAGTGTAGCATGACA---AAAATCTTAAAACCCTTTAGAGAAAAGAATCCAGAAATAATCCAATACGATGACTTGGTATCTGACTTAGAAATAGGGCAGCACAGAACAAAAATAGAGGAGCTAAGAGCTCATCTAAGCTGGGGATTTACACCAGACAAGCAGAAGGAGCCACTTTGGGGATATGAACTC
>-.-.-.520
CCTCAAATCACTCTTTGGCAACGACCCCTTGTCACAGTAAAAATAGGAGGACAGCTGAAAGAAGCTCTATTAGATACAGGAGCAGATACATTAGAA------GATATAAATTTGCCAGGAAAATGGAAACCAAAAGGAGGAGGYTTTAARGTAAGGTATGATCAGGTACTTATAGAAATYTGTGGAAAAAAGGCTATAGGTGTRGTAGGACCTACACCTAACATTGGACGAATGACTCAGATTGGTTGTACTTTAAATTTCCCMATTAGTCCTATTGACACTGTACCAGTAACATTAAAGCCAGGAATGGATGGACCAARAGTTAAACAGTGGCCATTGACAGAAGAAAAAATAAAAGCATTAACAGAAATTTGTAAAGAGGAAGAGGAAGGAAAAATCTCAAAAATTGGGCCTGAAAATCCATACAATACTCCAGTATTTATAAAGAARAGCTGGAGGAAAGATAGAGAGCTCAATAAAAGAACTCAGGACTTTTGGGAAGTTCAATTAGGAATACCRCATCCAGCAGGTAAGAAATCAACACTAGATGTRGGAGATGCATATTCAGTTCCTTTAGATGAAAGCTTTAGAAAGTATACTGCATTCACTATACCTAGTACAAACAATACACCAGGAATCAGATATCAGTACAATGTGCTGCCAGGATGGAAAGGATCACCAGCAATATTCCAGTGTAGCATGACA---AAAATMTTAGAGCCCTTTAGAATAAAAAATCCAGAAATAATTCAATACGATGACTTGGTATCTGATTTAGAAATAGGGCAGCACAGRACAAAAATAGAGGAGCTAAGAGCTCATCTAAGCTGGGGATTTACACCAGACAAGCAGAAGGAACCACTTTGGGGATATGAACTC
>-.-.-.522
CCTCAAATCACTCTTTGGCAACGACCCCTTGTCACAGTAAAAGTAGGAGGACAGCTGAAAGAAGCTCTATTAGATACAGGAGCAGATACATTAGAA------GATATAAATTTGCCAGGAAAATGGAAACCAAAAGGAGGAGGTTTTAAAGTAAGGTATGATCAGATACTTATAGAAATTTGTGGAAAAAAGGCTATAGGTGTAGTAGGACCTACACCTAACATTGGACGAATGACTCAGATTGGTTGTACTCTAAATTTCCCAATTAGTCCTATTGACACTGTACCAGTAACATTAAAGCCAGGAATGGATGGACCAAAGGTTAAACAGTGGCCATTGACAGAAGAAAAAATAAAAGCATTAACAGAAATTTGTAAAGAGGAAAAGGAAGGGAAAATCTCAAAAATTGGGCCTGAAAATCCATATAATACTCCAGTATTTATAAAGAAGAGCTGGAGGAAAGATAGAGAGCTCAATAAAAGAACTCAGGACTTTTGGGAAGTTCAATTAGGAATACCACATCCAGCAGGAAAGAAATCAACACTAGATGTGGGAGATGCATACTCAGTTCCTTTAGATGAAAGTTTTAGAAAGTATACTGCGTTCACCATACCTAGTATAAACAATACACCAGGAATCAGATATCAGTACAATGTGCTGCCAGGATGGAAAGGATCACCAGCAATATTCCAGAGTAGCATGACA---AAAATCTTAGAGCCCTTTAGAATAAAGAATCCAGAAATGATCCAATACGATGACTTGGTATCTGATTTAGAAATAGGGCAGCACAGAATAAAAATAGATGAGCTAAGAGCTCATCTAAGCTGGGGATTTACACCAGACAAGCAGAAGGAACCACTTTGGGGATATGAACTC
>-.-.-.526
CCTCAAATCACTCTTTGGCAACGACCCCTTGTCACAGTAARAATAGGAGGACAGCTGAAAGAAGCTCTATTAGATACAGGAGCAGATACATTAGAA------GATATAAATTTGCCAGGAAAATGGAAACCAAAAGGAGGAGGTTTTAAGGTAAGGTATGATCAGGTACATATAGAAATTTGTGGAAAAAAGGCTATAGGTGTAGTAGGACCTACACCTAACATTGGACGAATGACTCAGATTGGTTGTACTTTAAATTTCCCAATTAGTCCTATTGACACTGTACCAGTAACATTAAAGCCAGGAATGGATGGACCAAAGGTTAAACAGTGGCCATTGACAGAAGAAAAAATAAAAGCATTAACAGAAATTTGTASAGAGGAAAAGGAAGGAAAAATCTCAAAAATTGGGCCTGAAAATCCATACAATACTCCAGTATTTATAAAGAAGGGCTGGAGGAAAGATAGAGAGCTCAATAAAAGAACTCAGGACTTTTGGGAAGTTCAATTAGGAATACCGCATCCAGCAGGTAAGAAATCAACACTAGATGTGGGAGATGCATATTCAGTTCCTTTAGATGAAAGCTTTAGAAAGTATACTGCATTCACCATACCTAGTAGAAATAATACACCAGGAATCAGATATCAGTACAATGTGCTGCCAGGATGGAAAGGATCACCGGCAATATTCCAGAGTAGCATGACA---AAAATCTTAGAGCCCTTTAGAATAAAAAATCCAGAGATGATCCAATACGATGACTTGGTATCTGATTTAGAAATAGGGCTGCACAGAACAAAAATAGAGGAGCTAAGAGCTCATCTAAGCTGGGGATTTACACCAGACAAGCAGAAGGAACCACTTTGGGGATATGAACTC
>-.-.-.527
CCTCAAATCACTCTTTGGCAACGACCCATTGTCACAGTAAAAATAGGWGGACAGCTGAAAGAAGCTCTATTAGATACAGGAGCAGATACATTAGAA------GATATAAATTTGCCAGGAAAATGGAAACCAAAAGGAGGAGGTTTTAAAGTAAGGTATGATCAGATACTTATAGAAATTTATGGAAAAAAGGCTATAGGTGTGGTAGGACCTACACCTAACATTGGACGAATGACTCAGATTGGTTGTACTTTAAATTTCCCAATTAGTCCTATTGACACTGTACCAGTAACATTAAAGCCAGGAATGGATGGACCAAAGGTTAAACAATGGCCATTGACAGAAGAAAAAATAAAAGCATTAACAGAAATTTGTAAAGAGGAAGAGGAAGGAAAAATCTCAAAAATTGGGCCTGAAAATCCATACAATACTCCAGTATTTATAAAGAAAAGCTGGAGGAAAGATAGAGAGCTCAATAAAAGAACTCAGGACTTTTGGGAAGTTCAATTAGGAATACCGCATCCAGCAGGTAAGAAATCAACACTAGATGTGGGAGATGCATATTCAGTTCCTTTAGATGAAAGCTTTAGAAAGTATACTGCATTCACCATACCTAGTATAAACAATACACCAGGAATCAGATATCAATACAATGTGCTGCCAGGATGGAAAGGATCACCAGCAATATTCCAGAGTAGYATGACA---AAAATCTTAGAGCCCTTTAGAATAAAAAATCCAGAAATGATCCAATACGATGACTTGGTATCTGATTTAGAAATAGGGCAGCACAGAACAAAAATAGAGGAGCTAAGAGCTCATCTAAGCTGGGGRTTTACACCAGACAAGCAGAAGGAACCACTTTGGGGATATGAACTC
>-.-.-.528
CCTCAAATCACTCTTTGGCAACGACCCCTTGTCACAATAAAAATAGGAGGACAGCTGAAAGAAGCTCTATTAGATACAGGAGCTGATACATTAGAA------GATATAAATTTGCCAGGAAAATGGAAACCAAAAGGAGGAGGTTTTAAGGTAAAGTATGATCAGATAACTATAGAAATTTGTGGAAAAAAGGCTATAGGTGTAGTAGGACCTACCCCTAACATTGGACGAATGACTCAGATTGGTTGTACTTTAAATTTCCCAATTAGTCCTATCGACACTGTACCAGTAACATTAAAGCCAGGAATGGATGGACCAAAGGTTAAACAGTGGCCATTGACAGAAGAAAAAATAAAAGCATTAACAGAAATTTGTAAAGAGGAAGAGGAAGGAAAAATCTCAAAAATTGGGCCTGAAAATCCATACAATACTCCAGTATTTATAAAGAAGAGCTGGAGGAAAGATAGAGAGCTCAATAAAAGAACTCAGGACTTTTGGGAAGTTCAACTAGGAATACCGCATCCAGCAGGTAAGAAATCAACACTAGATGTGGGAGATGCATATTCAGTTCCTTTAGATGAAAACTTTAGAAAATATACTGCATTCACCATACCTAGTCTAAACAATACACCAGGAATCAGATATCAGTACAATGTGCTGCCAGGATGGAAAGGATCACCGGCAATATTCCAGAGTAGCATGACA---AAAATCTTAGAGCCCTTTAAACTAAAAAATCCAGAAATGATCCAATACGATGACTTGGTATCTGATTTAGAAATAGGGCAGCACAGGACAAAAATAGAGGAGCTAAGACAGCATCTAAGCTGGGGATTTACACCAGACAAGCAGAAGGAACCACTTTGGGGATATGAACTC
>-.-.-.529
CCTCAAATCACTCTTTGGCAACGACCCCTTGTCACAGTAAAAATAGGRGGACAGCTRAAAGAAGCTCTATTAGATACAGGAGCAGATACATTAGAA------GATATAAATTTGCCAGGAAAATGGAAACCAAAAGGAGGAGGTTTTAAAGTAAGGTATGATCAGATACTTATAGAAATTTGTGGAAAAAAGGCTATAGGTGTRGTAGGACCTACACCTAACATTGGRCGAATGACTCAGATTGGTTGTACTTTAAATTTCCCAATTAGTCMNATTGACACTGTACCAGTAAMATTAAAGCCAGGMATGGATGGACCAAAGGTTAAACAGTGGCCATTGACAGARGAAAAAATAAAAGCATTAACAGAAATTTGTAARGAGGAARAGGAAGGAAAAATCTCAAAAATTGGGCCTGAAAATCCATACAATACTCCAGTATTTATAAAGAAGAGYTGGAGGAAAGATAGAGAGCTCAATAAAAGAACTCAGGACTTTTGGGAAGTTCAATTAGGAATACCGCATCCAGCAGGTAAGAAATCAACACTAGATGTGGGAGATGCATATTCAGTTCCTTTAGATGAAARCTTTAGAAARTATACTGCATTCACCATACCTAGTATAAACAATACACCAGGAATCAGATATCAGTACAATGTGCTGCCAGGATGGAAAGGATCACCAGCAATATTCCAGTGTAGCATGACA---AAAATCTTAGAGCCCTTTAGAATAAAAAATCCAGAAATGATCCAATACGATGACTTGGTATCTGATTTAGAAATAGGGCAACACAGAACAAAAATAGAGGAGCTAAGAGCTCATCTAAGCTGGGGATTTACACCAGACAAACAGAAAGAACCACTTTGGGGATATGAACTC
>-.-.-.53
CCTCAAATCACTCTTTGGCAACGACCCCTTGTCACAATAAAAATAGGAGGACAGCTGAAAGAAGCTCTATTAGATACAGGAGCAGATACATTAGAA------GATATAAATTTGCCAGGAAAATGGAAACCAAAAGGAGGAGGTTTTAAGGTAAAGTATGATCAGATACTTATAGAAATTTGTGGAAAAAAGGCTATAGGTGTAGTAGGACCTACACCTAACATTGGACGAATGACCCAGATTGGTTGTACTTTAAATTTCCCAATTAGTCCTATTGACACTGTACCAGTAAAATTAAAGCCAGGAATGGATGGACCAAAGATTAAGCAGTGGCCACTGACAGAAGACAAAATAAAAGCATTAACAGAAATTTGTAAAGAAGAAGAGGAAGGCAAAATCTCAAAAATTGGGCCTGAAAACCCATACAATACTCCAGTATTTATAAAGAAGAGCTGGAGAAAAGATAGGGAGCTTAATAAAAGAACTCAAGATTTTTGGGAAGTTCAACTAGGAATACCGCATCCAGCAGGTAAGAAATCAACACTGGATGTGGGGGATGCATATTCAGTTCCTTTAGATGAAAACTTTAGAAAGTATACTGCATTCACCATACCTAGTATAAACAATACACCAGGAATCAGATATCAGTACAATGTGCTGCCAGGATGGAAAGGATCACCAGCAATATTCCAGAGTAGCATGACT---AAAATCTTAGAGCCCTTTAGAATAAAAAATCCAGAAATAATCCAATACGATGACTTGGTATCTGATTTAGAAATAAGGCAGCATAGAATAAAAATAGAGGAGCTAAGAGCTCATCTAAGCTGGGGATTTACACCAGACAAGTAGAAGGAACCACTTTGGGGATATGAACTC
>-.-.-.530
CCTCAAATCACTCTTTGGCAGCGACCCCTAGTCACAATAAAAATAGAAGGACAGCTGAGAGAAGCTCTATTAGATACAGGAGCAGATACATTAGAA------GATATAAATTTGCCAGGAAAATGGAAACCAAAAGGAGGAGGTTTTAAGGTAAAGTATGATCAGATACTTATAGAAATTTGTGGAAAAAAGGCTATAGGTGTAGTAGGACCTACACCTAACATTGGACGGATGACTCAGATTGGTTGTACTTTAAATTTCCCAATTAGTCCTATTGACACTGTACCAGTAAAATTAAAGCCAGGAATGGATGGACCAAGAGTTAAACAGTGGCCATTGACAGAAGAAAAAATAAAAGCATTAACAGAAATTTGTAGGGAAGAAGAGGAAGGAAAAATTTCAAAAATTGGGCCTGAAAATCCATACAATACTCCAATATTTATAAAGAAGAGCTGGAGAAAAGATAGAGAGCTCAATAAAAGAACTCAGGACTTTTGGGAAGTTCAATTAGGAATACCGCATCCAGCAGGTAAGAAATCAACACTAGATGTGGGAGATGCATATTCAGTTCCTTTAGATGAAAGCTTTAGAAAGTATACTGCATTCACCATACCTAGTATAAATAATACACCAGGAGTCAGATACCAGTACAATGTGCTGCCAGGATGGAAAGGATCACCAGCAATATTCCAGAGTAGCATGACA---AAAATCTTAGAGCCCTTTAGAATAAAAAATCCAGATATGATCCAATACGATGACTTGGTATCTGATTTAGAAATAGGGCAGCACAGAACAAAAATAGAAGAGCTAAGAGCTCATCTAAGCTGGGGATTTACACCAGACAAGCAGAAGGAACCACTTTGGGGATATGAACTC
>-.-.-.532
CCTCAAATCACTCTTTGGCAACGACCCCTTGTCACAGTAAAAATAGAAGGGCAGCTGAGAGAAGCTCTATTAGATACAGGAGCAGATACATTAGAA------GATATAAATTTGCCAGGAAAATGGAAACCAAAAGGAGGAGGTTTTAAAGTAAGGTATGATCAGATACTTATAGAAATTTGTGGGAAAAAAGCTATAGGTGTAGTAGGACCTACACCTAACATTGGACGAATGACTCAGATTGGTTGTACTTTAAATTTCCCAATTAGTCCTATTGACACTGTACCAGTAACATTAAAGCCAGGAATGGATGGACCAAAGGTTAAGCAATGGCCATTGACCAAAGAAAAAATAAAAGCCTTAACAGAAATTTGTAATGAGGAAAAGGAAGGAAAAATCTCAAAAATTGGGCCTGAAAATCCATACAATACTCCAGTATTTATAAAGAAGAGCTGGAGGAAAGACAGAGAGCTCAATAAAAGAACTCAGGACTTTTGGGAAGTTCAATTAGGAATACCTCATCCAGCAGGTAAGAAATCAACACTAGATGTGGGAGATGCATATTCAGTTCCTTTAGATGAAAGCTTTAGAAAGTATACTGCATTTACCATACCTAGTATAAACAATACACCAGGAATCAGATATCAGTACAATGTGCTGCCAGGATGGAAAGGATCACCAGCAATATTCCAATGTAGCATGACA---AAAATCTTAGAGCCCTTTAGAATAAAAAACCCAGAGATAATCCAATACGATGACTTGGTATCTGATTTAGAAATAGGGCAGCACAGAACAAAAATAGAGGAGCTAAGAAGTCATCTAAGCTGGGGATTTACACCAGATAAGCAGAAAGAACCACTTTGGGGATATGAACTC
>-.-.-.533
CCTCAAATCACTCTTTGGCAACGACCYCTTGTCACAGTAAAAATAGAAGGACAGCTGAGAGAAGCTCTATTAGATACAGGAGCAGATACATTAGAA------GATATAAATTTGCCAGGAAAATGGAAACCAAAAGGAGGAGGTTTTAAGGTAAGRTATGATCAGATACTTATAGAAATTTGTGGRAAAAAGGCTAGAGGTGTGGTAGGACCTACACCTAACATTGGACGAATGACTCAGATTGGTTGTACTTTAAATTTCCCAATTAGTCCTATTGACACTGTACCAGTAAAATTAAAGCCAGGAATGGATGGACCAAAGGTTAAACAGTGGCCATTGACAGAAGAAAAAATAAAAGCATTAACAGAAATTTGTAAAGAAGAAGAGGAAGGAAAAATCTCAAAAATTGGGCCTGAAAATCCATACAATACTCCAGTATTTATAAAGAAGAGCTGGAGGAAAGATAGAGAGCTTAATAAAAGAACTCAGGACTTTTGGGAAGTTCAATTAGGAATACCACATCCAGCAGGTAAGAAATCAACACTAGATGTGGGAGATGCATATTCAGTTCCTTTAGATGAAAGCTTTAGAAAGTATACTGCATTCACCATACCTAGTACAAACAATACACCAGGAATYAGATATCARTACAATGTGCTGCCAGGATGGAAAGGATCACCGGCAATATTCCAGTGTAGCATGACA---AAGATCTTAGAGCCCTTTAGAATAAAAAATCCAGAAATAATCCAATACGATGACTTGGTATCTGATTTAGAAATAGGGCAGCACAGAAGAAAAATAGACGAGCTGAGAGCTCATCTAAGCTGGGGATTTACACCAGACAAGCAGAAGGAACCACTTTGGGGATATGAACTC
>-.-.-.536
CCTCAAATCACTCTTTGGCAACGACCTCTTGTCACAGTAARAATAGCAGGRCAGCTGAGAGAAGCTCTATTAGATACAGGAGCAGATACATTAGAA------GAAATAAATTTRCCAGGAAAATGGAAACCAAAAGGAGGAGGTTTTAAGGTAAGGTATGATCAGATACTTATRGAAATTTGTGGAAAAAAGGCTATAGGTGTRGTAGGACCTACACCTAACATTGGACGAATGACTCAGCTTGGTTGTACTTTAAATTTCCCAATTAGTCCTATTGACACTGTACCAGTAACATTAAAGCCAGGAATGGATGGACCAAAGGTTAAACAGTGGCCATTGACAGAAGAAAAAATAAAAGCATTAACAGCAATTTGTAAAGAAGAACAGGAAGGAAAAATCTCAAAAATTGGGCCTGAAAATCCATACAATACTCCAGTATTTATAAAGAAGAGCTGGAGGAAAGATAGAGAGCTCAATAAAAGAACTCAGGATTTTTGGGAAGTTCAATTAGGAATACCGCATCCAGCAGGCAAGAAATCAACACTAGATGTGGGAGATGCATACTCRGTTCCTTTAGATGAAAGCTTTAGAAAGTATACTGCATTTACCATACCTAGTATAAAYAATACACCAGGAATCAGATATCAGTACAATGTGCTGCCAGGATGGAAAGGATCACCAGCAATATTCCAGAGTAGCATGACA---AAAATCTTAGAGCCCTTTAGAATAAAAAATCCAGAMRTRATCCAATATGATGACTTGGTATCTGATTTAGAAATAGGGCAGCACAGARCAAAAATAGAGGAGCTAAGARCTCATCTAAGCTGGGGATTTACACCAGACAAGCAGAAGGAACCACTTTGGGGATATGAACTC
>-.-.-.538
CCTCAAATCACTCTTTGGCAACGACCCCTTGTCACAATAAAAGTAGGAGGRCAGCTGAAAGAAGCCCTATTAGATACAGGAGCAGATACATTAGAA------GATATAGATCTGCCAGGAAGATGGAAACCAAAAGGAGGAGGTTTTAAAGTAAGGTATGATCAGATACTTATAGAAATTTGTGGAAAAAAGGCTATAGGTGTGGTTGGACCTACACCTAACATTGGACGAATGACTCAGATTGGGTGTACTTTAAATTTCCCAATTAGTCCTATTGATACTGTACCAGTAAAATTAAAGCCAGGAATGGATGGACCAAAGGTTAAACAGTGGCCATTGACAGAAGAAAAAATAAAAGCATTAACAGAAATTTGTAAAGAAGAAGAGGAAGGAAAAATCTCAAAAATTGGGCCTGAAAATCCATACAATACTCCAGTATTTATAAAGAAGAGCTGGAGAAAAGATAGAGAACTCAATAAAAGAACTCAGGACTTTTGGGAAGTTCAATTAGGAATACCGCATCCAGCAGGTAAGAAATCAACACTAGATGTGGGAGATGCATATTCAGTTCCTTTAGATGAAAGCTTTAGAAAGTACACTGCATTCACCATACCTAGTATAAACAATACACCAGGAATCAGATATCAGTACAATGTACTACCAGGATGGAAAGGATCACCAGCAATATTCCAGAGTAGCATGACA---AAAATATTAGAGCCCTTTAGAATAAAAAATCCAGAAATGATCCAATACGATGACTTAGTATCTGATTTAGAAATAGGGCAGCACAGAACAAAAATAGAGGAGCTGAGAGCTCATCTAAGCTGGGGATTTACACCAGACAAGCAGAAGGAACCACTTTGGGGATATGAACTC
>-.-.-.542
CCTCAAATCACTCTTTGGCAACGACCCCTTGTCACAGTAAAAATAGGAGGACAGCTAAAAGAGGCTCTATTAGATACAGGAGCAGATACATTAGAA------GATATAAATTTGCCAGGAAAATGGAAACCAAAAGGAGGAGGTTTTAAGGTAAAGTATGATCAGATACTTATAGAAATTTGTGGAAAAAAGGCTATAGGTGTAGTAGGACCTACACCTAACATTGGACGAATGACTCAGATTGGTTGTACTTTAAATTTCCCAATTAGTCCTATTGACACTGTACCAGTAAAATTAAAGCCAGGAATGGATGGACCAAAGATTAAACAGTGGCCATTGACAGAAGAAAAAATAAAAGCATTAACAGAAATTTGTAAAGAGGAAAAGGAAGGAAAAATCTCAAAAATTGGGCCTGAAAATCCATACAATACTCCAGTATTTATAAAGAAGRGCTGGAGRAAAGATAGAGAGCTCAATAAAAGAACTCAGGACTTTTGGGAAGTTCAATTAGGAATACCGCATCCAGCAGGTAAGAAATCAACACTAGATGTGGGAGATGCATATTCAGTTCCTTTAGATGAAAGCTTTAGRAAGTATACTGCATTCACCATACCTAGTACAAACAATACACCAGGAATCAGATATCAGTACAATGTGCTGCCAGGATGGAAAGGATCACCGKCAATATTCCAGGCTAGCATGACA---AAAATCTTAGAGCCCTTTAGAATAAAAAATCCAGAAATGATCCAATACGATGACTTGGTATCTGATTTAGAAATAGGGCAGCACAGAACAAAARTAGAGGAGCTAAGAGCTCATCTAAGCTGGGGATTTACACCAGACAAGCAGAAGGAACCACTTTGGGGATATGAACTC
>-.-.-.545
CCTCAAATCACTCTTTGGCAACGACCCCTTGTCCCAGTAAAAATAGGAGGACAGCTGAAAGAAGCTCTATTAGATACAGGAGCAGATACATTAGAA------GATATAAATTTGCCAGGAAAATGGAAACCAAAAGGAGGAGGTTTTAAAGTAAGGTATGATCAGATACCTATAGAAATTTGTGGAAAAAAGGCTATAGGTGTAGTAGGACCTACACCTAACATTGGACGAATGACTCAGATTGGTTGTACATTAAATTTCCCAATTAGTCCTATTGACACTGTACCAGTAAAATTAAAGCCAGGAATGGATGGACCAAAGGTTAAACAGTGGCCATTGACAGAAGAAAAAATAAAAGCATTAACAGAAATTTGTAAAGAGGAAGAGGAAGGAAAAATCTCAAAAATTGGACCTGAAAATCCATACAATACTCCAGTATTTATAAAGAAGAGCTGGAGGAAAGACAGAGAGCTCAATAAAAGAACTCAGGACTTTTGGGAAGTTCAATTAGGAATACCGCATCCAGCAGGTAAGAAATCAACACTAGATGTGGGGGATGCATATTCAGTTCCTTTAGATGAAAGCTTTAGAAAGTATACTGCATTCACCATACCTAGTACAAACAATACACCAGGAATCAGATATCAGTACAATGTGCTGCCAGGATGGAAAGGATCACCGGCAATATTCCAGAGTAGCATGACA---AGAATTTTAGAGCCCTTTAGAATAAAAAATCCAGAAATAATCCAATACGATGACTTGGTATCTGATTTAGAAATAGGGCAGCACAGAACAAAAGTAGAGGAGCTAAGAGCTCATCTAAGCTGGGGGTTTACACCAGACAAGCAGAAGGAACCACTTTGGGGATATGAACTC
>-.-.-.547
CCTCAAATCACTCTTTGGCAACGACCCATTGTCACAGTAAAAATAGGAGGACAGCTGAAAGAAGCTCTGTTAGATACAGGAGCAGATACATTAGAA------GAGATAAATTTGCCAGGAAAATGGAAACCAAAAGGAGGAGGTTTTAAGGTAAGGTATGATCAGATACTTATAGAAATTTGTGGAAAAAAGGCTATAGGTGTGGTAGGACCTACACCTAACATTGGACGAATGACTCAGATTGGTTGTACTTTAAATTTCCCAATTAGTCCTATTGACACTGTACCAGTAACATTAAAACCAGGAATGGATGGACCAAAGGTTAAACAGTGGCCATTGACAGAAGAAAAAATAAAAGCATTAACAGAAATTTGTAAGGAGGAAGAGGAAGGAAAAATCTCAAAAATTGGGCCTGAAAATCCATACAATACTCCAGTATTTATAAAGAAGAGCTGGAGAAAAGATAGAGAGCTCAATAAAAGAACTCAGGACTTTTCGGAAGTTCAATTAGGAATACCGCATCCAGCAGGTAAGAAATCAACACTAGATGTGGGAGATGCATATTCAATTCCTTTAGATGAAAGCTTTAGAAAGTATACTGCATTCACCATACCTAGTATAAACAATACACCAGGAATCAGATATCAGTACAATGTACTGCCAGGATGGAAAGGATCACCGGCAATATTCCAGAGTAGCATGAYA---AAAATCCTAGAGCCCTTTAGGAGAAAAAATCCAGAAATGATCCAATACGATGACCTGGTATCTGATTTAGAAATAGGGCAGCACAGAACAAAAATAGAGGAGCTAAGAGCTCATCTAAGCTGGGGAYTTACACCAGACAAGCAGAAGGAACCGCTTTGGGGATATGAACTC
>-.-.-.548
CCTCAAATCACTCTTTGGCAACGACCCCTTGTCACAGTAAAAATAGGAGGACAGCTGAAAGAAGCTCTATTAGATACAGGAGCAGATACATTAGAA------GATATAAATTTGCCAGGAAAATGGAAACCAAAAGGAGGAGGTTTTAAGGTAAGRTATGATCAGATACCTATAGAAATTTGTGGAAAAAGGGCCATAGGTGTGGTAGGGCCTACACCTAACATTGGACGAATGACTCAGATTGGTTGTACTTTAAATTTCCCAATTAGTCCTATTGACACTATACCAGTAACATTAAAGCCAGGAATGGATGGACCAAAGGTTAAACAGTGGCCATTRACAGAAGAAAAAATAAAAGCMTTAACAGAAATTTGTAAAGAGGAAGAGGAAGGAAAAATCTCAAAAATTGGGCCTGAAAATCCATACAATACTCCAGTATTTATAAAGAAGAGCTGGAGGAAAGATAGAGAGCTCAATAAAAGAACTCAGGACTTTTGGGAAGTTCAATTAGGAATACCGCATCCAGCAGGTAAGAAATCAACACTGGATGTGGGAGATGCATATTCAGTTCCTTTAGATGAAAGCTTTAGAAAGTATACTGCATTCACCATACCTAGTATAAACAATACACCAGGAATCAGATATCAGTACAATGTGTTGCCAGGATGGAAGGGATCACCGGCAATATTCCAGAGTAGCATGACA---AAAATCTTAGAGCCCTTTAGAARAGAAAATCCAGAAATAATCCAATATGATGACTTGGTATCTGACTTAGAAATAGGGCAGCACAGAACAAAAATAGAGGAGCTAAGAGCTCATCTAAGCTGGGGATTTACACCAGACAAGCAGAAGGAACCACTTTGGGGATATGAACTC
>-.-.-.55
CCTCAAATCACTCTTTGGCAGCGACCCCTTGTCACAGTAAAAATAGGAGGACAGCTAAARGAAGCTCTATTAGATACAGGAGCAGATACATTAGAA------GARATAAATTTGCCAGGAAAATGGAAACCAAAAGGAGGAGGTTTTAAAGTAAGGTATGATCAAATACTTATAGAAATTTGTGGAAAAAAGGCTATAGGTGTRGTAGGACCTACACCTAACATTGGAAGAATGACTCAGATTGGTTGTACTTTAAATTTCCCAATTAGTCCTATTGACACTGTACCAGTAAMACTAAAGCCAGGAATGGATGGACCAAAGGTTAAACAGTGGCCATTGACAGAAGAAAAAATAAAAGCATTAACAGAAATTTGTAAAGAGGAAGAGGAAGGAAAAATTTCAAAAATTGGGCCTGAAAATCCATACAATACTCCAGTATTTATAAAGAAGAGCTGGAGGAAAGATAGAGAGCTCAATAAAAGAACTCAGGACTTTTGGGAAGTTCAATTAGGAATCCCGCATCCAGCAGGTAAGAAATCAACACTAGATGTGGGAGATGCATATTCAGTTCCTTTAGATGAAAGCTTTAGAAAGTATACTGCATTCACCATACCTAGTATAAACAATACACCAGGAATCAGATATCAGTACAATGTACTGCCAGGATGGAAAGGATCACCRGCAATATTCCAGTGTAGCATGACA---AAAATCTTAGAGCCCTTTAGAAYAAAAAATCCAGAAATAATCCAATACGATGACTTGGTATCTGACTTGGAAATAGGGCAGCACAGAGCAAAAGTAGAGGAGCTAAGAGCTCATCTGAGCTGGGGATTTACACCAGACAAGCAGAAGGAACCACTTTGGGGATATGAACTC
>-.-.-.553
CCTCAAATCACTCTTTGGCAACGACCCCTTGTCACAATAAAAATAGGAGGACAGCTGAAAGAAGCTCTATTAGATACAGGAGCAGATACATTAGAA------GATATAAATTTGCCAGGAAAATGGAAACCAAAAGGAGGAGGTTTTAAAGTAAGGTATGATCAGATACTTATAGAAATTTGTGGAAAAAAGGCTATAGGTGTRGTAGGACCTACACCTAACATTGGRCGAATGACTCAGMTTGGTTGTACTYTAAATTTCCCAATTAGTCCTATTGACACTGTACCAGTAACATTAAAGCCAGGTATGGATGGGCCAARGGTTAAACAATGGCCATTGACAGAAGAAAAAATAAAAGCATTAACAGAAATTTGTAAAGAGGAAGAGGAAGGGAAAATCTCAAAAATTGGGCCTGAAAATCCATACAATACTCCAGTATTTATAAAGAAGAGCTGGAGGAAAGATAGAGARCTCAATAAAAGAACTCAGGATTTTTGGGAAGTTCAATTAGGAATACCGCATCCAGCAGGTAAGAAATCAACACTAGATGTGGGAGATGCATATTCAGTWCCTTTAGATRAAARCTTTAGAAAGTATACTGCATTCACCATACCTAGTCTAAACAATACACCAGGAATCAGATATCAGTACAATGTGCTACCRGGATGGAAAGGATCACCAGCAATATTCCAGAGTAGCATGACA---AAGATCTTAGAGCCCTTYAAAAGAAAAAATCCAGAAATAATCCAATACGATGACTTGGTATCTGATTTAGAAATAGGGCAGCACAGAACAAAAATAGAGGAGCTAAGARCTCATCTAAGCTGGGGATTTACACCAGACAAGCAGAAGGAACCACTTTGGGGATATGAACTC
>-.-.-.560
CCTCAAATCACTCTTTGGCAACGACCCCTTGTCACAGTAAAAATAGGAGGACAGCTGAAAGAAGCTCTATTAGATACAGGAGCAGATACATTAGAA------GATATAAATTTACCAGGAAAATGGAAACCAAAAGGAGGAGGTTTTAAAGTAAGGTATGATCAGATACTTATAGARATTTGTGGAAAAAAGGCTATAGGTGTGGTAGGACCTACACCTAACATTGGACGAATGACTAAGATTGGTTGTACTTTAAATTTCCCAATTAGTCCTATTGACACTATACCAGTAAAATTAAAGCCAGGAATGGATGGACCAAAGGTTAAACAGTGGCCATTGACAGAAGAAAAAATAAAAGCAATAACAGAAATTTGTAAAGAGGAAGAGGAAGGAAAAATCTCAAAAATTGGGCCTGAAAATCCATACAATACTCCAATATTTATAAAGAAGAGCTGGAGGAAAGATAGAGAGCTCAATAAAAGAACTCAGGACTTTTGGGAAGTTCAGTTAGGAATACCACATCCAGCAGGTAAGAAATCAACATTAGATGTGGGAGATGCATATTCAGTTCCTTTRGATGAAAGCTTTAGAAAGTATACTGCATTCACCATACCTAGTATAAACAATACACCAGGAATCAGATATCAGTACAATGTGCTGCCAGGATGGAAAGGGTCACCGGCAATATTCCAAAGTAGCATGACA---AAAATCTTAGAGCCCTTTAGAATAAAAAATCCAGAAATGATCCAATACGATGACTTGGTATCTGATTTAGAAATAGCGCAGCACAGAACAAAAATAGAGGAGCTAAGAGCTCATCTAAGCTGGGGATTTACCCCAGACAAGCAGAAGGAACCACTTTGGGGATATGAACTC
>-.-.-.561
CCTCAAATCACTCTTTGGCAACGACCCSTTGTCACAGTAAAAATAGAAGGRCAGCTGAAAGAAGCTCTATTAGATACAGGAGCAGATACATTAGAA------GATATAAATTTRCCAGGAAAATGGAAACCAAAAGGAGGAGGTTTTAAAGTAAAGTATGATCAGATACTTATAGAAATTTGTGGAAAAAAGGCTATAGGTGTRGTAGGACCTACACCTAACATTGGACGAATGACCCAAATTGGTTGTACTTTAAATTTCCCAATTAGTCCTATTGAMACTGTACCAGTAAAATTAAAGCCAGGAATGGATGGACCAAAGGTTAAACAGTGGCCATTRACAGAAGARAAAATAAAAGCATTACCAGAAATTTGTAAAGAGGAAGAGGAAGGAAAAATCTCAAAAATTGGGCCTGAAAAYCCATACAAYACYCCAGTATTTATAAAGAAGAGCTGGAGRAAAGATAGAGAGCTCAATAAAAGAACTCAGGACTTTTGGGAAGTTCAATTAGGAATACCRCATCCAGCAGGTAAGAAATCAACACTRGATGTGGGAGATGCATATTCAGTTCCTTTAGATGAAAACTTTAGAAAGTATACTGCATTCACCATACCTAGTATAAACAATACACCAGGAATCAGATATCAGTACAATGTGCTGCCAGGATGGAAAGGATCACCAGCAATATTCCAGAGTAGCATGAYA---AAAATCTTAGAGCCCTTTAGAATAAAAAATCCAGAGATAATCCAATACGATGACTTGGTATCTGATTTAGAAATAGGGCAGCACAGAACAAAAGTAGAGGAGCTAAGAGCTCATCTAAGCTGGGGATTTACACCAGAYAAGCAGAAGGARCCACTTTGGGGATATGARCTC
>-.-.-.562
CCTCAAATCACTCTTTGGCAACGACCCCTTGTCACARTAAAAATAGGAGGACAGCTGAAAGAAGCTCTATTAGATACAGGAGCAGATACATTAGAA------GATATAAATTTACCAGGAAAATGGAAACCAAAAGGAGGAGGTTTTAAAGTAAGGTATGATCAGATACTTATAGAAATTTGTGGAAAAAAGGTTATAGGTGTGGTAGGACCTACACCTAACATTGGACGAATGACTCAGCTTGGTTGTACTTTAAATTTCCCAATTAGTCCTATTGACACTATACCAGTAAAATTAAAGCCAGGAATGGATGGACCAAAGGTTAAACAGTGGCCATTGACAGAAGAAAAAATAAAAGCAATAACAGAAATTTGTAAAGAGGAAGAGGAAGGAAAAATCTCAAAAATTGGGCCTGAAAATCCATACAATACTCCAATATTTATAAAGAAGAGCTGGAGGAAAGATAGAGAGCTCAATAAAAGAACTCAGGACTTTTGGGAAGTTCAGTTAGGAATACCRCATCCAGCAGGTAAGAAATCAACATTAGATGTGGGAGATGCATATTCAGTTCCTTTAGATGAAAGCTTTAGAAAGTATACTGCATTCACCATACCTAGTATAAACAATACACCAGGAATCAGATATCAGTACAATGTGCTGCCAGGATGGAAAGGGTCACCGGCAATATTCCAAAGTAGCATGACA---AAAATCTTAGAGCCCTTTAGAATAAAAAATCCAGAAATGATCCAATACGATGACTTGGTATCTGATTTAGAAATAGCGCAGCACAGAACAAAAATAGAGGAGCTAAGAGCTCATCTAAGCTGGGGATTTACCCCAGACAAGCAGAAGGAACCACTTTGGGGATATGAACTC
>-.-.-.563
CCTCAAATCACTCTTTGGCAACGACCCCTTGTCACAGTAAAAATAGAAGGACAGCTAARAGAAGCTCTATTAGATACAGGAGCAGATACATTAGAA------GATATAAATTTGCCAGGAAAATGGAAACCAAAAGGAGGAGGTTTTAAGGTAAGGTATGATCAGATACTTATAGAAATTTGTGGAAAAAAGGCTATAGGTGTRGTAGGACCTACACCTAACATTGGACGAATGACTCAGATTGGTTGTACTTTAAATTTCCCAATTAGTCCTATTAACACTGTACCAGTAAAATTAAAGCCAGGAATGGATGGACCAAAGGTTAAACAGTGGCCATTGACAGAAGAAAAAATAAAAGCATTAACAGAAATTTGTAAAGAAGAAGAGGAAGGAAAAATCTCAAAAATTGGGCCTGAAAATCCATACAATACTCCAGTATTTATAAAGAAGAGCTGGAGAAAAGATAGAGAGCTCAATAAAAGAACTCAGGACTTTTGGGAAGTTCAATTAGGAATACCACATCCAGCAGGTAAGAAATCAACACTAGATGTGGGAGATGCATATTCAGTTCCTTTAGATGAAAGCTTTAGGAAGTATACTGCATTCACCATACCTAGTATAAACAATACACCAGGAATCAGATATCAGTACAATGTGCTACCAGGATGGAAGGGGTCACCAGCAATATTCCAGTGTAGCATGACA---AAAATCTTGGAGCCCTTTAGAATAAAAAATCCAGAAATAATCCAATACGATGACTTGGTGTCTGATTTAGAAATAGGGCAGCACAGAGCAAAAATAGAGGAGCTAAGAGCTCATCTAAGCTGGGGGTTTACCCCAGACAAGCAGAAGGAACCACTTTGGGGATACGAACTC
>-.-.-.566
CCTCAAATCACTCTTTGGCAACGACCCCTTGTCACAGTAAAAATAGGAGGACAGCTGAAAGAAGCTCTATTAGATACAGGAGCAGATACATTAGAA------GATATAAATTTGCCAGGAAAATGGAAACCAAAAGGAGGAGGTTTTAAAGTAAGGTATGATCAGATACTTATAGAAATTTGTGGAAAAAAGGCTATAGGTGTGGTAGGACCTACACCTAACATTGGACGAATGACTCAGATTGGTTGTACTTTAAATTTCCCAATTAGCCCTATTGACACTGTACCAGTAAAATTAAAGCCAGGAATGGATGGACCAAAGGTTAAACARTGGCCATTGACAGAAGAAAAAATAAAAGCATTAACAGAAATTTGTAAGGAGGAAGAGGAAGGAAAAATCTCAAAAATTGGGCCTGAAAATCCATACAATACTCCAGTATTTATAAAGAAGAGCTGGAGAAAAGATAGAGARCTYAATAAAAGAACTCAGGACTTTTGGGAAGTTCAATTAGGAATACCACATCCAGCAGGTAAGAAATCAACACTAGATGTGGGAGATGCATATTCAGTTCCTCTAGATGAGAGCTTTAGAAAGTATACTGCATTCACCATACCTAGTATAAACAATACACCAGGAATCAGATATCAGTACAATGTGCTGCCAGGATGGAAAGGRTCACCAGCAATATTCCAAAGTAGYATGACA---AAAATCTTAGAACCCTTTAGAATAAAAAATCCAGACATAATCCAATACGATGACTTGGTATCTGATTTAGAAATAGGGCAGCACAGAACAAAAATAGAGGAGCTAAGAGCTCATCTAAGCTGGGGGTTTACACCAGACAAGCAGAAGGAACCACTTTGGGGATATGAACTC
>-.-.-.569
CCTCAAATCACTCTTTGGCAACGACCCCTTGTCACAGTAAAAATAGAAGGACAGCTGAAAGAAGCTCTATTAGATACAGGAGCAGATACATTAGAA------GATATAAATTTGCCAGGAAAATGGAAACCAAAAGGAGGAGGTTTTAAGGTAAGGTATGATCAGATACTTATAGAAATTTGTGGAAAAAGGGCTATAGGTGTGGTAGGACCTACACCTAACATTGGACGAATGACTCAGATTGGTTGTACTTTAAATTTCCCAATTAGTCCTATTGACACTGTACCAGTAAAATTAAAGCCAGGAATGGATGGACCAAAGGTTAAACAGTGGCCATTGACAGAAGAAAAAATAAAAGCATTAACAGAGATTTGTAAGGAGGAAGAGGAAGGAAAAATCTCAAAAATTGGGCCTGAAAATCCATACAATACTCCAGTATTTATAAAGAAGAGCTGGAGGAAAGACAGAGAGCTCAATAAAAGAACTCAGGACTTTTGGGAAGTTCAATTAGGAATACCTCATCCAGCAGGTAAGAAATCAACACTAGATGTAGGAGATGCATATTCAGTTCCTTTAGATGAAAGCTTTAGAAAGTATACTGCATTCACCATACCTAGTACAAACAATACACCAGGAATCAGATATCAGTACAATGTGCTGCCAGGATGGAAGGGATCACCGGCAATATTCCAGAGTAGCATGACA---AAAATCTTAGAGCCCTTTAGAATAAAAAATCCAGAAGTGATCCAATACGATGACTTGGTATCTGATTTAGAAATAGGGCAGCACAGAATAAAAGTAGAGGAGCTAAGAGCTCATCTAAGCTGGGGGTTTACACCAGACAAGCAGAAGGAACCACTTTGGGGATATGAACTC
>-.-.-.57
CCTCAAATCACTCTTTGGCAACGACCCCTTGTCACAGTAAAAATAGGAGGACAGCTGAAAGAAGCTCTATTAGATACAGGAGCAGATACATTAGAA------GATATAAATTTGCCAGGAAAATGGAAACCAAAAGGAGGAGGTTTTAAGGTAAGRTATGATCAGATACCYATAGAAGTTTGTGGAAAAAGGGCTATAGGTGTGGTAGGACCYACACCTAACATTGGGCGAATGTCTCAGATTGGTTGTACTTTAAATTTCCCAATTAGCCCTATTGACACTGTACCAGTAAAATTAAAGCCAGGAATGGATGGACCAAAGGTTAAACAGTGGCCATTGACAGAAGAAAAAATAAAAGCATTAACAGAAATTTGTAAAGAAGAAAAGGAAGGAAAAATCTCAAAAATTGGGCCTGAAAATCCATACAATACTCCAGTATTTATAAAGAAGACCTGGAGGAAAGATAGAGAGCTCAATAAAAGAACTCAGGACTTTTGGGAAATTCAATTAGGAATACCGCATCCAGCAGGTAAGAAATCAACATTAGATGTGGGAGATGCATATTCAGTCCCWTTAGATGAAAGCTTTAGAAAATATACTGCATTCACCATACCTAGTATAAACAATACACCAGGAATCAGATATCARTACAATGTGCTGCCAGGATGGAAAGGATCACCGGCAATATTCCAGTGTAGCATGACA---AAAATCTTAGAGCCCTTTAGAATAAAAAATCCAGAAATAATCCAATACGATGACTTGGTATCTGATTTAGAAATAGGGCAGCACAGAACAAAAATAGAGGAGCTAAGAGCTCATCTAAGCTGGGGATTTACACCAGACAAGCAGAAGGAACCACTTTGGGGATATGAACTC
>-.-.-.570
CCTCAAATCACTCTTTGGCAACGACCCCTTGTCACAGTAAAAATAGAAGGACAGYTGAGAGAAGCTCTATTAGATACAGGAGCAGATACATTAGAA------GATATAAATTTGCCAGGAAAATGGAAGCCAAAAGGAGGAGGTTTTAAAGTAAGGTATGATCAGATACTTATAGAAATTTGTGGAAAGAAGGCTGTAGGTGTGGTAGGACCTACACCTAACATTGGACGAATGACTCAGATTGGTTGTACTTTAAATTTYCCAATTAGTCCTATTGACACTGTACCAGTAACATTAAARCCAGGAATGGATGGACCAAAGGTTAAACAGTGGCCATTGACAGAAGAAAAAATAAAAGCATTAACAGAAATTTGTAAAGAGGAAGAGGAAGGAAAAATTTCAAAAATTGGGCCTGAAAATCCATACAATACTCCAGTATTTATAAAGAAGAGCTGGAGGAAAGATAGAGAGCTCAATAAAAGAACTCAGGACTTTTGGGAAGTTCAATTAGGAATACCACATCCAGCAGGTAAGAAATCAACACTAGATGTGGGAGATGCATATTCAGTTCCTTTAGATGAAAGCTTTAGAAAGTATACTGCATTCACCATACCTAGTCTAAACAATACACCAGGAATCAGATATCAATACAATGTGCTGCCAGGATGGAAAGGATCCCCGGCAATATTCCAGAGTAGCATGACA---AAAATCTTAGAGCCCTTTAARATAAAAAATCCAGAAATGATCCAATACGATGACTTGGTATCTGATTTAGAAATAGGGCARCACAGAATAAAAATAGAAGAGCTAAGAGCTCATCTAAGCTGGGGATTTACACCAGACAAGCAGAAGGAACCACTTTGGGGATATGAACTC
>-.-.-.572
CCTCAAATCACTCTTTGGCAACGACCCCTTGTCACAATAAAAATAGGAGGACAGCTGAAAGAAGCTCTATTAGATACAGGAGCAGATACATTAGAA------GATATAAATTTGCCAGGAAAATGGAAACCAAAAGGAGGAGGTTTTAAAGTAAGGTATGATCAGATACCTATAGAAATTTGTGGAAAAAAGGCTGTAGGTGTGGTAGGACCTACACCTAACATTGGACGAATGACTCAGATTGGTTGTACTTTAAATTTCCCAATTAGTCCTATTGACACTGTACCAGTAAAACTAAAGCCAGGAATGGATGGACCTAAGGTTAAACAGTGGCCATTGACAGAAGAAAAAATAAAAGCATTAATAGAAATTTGTAAAGAGGAAGAGGAAGGAAAAATCTCAAAAATTGGGCCTGAAAATCCATACAATACTCCAGTATTTATAAAGAAGGGATGGAGAAAAGATAGAGAGCTCAATAAAAGAACTCAGGACTTTTSGGAAGTTCAATTAGGAATACCGCATCCAGCAGGTAAGAAATCAACACTAGATGTGGGAGATGCATATTCAATTCCTTTAGATGAAAGCTTTAGAAAGTATACTGCATTYACCATACCTAGTATAAACAATACACCAGGAATCAGATATCAGTACAATGTGCTGCCTGGATGGAAAGGGTCACCGGCAATATTCCAGAGTAGCATGACA---AGAATCYTAGAGCCCTTTAGAATAAAAAATCCAGAAATGATCCAATACGATGACTTGGTATCTGATTTRGAAATAGGGCAGCACAGAATAAAAATAGAGGAGCTGAGAGCTCATCTACGCTGGGGATTTACACCAGACAAGCAGAAGGAACCACTTTGGGGATATGAACTC
>-.-.-.573
CCTCAAATCACTCTTTGGCAACGACCCCTTGTCACAGTAAAAATAGGAGGACAGCTAAAAGAAGCTCTATTAGATACAGGAGCAGATACATTAGAA------GATATAAATTTGCCAGGAAAATGGAAACCAAAAGGAGGAGGGTTTAAGGTAAGGTATGATCAGATACTTATAGAAATTTGTGGAAAAAAGGCTATAGGTGTAGTAGGACCTACACCTAACATTGGACGAATGACTCAGATTGGTTGTACTTTAAATTTCCCAATTAGTCCTATTGACACTGTACCAGTAACATTAAAGCCAGGAATGGATGGRCCAAAGGTTAAGCAGTGGCCATTGACTGAAGAAAAAATAAAAGCTTTAACAGAAATTTGTAAAGAGGAAAAGGAAGGAAAAATCTCAAAAATTGGGCCTGAAAATCCATACAATACTCCAGTATTTATAAAGAAGAGCTGGAGGAAAGACAGAGAGCTCAATAAAAGAACTCAGGACTTTTGGGAAGTTCAATTAGGAATACCGCATCCAGCAGGTAAGAAATCAACACTAGATGTGGGAGATGCATATTCAGTTCCTTTAGATGAAAGCTTTAGAAAGTATACTGCATTTACCATACCTAGTATAAACAATACACCAGGAATCAGATATCAGTACAATGTGCTACCAGGATGGAAAGGATCACCGGCAATATTCCAGTGTAGCATGACA---AAAATCTTAGAGCCCTTTAGAATAAAAAATCCAGAAATAATCCAATATGATGACTTGGTATCTGATTTAGAAATAGGGCAGCACAGAACAAAAATAGAGGAACTAAGAAGTCATCTAAGCTGGGGATTTACACCAGATAAGCAGAAGGAACCACTTTGGGGATATGAACTC
>-.-.-.574
CCTCAAATCACTCTTTGGCAACGACCCCTTGTCACAGTAAAAWTAGGAGGGCAGCTGAAAGAAGCTCTATTAGATACAGGAGCAGATACATTAGAA------GAAATAAATTTRCCAGGAAAATGGAAACCAAAAGGAGGAGGTTTTAAGGTAAGGTATGATCAGATACTTATAGAAATTTGTGGAAAAAAGGCTATAGGTGTAGTAGGACCTACACCTAACATTGGACGAATGACTCAGATTGGTTGTACTTTAAATTTCCCAATTAGTCCTATTGAAACTGTACCAGTAAAATTAAARCCAGGAATGGATGGACCAAAGGTTAAACAGTGGCCATTGACAGAAGAAAAAATAAAAGCCTTAACAGAAATTTGTGAAGAGGAAAAGGAGGGAAAAATTTCAAAAATTGGGCCTGAAAATCCATACAATACTCCAGTATTTATAAAGAAGAGCTGGAGGAAAGACAGAGAACTCAATAAAAGAACTCAGGACTTTTGGGAAGTTCAATTAGGAATACCGCATCCAGCAGGTAAGAAATCAACACTAGATGTGGGAGATGCATATTCAGTTCCTTTAGATGAAAACTTTAGAAAGTATACTGCATTCACCATACCTAGTATAAACAATACACCAGGAATCAGATATCAGTACAATGTGCTGCCAGGATGGAAAGGATCACCAGCAATATTCCAGTGTAGCATGACA---AAAATCTTAGAGCCCTTTAGAATAAAAAATCCAGAAATGATCCAATACGATGACTTGGTATCTGATTTAGAAATAGGGCAGCACAGAGCAAAAATAGAGGAGCTAAGAAGTCATCTAAGCTGGGGATTTACACCAGATAAGCAGAAGGAACCACTTTGGGGWTATGAACTC
>-.-.-.575
CCTCAAATCACTCTTTGGCAGCGACCCCTCGTCACAGTAAAAATAGGAGGACAGCTGAGAGAAGCTCTGTTAGACACAGGAGCAGATACATTAGAA------GATATAAATTTGCCAGGGAAATGGAAACCAAAAGGAGGAGGTTTTAAGGTAAAGTATGATCAGATACTTATAGAAATTTGTGGAAAAAAGGCTATAGGTGTGGTAGGACCTACACCTAACATTGGACGGATGACTCAGATTGGGTGTACTTTAAATTTCCCAATTAGTCCTATTGACACTGTACCAGTAAAATTAAAGCCAGGAATGGATGGACCAAAGGTTAAACAGTGGCCATTGACAGAAGAAAAAATAAAAGCATTAACAGAAATTTGTAAGGAGGAAGAGGAAGGAAAAATTTCAAAAATTGGGCCTGAAAATCCATACAATACTCCAATATTTATAAAGAAGAGCTGGAGAAAAGATAGAGAGCTCAATAAAAGAACTCAGGACTTTTGGGAAGTTCAATTAGGAATACCGCATCCAGCAGGTAAGAAATCAACACTAGATGTGGGAGATGCATATTCAGTTCCTTTAGATGAAAGCTTTAGAAAGTATACTGCATTCACCATACCTAGTATAAACAATACACCAGGAATCAGATATCAGTACAATGTACTGCCAGGATGGAAAGGATCACCAGCAATATTCCAGAGTAGCATGACA---AAAATCTTAGAGCCCTTTAGAATAAAAAATCCAGATATGATCCAATACGATGACTTGGTATCTGATTTAGAAATAGGGCAGCACAGAGCAAAAATAGAGGAGCTAAGAGCTCATCTAAGCTGGGGATTTACACCAGACAAGCAAAAGGAACCACTTTGGGGATATGAACTC
>-.-.-.576
CCTCAAATCACTCTTTGGCAACGACCCCTTGTCACARTAAAAATAGGAGGACAGTTGAAAGAAGCTCTATTAGATACAGGAGCAGATACATTAGAA------GATATAAATTTGCCAGGAAAATGGAAACCAAAAGGAGGAGGTTTTAAAGTAAGRTATGATCAGATACTTATAGAAATTTGTGGAAAAAAGGCTRTAGGTGTAGTAGGACCTACACCTAACATTGGACGAATGACTCAGATTGGTTGTACTTTAAATTTCCCAATTAGTCCTATTGACACTGTACCAGTAGCATTAAAGCCAGGAATGGATGGACCAAAGGTTAAACAATGGCCATTGACAGAAGAAAAAATAAAAGCATTAACAGACATTTGTAAAGARGAAGCGGAAGGAAAAATTTCAAAAATTGGGCCTGARAAYCCATAYAATACTCCAGTATTTATAAAGAAGAGCTGGAGRAAAGATAGAGARCTCAATAAAAGAACTCAGGAYTTTTGGGAAGTTCAATTAGGAATACCRCATCCAGCAGGTAAGAAATCAACACTAGATGTGGGAGATGCATATTCAGTTCCTTTAGATGAAAGCTTTAGAAAGTATACTGCATTCACCATACCTAGTATAAACAACACACCAGGAAYCAGATATCAGTACAATGTGCTGCCAGGATGGAAAGGATCACCGGCAATATTCCAGARTAGCATGACA---AGAATCTTAGAGCCCTTTAGAATAAAAAATCCAGAAMTRATWCAATACGATGACTTGGTATCTGATTTAGAAATAGGGCAGCACAGAAYAAAAATAGAGGAGCTRAGAGCTCATCTAAGTTGGGGGTTTACACCAGACAAGCAGAARGAACCACTTTGGGGATATGAACTC
>-.-.-.578
CCTCAAATCACTCTTTGGCAACGACCCCTTGTCACAGTAAAAATAGGAGGACAGCTAAAAGAAGCTCTATTAGATACAGGAGCAGATACATTAGAR------GATATAAATTTGCCAGGAAAATGGAAACCAAAAGGAGGAGGTTTTAAGGTAAGGTATGATCAGATAACTATAGAAATTTGTGGAAAAAAGGCTATAGGTGTAGTGGGACCTACACCTAACATTGGACGAATGACTCAGATTGGTTGTACTTTAAATTTCCCAATTAGTCCTATTGATACTGTACCAGTAAAATTAAAGCCAGGAATGGATGGACCAAAGGTTAAACAGTGGCCATTGACAGAAGAAAAAATAAAAGCATTAACAGAAATTTGTAAAGAGGAAGAGGAAGGAAAAATCTCAAAAATTGGGCCTGAAAATCCATACAATACTCCAGTATTTATAAAGAAGAGCTGGAGGAAAGATAGAGAGCTCAATAAAAGAACTCAGGACTTTTGGGAGGTTCAATTAGGAATACCGCATCCAGCAGGTAAGAAATCAACACTAGATGTGGGAGATGCATATTCAGTTCCTTTAGATGAAAGCTTTAGAAAATATACTGCATTCACCATACCTAGTASRAACAATACACCAGGAATCAGATATCAGTACAATGTGCTGCCAGGATGGAAAGGATCACCAGCAATATTCCAGAGTAGCATGACA---AAAATCTTAGAGCCCTTTAGACTAAAAAATCCAGAAATAATCCAATACGATGACTTGGTATCTGATTTAGAAATAGGGCAGCACAGAATAAAAATAGAAGAACTAAGAGCTCATCTAAGCTGGGGGTTTACACCAGACAARCAGAAGGAACCACTTTGGGGATATGAACTC
>-.-.-.580
CCTCAAATCACTCTTTGGCAACGACCCCTTGTCACAATAAAAATAGGAGGACAGCTGAGAGAAGCTCTATTAGATACAGGAGCAGATACATTAGAA------GAAATAAATTTGCCAGGAAAATGGAAACCAAAAGGAGGAGGTTTTAAAGTAAGATATGATCAGATACTTATAGAAATTTGTGGAAAAAAGGCTATAGGTGTRGTAGGACCTACACCTAACATTGGACGAATGACTCAGCTTGGTTGTACTTTAAATTTCCCAATTAGTCCTATTGACACTGTACCAGTAAAATTAAAGCCAGGAATGGATGGACCAAAGRTTAAACAGTGGCCATTGACAGCAGAAAAAATAAAAGCATTAACAGAAATTTGTAAGGAGGAAGAGGAAGGAAAAATCTCAAAGATTGGGCCTGAAAATCCATACAATACTCCAGTATTTATAAAGAAGAGCTGGAGGAAAGATAGAGAGCTCAATAAAAGGACTCAGGACTTTTGGGAAGTCCAATTAGGAATACCGCATCCAGCAGGTAAGAAATCAACACTAGATGTGGGAGATGCATATTCAGTTCCTCTAGATGAAAGCTTTAGAAAGTATACTGCATTCACCATACCTAGTATAAACAATACACCAGGAATCAGATATCAGTACAATGTGCTGCCAGGATGGAAAGGATCACCGGCAATATTCCAGTGTAGCATGACA---AAGATCTTAGAGCCCTTTAGAATAAAAAATCCAGAAATAATCCAGTACGATGATTTGGTATCTGATTTAGAAHTAGRGCAGCACAGAGCAAAAATAGAGAAGCTCAGAGCTCATCTAAGCTGGGGRTTYACACCAGACAAACAGAAGGAACCACTTTGGGGATATGAACTC
>-.-.-.582
CCTCAAATCACTCTTTGGCAACGACCCCTTGTCACAGTAAAAATAGRAGGACAGCTAAGAGAAGCTCTATTAGATACAGGAGCAGATACATTAGAA------GATATAAATTTGCCAGGAAAATGGAAACCAAAAGGAGGAGGTTTTAAGGTAAGGTATGATCAGATACATATAGAAATTTGTGGAAARAAGGCTATAGGTGTGGTAGGACCTACACCTAACATTGGACGAATGACTCAGCTTGGWTGTACTTTAAATTTCCCAATTAGTCCTATTGACACTGTACCAGTAAAATTAAAGCCAGGAATGGATGGACCAAAGGTTAAACAGTGGCCATTGACAGAAGAAAAAATAAAAGCATTAACAGAAATTTGTAAAGAAGAAGAGGAAGGAAAAATCTCAAAAATTGGGCCTGAAAATCCATACAATACTCCAGTATTTATAAAGAAGAGCTGGAGGAAAGATAGAGAGCTCAATAAAAGAACTCAGGACTTTTGGGAAGTTCAATTAGGAATACCACATCCAGCAGGTAAGAAATCAACACTAGATGTGGGAGATGCATATTCAGTTCCTTTAGATGAAAGCTTTAGGAAGTATACTGCATTCACCATACCTAGTATAAACAATACACCAGGAATCAGATATCAGTACAATGTGCTACCAGGATGGAARGGGTCACCAGCAATATTCCAGTGTAGCATGACA---AAAATCTTAGAGCCCTTTAGAAYAAAAAATCCAGAAATAATCCAATACGATGACTTGGTATCTGATTTAGAAATAGGGCAGCACAGAGCAAAAATAGAGGAGCTAAGAGCTCATCTAAGCTGGGGGTTTACCCCAGACAAGCAGAAGGAACCACTTTGGGGATACGAACTC
>-.-.-.584
CCTCAAATCACTCTTTGGCAACGACCCCTTGTCACAATAAAAATAGGAGGACAACTGAGAGAAGCTCTATTAGACACAGGAGCAGATACATTAGAG------GATATAAATTTGCCAGGAAAATGGAAACCAAGAGGAGGAGGATTTAAGGTAAGGTATGATCAGATACTTATAGAAATTTGTGGAAAAAAGGCTATAGGTGTAGTGGGACCTACACCTAACATTGGACGAATGACTCAGCTTGGTTGTACTTTAAATTTCCCAATTAGTCCTATTGATACTGTACCAGTAAAATTAAAGCCAGGAATGGATGGACCAAAGGTTAAACAATGGCCATTGACAGAAGAAAAAATAAAAGCATTAACAGAAATTTGTAAAGAGGAAGAGGAAGGAAAAATCTCAAAAATTGGGCCTGAAAATCCATACAATACCCCAGTCTTTATAAAGAAGAGCTGGAGGAAGGATAGAGAGCTCAATAAAAGAACTCAGGACTTTTGGGAAGTTCAATTAGGCATACCGCATCCAGCAGGTAAGAAATCAACACTAGATGTGGGAGATGCATATTCAGTTCCTTTAGATGRAAGCTTTAGAAAGTACACTGCATTCACCATACCTAGTATAAACAATACACCAGGAATCAGATATCAGTACAATGTGCTGCCAGGATGGAAAGGATCACCGGCAATATTCCAGAGTAGCATGACA---AGAATCTTAGAGCCTTTTAGAATAAAAAATCCAGAAATGATCCAATACGATGACTTGGTATCTGATTTAGAAATAGGGCAGCACAGAATAAAAATAGAGRAGCTAAGAGCTCATCTAAGCTGGGGGTTTACACCAGACAAGCAGAAGGAACCACTTTGGGGATATGAACTC
>-.-.-.587
CCTCAAATCACTCTTTGGCAACGACCCCTTGTCACAGTAAAAATAGGAGGACAGCTGAAAGAAGCTCTATTAGATACAGGAGCAGATACATTAGAA------GATATAAATTTGCCAGGAAAATGGAAACCAAAAGGAGGAGGTTTTAAGGTAAGGTATGATCAGATACTTATAGAAATTTGTGGAAAAAAGGCTATAGGTGTAGTAGGACCTACACCTAACATTGGACGAATGACTCAGATTGGTTGTACTTTAAATTTCCCAATTAGTCCTATTGACACTGTACCAGTAACATTAAAGCCAGGAATGGATGGACCAAAGGTTAAACAGTGGCCAYTGACAGAAGAAAAAATAAAAGCATTAACAGAAATTTGTAAAGAGGAAGAGGAAGGAAAAATCTCAAAAATTGGGCCTGAAAATCCATACAATACTCCAGTTTTTATAAAGAAGAGCTGGAGGAAAGATAGAGAGCTCAATAAAAGAACTCAGGACTTTTGGGAAGTTCAATTAGGAATACCGCATCCAGCAGGTAAGAAATCAACACTAGATGTGGGAGATGCATATTCAGTCCCTTTAGATGAAAGCTTTAGAAAGTATACTGCATTCACCATACCTAGTATAAACAATACACCAGGAATCAGATATCAGTACAATGTGCTGCCAGGATGGAAAGGATCACCAGCAATATTCCAGAGTAGCATGACA---AAAATCTTAGAGCCCTTTAGAATAAAAAATCCAGAAATGATCCAATACGATGACCTGGTATCTGATTTAGAAATAGGGCAGCACAGAACAAAAATAGAAGAGCTAAGGACTCATCTAAGCTGGGGATTTACACCAGACAAGCAGAAGGAACCACTTTGGGGATATGAACTC
>-.-.-.591
CCTCAAATCACTCTTTGGCAACGACCCCTTGTCACAGTAAAAATAGGAGGACAGCTRAAAGAAGCTCTATTAGATACAGGAGCAGATACATTAGAA------GATATAAATTTGCCAGGAAAATGGAAACCAAAAGGAGGAGGTTTTAAAGTAAGGTATGATGAGATACYTATAGAAATTTGTGGAAAAAAGGCTATAGGTGTAGTAGGACCAACACCTAACATTGGGCGAATGACTCAGATTGGTTGTACTTTAAATTTCCCAATTAGTCCTATTGACACTGTACCAGTAAAATTAAARCCAGGAATGGATGGACCAARGGTTAAACAGTGGCCATTGACAGAAGAAAAAATAAAAGCRTTAACAGAGATTTGTRAGSAGGAAAAGGAAGGAAAAATCTCAAAAATTGGGCCTGAAAATCCATACAATACTCCAGTATTTATAAAGAAGAGCTGGAGAAAAGATAGAGAGCTCAATAAAAGAACTCAGGACTTTTGGGAAGTTCAATTAGGAATACCGCATCCAGCAGGTAAGAAATCAACACTGGATRTRGGAGATGCATATTCAGTTCCTTTAGATRAAAGCTTTAGAAAGTATACTGCATTCACCATACCTAGTATAAACAATACACCAGGAATCAGATATCAGTACAATGTGCTGCCAGGATGGAAAGGATCACCAGCAATATTCCAGWGTAGCATGAYA---AAAATCTTAGAGCCCTTTAGAATAAAAAATCCAGAAATAATCCAATACGATGACTTGGTATCTGATTTAGAAATAGAGCAGCACAGAACAAAAATAGAGGAGCTAAGAGCTCATCTAAGCTGGGGATTTACACCRGACAAGCAGAAGGAACCACTTTGGGGATATGAACTC
>-.-.-.594
CCTCAAATCACTCTTTGGCAACGACCCCTTGTCACAATAAAAATAGGAGGACAGCTAAGAGAAGCTCTATTAGATACAGGAGCAGATACATTAGAA------GATATAAATTTGCCAGGAAAATGGAAACCAAAAGGAGGAGGTTTTAAAGTAAGGTATGATCAGATAACTATAGAAATTTGTGGAAAAAAGGCTATAGGTGTGGTAGGACCTACACCTAACATTGGACGAATGACTCAGCTTGGTTGTACTTTAAATTTCCCAATTAGTCCTATTGACACTGTACCAGTAACATTAAAGCCAGGAATGGATGGACCAAAGGTTAAACAGTGGCCATTGACARAAGAAAAAATAAAAGCATTAACAGAAATTTGTAAAGAGGAAGAGGAAGGAAAAATCTCAAAAATMGGGCCTGAAAATCCATATAATACTCCAGTATTTATAAAGAAGRGCTGGAGGAAAGATAGAGAGCTCAATAAAAGAACTCAGGACTTTTGGGAAGTTCAATTAGGAATACCGCATCCAGCAGGAAAGAAATCAACACTAGATGTAGGGGATGCATATTCAGTTCCTTTAGATGAAAGCTTTAGAAAGTATACTGCATTCACCATACCTAGTATAAACAATACACCAGGAATCAGATATCAGTACAATGTGCTACCAGGATGGAAAGGATCTCCGGCAATATTCCAGTGTAGCATGACA---AAAATCTTAGAATCYTTTAGAAGAAAAAATCCAGAGATAATCCAATAYGATGACTTGGTATCTGATTTAGAAATAGGGCAGCATAGAAYAAAAATAGAGGAGCTAAGAGCTCATCTAAGCTGGGGATTTACACCAGACAAGCAGAAGGAACCACTTTGGGGATATGAACTC
>-.-.-.595
CCTCAAATCACTCTTTGGCAACGACCCCTTGTCACAGTAAAAATAGGAGGACAAATGAAAGAAGCTCTMTTAGATACAGGAGCAGATACATTAGAA------GATATAAATTTGCCAGGAAAATGGAGACCAAAAGGAGGAGGTTTTAAGGTAAGATATGATCAGATACTTATAGAAATTTGTGGAAAAAAGGCTATAGGTGTGGTAGGACCTACACCTAACATTGGACGAATGACTCAGATTGGTTGTACTTTAAATTTCCCAATTAGTCCTATTGACACTATACCAGTAACACTAAAGCCAGGAATGGATGGACCAAAGGTTAAGCAGTGGCCATTAACAGAAGAAAAAATAAAAGCATTAACAGAAATTTGTAAAGAGGAAAAGGAAGGAAAAATCTCAAAAATTGGGCCTGAAAATCCATACAATACTCCAGTATTTATAAAGAAGAGCTGGAGGAAAGATAGAGAGCTCAATAAAAGAACTCAGGATTTTTGGGAAGTTCAATTAGGAATACCGCATCCAGCAGGTAAAAAATCAACACTAGATATAGGAGATGCATATTCAGTTCCTTTAGATGAAAGCTTTAGAAAGTATACTGCATTTACCATACCTAGTACAAACAATACACCAGGAATCARATATCAGTACAATGTGCTRCCAGGATGGAAAGGATCACCGGCAATATTCCAGAGTAGCATGACA---AAGATCTTAGAGCCCTTTAGAATAAAAAATCCAGAAATAATCCAATACGATGACTTGGTATCTGATTTAGAGATAGGGCAGCACAGAATAAAGATAGAGGAGCTAAGAGCTCATCTAAGCTGGGGACTTACCCCAGACAAGCAGAAGGAACCACTTTGGGGATATGAACTC
>-.-.-.596
CCTCAAATCACTCTTTGGCAACGACCCCTTGTCACAATAAAAATAGSAGGACAACTGAAAGAAGCTCTACTAGATACAGGAGCAGATACATTAGAA------GATATAAATTTGCCAGGAAAATGGAAACCAAAAGGAGGGGGTTTTAAGGTAAGGTATGATCAGATACYTATAGAAATTTGTGGAAARAAGGCTATAGGTGTGGTAGGACCTACACCTAACATTGGACGAATGACTCAGCTTGGGTGTACTTTAAATTTCCCAATTAGTCCTATTGACACTGTACCAGTAAAATTAAAGCCAGGAATGGATGGACCAAAGGTTAAACAGTGGCCATTGACAGAAGAAAAAATAAAAGCATTAACAGAAATTTGTARRGAGGAAGAGGAAGGAAAAATCTCAAAAATTGGGCCTGAAAATCCATACAATACTCCAGTATTTATAAAGAAGAGCTGGAGGAAAGATAGAGAGCTMAATAAAAGAACTCAGGACTTTTGGGAAGTTCAATTAGGAATACCGCATCCAGCAGGAAAGAAATCAACACTAGATGTGGGAGATGCATATTCAGTTCCTTTAGATGAAAGCTTTAGAAAGTATACTGCATTCACCATACCTAGTATAAACAATACACCAGGAATCAGATATCAGTACAATGTGCTGCCAGGATGGAAAGGATCACCAGCAATATTCCAGAGTAGCATGACA---AAAATCTTAGAGCCCTTTAGAAAGAAAAATCCAGACATAATCCAATACGATGACTTGGTATCTGATYTAGAAATAGGGCAGCACAGAACAAAAATAGAGGAGCTAAGAGCTCACCTAAGCTGGGGATTTACACCAGATAAGCAAAAGGAACCACTTTGGGGGTATGAACTC
>-.-.-.598
CCTCAAATCACTCTTTGGCAACGACCCCTTGTCACARTAAAAATAGGAGGACAGTTGAAAGAAGCTCTATTAGATACAGGAGCAGATACATTAGAA------GATATAAATTTGCCAGGAAAATGGAARCCAAAAGGAGGAGGTTTTAAGGTAAGGTATGATCAGATACTTATAGAAATTTGTGGAAAAAAGGCTATAGGTGTAGTAGGACCTACACCTAACATTGGACGAATGACCCAGATTGGTTGTACTTTAAATTTCCCAATTAGTCCTATTGACACTGTACCAGTAAAATTAAAGCCAGGAATGGATGGACCAAAGGTTAAACAGTGGCCATTAACAGAAGAAAAAATAAAAGCATTAACAGAAATTTGTAAAGAGGAAGAGGAAGGAAAAATTTCAAAAATTGGGCCTGAAAATCCATACAATACTCCAGTATTTATAAAGAAGAGCTGGAGGAAAGATAGAGAGCTCAATAAAAGAACTCAGGACTTTTGGGAAGTTCAATTAGGAATACCGCATCCAGCAGGTAAGAAATCAACACTAGATGTGGGAGATGCTTAYTCAGTTCCTTTAGATGAAAACTTTAGAAAGTATACTGCATTCACCATACCTAGTTTAAAYAATACACCAGGAATCAGATATCAGTACAATGTGCTGCCAGGATGGAAAGGATCACCAGCAATATTCCAGAGTAGCATGACA---AAAATCTTAGAGCCCTTTAAAATAAAAAATCCAGRAATAATCCAATACGATGACTTGGTATCTGACTTAGAAATAGGGCAGCACAGAACAAAAATAGAGGAGCTAAGAGCTCATCTAAGCTGGGGRTTTACACCAGACAAGCAAAAGGAACCACTTTGGGGATATGAACTC
>-.-.-.6
CCTCAAATCACTCTTTGGCAACGACCCMTTGTCACAGTAAAAGTAGAAGGACAGCTGAAAGAAGCTCTATTAGATACAGGAGCAGATACATTAGAA------RATATAAATTTGCCAGGAAAATGGAAACCAAAAGGAGGAGGTTTTAAAGTAAGGTATGATCAGATACTTATAGAAATTTGTGGAAAAAAGGCTATAGGTGTAGTAGGACCTACACCTAACATTGGACGAATGACTCAGMTTGGTTGTACTTTAAATYTCCCAATTAGTCCTATTGACACTGTACCAGTAAAATTAAAGCCAGGAATGGATGGGCCAAAGGTTAAACAGTGGCCATTRACAGAAGAAAAAATAAAAGCATTAACAGAAATTTGTAAAGAGGAAGAGGAAGGAAAGATCTCAAAAATTGGACCTGAAAATCCATACAATACTCCAGTATTTATAAAGAAGAGTTGGAGGAAAGATAGAGAACTCAATAAAAGAACTCAGGACTTTTGGGAAGTTCAATTAGGAATACCACATCCAGCAGGTAAGAAGTCAACACTRGATGTGGGAGATGCATATTCAGTTCCTTTAGATGAAAGCTTTAGAAAGTATACTGCATTCACCATACCTAGTATAAATAATACACCAGGAATCAGATATCAGTACAATGTGCTGCCAGGATGGAAAGGATCACCAGCAATATTCCAGAGTAGCATGACR---AAAATCTTAGAGCCCTTTAGAATAAAAAATCCAGAMRTRATCCAATACGATGACTTGGTATCTGATTTAGAAATAGGGCAGCAYAGAACAAAAATAGAGGAACTAAGAGCTCATCTAAGCTGGGGATTTACCCCAGACAAGCAGAAGGAACCACTTTGGGGATATGAACTC
>-.-.-.602
CCTCAAATCACTCTTTGGCAACGACCCCTTGTCACAGTAAAAATAGGAGGACAGCTGAAAGAAGCTCTATTAGATACAGGAGCAGATACATTAGAA------GATATAAATTTGCCAGGAAAATGGAAACCAAAAGGAGGAGGTTTTAAAGTAAGGTATGATCAGATACCTATAGAAATTTGTGGAAAAAGGGCTATAGGTGTGGTAGGACCTACACCTAACATTGGACGAATGACTCAGATTGGTTGTACTTTAAATTTCCCAATTAGTCCTATTGACACTGTACCAGTAACATTAAAGCCAGGAATGGATGGACCAAGGGTTAAACARTGGCCATTGACAGAAGAAAAAATAAAAGCATTAACAGAAATTTGTAAAGAGGAAGAGGAAGGAAAAATCTCAAAAATTGGGCCTGAAAATCCATACAATACTCCAATATTTATAAAGAAGAGCTGGAGGAAAGATAGAGAACTCAATAAAAGAACTCAGGACTTTTGGGAAGTTCAATTAGGAATACCGCATCCAGCAGGTAAGAAATCAACACTAGATGTGGGRGATGCATATTCAGTTCCTTTAGATGAAARCTTTAGAAAGTATACTGCATTCACCATACCTAGTATAAACAATACACCAGGAATCAGATATCAGTACAATGTGCTGCCAGGATGGAAAGGATCACCGGCAATATTCCAGAGTAGCATGACA---AAAATCTTAGAGCCCTTTAGAATAAAAAATCCAGAAATGATCCAATACGATGACTTGGTATCTGATTTAGAGATAGGGCAGCACAGAATAAAAATAGAGGAGCTRAGAGCTCATCTAAGCTGGGGATTTACACCAGACAAGCAGAAGGAACCACTATGGGGATATGAACTC
>-.-.-.608
CCTCAAATCACTCTTTGGCAACGACCCCTTGTCACAGTAAAAGTAGGAGGACAGCTGAAAGAAGCTCTATTAGATACAGGAGCAGATACATTAGAA------GATATAAATTTGCCAGGAAAATGGAAACCAAAAGGAGGAGGTTTTAAAGTAAGGTATGATCAGATACTTATAGAAATTTGTGGAAAAAAGGCTATAGGTGTGGTAGGACCTACACCTAACATTGGACGAATGACTCAGCTTGGTTGTACTTTAAATTTCCCAATTAGTCCTATTGACACGGTACCAGTAAAATTAAAGCCAGGAATGGATGGACCAAAGGTTAAACAGTGGCCATTGACAGAAGAAAAAATAAAAGCATTAACAGAAATTTGTAAAGAAGAAGCAGAAGGAAAAATCTCAAAAATTGGGCCTGAAAATCCATACAATACTCCAGTATTTATAAAGAAGAGCTGGAGAAAAGATAGAGAGCTCAATAAAAAAACTCAAGACTTTTGGGAAGTTCAATTAGGAATACCACATCCAGCAGGTAAGAAATCAACACTGGATGTGGGAGATGCATATTCAGTTCCTTTAGATGAAAACTTTAGGAAGTATACTGCATTCACCATACCTAGTCTAAACAATAAACCAGGAATTAGATATCAGTACAATGTGTTGCCAGGATGGAAAGGATCACCAGCAATATTCCAGTGTAGCATGACA---AAAATCTTAGAGCCCTTTAGAAGAAAAAATCCCGAAGTGATCCAATACGATGACTTGGTATCTGACTTAGAAATAGGGCAGCACAGAACAAAAGTAGAAGAGCTAAGAGCTCATCTAAGCTGGGGATTTACACCAGACAAACAGAAGGAACCACTTTGGGGATATGAACTC
>-.-.-.610
CCTCAAATCACTCTTTGGCAACGACCCCTTGTCACAGTAAAAATAGGAGGACAGCTGAAAGAAGCTCTATTAGATACAGGAGCAGATACATTAGAA------GATATAAATTTGCCAGGAAAATGGAAACCAAAAGGAGGAGGTTTTAAGGTAAGGTATGATCAGATAACTATAGAAATTTGTGGAAAAAAGGCTATAGGTGTAGTAGGACCTACACCTAACATTGGACGAATGACTCAGATTGGTTGTACTTTAAATTTCCCAATTAGTCCTATTGACACTGTACCAGTAAAACTAAAGCCAGGAATGGATGGACCAAAGGTTAAACAGTGGCCATTRACAGAAGAAAAAATAAAAGCATTAACAGAAATTTGTAAAGAGGAAGAGGAGGGAAAAATCTCAAAAATTGGGCCTGAAAATCCATACAATACTCCAGTATTTATAAAGAAGAGCTGGAGGAAAGATAGAGAGCTCAATAAAAGAACTCAGGAYTTTTGGGAAGTTCAATTAGGAATACCGCATCCAGCAGGTAAGAAATCAACACTGGATGTGGGAGATGCATATTCAGTTCCTTTAGATGAAAGCTTTAGAAAGTATACTGCATTTACTATACCTAGTACAAACAATACACCAGGAATCAGATATCAGTACAATGTGCTGCCAGGATGGAAAGGATCACCAGCAATATTCCAGWGTAGCATGACA---AAAATCTTAGAGCCCTTCAGAGCAAAAAATCCAGAAATAATCCAATACGATGACTTGGTATCTGATTTAGAAATAGGGCAGCACAGAACAAAAATAGAGGAGCTAAGAGCTCATCTAAGCTGGGGATTTACACCAGACAAGCAGAAGGAACCACTTTGGGGATATGAACTC
>-.-.-.612
CCTCAAATCACTCTTTGGCAACGACCCCTTGTCACAGTAAAAATAGAAGGACAGCTGAAAGAAGCTCTATTAGATACAGGAGCAGATACATTAGAA------GATATAAATTTGCCAGGAAAATGGAAACCAAAAGGAGGAGGTTTTAAGGTAAGGTATGATCAGATACTTATAGAAATTTGTGGAAAAAAGGCTATAGGTGTAGTAGGACCTACACCTAACATTGGACGAATGACTCAGCTTGGTTGTACTTTAAATTTTCCAATTAGTCCTATTGACACTGTACCAGTAACATTAAAGCCAGGAATGGATGGACCAAAGGTTAAACAGTGGCCATTGACAGAAGAAAAAATAAAAGCATTAACAGAAATTTGTAAAGAGGAAGAGGAAGGAAAAATCTCAAAAATTGGGCCTGAAAATCCATACAATACTCCAGTATTTATAAAGAAGAGCTGGAGGAAAGACAGAGAGCTCAATAAAAGAACTCAGGATTTTTGGGAAGTTCAATTAGGAATACCACATCCAGCAGGTAAGAAATCAACACTAGATGTGGGAGATGCATATTCAGTTCCTTTAGATGAAAACTTTAGAAAGTATACTGCATTCACCATACCTAGTATAAACAATACACCAGGAATCAGATATCAGTACAATGTGTTACCAGGATGGAAAGGATCACCGGCAATATTCCAGAGTAGCATGACA---AAAATCTTAGAGCCCTTTAGAATAAAAAATCCAGAAATAATCCAATACGATGACTTGGTATCTGATTTAGACATAGGGCAGCACAGAGCAAAAGTAGACGAGCTGAGAGCTCATCTAAGTTGGGGATTTACACCAGACAAGCAGAAGGAACCACTTTGGGGATATGAACTC
>-.-.-.616
CCTCAAATCACTCTTTGGCAACGACCCCTTGTCACAATAAAAATAGRGGGACAGTTGAAAGAAGCTCTATTAGATACAGGAGCAGATACATTAGAA------GATATAAATTTGCCAGGAAAATGGAAACCAAAAGGAGGAGGTTTTAAGGTAAGGTATGATCAGATACTTRTAGAAATTTGTGGAAAAAAGGCTATAGGTGTGGTAGGACCTACCCCTAACATTGGACGGATGACTCAGCTTGGTTGTACTTTAAATTTCCCAATTAGTCCTATTGACACTGTACCTGTAACATTAAAGCCAGGAATGGATGGACCAAAGGTTAAACAGTGGCCATTGACAGAAGAAAAAATAAAAGCATTAACAGAAATTTGTAAAGAAGAAGAGGAAGGAAAAATTTCAAAAATTGGGCCTGAAAATCCATACAATACACCAGTATTTATAAAGAAGAGCTGGAGGAAAGATAGAGAGCTCAATAAAAGAACTCAGGACTTTTGGGAAGTTCAATTAGGAATACCGCATCCAGCAGGTAAGAAATCAACACTAGATGTGGGAGATGCATATTCAGTTCCTTTAGATGAAAGTTTTAGAAAGTATACTGCATTCACCATACCTAGTACAAACAATACACCAGGAATCAGATATCAGTACAATGTGCTGCCAGGATGGAAAGGATCGCCGGCAATATTCCAGTGTAGCATGACA---AAAATCTTAGAGCCTTTTAGAATAAAAAATCCAGAAATGATCCAATACGATGATTTGGTATCTGATTTAGAAATAGGGCAGCACAGAACAAAAGTAGAAGAGCTAAGAGCTCATCTAAGCTGGGGATTTACACCAGATAAGCAGAAGGAACCACTTTGGGGATATGAACTC
>-.-.-.617
CCTCAAATCACTCTTTGGCGACGACCCCTTGTCACAGTAAAAATAGGAGGACAGCTGAAAGAAGCTCTATTAGATACAGGAGCAGATACATTAGAA------GATATAAATTTGCCAGGAAAATGGAAACCAAAAGGAGGAGGTTTTAAGGTAAGGTATGATCAGATACTTATAGAAATTTGTGGAAAAAAGGCTATAGGTGTGGTAGGACCTACACCTAACATTGGACGAATGACTCAGATTGGTTGTACTTTAAATTTCCCAATTAGTCCTATTGACACTGTACCAGTAACATTAAAGCCAGGAATGGATGGACCAAAGATTAAACAGTGGCCATTGACAGAAGAAAAAATAAAAGCATTAACAGAAATTTGTAAAGAGGAAGAGGAAGGAAAAATCTCAAAAATTGGACCTGAAAATCCATACAATACTCCAATATTTATAAAGAAAAGCTGGAGGAAAGATAGAGAGCTCAATAAGAGAACTCAGGACTTTTGGGAAGTCCAATTAGGAATACCGCATCCAGCAGGTAAGAAATCAACACTAGATGTGGGAGATGCATATTCAGTTCCTTTAGATGAAAGCTTTAGAAAATATACTGCATTCACCATACCTAGTATAAACAATACACCAGGAATTAGATATCAGTACAATGTGCTGCCAGGATGGAAAGGGTCACCAGCAATATTCCAGAGTAGTATGACA---AAAATCTTAGAGCCCTTTAGGACAAAAAATCCAGAAATGATCCAATACGATGACCTAGTATCTGATTTAGAAATAGGACAGCACAGAACAAAAATAGAGGAGCTAAGAGCTCATCTAAGCTGGGGATTTACACCAGACAAGCAGAAGGAACCACTTTGGGGATATGAACTC
>-.-.-.62
CCTCAAATCACTCTTTGGCAACGACCCCTTGTCACAGTAAAAATAGGAGGACAGCTGAAAGAAGCTCTATTAGATACAGGAGCAGATACATTAGAA------GATATAAATTTACCAGGAAAATGGAAACCAAAAGGAGGGGGTTTTAAAGTAAGGTATGATCAGATACTTATAGAAATTTGTGGAAAAAAGGCTATAGGTGTGGTAGGACCTACACCTAACATTGGACGAATGACTCAGATTGGTTGTACTTTAAATTTCCCAATTAGTCCTATTGACACTGTACCAGTAACATTAAAGCCAGGAATGGATGGGCCAAAGGTTAAACAGTGGCCATTGACAGAAGAAAAAATAAAAGCATTAACAGAAATTTGTAAAGAAGAAGAGGAAGGAAAAATCTCAAAAATTGGGCMTGAAAATCCATACAATACTCCAGTATTTATAAAGAAGAGCTGGAGAAAAGATAGAGAACKCAATAAAAGAACTCAGGATTTTTGGGAAGTTCAATTAGGAATACCGCATCCAGCAGGTCAGAAATCAACACTAGATGTGGGAGATGCATATTCAGTTCCTTTAGATGAAAGCTTTAGAAAGTATACTGCATTCACCATACCTAGTATAAACAATACACCAGGAATCAGATATCAGTACAATGTGCTGCCAGGATGGAAAGGATCACCAGCAATATTCCAGAGTAGCATGACA---AAAATCTTAGAGCCCTTTAGAATAAAAAATCCAGATATGATCCAATACGATGRCTTGGTATCTGATTTAGAAATAGGGCAGCACAGAATAAAAATAGAGGAGCTGAGAGCTCATCTAAGCTGGGGATTTACCCCAGACAAGCAGAAGGAACCACTTTGGGGATATGAACTC
>-.-.-.620
CCTCAAATCACTCTTTGGCAACGACCCCTTGTCACAGTAAAAATAGGAGGACAGCTGAAAGAAGTTCTATTAGATACAGGAGCAGATACATTAGAA------GATATAAATTTGCCAGGAAAATGGAAACCAAAAGGAGGAGGTTTTAAAGTAAGGTATGATCAGATACTTATAGAAATTTGTGGAAAAAAGGCTATAGGTGTAGTAGGACCTACACCTRACATTGGACGAATAACTCAGATTGGTTGTACTTTAAATTTCCCAATTAGTCCTATTGACACTGTACCAGTAAAATTAAAGCCAGGAATGGATGGACCAAAGGTTAAACAGTGGCCATTGACAGAAGAAAAAATAAAAGCATTGACAGAAATTTGTAAAGAGGAAGAGGAAGGAAAAATCTCAAAAATTGGGCCTGAGAATCCATATAATACTCCAGTATTTATAAAGAAGAGCTGGAGGAAAGATAGAGAGCTCAATAAAAGAACACAGGACTTTTGGGAAGTTCAATTAGGAATACCGCATCCAGCAGGTAAGAAATCAACACTAGATGTGGGAGATGCATATTCAGTTCCTTTAGATGAAAGCTTTAGAAAGTATACTGCATTCACCATACCTAGTACAAACAATACACCAGGAATCAGATATCAGTACAATGTGCTGCCAGGATGGAAAGGGTCACCGGCAATATTCCAGAGTAGCATGACA---AAAATCTTAGAGCCCTTTAGAAGAAAAAATCCAGAAATAATCCAATACGATGACTTGGTCTCTGATTTAGAAATAGGGCAGCACAGAACAAAAATAGAGGAGCTAAGAGCTCATCTAARCTGGGGATTTACACCAGACAAGCAGAAGGAACCACTTTGGGGATATGAACTC
>-.-.-.624
CCTCAAATCACTCTTTGGCAACGACCCCTTGTCACAGTAAGAATAGGAGGACAGGTGAAAGAAGCTCTATTAGATACAGGAGCAGATACATTAGAA------GAGAYAAATTTGCCAGGAAAATGGAAACCAAAAGGAGGAGGTTTTAAGGTAAGGTATGATCAGATACTTATAGAAATTTGTGGAAAAAAGGCTATAGGTGTGGTAGGACCTACACCTAACATTGGACGAATGACTCAGCTTGGTTGTACTTTAAATTTCCCAATTAGCCCTATTGACACTGTACCAGTAGCATTAAAGCCAGGAATGGATGGACCAAAGGTTAAACAGTGGCCATTAACAGAAGAAAAAATAAAAGCATTAACAGAAATTTGTAAAGAGGAAAAGGAAGGAAAAATCTCAAAAATTGGGCCTGAAAATCCATACAATACTCCAGTATTTATAAAGAAGAGCTGGAGGAAAGATAGAGAGCTCAATAAAAGAACTCAGGACTTTTGGGAAGTTCAATTAGGAATACCACATCCAGCAGGTAAAAAATCAACACTAGATGTGGGAGATGCATATTCAATTCCTTTAGATGAAAGCTTTAGGAAGTATACTGCATTTACCATACCTAGTACAAACAATAAACCAGGAGTCAGATATCAGTACAATGTGCTGCCAGGATGGAAAGGATCACCAGCAATATTCCAGAGTAGCATGACA---AAGATCTTAGAGCCCTTTAGAATAAAAAATCCAGAAATAATCCAATACGATGATTTGGTATCTGATTTAGAAATAGGGCAGCACAGAGTAAAAATAGAGGAGCTGAGAACTCATCTAAGCTGGGGACTTACCCCAGACAAGCAGAAGGAACCACTTTGGGGATATGAACTC
>-.-.-.627
CCTCAAATCACTCTTTGGCAACGACCCCTTGTCACAGTAAAAATAGAAGGACAGCTAAAAGAAGCTCTATTAGATACAGGAGCAGATACATTAGAA------GAYATAAATTTGCCAGGAAAATGGAAACCAAAAGGAGGAGGCTTTAARGTAAGGTATGATCAGATACTTATAGAAATTTGTGGAAAAAGRGCWATAGGTGTCGTAGGACCTACACCTAATATTGGACGAATGACTCAGATTGGTTGTACTTTAAATTTCCCAATTAGTCCTATTGAYACTGTACCAGTAAAATTAAAGCCAGGAATGGATGGACCAAAGGTTAAACAGTGGCCWTTGACAGARGAAAAAATAAAAGCWTTAACAGAAATTTGTAAAGAGGAAGAGGAAGGAAAAATCTCAAAAATTGGGCCTGAAAATCCATACAATACTCCAGTATTTATAAAGAAGAGCTGGAGGAAAGATAGRGAACTCAATAAAAGAACTCAGGATTTTTGGGAAGTTCAATTAGGAATACCRCATCCAGCAGGTAAGAAATCAACACTAGATGTGGGTGATGCATATTCAGTTCCTTTAGATGAAAGCTTTAGAAAGTATACTGCATTCACCATACCTAGTATAAACAATACACCAGGAATYAGATAYCAGTACAATGTGCTGCCAGGATGGAAAGGATCACCAGCAATATTCCAGTGTAGYATGACA---AAAATCTTAGAGCCCTTTAGAACAAAAAATCCAGAAATGATCCAATAYGATGAYTTGGTATCTGAYTTAGAAATAGGGCAGCACAGARCAAAAATAGAGGAGCTAAGAGCTCATCTAAGCTGGGGRTTTACACCAGACAAGCAGAAGGAACCACTTTGGGGATAYGARCT-
>-.-.-.631
CCTCAAATCACTCTTTGGCAGCGACCCCTCGTCACAGTAAAAATAGGAGGACAGCTGAGAGAAGCTCTGTTAGATACAGGAGCAGATACATTAGAA------GATATAAATTTGCCAGGGAAATGGAAACCAAAAGGAGGAGGTTTTAAGGTAAAGTATGATCAGATACTTATAGAAATTTGTGGAAAAAAGGCTATAGGTGTAGTAGGACCTACACCTAACATTGGACGGATGACTCAGATTGGTTGTACTTTAAATTTCCCAATTAGTCCTATTGACACTGTACCAGTAAAATTAAAGCCAGGAATGGATGGACCAAAGGTTAAACAGTGGCCATTGACAGAAGAAAAAATAAAAGCATTAACAGAAATTTGTAAGGAGGAAGAGGAAGGAAAAATTTCAAAAATTGGGCCTGAAAATCCATACAATACTCCAATATTTATAAAGAAGAGCTGGAGAAAAGATAGAGAGCTCAATAAAAGAACTCAGGACTTTTGGGAAGTTCAATTAGGAATACCGCATCCAGCAGGTAAGAAATCAACACTAGATGTGGGAGATGCATATTCAGTTCCTTTAGATGAAAGYTTTAGAAAGTATACTGCATTCACCATACCTAGTATAAACAATACACCAGGAATCAGATATCAGTACAATGTACTGCCAGGATGGAAAGGATCACCAGCAATATTCCAGAGTAGCATGACA---AAAATCTTAGAGCCCTTTAGAATAAAAAATCCAGATATGATCCAATACGATGACTTGGTATCTGATTTAGAAATAGGGCAGCACAGAGCAAAAATAGAGGAGCTAAGAGCTCATCTAAGCTGGGGATTTACACCAGACAAGCAAAAGGAACCACTTTGGGGATATGAACTC
>-.-.-.632
CCTCAAATCACTCTTTGGCAACGACCCCTCGTCACAGTAAAAATAGGAGGACAGCTGAAAGAAGCTCTATTAGATACAGGAGCAGATACATTMGAA------GATATAAATTTGCCAGGAAAATGGAAACCAAAGGGAGGAGGTTTTAAGGTAAGGTATGATCARATACTTATAGAAATTTGTGGAAAAAAGGCTATAGGTGTGGTAGGACCTACACCTAACATTGGACGAATGACTCAGRTTGGTTGTACTTTAAATTTCCCAATTAGTCCTATTGACACTRTACCAGTAAAATTAAAGCCAGGAATGGATGGACCAAAGGTTAAACAGTGGCCATTRACAGAAGAAAAAATAAAAGCATTAACAGAAATTTGTAAAGAAGAAGAGGAAGGAAAAATCTCAAAAATTGGGCCTGAAAATCCATACAATACTCCAATATTTATAAAGAAGAGTTGGAGAAAAGATAGAGAGCTCAATAAAAGAAMTCAGGACTTTTGGGAAGTTCAATTAGGAATACCGCATCCAGCAGGTAAGAAATCAACACTAGATGTGGGAGATGCATATTCAGTTCCTTTAGATGAAAGCTTTAGAAAGTATACTGCATTCACCATACCTAGTATAAACAATACACCAGGAATCAGATATCAGTACAATGTGCTGCCAGGATGGAAAGGATCACCGGCAATATTCCAGAGTAGCATGACA---AAAATCTTAGAGCCCTTTAGAATAAAGAATCCAGAAATGATCCAATACGATGACTTGGTATCTGATTTAGAAATAGGGCAGCACAGAACAAAAATAGAGGAGCTAAGAGCTCATCTAAGTTGGGGATTTACACCAGACAAGCAGAAGGAGCCACTTTGGGGATATGAACTC
>-.-.-.633
CCTCAAATCACTCTTTGGCAACGACCTCTTGTCACAGTAARAATAGRAGGACAGCTGAGAGAAGCTCTATTAGATACAGGAGCAGATACATTAGAA------GATATAAATTTGCCAGGAAAATGGAAACCAAAAGGAGGAGGTTTTAAGGTAAAGTATGATCAGATACTTATAGAAATTTGTGGAAAAAAGGCTRTAGGTGTGGTAGGRCCTACACCTAACATTGGACGMATGACTCAGATTGGTTGYACTTTAAATTTCCCAATTAGTCCTATTGACACTGTACCAGTAWCATTAAAGCCAGGAATGGATGGACCAAAGGTTAAACAATGGCCATTGACAGAAGAAAAAATAAAAGCATTAACAGAAATTTGTAATGAAGAAAAGGAAGGAAAAATCTCAAAAATTGGGCCTGAAAATCCATAYAATACTCCAGTATTTATAAAGAAGAGCTGGAGAAAAGATAGAGAGCTCAATAAAAGAACTCAGGATTTTTGGGAAGTTCAATTAGGAATACCRCATCCAGCAGGGAAGAAATCAACACTAGATGTGGGAGATGCATATTCAGTCCCTTTAGATGAAAGCTTTAGAAAGTATACTGCATTCACCATACCTAGTACAAACAATACACCAGGAATCAGATATCAGTACAATGTGCTGCCAGGATGGAAAGGATCACCRGCAATATTCCAGTGTAGCATGACA---AAAATCTTAGAGCCCTTTAGARTAAAMAATCCAGAAATGATCCAATACGATGACTTGGTATCTGATTTAGAAATAGGGCAGCACAGAACAAAAATAGAGGAGCTRAGGGCTCATCTAAGCTGGGGATTTACACCAGACAAGCAGAAGGAACCACTTTGGGGATATGAACTC
>-.-.-.635
CCTCAAATCACTCTTTGGCAACGACCCCTTGTCACAGTAAAAATAGGAGGACAGCTAAAAGAGGCTCTATTAGATACAGGAGCAGATACATTAGAA------AATATAGATTTGCCAGGAAAATGGAAACCAAAAGGAGGAGGTTTTAAGGTAAAGTATGATCAGATACTTATAGAAATTTGTGGGAAAAAGGCTATAGGTGTGGTAGGACCTACACCTAACATCGGACGAATGACTCAGATTGGTTGTACTTTAAATTTCCCAATTAGTCCTATTGACACTGTACCAGTAACATTAAAGCCAGGAATGGATGGACCAAAGGTTAAACAGTGGCCATTGACAGAAGAAAAAATAAAAGCATTAACAGAAATTTGTAAAGAGGAAGAGGAAGGAAAAATCTCAAAAATTGGGCCTGAAAATCCATATAATACTCCAGTATTTATAAGAAAGAGTTGGAGGAAAGATAGAGAACTCAATAAAAGAACTCAGGACTTTTGGGAAGTTCAATTAGGAATACCGCATCCAGCAGGTAAGAAATCAACACTAGATGTGGGAGATGCATATTCAGTTCCTTTAGATGAAAGCTTTAGAAAGTATACTGCATTCACCATACCTAGTACAAACAATACCCCAGGAATCAGATATCAGTACAATGTGCTGCCAGGATGGAAAGGATCACCAGCAATATTCCAGAGTAGCATGACA---AGAATCTTAGAGCCCTTTAAAATAAAAAATCCAGAAATGATCCAATACGATGACTTGGTATCTGATTTAGAAATAGGGCAGCACAGAACAAAAATAGAGGAGCTGAGAGCTCATCTAAGCTGGGGATTTACACCAGACAAGCAGAAGGAACCACTTTGGGGATATGAACTC
>-.-.-.638
CCTCAAATCACTCTTTGGCAACGACCCCTTGTCACAGTAAAAATAGGAGGACAGCTAAAAGAAGCTCTATTAGATACAGGAGCAGATACATTAGAA------GATATAAATTTGCCAGGAAAATGGAAACCAAAAGGAGGAGGTTTTAAAGTAAGATATGATCAGATACTTATAGAAATTTGTGGAAAAAAGGCTATAGGTGTGGTAGGACCTACACCTAACATTGGACGAATGACTCAGATTGGTTGTACTTTAAATTTCCCAATTAGTCCTATTGACACTGTACCAGTAAAATTAAAGCCAGGAATGGATGGACCAAAGGTTAARCARTGGCCATTGACAGAAGAAAAAATAAAAGCATTAACAGAAATTTGTAAAGAAGAAGAGGAAGGAAAAATCTCAAAAATTGGGCCTGAAAATCCATACAATACTCCAATATTTATAAAGAAGAGCTGGAGGAAAGATAGAGAACTCAATAAAAGAACTCAGGACTTTTGGGAAGTTCAATTAGGAATACCACATCCAGCAGGKAAGAAATCAACACTAGATGTGGGAGATGCATATTCAGTTCCTTTAGATGAAAGCTTTAGAAAGTATACTGCATTCACCATACCTAGTAYAAACAATACACCAGGAATCAGATATCAGTATAATGTGCTGCCAGGATGGAAAGGATCACCAGCAATATTCCAGAGTAGCATGACA---AAAATCTTAGAGCCCTTTAGAAAAAATAATCCAGAAATAATCCAATATGATGACTTAGTATCTGATTTAGAAATAGGGCAGCACAGAMTAAAAATAGAGGAGCTAAGAGCTCATCTAAGCTGGGGATTTACACCAGACAAGCAGAAGGAACCACTTTGGGGATATGAACTC
>-.-.-.641
CCTCAAATCACTCTTTGGCAACGACCCCTTGTCACAGTAAAAATAGRAGGACAGCTRAAAGAAGCTCTATTAGATACAGGAGCAGATACATTAGAG------GATATAAATTTGCCAGGAAAATGGAAGCCAAAAGGAGGAGGTTTTAARGTAAGGTATGATCAGATACTTATAGAAATTTGTGGAAAAAAGGCTATAGGTGTAGTAGGACCTACACCTAACATTGGACGAATGACTCAGATTGGYTGTACTTTAAATTTCCCAATTAGTCCTATTGACACTGTACCAGTAACATTAAAGCCAGGAATGGATGGACCAAAGGTTAAACAGTGGCCATTGACAGAAGAAAAAATAAAAGCATTAACAGCAATTTGTAAAGAGGAAGAGGAAGGAAAAATCTCAAAAATTGGGCCTGAAAATCCATACAATACTCCAGTATTTATAAAGAAGAGCTGGAGAAAGGATAGAGAGCTCAATAAAAGAACTCAGGACTTTTGGGAAGTCCAATTAGGAATACCRCATCCAGCAGGKARGAAATCAACACTAGATGTGGGAGATGCATATTCAGTTCCTYTAGATGAAAGCTTTAGAAAGTATACTGCATTCACCATACCTAGTATAAACAATACACCAGGAATCAGATATCAGTACAATGTGCTACCAGGATGGAAAGGATCACCAGCAATATTCCAGTGTAGCATGACA---AAAATCTTAGAGCCCTTTAGAATAAAAAATCCAGAAATGATCCAATACGATGACTTGGTATCTGATTTAGAAATAGGGCAGCACAGAACAAAAATAGAGGAACTAAGAGCTCATCTAAGCTGGGGATTYACACCAGACAAGCAGAAGGAACCACTTTGGGGATATGAACTC
>-.-.-.643
CCTCAAATCACTCTTTGGCAACGACCCCTTGTCACAGTAAAAATAGGAGGACAGCTGAAAGAAGCTCTATTAGATACAGGAGCAGATACATTAGAA------GATATAAATTTGCCAGGAAAATGGAAACCAAAAGGAGGAGGTTTTAAGGTAAGGTATGATCAGATACTTATAGAAATTTGTGGAAAAAAGGCAATAGGTGTAGTAGGACCTACACCTAACATTGGACGAATGACTCAGATTGGTTGTACTTTAAATTTCCCAATTAGTCCCATTGACACTGTACCAGTAACATTAAAGCCAGGRATGGATGGRCCAARGGTTAAACAGTGGCCATTGACAGAAGAAAAAATAAAAGCATTAACAGAAATTTGTAAAGAGGAAGAGGAAGGAAAAATCTCAAAAATTGGGCCTGAAAATCCATACAATACTCCAGTATTTATAAAGAAGAGCTGGAGAAAAGATAGAGAGCTCAATAAAAGAACTCAGGACTTTTGGGAAGTTCAATTAGGAATACCACATCCAGCAGGGAAGAAATCAACACTAGATGTGGGAGATGCATATTCAGTTCCTTTAGATRWAARCTTTAGAAAGTATACTGCATTCACCATACCTAGTATAAACAATACACCAGGAATCAGATATCAGTACAATGTGCTGCCAGGATGGAAAGGATCACCGGCAATATTCCAGAGTAGCATGACA---AAAATCTTAGAGCCCTTTAGAATAAAAAATCCAGAAATAATCCAATACGATGACTTGGTATCTGAYTTAGAAATAGAGCAGCACAGARCAAAAATAGAGGAGCTGAGAGCTCATCTRAGCTGGGGRTTTACACCAGACAAGCAGAAGGAACCACTTTGGGGATATGARCTC
>-.-.-.644
CCTCAAATCACTCTTTGGCAACGACCCCTTGTCACAGTAAAAATAGGAGGACAGCTAAAAGAAGCTCTATTAGATACAGGAGCAGATACATTAGAA------GATATAAATTTGCCAGGAAAATGGAAACCAAAAGGAGGAGGTTTTAAGGTAAGGTATGATCAGATACTTATAGAAATTTGTGGAAAAAAGGCTGTAGGTGTAGTAGGACCTACACCTAACATTGGTAGAATGACTCAGATTGGTTGTACTTTAAATTTCCCAATTAGTCCTATTGACACTGTACCAGTGACATTAAAGCCAGGAATGGATGGACCAAAGGTTAAACAGTGGCCATTGACAGAAGAAAAAATAAAAGCATTAACAGAAATTTGCAAAGAGGAAGAGGAAGGAAAAATCTCAAAAATTGGGCCTGAAAATCCATATAATACTCCAGTATTTATAAAGAAGAGCTGGAGAAAAGATAGAGAGCTCAATAAAAGAACTCAAGACTTTTGGGAAGTTCAATTAGGAATACCGCATCCAGCAGGTAAGAAATCAACACTAGATGTGGGAGATGCATATTCAGTTCCTTTAGATGAAAGCTTTAGAAAGTATACTGCATTCACCATACCTAGTATAAATAATACACCAGGAATCAGATATCAGTATAATGTGCTGCCAGGATGGAAAGGATCACCGGCAATATTCCAGTGTAGCATGACA---AAAATCTTAGAGCCCTTTAGAATAAAAAATCCAGAAATGATCCAATACGATGACTTAGTATCTGATTTAGAAATAGGGCAGCACAGAACAAAAATAGAGGAACTAAGAGCTCATCTAAGCTGGGGATTTACACCAGACAAGCAGAAGGAACCACTTTGGGGATATGAACT-
>-.-.-.646
CCTCAAATCACTCTTTGGCAACGACCCCTTGTCACAGTAAAAATAGGAGGACAGCTGAAAGAAGCTCTATTAGATACAGGAGCAGATACATTAGAA------GATATAAATTTGCCAGGAAAATGGAAGCCAAAAGGAGGAGGTTTTAAGGTAAGGTATGATCAGATACTTATAGAAATTTGTGGAAAAAAGGCTATAGGTGTAGTAGGGCCTACACCTAACATTGGACGAATGACTCAGATTGGTTGTACTTTAAATTTCCCAATTAGTCCTATTGACACTGTACCAGTAAAATTAAAGCCAGGAATGGATGGACCAAAAGTTAAACAGTGGCCATTGACAGAAGAAAAAATAAAAGCCTTAACAGAAATTTGTAAAGAGGAAGAGGAAGGAAAAATCTCAAAAATTGGGCCTGAAAATCCATACAATACTCCARTATTTATAAAGAAGAGCTGGAGGAAAGATAGAGAGCTCAATAAAAGAACTCAGGACTTTTGGGAAGTTCAATTAGGRATACCGCATCCAGCAGGTAAGAAATCAACACTAGATGTGGGAGATGCATATTCAGTTCCTTTAGATGAAAGCTTTAGAAAGTATACTGCATTCACCATACCTAGTATAAACAATACACCAGGAATCAGATATCAGTATAATGTGCTGCCAGGATGGAAAGGATCACCAGCYATATTCCAGAGYAGCATGACA---AAAATTTTAGAGCCCTTTAGAATGAAAAATCCAGAAATAATCCAATACGATGACTTGGTATCTGATTTAGAAATAGGGCAGCACAGRATAAAAATAGAGGAGCTDAGARCTCATCTAARMTGGGGATTTACACCAGACAAGCAGAAGGAACCACTTTGGGGATATGAACTC
>-.-.-.649
CCTCAAATCACTCTTTGGCAACGACCCCTTGTCACAGTAAAAATAGGAGGACAGCTGAAAGAAGCTCTATTAGATACAGGAGCAGATACATTAGAA------GACATAAATTTGCCAGGAAAATGGAAACCAAAAGGAGGAGGTTTTAAAGTAAGGTATGATCAGATACTTATAGAAATTTGTGGAAAAAAGGCTATAGGTGTAGTAGGACCTACACCTAACATTGGACGAATGACTCAGATTGGTTGTACTCTAAATTTCCCCATTAGTCCTATTGACACTGTACCAGTAACATTAAAGCCAGGAATGGATGGACCAAAGGTTAAACAGTGGCCATTGACAGAAGAAAAAATAAAAGCATTAACAGAAATTTGTAAAGAAGAAGAGGAAGGAAAAATCTCAAAAATTGGGCCTGAAAATCCATACAATACTCCAGTATTTATAAAGAAGAGCTGGAGGAAAGATAGAGAGCTCAATAAAAGAACTCAGGATTTTTGGGAAGTTCAATTAGGAATACCGCATCCAGCAGGCAAGAAATCAACACTGGATGTGGGAGATGCATATTCAGTTCCTTTAGATAAAAACTTTAGAAAGTATACTGCATTTACTATACCTAGTATAAATAATACACCCGGAATCAGATATCAGTACAATGTGCTGCCAGGATGGAAAGGATCACCAGCAATATTCCAGAGTAGCATGACA---AAAATCTTAGAGCCCTTTAGACTAAAAAATCCAGAAATAATCCAATACGATGACTTGGTATCTGATTTAGACATAGAGCAGCACAGAACAAAAATAGAGGAACTAAGAGCTCATCTAAGCTGGGGATTTACACCAGACAAGCAGAAGGAACCACTTTGGGGATATGAACTC
>-.-.-.658
CCTCAAATCACTCTTTGGCAACGACCCCTTGTCACAGTAAAAATAGGAGGACAGCTGAAAGAAGCTCTATTAGATACAGGAGCAGATACATTAGAA------GATATAAATTTGCCAGGRAAATGGAAACCAAAAGGAGGAGGTTTTAAGGTAAGRTATGATCAGATACTTATAGAAATTTGTGGAAAAAAGGCTATAGGTGTAGTAGGACCTACACCTAACATTGGACGRATGACTCAGATTGGKTGTACTTTAAATTTCCCAATTAGTCCTATTGACACTGTACCAGTAACATTAAAGCCAGGAATGGATGGACCAAAGGTTAAACAGTGGCCATTGACAAAAGAAAAAATAGAAGCATTAACAGAAATTTGTAAAGAGGAAAAGGAAGGAAAAATCTCAAAAATTGGGCCTGAAAATCCATACAATACTCCAATATTTATAAGGAAGAGCTGGAGGAAAGATAGAGARCTCAATAAAAGAACTCAGGACTTTTGGGAAGTTCAATTAGGAATACCACATCCAGCAGGWAAGAAATCAACACTAGATGTGGGAGATGCATATTCAGTTCCTCTAGATGAAGGCTTTAGAAAGTATACTGCATTCACCATACCTAGTATAAACAATACACCAGGAATYAGATATCAGTATAATGTGCTGCCWGGATGGAAAGGATCACCGGCAATATTCCAGAGTAGCATGACA---AAAATCTTAGAGCCCTTTAGAACTAAAAATCCAGAAATAATCCAATACGATGACTTGGTATCTGATTTAGAAATAGGGCAGCACAGAGCAAAAATAGAGGAGCTAAGAGCTCATCTAAACTGGGGGTTTACACCAGACAAGCAGAAGGAACCACTTTGGGGATATGAACTC
>-.-.-.663
CCTCAAATCACTCTTTGGCAACGACCCCTTGTCACAGTAAAAATAGGAGGACAGCTGAAAGAAGCTCTATTAGATACAGGAGCAGATACATTAGAA------GATATAAATTTGCCAGGAAAATGGAAACCAAAAGGAGGAGGTTTTAAAGTAAGGTATGATCAGATACTTATAGAAATTTGTGGAAAAAAGGCTATAGGTGTGGTAGGACCTACACCTAACATTGGACGAATGACTCAGATTGGTTGTACTTTAAATTTCCCAATTAGTCCTATTGACACTATACCAGTAACATTAAAGCCAGGAATGGATGGACCAAAGGTTAAACAGTGGCCATTGACAGAAGAAAAAATAAAAGCATTAACAGAAATTTGTAAAGAGGAAGAGGAAGGAAAAATATCAAAAATTGGGCCYGAAAATCCATACAATACTCCAGTATTTATAAARAAGAGCTGGAGRAAAGATAGAGAGCTCAATAAAAGAACTCAGGATTTTTGGGAAGTTCAATTAGGAATACCACATCCAGCAGGWAAGAAATCAACACTAGATGTGGGAGATGCATATTCAGTTCCCTTAGACGAAAGCTTTAGAAARTATACTGCATTCACCATACCTAGTAGAAACAATACACCAGGAATCAGATATCAGTACAATGTGCTGCCAGGGTGGAAAGGATCACCGGCAATATTCCAGAGYAGCATGACA---AAAATCTTAGAGCCCTTTAGAATAAAAAATCCAGAAATRATCCAATACGATGACTTGGTATCTGATTTAGAAATAGGGCAGCACAGAATAAAARTAGAGGAGCTAAGAGCTCATCTAAGCTGGGGRTTTACACCAGACAAGCAGAAGGAACCACTTTGGGGATATGAACTC
>-.-.-.670
CCTCAAATCACTCTTTGGCAACGACCCCTTGTCACAGTAAAATTAGGAGGACAGCTGAAAGAAGCTCTATTAGATACAGGAGCAGATACATTAGAA------GATATAAATTTGCCAGGAAAATGGAAACCAAAAGGAGGAGGTTTTAAAGTAAGATATGATCAGATACCTATAGAAATTTGTGGAAAAAAGGCTATAGGTGTGGTAGGACCTACACCTAACATTGGAAGGATGACTCAGATTGGTTGTACTTTAAATTTCCCAATTAGTCCTATTGACACTGTACCAGTAACATTAAAGCCAGGAATGGATGGCCCAAGGGTCAAACAGTGGCCATTGACAGAAGAAAAAATAAAAGCATTAACAGAAATTTGTAATGAGGAAAAGGAAGGAAAAATCTCAAAAATTGGGCCTGAAAATCCATACAATACTCCAATATTTATAAAGAAGAGCTGGAGGAAAGATAGAGAGCTCAATAAGAGAACTCAGGACTTTTGGGAAGTTCAATTAGGAATACCACATCCAGCAGGGAAGAAATCAACACTAGATGTGGGAGATGCATATTCAGTTCCTTTAGATGAAAGCTTTAGAAAGTATACTGCATTCACCATACCTAGTATAAACAATACACCAGGAATCAGATATCAGTACAATGTGCTGCCAGGATGGAAAGGATCACCAGCAATATTCCAGAGTAGCATGACA---AGAATCTTAGAGCCCTTTAGAAAAGAAAATCCAGAAATAATCCAATACGATGACTTGGTATCTGATTTAGAAATAGGGCAGCACAGAACAAAAATAGAGGAGCTAAGAGCTCATCTAAGCTGGGGATTTACACCCGACAAGCAGAAGGAACCACTTTGGGGATATGAACTC
>-.-.-.68
CCTCAAATCACTCTTTGGCAACGACCCCTTGTCACAGTAAAAATAGGAGGACAGTTGAAGGAAGCTCTATTAGATACAGGAGCAGATACATTAGAA------GATATAAATTTGCCAGGAAAATGGAAACCAAAAGGAGGAGGTTTTAAAGTAAGGTATGATCAGATACTTATAGAAATTTGTGGAAAAAAGGCTATAGGTGTGGTAGGACCTACACCTAACATTGGGCGAATGACTCAAATTGGTTGTACTTTAAATTTCCCAATTAGTCCTATTGAAACTGTACCAGTAAAATTAAAGCCAGGAATGGATGGACCAAAGGTTAAACAGTGGCCATTGACAGAAGAAAAAATAAAAGCATTAACAGAGATTTGTAAAGAAGAAGAGGAAGGAAAAATTTCAAAAATTGGGCCTGAAAATCCATATAATACTCCAGTATTTATAAAGAAGAGCTGGAGGAAGGATAGAGAGCTCAATAAAAGAACTCAGGACTTTTGGGAAGTTCAATTAGGAATACCGCATCCAGCAGGTARGAAATCAACACTAGATGTGGGAGATGCATATTCMGTTCCTTTAGATGAAAGCTTTAGAAAGTATACTGCATTCACCATACCTAGTATAAACAATACACCAGGAATCAGATATCAATACAATGTGCTGCCAGGATGGAAAGGATCACCGGCAATATTCCAGAGTAGCATGACA---AAAATCTTAGAGCCCTTTAGAATAAAAAATCCAGAAATAATCCAATACGATGACTTGGTATCTGATTYAGAAATAGGGCAGCACAGAACAAAAATAGAGGAGCTAAGAGCTCATTTAAGCTGGGGATTTACACCAGACAAACAGAAGGAACCACTTTGGGGGTATGAACTC
>-.-.-.680
CCTCAAATCACTCTTTGGCAACGACCCCTTGTCACAGTAAAAATAGGAGGACAGCTRAAAGAAGCTCTATTAGATACAGGAGCAGATACATTAGAA------GATATAAATTTGCCAGGAAAATGGAAACCAAAAGGAGGAGGTTTTAAAGTAAGATATGATSAGATACTTATAGAAATTTGTGGAAAAAAGGCTATAGGTGTGGTAGGACCTACACCTAACATTGGAAGAATGACTCAGATTGGTTGTACTTTAAATTTTCCAATTAGTCCTATTGACACTGTACCAGTAWCATTAAAGCCAGGAATGGATGGACCAAAGGTTAAACAGTGGCCATTAACAGAAGAAAAAATAAAAGCATTAACAGAAATTTGTAAAGAGGAAGAGGAAGGAAAAATCTCAAAAATTGGGCCTGAAAATCCATACAATACTCCAATATTTATAAAGAARGGCTGGAGAAAAGATAGAGAGCTCAATAAAAGAACTCAGGACTTTTGGGAAGTYCAATTAGGAATACCACATCCAGCAGGTAAGAAATCAACACTAGATGTGGGAGATGCATATTCAGTTCCTTTAGATGAAAACTTTAGAAAGTATACTGCATTCACCATACCTAGTACAAACAATACACCAGGAATCAGATATCAGTACAATGTGCTGCCAGGATGGAAAGGATCACCTGCAATATTCCAGAGTAGCATGACA---AGAATCTTAGAGCCCTTTAGAATAAAAAATCCAGAAATGATCCAATACGATGACTTGGTATCTGATTTAGAAATAGGGCAGCACAGAATAAAAATAGAGGAGCTAAGAGCTCATCTAAGCTGGGGATTTACACCAGACAAGCAGAAGGAACCACTTTGGGGATATGAACTC
>-.-.-.682
CCTCAAATCACTCTTTGGCAACGACCCCTTGTCACAGTAAAAATAGGAGGACAGCTGAAAGAAGCTCTATTAGATACAGGAGCAGATACATTAGAA------GATATAAATTTACCAGGAAAATGGAAACCAAGAGGAGGAGGTTTTAAAGTAAGGTATGATCAGATACTTATAGAAATTTGTGGAAAAAAGGCTATAGGTGTGGTAGGACCTACACCTAACATTGGACGAATGACTCAGATTGGTTGTACTTTAAATTTCCCAATTAGTCCTATTGACACTGTACCAGTAAAATTAAAGCCAGGAATGGATGGACCAAAGGTTAAACAGTGGCCATTGACAGAAGAAAAAATAAAAGCATTAACAGAAATCTGTAAGGAAGAAGAGGAAGGAAAAATTTCAAAAATTGGGCCTGAAAATCCATATAATACTCCAGTATTTATAAAGAAGAGCTGGAGGAAAGATAGAGAGCTCAATAAAAGAACTCAGGACTTTTGGGAAGTTCAATTAGGAATACCCCATCCAGCAGGTAAGAAATCAACACTAGATGTGGGAGATGCATATTCAGTTCCATTAGATGAAGACTTTAGAAAGTATACTGCATTCACCATACCTAGTATAAACAATACACCAGGAATCAGATATCAGTACAATGTGCTACCAGGATGGAAAGGATCACCGGCAATATTCCAGAGTAGCATGACA---AAAATCTTAGAGCCCTTTAGAGTAAAAAATCCAGAAATAATCCAATACGATGACTTGGTATCTGATTTAGAAATAGGACAGCATAGAGAAAAAATAGAGGAGCTAAGAGCTCATCTAAGCTGGGGGTTCACACCAGACAAGCAGAAGGAACCACTTTGGGGATATGAACTC
>-.-.-.684
CCTCAGATCACTCTTTGGCAACGACCCCTTGTCACAGTAAAAATAGGAGGACAGCTGAAAGAAGCTCTATTAGATACAGGAGCAGATACATTAGAA------GAAATAAATTTACCAGGGAAATGGAAACCAAAAGGAGGAGGTTTTAAGGTAAGGTATGATCAGATATGTATAGAAATTTGTGGAAAAAAGGCTATAGGTGTGGTAGGACCTACACCTAACATTGGACGAATGACTCAGATTGGTTGTACTCTAAATTTCCCAATTAGTCCTATTGACACTGTACCAGTAACATTAAAGCCAGGAATGGATGGACCAAAGGTTAAACAGTGGCCATTGACAGAAGAAAAAATAAAAGCATTAACAGAAATTTGTAAGGAAGAAGAGGAAGGAAAAATCTCAAAAATTGGGCCTGAGAATCCATACAATACTCCAGTATTTATAAAGAAGAGCTGGAGGAAAGATAGAGAGCTCAATAAAAGAACYCAGGACTTTTGGGAAGTTCAATTAGGAATACCGCATCCAGCAGGTAAGAAATCAACACTAGATGTGGGGGATGCATATTCAGTACCTTTAGATGAAAGCTTTAGAAAGTATACTGCATTCACCATACCTAGTATAAACAATACACCAGGAATCAGATATCAGTACAATGTGCTGCCAGGATGGAAAGGATCACCGGCAATATTCCAGAGTAGCATGACA---AAAATCTTAGAGCCCTTTAGAATAAAAAATCCAGAGATGATCCAATACGATGACTTGGTATCTGATCTAGAAATAGGGCAGCACAGAACAAAAATAGAGGAGCTAAGAGCTCATCTAAGCTGGGGATTTACACCAGACAAGCAGAAGGAACCACTTTGGGGATATGAACTC
>-.-.-.687
CCTCAAATCACTCTTTGGCAACGACCCCTCGTCACAGTAAAAATAGAAGGACAGCTAAAAGAAGCTCTATTAGATACAGGAGCAGATACATTAGAA------GATATAAATTTGCCAGGAAAATGGAAACCAAAAGGAGGAGGTTTTAAGGTAAAGTATGATCAGATACTTATAGAAATTTGTGGGAAAAGGGCTATAGGTGTGGTAGGGCCTACACCTAACATTGGACGAATAACTCAGATAGGTTGTACTTTAAATTTCCCAATTAGTCCTATTGACACTGTACCAGTAACATTAAAGCCAGGAATGGATGGACCAAAGGTTAAACAGTGGCCATTGACAGAAGAAAAAATAAAAGCATTAACAGAAATTTGTAAAGAGGAAGAAGAAGGAAAAATATCAAAAATTGGGCCTGAAAATCCATACAATACTCCAGTATTTATAAAGAAGAGCTGGAGGAAAGATAGAGAGCTTAATAAAAGAACTCAGGACTTTTGGGAAGTTCAATTAGGAATACCGCATCCAGCAGGTAAGAAATCAACACTAGATGTGGGGGATGCATATTCAGTTCCTTTAGATGAAAGCTTTAGAAAGTATACTGCATTCACCATACCTAGTATAAACAATACACCAGGAATCAGATATCAGTACAATGTGCTGCCAGGATGGAAAGGATCACCAGCAATATTCCAGAGTAGCATGACA---AAAATCTTAGAGCCCTTTAGAATAAAAAATCCAGAAATAATCCAATACGATGACTTGGTATCTGATTTAGAAATAGGGCAGCACAGAATAAAAGTAGAAGAGTTAAGAGCTCACCTAAGCTGGGGATTTACACCAGACAAGCAGAAAGAACCGCTTTGGGGATATGAACTC
>-.-.-.688
CCTCAAATCACTCTTTGGCAACGACCCCTTGTYACARTAAAAATAGGRGGACAGCTAAAAGAAGCTCTATTAGATACAGGAGCAGATACATTGGAA------GATATAAATTTGCCAGGAAAATGGAAACCAAAAGGAGGAGGTTTTAAGGTAARGTATGATCAGATACTTATAGAAATTTGTGGAAAAAAGGCTATAGGTGTRGTAGGACCTACACCTAACATTGGACGAATGACTCAGATTGGTTGTACTTTAAATTTCCCAATTAGTCCTATTGACACTGTACCAGTAAAATTAAAGCCAGGAATGGATGGACCAAAGGTTAAACAGTGGCCATTGACAGAAGAAAAAATAAAAGCATTAACAGAAATTTGYAAAGAAGAAGAGGAAGGAAAAATTTCAAAAATTGGGCCTGAAAATCCATACAATACTCCAGTATTTATAAAGAAGAGCTGGAGRAAAGATAGAGAGCTCAATAAAAGAACTCAGGACTTTTGGGAAGTTCAATTAGGAATACCGCATCCAGCAGGTAAGAAATCAACACTAGATGTGGGAGATGCATATTCAGTYCCTTTAGATGAAAGCTTTAGAAAGTATACTGCATTTACCATACCTAGTRTAAACAATACACCAGGAATCAGATATCAGTACAATGTGCTGCCAGGATGGAAAGGATCACCRGCAATATTCCAGAGTAGCATGACA---AAAATCTTAGAGCCCTTTAGAATAAAAAATCCAGACATGATCCAATACGATGACTTGGTATCTGATTTAGAAATAGGGCAGCACAGAACWAAAATAGAGGAGCTAAGAGCTCATCTAAGCTGGGGATTTACACCAGACAAGCAGAAGGAACCACTTTGGGGATATGAACTC
>-.-.-.689
CCTCAAATCACTCTTTGGCAACGACCCCTTGTCACAGTAAAAATAGGAGGACAGCTGAAAGAAGCTCTATTAGATACAGGAGCAGATACATTAGAA------GATATAAATTTGCCAGGAAAATGGAAACCAAAAGGAGGAGGTTTTAAGGTAAAGTATGATCAGATATGTATAGAAATTTGTGGAAAAAAGGCTACAGGTGTAGTAGGACCTACACCTAACATTGGACGAATGACTCAGATTGGCTGTACTTTAAATTTCCCAATTAGTCCTGTTGACACTGTACCAGTAAAATTAAAGCCAGGAATGGATGGACCAAAGATTAAACAGTGGCCATTGACAGAAGAAAAAATAAAAGCATTAACAGAAATTTGTAAAGAGGAAAAGGAGGGAAAAATCTCAAAAATTGGGCCTGAAAATCCATACAATACTCCCATATTTATAAAGAAGAGCTGGAGAAAAGATAGAGAGCTCAATAAAAGAACCCAGGACTTTTGGGAAGTTCAATTAGGAATACCGCACCCAGCAGGTAAGAAATCAACACTAGATGTGGGAGATGCATATTCAGTTCCTTTAGATAAAAGCTTTAGAAAATATACTGCATTCACCATACCTAGTATAAACAATACACCAGGAATCAGATATCAGTACAATGTGCTACCAGGATGGAAAGGATCACCAGCAATATTCCAGTGTAGCATGACA---AAAATCTTAGAGCCCTTTAGAGTAAAAAATCCAGAGATAATCCAATACGATGACTTGGTATCTGATTTAGAAATAGGGCAGCACAGGACAAAAATAGAGGAGCTAAGAGCTCATCTAAGCTGGGGATTTACACCAGACAAGCAGAAGGAACCACTTTGGGGATATGAACTC
>-.-.-.692
CCTCAAATCACTCTTTGGCAACGACCCCTTGTCACARTAAAARTAGGAGGACAGCTAAAAGAAGCTCTATTAGATACAGGAGCAGATACATTAGAA------GACATAAATTTGCCAGGAAAGTGGAAACCAAAAGGAGGAGGTTTTAAGGTAAGGTATGATCAGATACTTATAGAAATTTGTGGAAAAAAGGCTATAGGTGTAGTAGGACCTACACCTAACATTGGACGAATGACTCAGATTGGTTGTACTTTAAATTTCCCAATTAGTCCTATTGACACTGTACCAGTTACATTAAAGCCAGGAATGGATGGTCCAAAGGTTAAACAGTGGCCATTGACAGAAGAAAAAATAAAAGCATTAACAGAAATTTGTAAAGAGGAAGAGGAAGGAAAAATCTCAAAAATTGGGCCTGAAAATCCATACAATACTCCAGTATTTATAAAGAAGAGCTGGAGGAAAGATAGAGAGCTCAATAAAAGAACTCAGGACTTTTGGGAAGTGCAATTAGGAATACCGCATCCAGCAGGTAAGAAATCAACACTAGATGTGGGAGATGCATATTCAGTCCCTTTACATGAAAGCTTTAGAAAGTATACTGCATTCACCATACCTAGTATAAACAATACACCAGGAATCAGATATCAGTACAATGTGCTGCCAGGATGGAAAGGATCACCAGCAATATTCCAGAGTAGCATGACA---AAAATCTTAGAGCCCTTTAGAACAAAAAATCCAGAMATAATCCAGTACGATGACTTGGTATCTGATTTAGAAATAGGGCAGCACAGAGCAAAAATAGAGGAGCTAAGAGCTCATCTAAGCTGGGGATTTACACCAGACAAGCAGAAGGAACCACTTTGGGGATATGAACTC
>-.-.-.696
CCTCAAATCACTCTTTGGCAACGACCCCTTGTCACAGTAAAAGTAGGAGGACAGTTGAAAGAAGCTCTATTAGATACAGGAGCAGATACATTAGAA------GATATAAATTTGCCAGGAAAATGGAAACCAAAAGGAGGAGGTTTTAAAGTAAGATATGATCAGATACTTATAGAAATTTGTGGAAAAAAGGCTATAGGTGTAGTAGGACCTACACCTAACATTGGACGAATGACTCAAATTGGTTGTACTTTAAATTTTCCAATTAGTCCTATTGACACTGTACCAGTAACATTAAAGCCAGGAATGGATGGACCAAAGGTTAAACAGTGGCCATTGACAGAAGAAAAAATAAAAGCATTAACAGAAATTTGTAAGGAAGAAGAGGAGGGGAAAATTTCAAGAATTGGGCCTGAAAATCCATATAATACTCCAGTATTTATAAAGAAGAGCTGGAGGAAAGATAGAGAGCTCAATAAAAGAACTCAGGACTTTTGGGAAGTACAATTAGGAATACCACATCCAGCAGGAAAGAAATCAACACTAGATGTGGGAGATGCATATTCAGTCCCTTTAGATGAAAGCTTTAGAAAGTATACTGCATTCACCATACCTAGTACAAACAATACACCAGGAATCAGGTATCAGTATAATGTGCTACCAGGATGGAAAGGATCTCCGGCAATATTCCAGTGTAGCATGACA---AAAATCTTAGAGCCCTTTAGAAAACAAAATCCAGAAATGATCCAATACGATGACTTGGTATCTGATTTAGAAATAGGGCAGCACAGAACAAAAATAGAGGAGCTAAGAGCTCATCTAAGCTGGGGATTTACACCAGACAAGCAGAAGGAGCCACTTTGGGGATATGAACTC
>-.-.-.699
CCTCAAATCACTCTTTGGCAGCGACCCCTTGTCACAGTAAAARTAGGAGGACAGCTAAAAGAAGCTCTATTAGATACAGGAGCAGATACATTAGAA------GATATAAATTTGCCAGGAAAATGGAAACCAAAAGGAGGAGGTTTTAAAGTAAGGTATGATCAAATACTTATAGAAATTTGTGGAAAAAAGGCTATAGGTGTAGTAGGACCTACACCTAACATTGGAAGAATGACTCAGATTGGTTGTACWTTAAATTTCCCAATTAGTCCTATTGACACTGTACCAGTAAMATTAAAGCCAGGAATGGATGGACCAAAGGTTAAACAGTGGCCATTGACAGAAGAAAAAATAAAAGCATTAACAGCAATTTGTAAAGAGGAAGAGGAAGGAAAAATTTCAAAAATTGGGCCTGAAAATCCATACAATACTCCAGTATTTATAAAGAAGAGYTGGAGGAAAGATAGAGAGCTYAATAAAAGAACTCAGGAYTTTTGGGARGTTCAATTAGGAATCCCGCATCCAGCAGGTAAGAAATCAACACTAGATGTGGGAGATGCATATTCAGTTCCTTTAGATGAAAGCTTTAGAAAGTATACTGCATTCACCATACCTAGTATAAACAATACACCAGGAATCAGATATCAGTACAATGTACTGCCAGGATGGAAAGGATCACCRGCAATATTCCAGTGTAGCATGACA---AAAATCTTAGAGCCYTTTAGAAKAAAAAATCCAGAAMTAATCCAATACGATGACTTGGTATCTGACTTGGARATAGGGCAGCACAGAGCAAAAATRGAGGAGCTRAGAGCTCATCTAAGCTGGGGATTTACACCAGACAAGCAGAAGGAACCACTTTGGGGATATGAACTC
>-.-.-.701
CCTCAAATCACTCTTTGGCAACGACCCMTTGTCACAATAARAATAGGAGGACAGTTGAAAGAAGCTCTATTAGATACAGGAGCAGATACATTAGAA------GATATAAATTTGCCAGGAAAATGGAAACCAAAAGGAGGAGGTTTTAAGGTAAGGTATGATCAGATACYTATAGAAATTTGTGGAAAAAAGGCTATAGGTGTRGTAGGACCTACACCGAACATTGGACGAATGACTCAGATTGGTTGTACTTTAAATTTCCCAATTAGTCCTATTGACACTGTACCAGTAGCATTAAAGCCAGGAATGGATGGACCAAAGGTTAAACAATGGCCATTGACAGAAGAAAAAATAAAAGCATTAATAGACATTTGTAAAGAAGAAGAGGAAGGAAAAATCTCAAAAATTGGGCCTGAGAATCCATACAATACTCCAGTATTTATAAAGAAGAGCTGGAGGAAAGATAGAGAGCTCAATAAAAGAACTCAGGACTTTTGGGAAGTTCAATTAGGAATACCGCATCCAGCAGGTAAGAAATCAACACTAGATGTGGGAGATGCATATTCAGTTCCTTTAGATGAAAGCTTTAGAAAGTATACTGCATTCACCATACCTAGTATAAACAACACACCAGGAATCAGATATCAGTACAATGTGCTGCCAGGATGGAAAGGATCACCGGCAATATTCCAGAGTAGCATGACA---AAAATCTTAGAGCCCTTTAGAATAAAAAATCCAGAAATGATTCAATACGATGACTTGGTATCTGATTTAGAAATAGGGCAGCACAGAATAAAAATAGAGGAGCTAAGAGCTCATCTAAGTTGGGGATTTACACCAGACAAGCAGAAGGAACCACTTTGGGGATATGAACTC
>-.-.-.703
CCTCAAATCACTCTTTGGCAACGACCCCTTGTCACAGTAAAAATAGGAGGACAGCTGAGAGAAGCTCTATTAGATACAGGAGCAGATACATTAGAA------GAAATAAATTTGCCAGGAAAATGGAAACCAAAAGGAGGAGGTTTTAAAGTAAGGTATGATCAGATACTTATAGAAATTTGTGGAAAAAAGGCTATAGGTGTAGTAGGACCTACACCTAACATTGGACGAATGACCCAGATTGGTTGTACTTTAAATTTCCCAATTAGTCCTATTGACACTGTACCAGTAACATTAAAGCCAGGAATGGATGGACCAAAGGTTAAACAGTGGCCACTAACAGAAGAAAAAATAAAAGCATTAACAGAAATTTGTAAAGAGGAAGAGGAAGGAAAAATATCAAAGATTGGGCCTGAAAATCCATACAATACTCCAATATTTATAAAAAAGGGCTGGAGGAAAGATAGAGAGCTCAATAAAAGGACTCAGGACTTTTGGGAAGTTCAATTAGGAATACCGCATCCAGCAGGTAAGAAATCAACACTAGATGTGGGAGATGCATATTCAGTTCCTTTAGATGAAAGCTTTAGAAAGTATACTGCATTCACCATACCTAGTAGAAACAATACACCAGGAATCAGATATCAGTACAATGTGCTGCCAGGATGGAAAGGATCACCAGCAATATTCCAGAGTAGCATGACA---AAGATCTTAGAGCCCTTTAGAATAAAAAATCCAGAAATGATCCAGTACGATGATTTGGTATCTGATTTAGAAATAGGGCAGCACAGAGCAAAAATAGAGGAGCTAAGAGMTCATCTAAGCTGGGGATTTACACCAGACAAGCAGAAGGAACCACTTTGGGGATATGAACTC
>-.-.-.706
CCTCAAATCACTCTTTGGCAACGACCCGTTGTCCCAGTAAAAATAGAAGGACAGATAAAAGAAGCTCTATTAGATACAGGAGCAGATACATTAGAA------GATATAAATTTGCCAGGAAAATGGAAACCAAAAGGAGGAGGTTTTAAGGTAAGGTATGATCAGATACTTATAGAAATTTGTGGAAAAAAGGCTATAGGTGTGGTAGGACCTACACCTAACATTGGACGAATGACTCAGATTGGTTGTACTTTAAAT---CCAATTAGTCCTATTGACACTGTACCAGTAAAATTAAAGCCAGGAATGGATGGACCAAAGGTTAAACAGTGGCCATTAACAGAAGAAAAAATAAAAGCATTAACAGAAATTTGTAAAGAGGAACAGGAAGGAAAAATYTCAAAAATTGGGCCTGAAAATCCATACAATACTCCAATATTTATAAAGAAGAGCTGGAGGAAAGATAGAGAGCTCAATAAAAGAACTCAGGACTTTTGGGAAGTTCAATTAGGAATACCGCATCCAGCAGGTAAAAAATCAACACTAGATGTGGGAGATGCATATTCAATTCCTTTAGATGAAAGCTTTAGAAAGTATACTGCATTTACCATACCTAGTACAAACAATACRCCAGGAATCAGATATCAGTACAATGTGCTGCCAGGATGGAAAGGATCACCGGCAATATTCCAGAGTAGTRTGACA---AAAATCTTAGAGCCCTTTAGAATAMAAAATCCAGAAATAATCCAATACGATGACTTGGTATCTGATTTAGAGATAGGGCAGCACAGAATAAAAATAGAGGAGCTAAGAGATCATCTAAGCTGGGGACTTACCCCAGACAAGCAGAAGGAACCACTTTGGGGATATGAACTC
>-.-.-.709
CCTCAAATCACTCTTTGGCAACGACCCCTTGTCACAGTAAAAATAGGAGGACAGCTGAAAGAAGCTCTATTAGATACAGGAGCAGATACATTAGAG------GATATAAATTTGCCAGGAAAATGGAAACCAAAAGGAGGAGGTTTTAAAGTAAGGTATGATCAGATATGTATAGAAATTTGTGGAAAAAAGGCTATAGGTGTGATAGGACCTACACCTAACATTGGACGAATGACTCAGATTGGTTGTACTTTAAATTTCCCAATTAGTCCTATTGACACTGTACCAGTAACATTAAAGCCAGGAATGGATGGACCAAAGGTTAAACAGTGGCCATTGACAGAAGAAAAAATAAAAGCATTAACAGAAATTTGTAAAGAAGAAGAGGAAGGAAAAATCTCAAGAATTGGGCCTGAAAATCCATACAATACTCCAGTATTTATAAAGAAGAGTTGGAGGAAAGATAGAGAGCTCAATAAAAGAACTCAGGACTTTTGGGAAGTTCAATTAGGAATACCGCATCCAGCAGGTAAGAAATCAACACTAGATGTGGGAGATGCATATTCAGTTCCTTTAGATGAAAACTTTAGAAAGTATACTGCATTCACCATACCTAGTACAAACAATACACCAGGAATCAGATATCAGTACAATGTGCTGCCAGGATGGAAAGGATCACCGGCAATATTCCAGTGCAGCATGACA---AAAATCTTAGAGCCCTTTAGAATAAAAAATCCAGAGATGATCCAATACGATGACTTGGTATCTGATTTAGAAATAGGGCAGCACAGAACAAAAATAGAGGAGCTGAGAGCTCATCTAAGCTGGGGATTTACACCAGACAAACAGAAGGAACCACTTTGGGGCTATGAACTC
>-.-.-.71
CCTCAAATCACTCTTTGGCAACGACCCCTTGTCACARTAAAAATAGAAGGACAGYTGAAAGAAGCTCTATTAGATACAGGAGCAGATACATTAGAA------GATATAAATTTGCCAGGAAAATGGAAACCAAAAGGAGGAGGTTTTAARGTAAGGTATGATCAGATACTTATAGAAATTTGTGGAAAAARGGCTATAGGTGTAGTAGGACCTACACCTAACATTGGACGAATGACTCAGATTGGYTGCACTTTAAATTTCCCAATTAGTCCTATTGAAACTGTACCAGTAAAATTAAAGCCAGGGATGGATGGACCAAAGGTTAARCAGTGGCCATTGACYGAAGAAAAAATAAAAGCCTTAACAGAAATTTGTGAAGAGGAAAAGGAAGGAAARATCTCAAAAATTGGGCCTGAAAATCCATACAATACTCCAGTATTTATAAAGAAGAGCTGGAGGAAAGACAGAGAGCTCAATAAAAGAACTCAGGAYTTTTGGGAAGTTCAATTAGGAATACCGCATCCAGCAGGTAAGAAATCAACACTGGATGTGGGAGATGCATATTCAGTTCCTTTAGATGAAAACTTTAGAAARTATACTGCATTTACCATACCTAGTATAAACAATACACCAGGAATCAGATATCAGTACAATGTGCTGCCAGGATGGAAAGGATCACCRGCAATATTCCAGTGTAGCATGACG---AAAATCTTAGAGCCCTTTAGAACAAAAAACCCAGAAATGATCCAATACGATGACTTGGTATCTGATTTAGAAATAGGGCAGCACAGAACAAAAGTAGAGGAGCTAAGAAGTCATCTAAGCTGGGGATTTACACCAGATAAGCAGAAGGAACCACTTTGGGGATATGAACTC
>-.-.-.711
CCTCAAATCACTCTTTGGCAACGACCCCTTGTCACAGTAAAAATAGGAGGACAGCTGAAAGAAGCTTTATTAGATACAGGAGCAGATACATTAGAA------GATATAAATTTGCCAGGAAAATGGAAACCAAAAGGAGGAGGTTTTAARGTAAGGTATGATCAGATACTTATAGAAATTTGTGGAAAAAAGGCTATAGGTGTRGTAGGACCTACRCCTAACATTGGACGAATGACTCAGATTGGTTGTACTTTAAATTTCCCAATTAGTCCTATTGACACTGTACCAGTAACATTAAAGCCAGGAATGGATGGACCAAAGGTTAARCAGTGGCCATTGACCGAAGAAAAAATAAAAGCCTTAACAGAAATTTGCAAAGARGAAAAGGAAGGAAAAATCTCAAAAATTGGGCCTGAAAATCCATACAATACTCCAGTATTTATAAAGAAGAGCTGGAGGAAAGACAGAGAGCTCAATAAAAGAACTCAGGACTTTTGGGAARTTCAATTAGGAATACCGCATCCAGCAGGTAAGAAATCAACACTAGATATAGGAGATGCATATTCAGTTCCTTTAGATGAAAGCTTTAGAAAGTATACTGCATTTACCATACCTAGTATAAACAATACACCAGGAATCAGATATCAGTACAATGTGCTGCCAGGATGGAAAGGATCACCGGCAATATTCCAGAGTAGCATGACA---AAAATCTTAGAGCCCTTTAGAATAAAAAATCCAGAAATAATCCAATAYGATGACTTGGTATCTGAYTTAGAAATAGRGCAGCACAGAACAAAAGTAGAGGAGCTAAGAAGTCAYCTAAGCTGGGGAYTWACACCAGATAAGCAGAAGGAACCACTTTGGGGATATGAACTC
>-.-.-.712
CCTCAAATCACTCTTTGGCAACGACCCCTTGTCACAGTAAAAATAGGAGGGCAGCTGAARGAAGCTCTGTTAGATACAGGAGCAGATACATTTGAA------GAAATAAATTTGCCAGGAAAATGGAAACCAAAAGGAGGAGGTTTTAAGGTAAGGTATGATCAGATACTTATAGAAATTTGTGGAAAAAAGGCTATAGGTGTGGTAGGACCTACACCTAACATTGGACGAATGACTCAGGTTGGTTGTACTTTAAATTTCCCAATTAGTCCTATTGACACTGTACCAGTAAAATTAAAGCCAGGAATGGATGGACCAAAGGTTAAACAGTGGCCATTAACAGAAGAAAAAATAAAAGCATTAACAGAAATTTGTAAAGAGGAAGAGGAAGGAAAAATCTCAAAAATTGGGCCTGAAAATCCATACAATACTCCAGTATTTATAAAGAAGAGCTGGAGGAAAGATAGAGAGCTCAATAAAAGAACTCAGGACTTTTGGGAAGTTCAATTAGGAATACCGCATCCAGCAGGTAAGAAATCAACACTAGATGTGGGAGATGCATATTCAGTTCCTTTAGATGAAARCTTTAGAAAGTATACTGCATTCACCATACCTAGTACAAACAATACACCAGGAATCAGATATCAGTACAAYGTGCTGCCAGGATGGAAAGGATCACCGGCAATATTCCAGAGTAGCATGACA---AAAATCTTAGAGCCCTTTARAATAAAAAATCCAGAAATGATCCAATACGATGACTTGGTATCTGATTTAGAAATAGGGCAGCACAGAACAAAARTAGAGGAGCTAAGAGCTCATCTAAGCTGGGGATTTACACCAGACAAGCAGAAGGAACCACTTTGGGGATATGAACTC
>-.-.-.713
CCTCAAATCACTCTTTGGCAACGACCCCTTGTCACAATAAAAATAGGGGGACAACTGAAAGAAGCTCTATTAGATACAGGAGCAGATACATTAGAA------GATATAAATTTACCAGGAAAATGGAAACCAAAAGGAGGAGGTTTTAAGGTAAGGTATGATCAGATACTTATAGAAATTTGTGGAAAAAAGGCTATAGGTGTAGTAGGACCTACACCTAACATTGGACGAATGACTCAGATYGGTTGTACCCTAAATTTCCCAATTAGTCCTATTGACACTGTACCAGTAAAATTAAAGCCAGGAATGGATGGGCCAAAGGTTAAACAATGGCCATTGACAGAAGAAAAAATAAAAGCATTAACAGAAATTTGTAAAGAGGAAGAGGAAGGAAAAATTTCAAAAATTGGGCCTGAAAATCCRTACAATACTCCAATATTTATAAAGAAGAGCTGGAGAAAAGATAGAGAGCTCAATAAAAGAACTCAGGACTTTTGGGAAGTTCAATTAGGAATACCACATCCAGCAGGTAAGAAATCAACACTAGATGTGGGAGATGCATATTCAGTTCCTTTAGATGAAAGCTTTAGAAAGTATACTGCATTTACCATACCTAGTATAAACAATACACCAGGAATCAGATATCAATACAATGTGCTGCCAGGATGGAAAGGATCACCAGCAATATTCCAGWGTAGCATGACA---AAAATCTTAGAGCCCTTTAGAATAAAAAATCCAGAAATGATCCAATACGATGACTTGGTATCGGATTTAGAAATAGGGCAGCACAGAAAAAAGATAGAGGAGCTAAGAGCTCATCTAAGCTGGGGATTTACACCAGACAAGCAGAAGGAACCACTTTGGGGATATGAACTC
>-.-.-.716
CCTCAAATCACTCTTTGGCAACGACCCCTTGTCACAGTAAAAATAGGAGGACAGYTAAAAGAAGCTCTATTAGATACAGGAGCAGATACATTAGAA------GATATAAATTTGCCAGGAAARTGGAAACCAAAAGGAGGAGGTTTTAAGGTAAGGTATGATCAGATACTTATAGAAATTTGTGGAAAAAAGGCTATAGGTGTGGTAGGACCTACACCTAACATTGGAAGAATGACTCAGATTGGTTGTACTTTAAATTTCCCAATAAGTCCTATTGACACTGTACCAGTAACATTAAAGCCAGGAATGGATGGACCAAAAGTTAAACAGTGGCCATTGACAGAAGAAAAGATAAAAGCATTAACAGAGATTTGTAAAGAGGAAGAGGAAGGAAAAATCTCAAAAATTGGGCCTGAAAATCCATACAATACTCCAGTATTTATAAAGAAGAGCTGGAGGAAAGATAGAGAGCTCAATAAAAGAACTCAGGACTTTTGGGAAGTTCAATTAGGAATACCGCATCCAGCAGGTAAGAAATCAACACTAGATGTGGGAGATGCATATTCAGTTCCTTTRGATGAAAGCTTTAGAAAGTATACTGCATTCACCATACCTAGCACAAACAATACACCAGGAATCAGATATCAGTACAAYGTGCTGCCGGGATGGAAAGGATCACCGGCAATATTCCAGTGCAGCATGACA---AAAATATTAGAGCCCTTTAGAGCAAAAAATCCAGAAATAATCCAATACGATGACTTGGTATCTGATTTAGAAATAGGGCAGCACAGAGCAAAAATAGAGGAGCTAAGGGCTCATCTAAGCTGGGGATTTACACCAGACAAGCAGAAGGAACCACTTTGGGGATATGAACTC
>-.-.-.72
CCTCAAATCACTCTTTGGCAACGACCCYTTGTCACAATAAARGTAGGAGGACAGCTGAAAGAAGCTCTATTAGATACAGGAGCAGAYACATTAGAA------GATATAAATTTGCCAGGAAAATGGAARCCAAAAGGAGGAGGTTTTAAGGTAAGGTATGATCAGATACTTATAGAAATTTGTGGAAAAAGGGCTATAGGTGTRGTAGGACCTACACCTAACATTGGACGAATGACTCAGATTGGTTGTACTTTAAATTTCCCAATTAGTCCTATTGACACTGTACCAGTAACATTAAAGCCAGGAATGGATGGRCCAAAGGTTAAACAGTGGCCATTGACAGAAGAAAAAATAAAAGCATTAAAAGAAATTTGTAAAGAGGAAGAGGAAGGAAAAATCTCAAAAATTGGGCCTGAAAATCCATAYAATACTCCAGTATTTATAAAGAAGAGCTGGAGGAAAGATAGAGAGCTCAATAAAAGAACTCAGGACTTTTGGGAAGTTCARTTAGGAATACCGCATCCAGCAGGTMRGARATCAACACTAGATGTGGGAGATGCATATTCAGTTCCTTTAGATGAAAGCTTTAGAAAGTACACTGCATTCACCATACCTAGTATAAACAATACACCAGGAATCAGATATCAATACAATGTGCTGCCAGGATGGAAAGGATCACCGGCAATATTCCAGAGTAGCATGACA---AAAATCTTAGAGCCCTTTARAATRAAAAATCCAGAAATRATTCAATATGATGACTTGGTATCTGATTTAGAAATAGGGCAGCACAGAATAAAAATAGAAGAGCTGAGAGCTCATCTAAGCTGGGGGTTTACACCAGACAARCAGAAAGAACCACTTTGGGGATATGAACTC
>-.-.-.720
CCTCAAATCACTCTTTGGCAGCGACCCCTTGTCACAGTAAAAATAGGAGGACAGCTAAAAGAAGCTCTATTAGATACAGGAGCAGATACATTAGAA------GATATAAATTTGCCAGGAAAATGGAAACCAAAAGGAGGAGGTTTTAAAGTAAGGTATGATCAAATACTTATAGAAATTTGTGGAAAAAAGGCTATAGGTGTAGTAGGACCTACACCTAACATTGGAAGAATGACTCAGATTGGTTGTACTTTAAATTTCCCAATTAGTCCTATTGACACTGTACCAGTAAAATTAAAGCCAGGAATGGATGGACCAAAGGTTAAACAGTGGCCATTGACAGAAGAAAAAATAAAAGCATTAACAGAAATTTGTAAAGAGGAAGAGGAAGGAAAAATTTCAAAAATTGGRCCTGAAAATCCATACAATACTCCARTATTTATAAAGAAGAGCTGGAGGAAAGATAGAGAGCTCAATAAAAGAACTCAGGACTTTTGGGAAGTTCAATTAGGAATCCCGCATCCAGCAGGTAAGAAATCAACACTAGATGTGGGAGATGCATATTCAGTTCCTTTAGATGAAAGCTTTAGAAAGTATACTGCATTCACCATACCTAGTACAAACAATACACCAGGAATCAGATATCAGTACAATGTACTGCCAGGATGGAAAGGATCACCGGCAATATTCCAGAGTAGCATGACA---AAAATCTTAGAGCCCTTTAGAATAAAAAATCCAGAAATAATCCAATACGATGACTTGGTATCTGACTTGGAAATAGGGCAGCACAGAGCAAAAATAGAGGAGCTAAGAGCTCATCTAAGCTGGGGATTTACACCAGACAAGCAGAAGGAACCACTT-GGGGATATGAACTC
>-.-.-.721
CCTCAAATCACTCTTTGGCAACGACCCCTTGTCACAGTAARAGTAGGAGGACAGCTGAAAGAAGCTCTATTAGATACAGGAGCAGATACACTAGAA------GATATAAATTTGCCAGGAAAATGGAAACCAAAAGGAGGAGGTTTTAAGGTAAAGTATGATCAGATACTTATAGAAATTTGTGGAAAAAAGGCTATAGGTGTGGTAGGRCCTACACCTAACATTGGACGAATGACTCAGATTGGTTGTACTTTAAATTTTCCAATTAGTCCTATTGACACTGTACCAGTAWCATTAAAGCCAGGAATGGATGGACCAAAGGTTAAACAGTGGCCATTGACAGAAGAAAAAATAAAAGCATTAACAGAAATTTGTAAAGAGGAAGAGGAAGGAAAAATCTCAAAAATTGGGCCTGAAAATCCATACAATACTCCAGTATTTATAAAGAAGAGCTGGAGGAAAGATAGAGAGCTCAATAAAAGAACTCAGGACTTTTGGGAAGTTCAATTAGGAATACCACATCCAKCAGGTAAGAAATCAACACTAGATGTGGGAGATGCATATTCAGTTCCTTTAGATGAAAGCTTTAGAAAGTATACTGCATTCACCATACCTAGTASAAACAATACACCAGGAATCAGATATCAGTACAATGTGCTGCCAGGATGGAAAGGATCACCGGCAATATTCCAGMRTAGCATGACA---AAAATCKTAGAGCCCTTTAGAATAAAAAATCCAGAAATGATCCAATACGATGACTTGGTATCTGATTTAGAAATAGGGCAGCACAGAACAAAAATAGAGGAGCTAAGAGCTCATCTAAGCTGGGGATTTACACCAGACAAGCAGAAGGAACCACTTTGGGGATATGAACTC
>-.-.-.725
CCTCAAATCACTCTTTGGCAACGACCCCTTGTCACAGTAAAAATAGGAAGACAGCTGAAAGAAGCTCTATTAGATACAGGAGCAGATACATTAGAA------GATATAAATTTGCCAGGAAAATGGARACCAAAAGGAGGAGGTTTTAAAGTAAGRTATGATCAGATACTTATAGAAATTTGTGGAAAAAAGGCTATAGGTGTAGTAGGACCTACACCTAAYATTGGACGAATGACTCAGATTGGCTGTACTCTAAATTTCCCAATTAGTCCTATTGACACTGTACCAGTAACATTAAAGCCAGGAATGGATGGACCAAAGGTTAAACAATGGCCATTGACAGAAGAAAAAATAAAAGCATTAACAGAAATTTGTAAAGAGGAAGAGGAAGGAAAAATTTCAAAAATTGGGCCTGAAAATCCATACAATACYCCAGTATTTATAAAGAAGAGCTGGAGGAAAGATAGAGAGCTCAATAAAAGAACTCAGGACTTTTGGGAAGTTCAATTAGGAATACCGCATCCAGCAGGCAAGAAATCAACACTAGATGTGGGAGATGCATATTCAGTTCCTTTAGATGAAAGCTTTAGAAAGTATACTGCATTCACCATACCTAGTATAAACAATACACCAGGAATCAGATATCAATACAATGTGCTGCCAGGATGGAAAGGATCACCGGCAATATTCCAGAATAGCATGACA---AAAATCTTAGAGCCCTTTAGAATAAAAAATCCAGAAATGATCCAATACGATGACTTGGTATCTGACTTAGAAATAGGGCAGCACAGAATAAAAATAGAAGARCTAAGAGCTCATCTAAGYTGGGGATTTACACCAGACAAGCAGAAAGAACCACTTTGGGGATATGAACTC
>-.-.-.727
CCTCAAATCACTCTTTGGCAACGACCCCTTGTCACAGTAAAAATAGGAGGACAGYTAAAAGAAGCTCTATTAGATACAGGAGCAGATACATTAGAA------GATATAAATTTGCCAGGAAAATGGAAGCCAAAAGGAGGAGGTTTTAAAGTAAGGTATGATCAAATACTTATAGAAATTTGTGGAAAAAAGGCTATAGGTGTAGTAGGACCTACACCTAACATTGGACGAATGACYCAGATTGGTTGTACTTTAAATTTCCCAATTAGTCCTATTGACACTGTACCAGTAACATTAAAGCCAGGAATGGATGGACCAAAGGTTAAACAGTGGCCATTGACAGAAGAAAAAATAAAAGCATTAACAGACATTTGTAGAGAGGAAGAGGAAGGAAAAATCTCAAAAATTGGGCCTGAAAATCCATACAATACTCCAGTATTTATAAAGAAGAGCTGGAGRAAAGACAGAGAGCTYAATAAAAGAACTCAGGACTTTTGGGAAGTTCAATTAGGAATACCGCATCCAGCAGGTAAGAAATCAACACTAGATGTGGGAGATGCATATTCAGTTCCTTTACATGAAAGYTTTAGAAAGTATACTGCATTCACCATACCTAGTATAAACAATACACCAGGAATCAGATATCAGTACAATGTGCTRCCAGGATGGAAAGGATCACCAGCAATATTCCAGAGTAGCATGACA---AAAATCTTAGAGCCCTTTAGAACAAAAAATCCAGAAATAATCCAATACGATGACTTGGTATCTGATTTAGAAATAGGGCAGCACAGAACAAAAATAGAGGAGCTAAGAGCTCATCTAAAATGGGGGTTTACACCAGACAAGCAGAAGGAACCACTTTGGGGATATGAACTC
>-.-.-.73
CCTCAAATCACTCTTTGGCAACGACCCCTTGTCACAGTAAAAATAGGAGGGCAGCTGAAAGAAGCTCTATTAGATACAGGAGCAGATACATTAGAA------GATATAAATTTGCCAGGGAAATGGAAACCAAAAGGAGGAGGTTTTAAGGTAAAGTATGATCAGATACTTATAGAAATTTGTGGAAAAAAGGCTATAGGTGTAGTAGGGCCTACACCTAACATTGGACGAATGACTCAGATTGGTTGTACTTTAAATTTCCCGATTAGTCCTATTGACACTGTACCAGTAGCATTGAAGCCAGGAATGGATGGACCAAAGGTTAAACAGTGGCCATTGACAGAAGAAAAAATAAAAGCATTAATAGACATTTGTACCGAGGAAAAAGAAGGAAAAATCTCAAAAATTGGGCCTGAAAATCCATACAATACTCCAGTATTTATAAAAAAGAGCTGGAGGAAAGATAGAGAGCTCAATAAAAGAACTCAGGACTTTTGGGAAGTTCAATTAGGAATACCGCATCCAGCAGGCAAGAAATCAACACTGGATGTGGGAGATGCATATTCAGTTCCTTTAGATGAAAGCTTTAGAAAGTATACTGCATTCACCATACCTAGTATAAACAATACACCAGGAATCAGATATCAGTACAATGTGCTGCCAGGATGGAAAGGATCACCGGCAATATTCCAGAGTAGCATGACA---AAAATCTTAGAGCCCTTTAGAATAAAAAATCCAGAAATGATCCAATACGATGACTTGGTATCTGATTTAGAAATAGGGCAGCACAGAACAAAAATAGAGGAGCTAAGAGCTCATCTAAGCTGGGGATTTACACCAGACAAGCAGAAGGAACCACTTTGGGGATATGAACTC
>-.-.-.732
CCTCAAATCACTCTTTGGCAACGACCCGTTGTCACAGTAAAAATAGGAGGACAGATGAAAGAAGCTCTATTAGATACAGGAGCAGATACATTAGAA------GATATAAATTTGCCAGGAAAATGGAAACCAAAAGGAGGAGGTTTTAAGGTAAGGTATGATCAGGTACTTATAGAAATTTGTGGAAAAAAGGCTATAGGTGTAGTAGGAYCTACACCTAACATTGGACGAATGACTCAGCTTGGTTGTACTTTAAATTTCCCAATTAGTCCTATTGACACTGTACCAGTAAAAYTAAAGCCAGGAATGGATGGACCAAAGGTTAAACAGTGGCCATTAACAGAAGAGAAAATAAAAGCATTAACAGAAATTTGTAAAGAGGAACAGGAAGGAAAAATCTCAAAAATTGGGCCTGAAAATCCATACAATACTCCAATATTTATAAAGAAGAGCTGGAGGAAAGATAGAGAGCTCAATAAAAGAACTCAGGACTTTTGGGAAGTTCAATTAGGAATACCGCATCCAGCAGGTAAAAAATCAACACTGGATGTGGGAGATGCATATTCAATCCCTTTAGATGAAAGCTTTAGAAAGTATACTGCATTCACCATACCTAGTACAAACAATACACCAGGAATCAGATATCAGTACAATGTGCTGCCAGGATGGAAAGGATCACCGGCAATATTCCAGAGTAGCATGACA---AAAATCTTAGAGCCCTTTAGAATGAAAAACCCAGACATAATCCAATACGATGACTTGGTATCTGATTTAGAAATAGGGCAGCATAGAATAAAAATAGAAGAGCTAAGAGCTCATCTAAGCTGGGGACTTACCCCAGACAAGCAGAAGGAACCACTTTGGGGATATGAACTC
>-.-.-.735
CCTCAAATCACTCTTTGGCAACGACCCCTTGTCACAGTAAAAATAGGAGGACAGCTGAAAGAAGCTCTATTAGATACAGGAGCAGATACATTAGAA------GATATAAACTTACCAGGAAAATGGAAACCAAAAGGAGGAGGTTTTAAAGTAAGGTATGATCAGATACTTATAGAAATTTGTGGAAAAAAGGCTATAGGTGTAGTAGGACCTACACCTAACATTGGAAGAATGACTCAGATTGGGTGTACTTTAAATTTCCCAATTAGTCCTATTGACACTGTGCCAGTAAAATTAAAGCCAGGAATGGATGGMCCAAAGGTTAAACAGTGGCCATTGACAGAAGAAAAAATAAAAGCATTAACAGAAATTTGTAAAGAAGAAAAGGAAGGAAAAATCTCAAAAATTGGGCCTGAGAATCCATACAATACTCCAGTATTTATAAAGAAGAGCTGGAGAAAAGATAGAGAGCTCAATAAAAGAACTCAGGACTTTTGGGAAGTTCAATTAGGAATACCGCATCCAGCAGGTAAGAAATCAACACTAGATGTGGGAGATGCATATTCAGTTCCTTTAGATGAAAGCTTTAGAAAGTATACTGCATTCACCATACCTAGTATAAACAATACACCAGGAATCAGATATCAGTACAATGTGCTGCCAGGATGGAAAGGATCACCGGCAATATTCCAGTGCAGTATGACA---AAAATCTTAGAGCCCTTCAGAACAAAAAATCCAGAAATAATCCAATACGATGACTTAGTATCTGATTTAGAAATAGGGCAGCACAGAACAAAAATAGAGGAGCTAAGAGCTCATCTAAGCTGGGGATTTACACCAGACAAGCAGAAGGAGCCACTTTGGGGRTATGAACTC
>-.-.-.736
CCTCAAATCACTCTTTGGCAACGACCCCTTGTTACAGTAAAAATAGGAGGACAGCTGAAAGAAGCTCTATTAGATACAGGAGCAGATACATTAGAA------GATATAAATTTGCCAGGAAAATGGAAACCAAAAGGAGGGGGTTTTAAGGTAAGGTATGATCAGATACTTATAGAAATTTGTGGAAAAAAGGCTATAGGTGTGGTAGGACCTACACCTAACATTGGACGAATGACCCAGATTGGTTGTACTTTAAATTTCCCAATTAGTCCTATTGACACTGTACCAGTAAAATTAAAGCCAGGAATGGATGGACCAAAGGTTAAACAGTGGCCATTGACAGAAGAAAAAATAAAAGCATTAACAGAAATTTGTAAAGAGGAAGAGGAAGGAAAAATCTCAAAAATTGGGCCTGAAAATCCATACAATACTCCAGTATTTATAAAGAAGAGTTGGAGGAAAGACAGAGAGCTCAATAAAAGAACTCAGGACTTTTGGGAAGTTCAATTAGGAATACCGCATCCAGCAGGTAAGAAATCAACACTAGATGTGGGAGATGCATATTCAGTTCCTTTAGATGAAAGCTTTAGAAAGTATACTGCATTCACCATACCTAGTATAAACAATACACCAGGAATCAGATATCAGTACAATGTGCTGCCAGGATGGAAAGGATCACCAGCAATATTCCAGAGTAGCATGACA---AAAATCTTGGAGCCCTTTAGGATAAAAAATCCAGAAATAATCCAATACGATGACTTGGTATCTGATTTAGAAATAGGACAGCACAGAATAAAAATAGAGGAGCTAAGAGCTCATCTAAGCTGGGGATTTACMCCAGACAAGCAGAAGGAACCACTTTGGGGATATGAACTC
>-.-.-.74
CCTCAAATCACTCTTTGGCAACGACCCCTTGTCACAGTAAAAATAGCAGGACAGCTGAAAGAAGCTCTATTAGATACAGGAGCAGATACATTAGAA------GATATAGATTTACCAGGAAAATGGAAACCAAAAGGAGGAGGGTTTAAGGTAAAGTATGATCAGATACTTATAGAAATTTGTGGAAAAAGGGCTATAGGTGTAGTAGGACCTACACCTAACATTGGACGAATGACTCAGATTGGTTGTACTTTAAATTTCCCAATTAGTCCTATTGACACTGTACCAGTAACATTAAAACCAGGAATGGATGGACCAAAGGTTAAACAGTGGCCATTGACAGAAGAAAAAATAAAAGCCTTAACAGAAATTTGTACAGAGGAAAAGGAAGGAAAAATYTCAAAAATTGGGCCTGAAAATCCATACAATACTCCAGTATTTATAAAGAARAGCTGGAGGAAAGACAGAGAGCTCAATAAAAGAACTCAGGAYTTTTGGGAAGTTCAATTAGGAATACCGCATCCAGCAGGTAAGAAATCAACACTAGATGTGGGAGATGCATATTCAGTTCCYTTAGATGAAAGCTTTAGAAAGTATACTGCATTCACCATACCTAGTATAAATAATACACCAGGAATCAGATATCAGTACAATGTGCTGCCAGGATGGAAAGGATCACCAGCAATATTCCAGTGTAGCATGACA---AAAATCTTAGATCCCTTTAGAAGAAAAAATCCAGAAATGATCCAATACGATGACTTGGTATCTGATCTAGAAATAGGGCAGCACAGAATAAAAATAGAGGAGCTAAGAGCTCATCTAAGCTGGGGATTTACACCAGACAAGCAGAAAGAACCACTTTGGGGATATGAACTC
>-.-.-.741
CCTCAAATCACTCTTTGGCAGCGACCCCTCGTCACAGTAAAAATAGGGGGACAGCTGAAAGAAGCTCTATTAGATACAGGAGCAGATACATTAGAA------GATATAAATTTGCCAGGAAAATGGAAACCAAAAGGAGGAGGTTTTAAGGTAAARTATGATCARATACTTATAGAAATTTGTGGAAAAAGGGCTATAGGTGTCGTAGGACCTACACCTAACATTGGACGAATGACTCAGATTGGTTGTACTTTAAATTTCCCAATTAGTCCTATTGACACTGTACCAGTAAAATTAAAGCCAGGAATGGATGGACCAAAGGTTAAACAGTGGCCATTRACAGAAGAAAAAATAARAGCATTAACAGAAATTTGTAAAGAGGAAGAGGAAGGAAAAATCTCAAAARTTGGGCCTGAAAATCCATACAATACTCCAATATTTATAAAGAAGAGTTGGAGAAAAGATAGAGAGCTCAATAAAAGAACTCAGGACTTTTGGGAAGTTCAATTAGGAATACCACATCCAGCAGGWAAGAAATCAACACTAGATGTGGGAGATGCATATTCAGTTCCTTTAGATGAAAGCTTTAGAAAGTATACTGCATTCACCATACCTAGTGTAAACAATACACCAGGAATCAGATATCAGTACAATGTGCTGCCAGGATGGAAAGGATCACCAGCAATATTCCAGAGTAGCATGACA---AAAATCTTAGAGCCCTTTAGAATAAAGAATCCAGAAATAATCCAATACGATGACTTGGTRTCTGATTTAGAAATAGGGCAGCACAGAATAAAAATAGAGGAGCTRAGAGCTCATCTAAGCTGGGGATTTACACCAGACAAGCAGAAGGAACCACTTTGGGGATATGAACTC
>-.-.-.745
CCTCAAATCACTCTTTGGCAACGACCCCTTGTCACAATAAAAATAGGAGGACAGCTGAAAGAAGCTCTATTAGATACAGGAGCAGATACATTAGAA------GATATAAATTTGCCAGGAAAATGGAAACCAAAAGGAGGAGGTTTTAAGGTAAGGTATGATCAAATAGCTATAGAAATTTGTGGAAAAAAGGCCATTGGTGTAGTAGGACCTACACCTAACATTGGAMGAATGACTCAGATTGGTTGTACTTTAAATTTCCCAATTAGTCCTATTGACACTGTACCAGTAACATTAAAGCCAGGAATGGATGGACCAAAGGTTAAACAGTGGCCATTGACAGAAGAAAAAATAAAAGCATTAACAGAAATTTGTAAAGAGGAAGAGGAAGGAAAAATYTCAAAAATTGGGCCTGAAAATCCATACAATACTCCAGTATTTATAAAGAAAAGCTGGAGGAAAGATAGAGAGCTCAATAAAAGAACTCAAGAYTTTTGGGAAGTTCAATTAGGAATACCRCATCCAGCAGGTAAGAAATCAACACTAGATGTGGGAGATGCATATTCAGTTCCTTTAGATGAAAGCTTTAGAAAGTATACTGCATTCACCATACCTAGTATAAACAATACACCAGGAATCAGATATCAGTACAATGTGCTGCCAGGATGGAAAGGATCACCAGCAATATTCCAGAGTAGCATGACA---AAAATCTTAGAGCCCTTTAGAMTAAAAAATCCAGACATRATCCAATACGATGAYTTGGTATCTGATTTAGAAATAGGGCAGCACAGAGAAAAAATAGAGGAGCTAAGAGCTCATCTGAGCTGGGGATTTACACCAGACAAGCAGAAGGAACCACTTTGGGGATATGAACTC
>-.-.-.746
CCTCAAATCACTCTTTGGCAACGACCCCTTGTCACAGCAAGAATAGGAGGACAGCTAATAGAAGCTCTATTAGATACAGGAGCAGATACATTAGAA------GATATAAATTTGCCAGGAAAATGGAAACCAAAAGGAGGAGGTTTTAAAGTAAGGTATGATCAGATACTTATAGAAATTTGTGGAAAAAAGGCTATAGGTGTGGTAGGACCTACACCTAACATTGGACGAATGACTCAGCTTGGTTGTACYTTAAATTTCCCAATTAGTCCTATTAAGACTGTACCAGTAACATTAAAGCCAGGAATGGATGGACCAAAGGTTAAACAGTGGCCATTGACAGAAGAAAAAATAAAAGCATTAACAGAAATTTGTAAAGAGGAAGAGGAAGGAAAAATCTCAAAAATTGGGCCTGAAAATCCATACAATACTCCAGTATTTATAAAGAAGAGCTGGAGGAAAGATAGAGAGCTTAATAAAAGAACTCAGGATTTTTGGGAAGTTCAATTAGGAATACCGCATCCAGCGGGTAAGAAATCAACACTAGATGTGGGAGATGCATATTCAGTTCCTTTAGATGAAAGCTTTAGAAAGTATACTGCATTCACCATACCTAGTATAAACAATACACCAGGAATCAGATATCAGTACAATGTGCTGCCAGGATGGAAAGGATCACCGGCAATATTCCAGTGTAGTATGACA---AAAATCTTAGAGCCCTTTAGAATAAAAAATCCAGAGATGATCCAATACGATGACTTGGTATCTGATTTAGAAATAGGGCAGCACAGAACAAAAATAGAGGAGCTAAGAGCTCATCTAAGCTGGGGATTTACACCAGACAAGCAGAAGGAACCACTTTGGGGATATGAACTC
>-.-.-.749
CCTCAAATCACTCTTTGGCAACGACCCCTTGTCACAGTAAAAATAGGAGGRCAGCTGAAAGAAGCTCTATTAGATACAGGAGCAGATACATTAGAA------GATATAAATTTGCCAGGGAAATGGAAACCAAAAGGAGGAGGTTTTAAGGTAAGGTATGATCAGATACTTATAGAAATYTGTGGAAAAAAGGCTATAGGTGTAGTAGGACCTACACCTAACATTGGACGAATGACTCAGATTGGTTGTACTTTAAATTTTCCAATTAGTCCYATTGACACTGTACCAGTAGCATTAAARCCAGGAATGGATGGACCAAAGGTTAAACAATGGCCATTGACAGAAGAGAAAATAAAAGCATTAACAGAAATTTGTAAAGAGGAAGAGGAAGGAAAAATYTCAAAAATTGGGCCTGAGAATCCATACAATACTCCAGTATTTATAAGGAAGAGTTGGAGAAAAGACAGAGAGCTTAATAAAAGAACTCAGGACTTTTGGGAAGTTCAATTAGGAATACCGCATCCAGCAGGTAAGAAATCAACACTAGATGTGGGAGATGCATATTCAGTTCCTTTAGATGAAAGCTTTAGAAAGTATACTGCATTCACCATACCTAGTATAAACAATACACCAGGAATCAGATATCAGTACAATGTGCTGCCAGGATGGAAAGGATCACCRGCAATATTCCAGAGTAGCATGACA---AAAATCTTAGAGCCCTTTAGAATAAAAAATCCAGAAGTGATCCAATACGATGACTTGGTATCTGATTTAGAAATAGGGCAGCACAGAACAAAAATAGAGGAGCTAAGAGCTCATCTGARATGGGGATTTACACCAGACAAGCAGAAGGAACCACTTTGGGGATATGAACTC
>-.-.-.75
CCTCAAATCACTCTTTGGCAACGACCCATTGTCACAGTAAGAATAGGAGGACAGCTGAAAGAAGCTCTATTAGATACAGGAGCAGATACATTAGAA------GAAATAAATTTGCCAGGAAAATGGAAACCAAAAGGAGGAGGTTTTAAGGTAAGGTATGATCAGATACTTATAGAAATTTGTGGAAAAAAGGCTATAGGTGTAGTAGGACCTACACCTAACATTGGACGAATAGTTCAGATTGGTTGTACTTTAAATTTCCCAATTAGTCCTATTGACACTGTACCAGTATCATTAAAGCCAGGAATGGATGGGCCAAAGGTTAAACAATGGCCATTGACAGAAGAAAAAATAAAAGCATTAACAGAAATTTGTAAAGAGGAAGAGGAAGGAAAAATCTCAAAAATTGGGCCTGAGAATCCATACAATACTCCAATATTTATAAAGAAGAGCTGGAGGAAAGACAGAGAACTCAATAAAAGAACTCAGGACTTTTGGGAAGTTCAATTAGGAATACCGCATCCAGCAGGTAAGAAATCAACACTAGATGTGGGAGATGCATATTCAGTTCCTTTAGATGAAAGCTTTAGAAAGTATACTGCATTCACCATACCTAGTCTGAACAATACACCAGGAATTAGATATCAGTACAATGTGCTGCCAGGATGGAAAGGATCACCGGCAATATTCCAGAGTAGCATGACA---AAAATCTTAGAGCCCTTTAAAAAGAAAAATCCAGAAATGATCCAATACGATGACTTGGTATCTGATTTAGAAATAGGGCAGCACAGAACAAAAATAGAGGAGCTAAGAGCTCATCTAAGCTGGGGATTTACACCAGACAAGCAGAAAGAGCCACTTTGGGGATATGAACTC
>-.-.-.750
CCTCAAATCACTCTTTGGCAACGACCCMTTGTYACARTAAAAATAGGAGGACAGCTGAAAGAAGCTCTATTAGAYACAGGAGCAGATACATTAGAA------GATATAAATTTGCCAGGRAAATGGAAACCAAAAGGAGGAGGTTTTAARGTAAGGTATGATCAAATACCTATAGAAATTTGTGGAAARAAGGCTATAGGTGTAGTAGGACCTACACCTAACATTGGACGAATGACTCAGATTGGTTGTACTTTAAATTTCCCAATTAGTCCTATTGACACTGTACCAGTAACATTAAAGCCAGGAATGGATGGACCAAAGGTTAAACAGTGGCCATTGACAGAAGAAAAAATAAAAGCATTAACAGAAATTTGTAAAGAAGAAGAGGAAGGAAAAATCTCAAAAATTGGGCCTGAAAATCCATACAATACTCCAATATTTATAAAGAAGAGCTGGAGAAAAGATAGAGAGCTTAATAAAAGAACTCAGGACTTTTGGGAAGTTCAATTAGGAATACCGCATCCAGCAGGTAAGAAATCAACACTAGATGTGGGAGATGCATATTCAGTTCCTTTAGATGARAGYTTTAGAAAGTATACTGCATTCACCATACCTAGTATAAACAATACACCAGGAATCAGATAYCAGTACAATGTGCTGCCAGGATGGAAAGGATCACCAGCAATATTCCAGAGTAGYATGACA---AAAATCTTAGAGCCCTTTAGAATAAAAAATCCAGAAATRATACAATACGATGACTTGGTATCTGATTTAGAAATAGRGCAGCACAGAACWAAAATAGAAGAGCTRAGAGCTCATCTAAGTTGGGGGTTTACACCAGACAAGCAGAAGGAACCACTTTGGGGATATGAACTC
>-.-.-.752
CCTCAAATCACTCTTTGGCAACGACCCCTTGTTACAGTAAAAATAGGAGGACAGCTGAAAGAAGCTCTATTAGATACAGGAGCAGATACATTAGAA------GATATAAATTTGCCAGGAAAATGGAAACCAAAAGGAGGAGGTTTTAAAGTAAGATATGATCAGATAGTTTTAGAAATTTGTGGAAAAAAGGCTATAGGTGTAGTAGGACCTACACCTAACATTGGACGAATGACTCAGATTGGTTGTACTTTAAATTTCCCAATTAGTCCTATTGACACTGTACCAGTAACATTAAAGCCAGGAATGGATGGGCCAAAGGTTAAACAGTGGCCATTGACAGAAGAAAAAATAAAAGCATTAACAGAAATTTGTAAGGAGGAAGAGGAAGGAAAAATCTCAAAAATTGGGCCTGAAAATCCATACAATACTCCAGTGTTTATAAAGAAGAGCTGGAGGAAAGATAGAGAGCTCAATAAAAGAACTCAGGACTTTTGGGAAGTTCAATTAGGAATACCGCATCCAGCAGGTAAGAAATCAACACTAGATGKGGGAGATGCATATTCAGTTCCTTTAGATGAAAGCTTTAGAAAGTATACTGCATTCACCATACCTAGTCTAAACAATACACCAGGAATCAGATATCAGTACAATGTGCTGCCAGGATGGAAAGGATCACCGGCAATATTCCAAAGTAGCATGACA---AAAATCTTAGAGCCCTTTAAAATAAAAAATCCAGAATTAATCCAATACGATGACTTGGTATCTGATTTAGAAATAGGGCAGCACAGAGCAAAAATAGAGGAGCTAAGAGATCATCTAAGATGGGGGTTTACACCAGACAAGCAGAAGGAACCACTTTGGGGCTATGAACTC
>-.-.-.754
CCTCAAATCACTCTTTGGCAACGACCCCTTGTCACAGTAAAAATAGGAGGACAGCTGAAAGAAGCTCTATTAGATACAGGAGCAGATACATTAGAA------GATATAAATTTRCCAGGAAAATGGAAACCAAAAGGAGGAGGTTTTAAGGTAAGGTATGATCAAATACTTATAGAAATTTGTGGAAAAAAGGCTATAGGTGTGGTAGGACCTACACCTAACATTGGACGAATGACTCAGATTGGGTGTACTCTAAATTTCCCAATTAGTCCTATCGACACTGTACCAGTAAAATTAAAGCCAGGGATGGATGGACCAAAGGTMAAGCAGTGGCCATTGACAGAAGAAAAAATAAAAGCATTAACAGAAATTTGTAAAGAGGAAGAGGAAGGGAAAATCTCAAAAATTGGGCCTGAAAATCCATACAATACTCCARTATTTATAAAGAAGAGCTGGAGAAAAGATAGAGAGCTCAATAAAAGAACTCAGGATTTTTGGGAAGTTCAATTAGGAATACCGCATCCAGCAGGTAAGAAATCAACACTAGATGTGGGAGATGCATATTCAGTTCCTTTAGATGAAAGCTTTAGAAAGTATACTGCATTCACCATACCTAGTACAAATAATACACCAGGAATCAGATATCAGTACAATGTGCTGCCAGGATGGAAAGGATCCCCGGCAATATTCCAGAGTAGCATGACA---AAAATCTTAGAGCCCTTTAGAATAAAAAATCCAGAAATAATCCAATACGATGACTTGGTATCTGATTTAGAAATAGGGCAGCATAGAACAAAAGTAGAGGAGCTAAGAGCTCATCTAAGCTGGGGATTTACACCAGACAAGCAGAAGGAACCACTTTGGGGATATGAGCTC
>-.-.-.757
CCTCAAATCRCTCTTTGGCAACGACCCCTCGTCACAGTAAAAATAGGAGGACAGCTGAAAGAAGCTCTATTAGATACAGGAGCAGATACATTGGAA------GATATAAATTTGCCAGGAAAATGGAAACCAAAAGGAGGAGGCTTTAAGGTAAGGTATGATCAGATACTTATAGAAATTTGTGGAAAAAAGGCTATAGGTGTAGTAGGACCTACACCTAACATTGGACGAATGACTCAGATTGGTTGTACTTTAAATTTCCCAATTAGTCCTATTGACACTGTACCAGTAACATTAAAGCCAGGAATGGATGGACCAAAGGTTAAACAGTGGCCATTGACAGAAGAAAAAATAAAAGCCTTAACAGAAATTTGTAAAGAGGAAGAGGAAGGAAAAATCTCAAAAATAGGGCCTGAAAATCCATACAATACTCCAGTATTTATAAAGAAGAGCTGGAGGAAAGATAGAGAGCTCAATAAAAGAACTCAGGACTTTTGGGAAGTTCAATTAGGAATACCGCATCCAGCAGGTAAGAAATCAACACTAGATGTGGGAGATGCATATTCAGTTCCTTTAGATGAAAGCTTTAGAAAGTATACTGCATTCACCATACCTAGTATAAACAATACACCAGGAATCAGATATCAGTACAATGTGCTGCCAGGATGGAAAGGGTCACCGGCAATATTCCAGTGTAGCATGACA---AAGATCTTAGAGCCCTTTAGAATAAAAAATCCAGACATGATCCAATATGATGACTTGGTATCTGATTTGGAAATAGGACAGCACAGAGCAAAAATAGAGGAGCTAAGAGCTCATCTAAGCTGGGGATTTACACCAGACAAGCAGAAGGAACCACTTTGGGGATATGAACTC
>-.-.-.759
CCTCAAATCACTCTTTGGCAGCGACCCCTTGTCACAATAAAAATAGGAGGACAGTTGAAAGAAGCTCTATTAGATACAGGAGCAGATACATTAGAA------GATATAAATTTGCCAGGAAAATGGAAACCAAAAGGAGGAGGTTTTAAAGTAAGATATGATCAGATACTTATAGAAATTTGTGGAAAAAAGGCTATAGGTGTAGTAGGACCTACACCTAACATTGGACGAATGACCCAGATTGGTTGCACTTTAAATTTCCCAATTAGTCCTATTGACACTGTACCAGTAAMATTAAAGCCAGGAATGGATGGACCAAAGGTTAAACAGTGGCCATTGACAGAAGAAAAAATAAAAGCATTAACAGAAATTTGTAAAGAAGAAGAGGAGGGAAAAATCTCAAAAATTGGGCCTGAAAATCCATACAATACTCCAGTATTTATAAAGAAGAGCTGGAGGAAAGATAGAGAGCTCAATAAAAGAACTCAAGACTTTTGGGAAGTTCAATTAGGAATACCGCATCCAGCAGGTAAGAAATCAACACTAGATGTGGGAGATGCATATTCAGTTCCTTTAGATGAAAGCTTTAGAAAGTATACTGCATTCACCATACCTAGTATAAACAATACACCAGGAATCAGATATCAGTACAATGTGCTGCCAGGATGGAAAGGATCACCAGCAATCTTCCAGAGTAGCATGACA---AAAATCTTAGAGCCCTTTAGAATAAAAAATCCAGAAATAATCCAATACGATGACTTAGTATCTGATTTAGAAATAGGGCAGCACAGAATAAAAATAGAGGAGCTAAGARCTCATCTAAAMTGGGGATTTACACCAGACAAGCAGAAGGAACCACTTTGGGGATATGAACTC
>-.-.-.760
CCTCAAATCACTCTTTGGCAACGACCCCTTGTCACAGTAAAAATAGGAGGACAGCTAAAAGAAGCTCTATTAGATACAGGAGCAGATACATTAGAA------GATATAAATTTGCCAGGAAAATGGAAACCAAAAGGAGGAGGTTTTAAGGTAAGATATGATCAGATACTCATAGAAATTTGTGGAAAAAAGGCTATAGGTGTGGTAGGACCTACACCTAACATTGGACGAATGACTCAGATTGGTTGTACTTTAAATTTCCCAATTAGTCCTATTGACACTGTACCAGTAAAATTAAAGCCAGGAATGGATGGACCAAAGGTTAAACAGTGGCCATTRACAGAAGAAAAAATAAAAGCATTAACAGAAATTTGTAAAGAAGAARAGGAAGGAAAAATCTCAAAAATTGGGCCTGAAAATCCATACAATACTCCAGTATTTATAAAGAAGAGCTGGAGGAAAGATAGAGAACTCAATAAAAGAACTCAGGACTTTTGGGAAGTTCAATTAGGRATACCACATCCAGCAGGTAAGAARTCAACACTAGATGTGGGAGATGCATATTCAGTTCCTTTAGATGAAAGCTTTAGAAAGTATACTGCATTCACCATACCTAGTACAAACAATACACCAGGAATCAGATATCAGTATAATGTGCTRCCAGGATGGAAAGGATCACCAGCAATATTCCAGAGTAGCATGACA---AAAATCTTAGAGCCCTTTAGRAAAAATAATCCAGAAATAATCCAATATGATGACTTAGTATCTGATTTAGAAATAGGGCAGCACAGAATAAAAATAGAGGAGCTAAGAGCTCATCTAAGCTGGGGATTTACACCAGACAAGCAGAAGGAACCACTTTGGGGATATGAACTC
>-.-.-.761
CCTCAAATCACTCTTTGGCAACGACCCCTTGTCACAGTAAAAATAGGAGGACAGCTGAAAGAAGCTCTATTAGATACAGGAGCAGATACATTGGAA------GATATAAATTTGCCAGGAAAATGGAAACCAAAAGGAGGAGGTTTTAAGGTAAGGTATGATCAGATACTTATAGAAATTTGTGGAAAAAAGGCTATAGGTGTGGTAGGACCTACACCTAATATTGGACGAATGACTCAGATTGGTTGTACTTTAAATTTCCCAATTAGTCCTATTGACACTGTACCAGTAACATTAAAGCCAGGAATGGATGGACCAAAGGTTAAACAGTGGCCATTGACAGAAGAAAAAATAAAAGCATTAACAGAAATTTGTAAAGAAGAAGAGGAAGGAAAAATCTCAAAAATTGGGCCTGAAAATCCATACAATACTCCAGTATTTATAAAGAAGGGCTGGAGGAAAGATAGAGAGCTCAATAAAAGAACTCAGGACTTTTGGGAAGTTCAATTAGGAATACCGCATCCAGCAGGTAAGAAATCAACACTAGATGTGGGAGATGCATATTCAGTTCCTTTAGATGAAAACTTTAGAAAGTATACTGCATTTACCATACCTAGTATAAACAATACACCAGGAATTAGATATCAGTACAATGTGCTACCAGGATGGAAAGGATCACCGGCAATATTCCAGAGTAGCATGACA---AGAATCTTAGAGCCCTATAGAATAAAAAATCCAGAAATGATCCAATACGATGACTTGGTATCTGATTTAGAAATAGGGCAACACAGAACAAAAATAGAGGAGTTAAGAGCTCATCTAAGCTGGGGATTTACACCAGACAAGCAGAAGGAACCACTTTGGGGATATGAACTC
>-.-.-.764
CCTCAAATCACTCTTTGGCAACGACCCCTTGTCACAGTAAAAATAGGAGGGCAGCTAAAAGAAGCTCTATTAGATACAGGAGCAGATACATTAGAA------GATATAAATTTGCCAGGAAAATGGAAACCAAAAGGAGGAGGTTTTAAGGTAAGGTATGATCAAATACTTATAGAAATTTGTGGAAAAAAGGCTGTAGGTGTGGTAGGACCTACACCTAACATTGGACGAATGACTCAGATTGGTTGTACTTTAAATTTCCCAATTAGTCCTATTGACACTGTACCAGTAGCATTAAAGCCAGGAATGGATGGCCCAAAGGTTAAACAGTGGCCATTGACAGAAGAAAAAATAAAAGCATTAACAGAAATTTGTAAAGAAGAAAAGGAAGGAAAAATCTCAAAAATTGGGCCTGAGAATCCATACAATACTCCAATATTTATAAAGAAGGGCTGGAGAAAAGATAGAGAGCTCAATAAAAGAACTCAGGACTTTTGGGAAGTTCAATTAGGAATACCGCATCCAGCAGGTAAGAAATCAACACTAGATGTGGGAGATGCATATTCAGTTCCTTTAGATGAAAACTTTAGAAAGTATACTGCATTCACCATACCTAGTACAAACAATACACCAGGAATCAGATATCAGTACAATGTGCTGCCAGGATGGAAAGGATCACCGGCRATATTCCAGAGTAGCATGACA---AAAATCTTAGAGCCCTTTAGAATAAAAAATCCAGAAATGATCCAATACGATGACTTGGTATCTGATTTAGAAATAGGGCAGCACAGAGCAAAAATAGAGGAGCTRAGAGCTCATCTAAGCTGGGGATTTACACCAGACAAGCAGAAGGAACCACTTTGGGGATATGAACTC
>-.-.-.770
CCTCAAATCACTCTTTGGCAACGACCCCTTGTCACAGTAAAAATAGGAGGACAGCTGAAAGAAGCCCTATTAGATACAGGAGCAGATACATTAGAA------GATATAAATTTGCCAGGAAAATGGAAACCAAAAGGAGGAGGTTTTAAGGTAAGGTATGATCAGATACTTATAGAAATTTGTGGAAAGAAGGCTATAGGTGTAGTAGGACCTACACCTAACATTGGACGAATGACTCAGATTGGTTGTACTTTAAATTTCCCAATTAGTCCTATTGACACTGTACCAGTAGCATTAAAGCCAGGAATGGATGGACCAAAGGTTAAACAGTGGCCATTGACAGAAGAAAAAATAAAAGCATTAACAGAAATTTGTAAAGAGGAAGAGGAAGGAAAAATTTCAAAAATTGGGCCTGAAAATCCATATAATACTCCAGTATTTATAAAGAAGAGCTGGAGGAAAGATAGAGAGCTCAATAAAAGAACTCAGGATTTTTGGGAAGTTCAATTAGGAATACCGCATCCAGCAGGTAAGAAATCAACACTAGATGTGGGAGATGCATATTCAGTTCCTTTAGATGAAAGCTTTAGAAAGTATACTGCATTCACCATACCTAGTATAAATAATACACCGGGAATCARATATCAGTACAATGTGCTGCCAGGATGGAAAGGATCACCGGCAATATTCCAGAGTAGCATGACA---AAGATCTTARAGCCCTTTAGAAKGAAAAATCCAGAAATAATTCAATACGATGACTTGGTATCTGATTTAGAAATAGRGCAGCACAGAACAAAAATAGAGGAACTAAGAGCTCATCTAAGATGGGGATTTACACCAGACAAGCAGAAGGAACCACTTTGGGGATATGAACTC
>-.-.-.775
CCTCAAATCACTCTTTGGCAACGACCCCTTGTCACAGTAAGAGTAGGAGGACAACTGAGAGAAGCTCTATTAGATACAGGAGCAGATACATTAGAA------GATATAGATTTGCCAGGAAGATGGAAACCAAAAGGAGGAGGTTTTAAAGTAAAGTATGATCAGATACTTATAGAAATTTGTGGAAAAAAGGCTGTAGGTGTGGTAGGGCCTACACCTAACATTGGACGAATGACTCAGATTGGTTGTACTTTAAATTTCCCAATTAGTCCTATTGACACTGTACCAGTAACATTAAAGCCAGGAATGGATGGACCAAAGGTTAAACAGTGGCCATTGACAGAAGAAAAAATAAAAGCATTAACAGAAATTTGTAGAGAGGAAGAGGAAGGAAAAATCTCAAAAATTGGGCCTGAAAATCCATACAATACTCCAATATTTATAAGGAAGAGCTGGAGGAAAGATAGAGAACTCAATAAAAGGACTCAGGACTTTTGGGAAGTTCAATTAGGAATACCGCATCCAGCAGGTAGGAAATCAACACTGGATGTGGGAGATGCATATTCAGTTCCTTTGCATGAAAGCTTTAGAAAGTATACTGCATTCACCATACCTAGTATAAACAATACACCAGGAATCAGATATCAGTACAATGTGCTGCCAGGATGGAAAGGATCACCGGCAATATTCCAGAGTAGCATGACA---AAAATCTTAGAGCCCTTTAGAATAAAAAATCCAGAAATAATCCAATACGATGACTTGGTATCTGATTTAGAAATAGGGCAGCACAGAACGAAAATAGAGGAACTAAGAGCTCATCTAAGCTGGGGGTTTACACCAGACAAGCAGAAGGAACCACTTTGGGGATATGAACTC
>-.-.-.778
CCTCAAATCACTCTTTGGCAGCGACCCSTTGTCACAGTAARAATAGRAGGACAGCTAAAAGAAGCTCTATTAGATACAGGAGCAGATACATTAGAA------GATATAAATTTGCCAGGAAAATGGAAACCAAAAGGAGGAGGTTTTAAAGTAAGGTATGATCAAATACTTATAGAAATTTGTGGAAAAAAGGCTATAGGTGTRGTAGGACCTACACCTAAYATTGGAAGAATGACTCAGATTGGTTGTACTTTAAATTTCCCAATTAGTCCTATTGACACTGTACCAGTAAAATTAAAGCCAGGAATGGATGGACCAAAGGTTAAACAGTGGCCATTGACAGAAGAAAAAATAAAAGCATTAACAGAAATTTGTAAAGAGGAAGAGGAAGGAAAAATTTCAAAAATTGGGCCTGAAAATCCATACAATACTCCARTATTTATAAAGAAGAGCTGGAGRAAAGATAGAGAGCTCAATAAAAGAACTCAGGACTTTTGGGAAGTTCAATTAGGAATCCCGCATCCAGCAGGTAAGAAATCAACACTRGATGTGGGAGATGCATATTCAGTTCCTTTAGATGAAAGCTTTAGAAAGTATACTGCATTCACCATACCTAGTACAAACAATACACCAGGAATCAGATATCAGTACAATGTACTGCCAGGATGGAAAGGATCACCRGCAATATTCCAGAGTAGCATGACA---AAAATCTTAGAGCCCTTTAGAATAAAAAATCCAGAAATAATCCAATACGATGACTTRGTATCTGACTTGGAAATAGGGCAGCACAGAGCAAAAATAGAGGAGCTAAGAGCTCATCTAAGCTGGGGATTTACACCAGACAAGCAGAAGGAACCACTTTGGGGATATGAACTC
>-.-.-.782
CCTCAAATCACTCTTTGGCAACGACCCCTTGTCACAGTAAAAATAGGAGGACAGCTAAAAGAAGCTCTATTAGATACAGGAGCGGATACATTAGAA------GATATAAATTTGCCAGGAAAATGGAAACCAAAAGGAGGAGGTTTTAAGGTAAGGTATGATCAGATACTTATAGAAATTTGTGGAAAAAAGGCTATAGGTGTGGTAGGACCTACACCTAACATTGGACGAATGACTCAGATTGGTTGTACTTTAAATTTCCCAATTAGTCCTATTGACACTGTACCAGTAAAATTAAAGCCAGGAATGGATGGACCAAAGGTTAAACAGTGGCCATTGACAGAAGAAAAAATAAAAGCAYTAACAGAAATTTGTAAAGAAGAAGAGGAAGGAAAAATCTCAARAATTGGGCCTGAAAATCCATACAATACCCCAGTATTTATAAAGAAGAGCTGGAGGAAAGATAGAGAGCTCAATAAAAGAACTCAGGACTTTTGGGAAGTTCAATTAGGAATACCACATCCAGCAGGCAAGAAATCAACACTAGATGTGGGAGATGCATATTCAGTTCCTTTAGATGAAAGCTTTAGAAAATATACTGCATTCACCATACCTAGTRTAAACAATACACCAGGAATCAGATATCAGTACAATGTGCTGCCAGGATGGAAAGGATCACCRGCAATATTCCAGAATAGCATGACA---AAAATCTTAGAGCCCTTTAGARTAAAAAATCCAGAAATGATCCAATACGATGACTTGGTATCTGATTTAGAAATAGGGCAACATAGAACAAAAATAGAGGAGCTAAGAGCTCATCTAAGCTGGGGATTTACACCRGACAAGCAGAAGGAACCACTCTGGGGATATGAACTC
>-.-.-.785
CCTCAAATCACTCTTTGGCAACGACCCCTTGTCACAGTAAAAATAGAAGGACAGCTGAAAGAAGCTCTRTTAGATACAGGAGCAGATACATTAGAA------GATATAAATTTGCCAGGAAAATGGAAACCAAAAGGAGGAGGTTTTAAAGTAAGGTATGATCAGATACTTATAGAAATTTGTGGAAAAAAGGCTATAGGTGTGGTAGGACCTACACCTAACATTGGACGAATGACTCARATTGGTTGTACTTTAAATTTCCCAATTAGCCCTATTGACACTGTACCAGTAAAATTAAAGCCAGGAATGGATGGACCAAAGGTTAAACAATGGCCATTGACAGAAGAAAAGATAAAAGCATTAACAGAAATTTGTAAGGARGAAGAGGAAGGAAAAATCTCAAAAATTGGGCCTGAAAATCCATACAATACTCCAGTATTTATAAAGAAGAGCTGGAGGAAAGATAGAGAGCTTAATAAAAGAACTCAGGACTTTTGGGAAGTTCAATTAGGAATACCACATCCAGCAGGTAAGAAATCAACACTAGATGTGGGAGATGCATATTCAGTTCCTTTAGATGAGAGCTTTAGAAAGTATACTGCATTCACCATACCTAGTATAAACAATACACCAGGAATCAGATATCAGTACAATGTGCTGCCAGGATGGAAAGGATCACCGGCAATCTTCCAGAGTAGCATGACA---AAAATCTTAGAGCCCTTTAGAATGAAAAATCCAGAAATGATCCAATACGATGATTTGGTATCTGATTTAGAAATAGGGCAGCACAGAACAAAAATAGAGGAGCTAAGAGCTCAYCTAAGCTGGGGGTTTACACCAGACAAGCAGAAGGAACCACTTTGGGGATATGAACTC
>-.-.-.789
CCTCAAATCACTCTTTGGCAACGACCCCTTGTCACAGTAAAAATAGGAGGACAGCTGAGAGAAGCTCTATTAGATACAGGAGCAGATACATTAGAA------GAAATAAATTTGCCAGGAAAATGGAAACCAAAAGGAGGAGGTTTTAAAGTAAGGTATGATCAGATACTTATAGAAATTTGTGGAAAAAAGGCTATAGGTGTAGTAGGACCTACACCTAACATTGGACGAATGACTCAGATTGGTTGTACTTTAAATTTCCCAATTAGTCCTATTGACACTGTACCAGTAAAATTAAAGCCAGGRATGGATGGACCAAAGGTTAAACAGTGGCCATTGACAGAAGAAAAAATAAAAGCATTAACAGAAATTTGTAAAGAGGAAGCGGAAGGAAAAATCTCAAAAATTGGGCCTGAAAATCCATACAATACTCCAGTATTTATAAAGAAGAGCTGGAGAAAAGATAGAGAGCTCAATAAAAGAACTCAGGACTTTTGGGAAGTTCAATTAGGAATACCGCATCCAGCAGGTAAGAAATCAACACTAGATGTGGGAGATGCATATTCAGTTCCTTTAGATGAAAGCTTTAGAAAATATACTGCATTCACCATACCTAGTATAAACAATACACCAGGCATCAGATATCAGTACAATGTGCTGCCAGGATGGAAAGGATCACCAGCRATATTYCAGAGTAGCATGACA---AGAATCTTAGAACCCTTTAGAATAAAAAATCCAGAAATGATCCAATACGATGACTTGGTATCTGATTTAGAAATAGGGCAGCACAGAACAAAAATAGAGGAGCTGAGAGCTCATCTAAGCTGGGGATTTACACCAGACAARCAGAAGGAACCACTTTGGGGGTATGAACTC
>-.-.-.790
CCTCAAATCACTCTTTGGCAACGACCCCTTGTCACAGTAAAGATAGGAGGACAGCTGAAAGAAGCTCTATTAGATACAGGAGCAGATACATTAGAA------GAAATAAATTTGCCAGGAAAATGGAAACCAAAAGGAGGAGGTTTTAAGGTAAGGTATGATCAGATACTYATAGAAATTTGTGGAAAAAAGGCTATAGGTGTGGTAGGACCTACACCTAACATTGGACGAATGACTCAGATTGGTTGTACTTTAAATTTCCCAATTAGTCCTATTGACACTGTACCAGTAAAACTAAAGCCAGGAATGGATGGACCAAAGGTTAAACAATGGCCATTGACAGAAGAAAAAATAAAAGCATTAACAGAAATTTGTAAAGAGGAAGAGGAAGGAAAAATCTCAAAAATTGGGCCTGAAAACCCATACAATACTCCAGTATTTATAAAGAAGAGCTGGAGGAAAGACAGAGAGCTCAATAAAAGAACTCAGGACTTTTGGGAAGTTCAATTAGGAATACCGCATCCAGCAGGTAAGAAATCAACTCTAGATGTGGGGGATGCATATTCAGTTCCTTTAGATGAAAGCTTTAGAAAGTACACTGCATTCACTATACCTAGTATAAACAATACACCAGGAATCAGATATCAGTACAATGTGCTGCCAGGATGGAAAGGATCACCGGCAATATTCCAGAGTAGCATGACA---AAAATCTTAGAACCCTTTAGGRYAAAAAATCCAGAAATAATCCAATACGATGACTTGGTATCTGATTTAGAAATAGGGCAGCACAGAATAAAAATAGAGGAGCTAAGAGCTCATCTAAGTTGGGGATTTACACCAGACAAGCAGAAGGAACCACTTTGGGGATATGAACTC
>-.-.-.792
CCTCAAATCACTCTTTGGCAACGACCCCTTGTCACAATAAAAATAGGAGGACAGCTRAAAGAAGCTCTATTAGATACAGGAGCAGATACATTAGAA------GATATAAATTTGCCAGGAAAATGGAAACCAAAAGGAGGAGGTTTTAAGGTAAAGTATGATCAGATACYTATAGARATTTGTGGAAAAAAGGCTATAGGCGTAGTAGGACCTACACCTAACATTGGACGAATGACTCAGATTGGTTGTACTCTAAATTTTCCAATTAGTCCTATTGACACTGTACCAGTAACATTAAAGCCAGGAATGGATGGACCAAGGGTTAAACAGTGGCCATTGACAGAAGAAAAAATAAAAGCATTAACAGAAATTTGTAAAGAGGAAGAGGAGGGAAAAATCTCAAAAATTGGGCCTGAAAAYCCATATAATACTCCAGTATTTATAAAGAAAAGCTGGAGGAAAGATAGAGAGCTCAATAAAAGAACTCAGGACTTCTGGGAAGTTCAATTAGGAATACCGCATCCAGCAGGTAAGAAATCAACACTAGATGTGGGAGATGCATATTCAGTTCCTTTAGATGAAAGCTTTAGAAAGTATACTGCATTCACCATACCTAGTATAAACAATACCCCAGGARTTAGATATCAGTACAATGTGCTGCCAGGATGGAAAGGATCACCAGCAATATTCCAGAGTAGCATGACA---AGAATCTTAGAGCCCTTTAGAATAAARAATCCAGAGATGATCCAATACGATGACTTRGTATCTGATTTAGAAATAGGGCAGCACAGAATAAAAATAGAGGAGCTAAGAGCTCATCTAAACTGGGGATTTACACCAGACAAGCAGAAAGAACCACTTTGGGGATATGAGCTC
>-.-.-.793
CCTCAAATCACTCTTTGGCAACGACCCCTTGTCACAGTAAAAATAGAGGGACAGCTGAAAGAAGCTCTATTAGATACAGGAGCAGATACATTAGAA------GATATAAATTTGCCAGGAAAATGGAAACCAAAAGGAGGAGGTTTTAAGGTAAGGTATGATCAGATACTTATAGAAATTTGTGGAAAAAAGGCTATAGGTGTAGTAGGACCTACACCTAACATTGGACGAATGACTCAGATTGGTTGTACTTTAAATTTTCCAATTAGTCCTATTGATACTGTACCAGTAACATTAAAACCAGGAATGGATGGACCAAAGGTTAAACAGTGGCCATTGACAGAAGAAAAAATAAAAGCATTAACAGAAATTTGTAAAGAGGAAGAGGAAGGAAAAATCTCAAAAATTGGGCCTGAAAATCCATACAATACTCCAGTATTTATAAAGAAGAGCTGGAGGAAAGATAGAGAGCTCAATAAAAGAACTCAGGATTTTTGGGAAGTTCAATTAGGAATACCGCATCCAGCAGGTCAGAAATCAACACTAGATGTGGGAGATGCATATTCAGTTCCTTTAGATGAAAGCTTTAGAAAATATACTGCATTCACCATACCTAGTATAAACAATACCCCGGGAATCAGATATCAGTACAATGTGCTGCCAGGATGGAAAGGATCACCAGCAATATTCCAGTGTAGCATGACA---AAAATCTTAGAGCCCTTTAGAATAAAAAATCCAGAAATGATCCAATACGATGACTTGGTATCTGATTTAGAAATAGAGCAGCACAGGAAAAAAATACAGGAGCTAAGAGCTCATCTAAGCTGGGGATTTACACCAGACAAGCAGAAGGAACCACTTTGGGGATATGAACTC
>-.-.-.798
CCTCAAATCACTCTTTGGCAACGACCCCTTGTTACAGTAAAAATAGGGGGACAGCTGAAAGAAGCTCTATTAGATACAGGAGCAGATACATTAGAA------GATATAAATTTGCCAGGAAAATGGAAACCAAAAGGAGGAGGTTTTAAAGTAAAGTATGATCAAATACCTATAGAAATTTGTGGGAAAAAGGCTATAGGTGTGGTAGGACCTACACCTAACATTGGACGAATGACTCAGATTGGTTGTACTTTAAATTTCCCAATTAGTCCTATTGACACTGTACCAGTAACATTAAAGCCAGGAATGGATGGGCCAAAGGTTAAACAGTGGCCATTAACAGAAGAAAAAATAAAAGCATTAACAGAAATTTGTAAAGAGGAAGAGGAAGGAAAAATCTCAAAAATTGGGCCTGAAAATCCATATAATACTCCAGTGTTTATAAAGAAGAGCTGGAGAAAAGATAGAGAGCTCAATAAAAGAACACAGGACTTTTGGGAAGTTCAATTAGGAATACCACATCCAGCAGGTAAGAAATCAACACTAGATGTGGGAGATGCATATTCAGTTCCTTTAGATGAAAGTTTTAGAAAGTATACTGCATTCACCATACCTAGTATAAACAATACACCAGGAGTCAGATATCAGTACCATGTGCTGCCAGGATGGAAAGGATCACCAGCAATATTCCAGAGTAGCATGACA---AAAATCTTAGAGCCCTTTAGAATAAAAAATCCAGAAATAATCCAATACGATGACTTGGTATCTGATTTAGAAATAGGGCAGCACAGAGCAAAAATAGAAGAGCTAAGAGCTCATCTGAGCTGGGGATTTACACCAGACAAGCAGAAGGAACCACTTTGGGGATATGAACTC
>-.-.-.799
CCTCAAATCACTCTTTGGCAACGACCCCTTGTCACAGTAAGAATAGGAGGGCAGATGAAAGAAGCTCTATTAGATACAGGAGCAGATACATTAGAA------GATATAAATTTGCCAGGAAAATGGAAACCAAAAGGAGGAGGTTTTAAAGTAAGGTATGATCAGATACTTATAGAAATTTGTGGAAAAAAGGCTGTAGGTGTGGTAGGACCYACACCTAACATTGGACGAATGACTCAGATTGGTTGTACTTTAAATTTCCCAATTAGTCCTATTGACACTGTACCAGTAGCATTAAAGCCAGGAATGGATGGACCAAAGGTTAAACAGTGGCCATTGACAGAAGAAAAAATAAAAGCATTAACAGAAATTTGTAAAGAGGAAGAGGAAGGAAAGATTTCAAAAATTGGGCCTGAAAATCCATACAATACTCCAATATTTATAAAGAAGGGTTGGAGGAAAGATAGAGAGCTCAATAAAAGAACTCAGGACTTTTGGGAAGTTCAATTAGGAATACCGCATCCAGCAGGTAAGAAATCAACACTAGATGTGGGAGATGCATACTCAGTTCCTTTAGATGAAAGTTTTAGAAAGTATACTGCATTCACCATACCTAGTACAAACAATACACCAGGAATTAGATATCAGTACAATGTGCTACCAGGATGGAAAGGATCACCAGCAATATTCCAAAGTAGCATGACA---AAAATCTTAGAGCCCTTTAAAATAAAAAATCCAGAAATGATCCAATACGATGACTTGGTATCTGATTTAGAAATAGGGCAACACAGAGCAAAAATAGAGGAGCTAAGAGCTCATCTAAGCTGGGGGTTTACACCAGATAAGCAGAAGGAACCACTTTGGGGATATGAACTC
>-.-.-.8
CCTCAAATCACTCTTTGGCAACGACCCCTTGTCACAGTAAAAATAGGAGGACAACTGAAAGAAGCTCTATTAGATACAGGAGCAGATACATTAGAA------GATATAAATTTGCCAGGAAAATGGAAACCAAAAGGAGGAGGTTTTAAGGTAAGATATGATCAGATACTTATAGAAATTTGTGGAAAAAAGGCCATAGGTGTAGTAGGACCTACACCTAACATTGGAAGAATGACTCAGATTGGCTGTACTTTAAATTTCCCAATTAGTCCTATTGAGACTGTACCGGTAAAATTAAAGCCAGGAATGGATGGACCAAAGGTTAAACAGTGGCCATTAACAGAAGAAAAAATAGAAGCATTAACAGAAATTTGTAAAGAAGAAAAGGAAGGAAAAATCTCAAAAATTGGGCCTGAAAATCCATACAATACTCCAATATTTATAAAGAAGAGCTGGAGGAAAGATAGAGAGCTCAATAAAAGAACTCAGGACTTTTGGGAAGTACAATTAGGAATACCACATCCAGCAGGTAAGAAATCAACACTGGATGTGGGAGATGCATATTCAGTTCCTTTAGATGAAAGCTTTAGAAAATATACTGCATTCACCATACCTAGTAGAAACAATACACCAGGAATCAGATATCAGTAYAATGTGCTGCCAGGATGGAAAGGGTCACCGGCAATATTTCAGTGTAGCATGACA---AAAATCTTAGAGCCCTTTAGAACAAAAAATCCAGATATGATCCAATACGATGACTTGGTATCTGATTTAGAAATAGGGCAGCACAGAACAAAAATAGAGGAGCTAAGAAATCATCTAAGATGGGGATTCACACCAGACAAGCAGAAGGAACCACTTTGGGGATATGAACTC
>-.-.-.802
CCTCAAATCACTCTTTGGCAACGACCCCTTGTCACAGTAAAGATAGGAGGACAGCTGAAAGAAGCTCTATTAGATACAGGAGCAGATACATTAGAA------GATATAAATTTGCCAGGRAAATGGAAACCAAAAGGAGGAGGTTTTAAAGTAAGGTATGATCAGATACTTATAGAAATTTGTGGAAAAAAGGCTATAGGTGTAGTAGGACCTACACCTAACATTGGACGAATGACTCAAATTGGTTGTACTTTAAATTTCCCAATTAGTCCTATTGACACTGTACCAGTAACATTAAAGCCAGGAATGGATGGACCAAAGGTTAAACAATGGCCATTGACAGAAGAAAAAATAAAAGCATTAACAGAAATTTGTAAAGAGGAAGAGGAAGGAAAAATCTCCAAAATTGGGCCTGAAAATCCATACAATACTCCAGTATTTATAAAGAAGAGCTGGAGGAAAGATAGAGAGCTCAATAAAAGAACTCAGGACTTTTGGGAAGTTCAATTAGGAATACCGCATCCAGCAGGTAAGAAATCAACATTAGATGTGGGAGATGCATATTCAGTTCCTTTAGATGAAAGCTTTAGAAAGTATACTGCATTCACTATACCTAGTATAAATAATACACCAGGAGTCAGATATCAGTACAATGTGCTGCCAGGATGGAAAGGATCACCRGCAATATTCCAGAGTAGCATGACA---AAAATCTTAGAWCCCTTTAGAACAAAAAATCCAGAAATAATCCAATACGATGACTTGGTATCTGATTTAGAAATAGGGCAGCATAGARCAAAAATAGAGGAGCTRAGAGCTCATCTAAAATGGGGATTTACACCAGACAAGCAGAAGGAACCACTTTGGGGATATGAACTC
>-.-.-.807
CCTCAAATCACTCTTTGGCAACGACCCCTTGTCACAGTAAAAATAGGAGGACAGCTGAAAGAAGCTCTATTAGATACAGGAGCAGATACATTAGAA------GATATAAATTTGCCAGGAAAATGGAAACCAAAAGGAGGAGGTTTTAAAGTAAGATATGATCAGATACCTATAGAAATTTGTGGAAAAAAGGCTATAGGTGTAGTAGGACCTACACCTAACATTGGACGAATGACTCAGATTGGTTGTACYTTAAATTTCCCAATTAGTCCTATTGACACTGTACCAGTAACATTAAAGCCAGGAATGGATGGGCCAAAGGTTAAGCAGTGGCCATTGACAGAAGAAAAAATAAAAGCATTAACAGARATTTGTAAAGAGGAAGAGGAAGGAAAAATTTCAAAAATTGGGCCTGAAAATCCATACAATACTCCAGTATTTATAAAGAAGAGCTGGAGGAARGATAGAGAGCTCAATAAAAGAACTCAGGACTTTTGGGAAGTTCAATTAGGAATACCACATCCAGCAGGCAAGAAATCAACACTGGATGTGGGAGATGCATATTCAGTTCCTTTAGATGAAAGCTTTAGAAAGTATACTGCATTTACCATACCTAGTACAAAYAATACACCAGGAATTAGATATCAGTACAATGTGCTGCCAGGATGGAAAGGATCACCAGCAATATTYCAGAGTAGCATGACA---AAAATCTTAGAGCCCTTTAGAGYAAAAAATCCAGAAATAATCCAATACGATGACTTGGTATCWGATTTAGAAATAGGGCAACACAGAACAAAAATAGAGGAGCTAAGAGCTCATCTAAGCTGGGGAYTTACCCCAGACAAGCAGAARGARCCACTTTGGGGATATGAACTC
>-.-.-.810
CCTCAAATCACTCTTTGGCAACGACCCCTTGTCACAGTAAAAATAGGAGGACAGCTGAGAGAAGCTCTATTAGATACAGGAGCAGATACATTAGAA------GAAATAAATTTGCCAGGAAAATGGAAACCAAAAGGAGGAGGTTTTAARGTAAGGTATGATSAGATACTTATAGAAATTTGTGGAAAAAGGGCTATAGGTGTRGTAGGACCTACACCTAACATTGGCMGAATGACTCAGCTTGGTTGTACTTTAAATTTCCCAATTAGTCCTATTGACACTGTACCAGTAACATTAAAGCCAGGAATGGATGGACCAAAGGTTAAGCAGTGGCCATTGACCGAAGAAAAAATAAAAGCCTTAACAGAAATTTGTAAAGARGAAAAGGAAGGRAAAATYTCAAAAATTGGGCCTGAAAATCCATACAATACTCCAGTATTTATAAAGAARAGCTGGAGGAAAGACAGGGAGCTCAATAAAAGAACTCAGGACTTTTGGGAAGTTCAATTAGGGATACCGCATCCAGCAGGTAAGAAATCAACACTAGATGTGGGAGATGCATATTCAGTTCCTTTAGATAAAGACTTTAGAAAGTATACTGCATTTACCATACCTAGTATAAACAATACACCAGGAATCAGATATCAGTACAATGTGCTACCAGGATGGAAAGGATCACCAGCAATATTYCAGTGTAGCATGACA---AAAATCTTAGAGCCCTTTAGAATAAAAAACCCAGAAATAATCCAATACGATGACTTGGTATCTGATTTAGAAATAGGGCAGCACAGAACAAAAATAGAGGAGCTAAGAAGTCAYCTAAGCTGGGGATTTACACCAGATAAGCAGAAGGAACCACTTTGGGGATATGAACTC
>-.-.-.811
CCTCAAATCACTCTTTGGCAACGACCCCTTGTCACAGTAAAAATAGGAGGACAGCTGAAGGAAGCTCTATTAGATACAGGAGCAGATACACTAGAA------GATATAAATTTGCCAGGAAAATGGAAACCAAAAGGAGGAGGTTTTAAAGTAAAGTATGATGAGATACTTATAGAAATTTGTGGAAAAAAGGCTATAGGTGTGGTAGGACCTACACCTAACATTGGACGAATGACTCAGATTGGTTGTACTTTAAATTTCCCAATTAGTCCTATTGACACTGTACCAGTAACATTAAAGCCAGGAATGGATGGACCAAAGGTTAAACAGTGGCCATTGACAGAAGAAAAAATAAAAGCATTAACAGAAATTTGCAAAGAGGAAGAGGAAGGGAAAATCTCAAAAATTGGGCCTGAAAATCCATACAATACTCCAGTATTTATAAAGAAGAGCTGGAGAAAAGATAGAGAGCTTAATAAAAGAACTCAGGACTTTTGGGAAGTTCAATTAGGAATACCTCATCCATCAGGTAAGAAATCAACACTGGATGTGGGAGATGCATATTCAGTTCCTTTAGATGAAAGCTTTAGAAAGTATACTGCATTCACCATACCTAGTATAAACAATACACCAGGAATCAGATATCAGTACAATGTGCTGCCAGGATGGAAAGGATCACCAGCAATATTTCAGAGTAGCATGACA---AAAATTTTAGAGCCCTTTAGACTGAAAAATCCAGAAGTGATCCAATACGATGACTTGGTATCTGATTTAGAAATAGGGCAGCACAGAATAAAAATAGAGGAGCTAAGAGCTCATCTAAGCTGGGGATTTACACCAGACAAGCAGAAGGAACCACTTTGGGGATATGAACTC
>-.-.-.818
[truncated: 1,537,029 more chars]
