# Supplementary material for: Cross-Continental Dispersal of Major HIV-1 CRF01_AE Clusters in China
Source: Front Microbiol. 2020 Jan 31;11:61. doi: 10.3389/fmicb.2020.00061 (PMC7005055; doi:10.3389/fmicb.2020.00061)
Supplement: DATA SHEET S2 — The raw alignment of 2150 unique sequences after the initial online blast. [file Data_Sheet_2.FASTA]

>-.-.-.100
CCTCAAATCACTCTTTGGCAACGACCTCTTGTCACAGTAAAAATAGGAGGACAGTTRAAAGAAGCTCTATTAGATACAGGAGCAGATGATACAGTATTAGAR------GATATAAATTTGCCAGGAAAATGGAAACCAAAAATGATAGGGGGAATTGGAGGTTTTATCAAGGTAAAGCAATATGATCAGATACTTATAGAAATTTGTGGMAAAAAGGCTATAGGAACAGTGTTARTAGGACCTACACCTGTCAACATAATTGGAAGRAATATGTTGACTCAGATTGGTTGTACTTTAAATTTCCCAATTAGTCCTATTGAYACTGTACCMGTAAAATTAAAGCCAGGAATGGATGGACCAAAGGTTAAACAGTGGCCATTGACAGAAGAAAAAATAAAAGCATTAACAGAAATTTGTAAAGAGATGGAAGAGGAAGGAAAAATCTCAAAAATTGGGCCTGAAAATCCATACAATACTCCAGTATTTGCTATAAGGAAAAAGGAYAGTACCAAATGGAGGAAATTAGTAGATTTCAGAGAGCTCAATAAAAGAACTCAGGACTTTTGGGAAGTTCAATTAGGAATACCGCATCCAGCAGGTTTAAAGAAGAAAAAATCAGTAACAGTACTAGATGTGGGAGATGCATATTTTTCAGTTCCTTTAGATGAAAGCTTTAGAAAGTATACTGCATTCACCATACCTAGTGTAAACAATGAGACACCAGGAATCAGATATCAGTACAATGTACTGCCACAGGGATGGAAAGGATCACCAGCAATATTCCAGAGTAGCATGAYA---AAAATCTTAGAGCCCTTTAGAATAAAAAATCCAGAAATAGTTATCTATCAATACATGGATGACTTGTATGTAGGATCTGATTTAGAAATAGGRCAGCAYAGAAYAAAAATAGAGGAGCTRAGAGCTCATCTATTGAGCTGGGGATTTACTACACCAGACAAAAAGCATCAGAAGGAACCTCCRTTCCTTTGGATGGGATATGAACTC
>-.-.-.1001
CCTCAAATCACTCTTTGGCAACGACCCCTTGTCACAGTAAAAATAGGAGGACAGCTGAAAGAAGCTCTATTAGACACAGGAGCAGATGATACAGTATTAGAA------GATATAAATTTGCCAGGAAAATGGAAACCAAAAATGATAGGGGGAATTGGAGGTTTTATCAAGGTAAGGCAATATGATCAAATACTTATAGAAATTTGTGGAAAAAAGGCTATAGGTACAGTATTAGTAGGACCTACACCTGTCAACATAATTGGACGAAATATGTTGACTCAGATTGGTTGTACTTTAAATTTCCCAATTAGTCCTATTGACACTGTACCAGTAACATTAAAGCCAGGAATGGATGGACCAAAGGTTAAACAATGGCCATTGACAGAAGAAAAAATAAAAGCWTTAACAGAAATTTGTAAAGAAATGGAAGAGGAAGGAAAAATYTCAAAAATTGGGCCTGAAAATCCATACAATACTCCAGTATTTGCTATAARGAAAAAGGACAGCACCAAATGGAGAAAATTAGTAGATTTCAGAGAGCTTAATAAAAGAACTCAGGACTTTTGGGAAGTTCAATTAGGAATACCGCATCCAGCAGGYTTAAAAAAGAAAAAATCAGTAACAGTACTAGATGTGGGAGATGCATATTTTTCAGTTCCTTTAGATRAAAGCTTTAGGAAGTATACTGCATTCACCATACCTAGTATAAACAATGAGACACCAGGAATCAGATATCAGTACAATGTGCTGCCACAGGGATGGAAAGGATCACCAGCAATATTCCAGAGTAGCATGACA---AAAATCTTAGAGCCCTTYAGARTAAAAAATCCAGAAATRATTRTATATCAATACATGGATGACTTRTATGTAGGATCTGATTTAGAAATAGGGCAGCACAGAACAAAAATAGARGAGYTRAGAGCTCATCTATTGAGTTGGGGGTTTACTACACCAGACAAAAAGCATCAGAAGGAACCTCCATTCCTTTGGATGGGATATGAACTC
>-.-.-.1004
CCTCAAATCACTCTTTGGCAACGACCCCTTGTCACAGTAAAAATAGGAGGACAGYTGARGGAAGCTCTATTAGAYACAGGAGCAGATGATACAGTATTAGAA------GATATAAATTTGCCAGGAAAATGGAAACCAAAAATGATAGGGGGAATTGGAGGTTTTATCAAAGTAARGCAATATGATCAGATACTTATAGAAATTTGTGGAAAAAAGGCTATAGGTACAGTRTTAGTAGGACCTACACCTGTCAACATAATTGGACGAAATATGTTGACTCAGATTGGTTGTACTTTAAATTTCCCAATTAGTCCTATTGACACTGTACCAGTAACATTAAAGCCAGGAATGGATGGGCCAAAGGTTAAACAATGGCCATTGACAGAAGAAAAAATAAAAGCATTAACAGAAATTTGTAAAGAGATGGAAGAGGARGGAAAAATCTCAAAAATTGGGCCTGAAAATCCATACAATACTCCAGTATTTGCTATAAAGAAAAAGGACGGCACCAAATGGAGGAAATTAGTAGATTTCAGAGAGCTCAATAAAAGAACTCAGGACTTTTGGGAAGTTCAATTAGGAATACCGCATCCAGCAGGTTTAAGAAAGAAAAAATCAGTAACAGTACTAGATGTGGGAGATGCATATTTTTCAGTTCCTTTAGATGAAAGCTTTAGAAAGTATACTGCATTCACCATACCTAGTACAAACAATGAGACACCAGGAATCAGATATCAGTACAATGTGCTGCCACAGGGRTGGAAAGGATCACCRGCAATATTCCAGAGTAGCATGACA---AAAATCTTAGAGCCCTTTAGAATAAAAAATCCAGAAATGATTATCTATCAATACATGGATGACTTGTATGTAGGATCTGATTTAGAAATAGGGCAGCACAGAATAAAAATAGAGGAGCTRAGAGCTCATCTATTGAGCTGGGGATTTACYACACCAGACAAAAAGCATCAGAAGGAACCTCCATTCCTTTGGATGGGATATGAACTC
>-.-.-.1006
CCTCAAATCACTCTTTGGCAACGACCCATTGTCACAGTAAAAATAGGAGGACAGCTGAAAGAGGCTYTATTAGATACAGGAGCAGATGATACAGTATTAGAA------GAAATAAATTTGCCAGGAAAATGGAAGCCAAAAATGATAGGGGGAATTGGAGGTTTTATCAAGGTAAGGCAATATGATCAGATACTTATAGAAATTTGTGGAAAAAAGGCTATAGGTACAGTGTTAGTAGGACCTACWCCTGTCAACATAATTGGACGAAATATATTGACTCAGATTGGTTGTACTTTAAAT---CCAATTAGTCCTATTGACACTGTACCAGTAACATTAAAACCAGGGATGGATGGACCAAAGGTTAAACAATGGCCATTAACAGAAGAAAAAATAAAGGCATTAACAGAAATTTGTAAAGAAATGGAAGAGGAAGGAAAAATCTCAAAAATTGGGCCTGAAAATCCATACAATACTCCAGTATTTGCTATAAAGAAAAAAGACAGCACCAAATGGAGGAAATTAGTAGATTTCAGAGAGCTCAATAAAAGAACTCAGGACTTTTGGGAAGTTCAATTAGGAATTCCGCATCCAGCAGGTTTAAAGAAAAAGAAATCAATAACAGTACTAGATGTGGGAGATGCATATTTTTCAATTCCTTTAGATGAAAGCTTTAGAAAGTATACTGCATTTACTATACCTAGTATAAACAAYGAGACACCAGGRATCAGATATCAGTACAATGTGCTGCCACAGGGATGGAAAGGATCACCAGCAATATTCCAGAGTAGCATGACA---AAGATCTTAGAGCCCTTTAGAATAAAAAATCCAGAAATAGTTATCTATCAATACATGGATGACTTGTATGTAGGCTCTGATTTAGAAATAGGGCAGCACAGAACAAAAATAGAGGAGCTAAGAGCTCATCTATTGAGCTGGGGACTTACTACCCCAGACAAAAAGCATCAGAAGGAACCTCCATTCCTTTGGATGGGATATGAACTC
>-.-.-.1007
CCTCAAATCACTCTTTGGCAACGACCCCTTGTCACAGTAAAAATAGGAGGACAGCTAAAAGAAGCTCTATTAGATACAGGAGCAGATGATACAGTATTAGAA------GATATAAATTTGCCAGGAAAATGGAAACCAAAAATGATAGGGGGAATTGGAGGTTTTATAAAGGTAAAGCAATATGATCAGATACTTATAGAAATTTGTGGAAAAAAGGCTATAGGTACAGTATTAGTAGGACCTACACCTGTCAACATAATTGGACGAAATATGTTGACTCAGATTGGTTGTACTTTAAATTTCCCAATTAGTCCTATTGACACTGTACCAGTAACATTAAAGCCAGGAATGGATGGACCAAAGGTTAAACAGTGGCCATTGACAGAAGAAAAAATAAAAGCATTAACAGAAATTTGTAAAGAGATGGAAGAGGAAGGAAAAATCTCAAAAATTGGGCCTGAAAATCCATACAATACTCCAGTATTTGCTATAAAGAAAAAGGACAGCACCAAATGGAGAAAATTAGTAGATTTCAGAGAGCTCAATAAAAGAACTCAAGATTTTTGGGAAGTTCAGTTAGGAATACCGCATCCAGCAGGTTTAAAAAAGAAAAAATCAGTAACAGTACTAGATGTGGGAGATGCATATTTTTCAGTTCCTTTAGATGAAAGCTTTAGAAAGTATACTGCATTCACCATACCTAGTATAAACAATGAGACACCAGGAATCAGGTATCAGTACAATGTGCTGCCACAGGGATGGAAAGGATCACCGGCAATATTCCAGAGTAGCATGACA---AAAATCTTAGAGCCCTTTAGAATAAAAAATCCAGAAATGATTATCTATCAATATATGGATGACTTATATGTAGGATCTGACTTAGAAATAGGGCAGCACAGAGAAAAAATAGAGGAGCTGAGAGCTCATCTATTGAGCTGGGGATTTACTACACCAGACAAAAAGCATCAGAAAGAACCTCCATTTCTTTGGATGGGATATGAACTC
>-.-.-.1015
CCTCAAATCACTCTTTGGCAACGACCCCTTGTCACAATAAGAATAGGAGGACAGCTGAAAGAAGCTCTATTAGATACAGGAGCAGATGATACAGTACTAGAA------GATATAAATTTGCCAGGAAAATGGAAACCAAAAATGATAGGGGGAATTGGAGGTTTTATCAAAGTAAGGCAATATGATCAGATACTTATAGAAATTTGTGGAAAAAAGGCTATAGGTACAGTGTTAGTAGGACCYACACCTGTCAACATAATTGGACGAAATATGTTGACTCAGATTGGTTGTACTTTAAATTTYCCAATTAGTCCTATTGACACTGTACCAGTAAAATTAAAGCCAGGAATGGATGGACCAAAGGTTAAACAATGGCCATTGACAGAAGAAAAAATAAAAGCATTAACAGAAATTTGTAAAGAGATGGAAGAGGAAGGAAAAATCTCAAAAATTGGGCCTGAAAATCCATATAATACTCCAGTGTTTGCTATAAAGAAAAAGGACAGCACTAAATGGAGGAAATTAGTAGATTTCAGGGAGCTCAATAAAAGAACTCAGGACTTTTGGGAAGTTCAATTAGGAATACCACATCCAGCAGGCTTAAAAAAGAAAAAATCAGTAACAGTAYTAGATGTGGGGGATGCATATTTTTCAGTTCCTTTAGATGAAAGCTTTAGAAAGTATACTGCATTCACCATACCTAGTATAAACAATGAGACACCAGGAATCAGATATCAATACAATGTGCTGCCACAGGGATGGAAAGGATCACCAGCAATATTCCAGAGTAGCATGACA---ARAATCTTAGAGCCCTTTAGACTAAAAAATCCAGAAATGGTTATCTATCAATACATGGATGACTTGTATGTAGGATCTGATTTAGAAATAGGGCAGCACAGAGCAAAAATAGAGGAGCTAAGAGCTCATCTATTGAGCTGGGGATTTACTACACCAGACAAAAAACATCAGAAGGAACCTCCATTCCTTTGGATGGGATATGAACTC
>-.-.-.1017
CCTCAAATCACTCTTTGGCGACGACCCCTTGTCACAGTAAAAATAGGAGGACAGCTGAAAGAAGCTCTATTAKATACAGGAGCAGATGATACAGTATTAGAA------GATATAAATTTGCCAGGAAAATGGAAACCAAAAATGATAGGGGGAATTGGAGGTTTTATCAAGGTAAGGCAATATGATCAGATACTTATAGAAATTTGTGGAAAAAAGGCTATAGGTACAGTGTTAGTAGGACCTACACCTGTCAACATAATTGGACGAAATATGTTGACTCAGATTGGTTGTACTTTAAATTTCCCAATTAGTCCTATTGACACTGTACCAGTAACATTAAAGCCAGGAATGGATGGACCAAAGGTTAAACAGTGGCCATTGACAGAAGAAAAAATAATAGCATTAACAGAAATTTGTAAAGAGATGGAAGAGGAAGGAAAAATCTCAAAAATTGGACCTGAAAATCCATACAATACTCCAATATTTGCTATAAAGAAAAAAGACAGCACCAAATGGAGGAAATTAGTAGATTTCAGAGAGCTCAATAAAAGAACTCAGGACTTTTGGGAAGTCCAATTAGGAATACCGCATCCAGCAGGTTTAAAAAAGAAAAAATCAGTAACAGTACTAGATGTGGGAGATGCATATTTTTCAGTTCCTTTAGATGAAAGCTTTAGAAAATATACTGCATTCACCATACCTAGTATAAACAATGAGACRCCAGGAATCAGATATCAGTACAATGTGCTGCCACAGGGATGGAAAGGGTCACCAGCAATATTTCAGAGTAGTATGACA---AAAATCTTAGAGCCCTTTAGGACAAAAAATCCAGAAATGATTATCTATCAATACATGGATGACCTATATGTAGGATCTGATTTAGAAATAGGGCAGCACAGAACAAAAATAGAGGAGCTAAGAGCTCATCTATTGAGCTGGGGATTTACTACACCAGACAAAAAGCATCAGAAGGAACCTCCATTCCTTTGGATGGGATATGAACTC
>-.-.-.1018
CCTCAAATCACTCTTTGGCAACGACCTCTTGTCACAGTAAAAATAGGAGGACAGCTGAGAGAAGCTCTATTAGATACAGGAGCAGATGACACAGTATTAGAA------GATATAAATTTGCCAGGAAAATGGAAACCAAAAATGATAGGGGGAATTGGAGGTTTTATCAAGGTAAAACAATATGATCAGATACTTATAGAAATTTGTGGAAAAAAGGCTATAGGCACAGTGTTAGTAGGACCTACACCTGTCAACATAATTGGACGAAATATGTTGACTCAGATTGGTTGTACTTTAAATTTCCCAATTAGTCCTATTGACACTGTACCAGTAACATTAAAGCCAGGAATGGATGGGCCAAAGGTTAAACAATGGCCATTGACAGAAGAAAAAATAAAAGCATTAACAGAAATTTGTAATGACATGGAAAAGGAAGGAAAAATCTCAAAAATTGGGCCTGAAAATCCATACAATACTCCAGTATTTGCTATAAAGAAAAAGGACAGCACCAAATGGAGAAAATTAGTAGATTTCAGAGAGCTCAATAAAAGAACTCAGGATTTTTGGGAAGTTCAATTAGGAATACCGCATCCAGCAGGGTTAAAAAAGAAAAAATCAGTAACAGTACTAGATGTGGGAGATGCATATTTTTCAGTCCCTTTAGATGAAAGCTTTAGAAAGTATACTGCATTCACCATACCTAGTACAAACAATGAGACACCAGGAATCAGATATCAGTACAATGTGCTGCCACAGGGATGGAAAGGATCACCGGCAATATTCCAGTGTAGCATGACA---AAAATCTTAGAGCCCTTTAGAATAAAAAATCCAGAAATGGTTATCTATCAATATATGGATGACTTGTATGTAGGATCTGATTTAGAAATAGGGCAGCACAGAACAAAAATAGAGGAGCTGAGGGCTCATCTATTGAGCTGGGGATTTACTACACCAGACAAAAAGTATCAGAAGGAACCTCCATTCCTTTGGATGGGATATGAACTC
>-.-.-.1019
CCTCAAATCACTCTTTGGCAACGACCCCTTGTCACAGTAAAAGTAGGAGGACAGCTAAAAGAAGCTCTATTAGATACAGGAGCAGATGATACAGTATTAGAA------GATATAAATTTGCCAGGAAAATGGAAACCAAAAATGATAGGGGGAATTGGAGGTTTTATCAAAGTAAGGCAATATGATCAGATACTTATAGAAATTTGTGGGAAAAAGGCTATAGGTACAGTGTTAGTAGGACCTACACCTGTCAACATAATTGGACGAAATATGTTGACTCAGATTGGTTGTACTCTAAATTTCCCAATTAGTCCTATTGACACAGTACCAGTAACATTAAAGCCAGGAATGGATGGACCAAAGGTTAAACAGTGGCCATTGACAGAGGAAAAAATAAAAGCATTAACAGAAATTTGTAAGGAGATGGAAGAGGAAGGAAAAATTTCAAAAATTGGGCCTGAAAATCCATACAATACTCCAGTATTTGCTATAAAGAAAAAGGACAGCACAAAATGGAGGAAATTGGTAGATTTCAGAGAGCTCAATAAAAGAACTCAGGACTTTTGGGAGGTTCAATTAGGAATACCGCATCCAGCAGGTTTAAAAAAGAAAAAATCAGTAACAGTACTAGATGTGGGAGATGCATATTTTTCAGTCCCTTTAGATGAAAGCTTTAGAAAGTATACTGCATTCACCATACCTAGTCTAAACAATGAGACACCAGGAATCAGATATCAGTACAATGTGCTACCACAGGGATGGAAAGGATCACCAGCAATATTCCAGAGTAGCATGACA---AAAATCTTAGAGCCCTTTAAAATAAAGAATCCAGAAATGGTTATCTATCAATACATGGATGACTTGTATGTAGGATCTGATTTAGAAATTGGGCAACACAGAACAAAAATAGAGGAGCTGAGAGCTCATCTATTGAGCTGGGGATTTACTACACCAGACAAAAAGCATCAGAAAGAACCTCCATTCCTTTGGATGGGATATGAACTC
>-.-.-.102
CCTCAAATCACTCTTTGGCAACGACCCCTTGTCACAGTAAAAATAGGAGRACAGCTGAAAGAAGCTTTATTAGATACAGGAGCAGATGATACAGTATTAGAA------GATATAAATTTGCCAGGAAAATGGAAACCAAAAATGATAGGGGGAATTGGAGGTTTTATCAAGGTAAGGCAATATGATCAGATACTTATAGAAATTTGTGGAAAAAGGGCTATAGGTACAGTATTAGTAGGACCTACACCTGTCAACATAATTGGACGAAATATGTTGACTCAGATTGGCTGCACTTTAAATTTCCCAATCAGTCCTATTGACACTGTACCAGTAACATTAAAGCCAGGAATGGATGGACCAAAGGTTAAACAGTGGCCATTGACAGAAGAAAAAATAAAAGCATTAACAGAAATTTGTAAAGAGATGGAAAAGGAAGGAAAAATTTCAAAAATTGGGCCTGAAAATCCATACAATACTCCAGTATTTGCTATAAAGAAAAAGGACAGCACCAAATGGAGGAAATTAGTAGATTTCAGAGAGCTCAATAAAAGAACTCAGGACTTTTGGGAAGTTCAATTGGGAATACCGCATCCCGCAGGTTTAAAAAAGAAAAAATCAGTAACAGTACTAGATGTGGGAGATGCATATTTTTCAGTACCTTTAGATGAAAGCTTTAGAAAGTATACTGCATTCACCATACCTAGTATAAACAATGAGACACCAGGAATCAGATATCAGTACAATGTGCTGCCACAGGGATGGAAAGGATCACCGGCAATATTCCAGTGTAGTATGACA---AAAATCTTAGAGCCCTTTAGGATAAAGAATCCAGACATGGTTATTTATCAATACATGGATGACTTATATGTAGGATCTGATTTAGAAATAGGGCAGCACAGAGCAAAAATAGAAGAGCTAAGAGRTCATCTATTGACCTGGGGATTTACTACACCAGACAAAAAGCATCAGAAGGAACCTCCATTCCTCTGGATGGGATATGAACTC
>-.-.-.1021
CCTCAAATCACTCTTTGGCAACGACCCGTTGTCACAATAAAAATAGGAGGACAGCTGAAAGAAGCTCTATTAGATACAGGAGCAGATGATACAGTATTAGAA------GATATAAATTTGCCAGGAAAATGGAAACCAAAAATGATAGGGGGAATTGGAGGTTTTATCAAGGTAAGGCAATATGATCAAATACTTATAGAAATTTGTGGAAAAAAGGCTATAGGTACAGTGTTAGTAGGACCTACACCTGTCAACATAATTGGACGAAATATGTTGACTCAGATTGGTTGTACTTTAAATTTTCCAATTAGTCCTATTGACACTGTACCAGTAACATTAAAGCCAGGAATGGATGGACCAAAGGTTAAACAGTGGCCATTGACAGAAGAAAAAATAAAAGCATTAACAGAAATTTGTAAAGAAATGGAAAAGGAAGGAAAAATCTCAAAAATAGGGCCTGAAAATCCATACAATACTCCAGTATTTGCTATAAAGAAAAAGGACAGCACCAAATGGAGAAAATTAGTAGATTTCAGAGAGCTTAATAAAAGAACTCAGGACTTTTGGGAAGTTCAWTTAGGAATACCGCATCCAGCAGGTTTAAAAAAGAAAAAATCAGTAACAGTACTAGATGTGGGAGATGCATATTTTTCAGTTCCTTTAGATGAAAGCTTTAGAAAGTATACAGCATTCACCATACCTAGTATAAACAATGAGACACCAGGAATCAGATATCAGTACAATGTGCTGCCACAGGGATGGAAAGGATCACCAGCAATATTCCAGAGTAGCATGACA---AGAATCTTAGAGCCCTTTAGAATAAAAAATCCAGAAATGATTATATACCAATACATGGATGACTTGTATGTAGGATCTGATTTAGAAATAGGGCAGCACAGAACAAAAATAGAAGAGCTAAGAGCTCATCTATTGAGCTGGGGGTTTACTACACCAGACAAAAAGCATCAGAAGGAACCTCCATTCCTTTGGATGGGATATGAACTC
>-.-.-.1023
CCTCAAATCACTCTTTGGCAACGACCCCTTGTCACAGTAAAAATAGGAGGACAGCTGAAAGAAGCTCTATTAGATACAGGAGCAGATGATACAGTATTAGAA------GATATAAATTTGCCAGGAAAATGGAAACCAAAAATGATAGGGGGAATTGGAGGTTTTATCAAGGTAAGGCAATATGATCAGATACCTATAGAAATTTGTGGAAAAAAGGCTATAGGTACAGTATTAGTAGGACCCACACCAGTCAACATAATTGGACGAAATATGCTGACTCAGGTTGGTTGTACTTTAAATTTCCCAATTAGTCCTATTGACACTGTACCAGTAACATTAAAGCCAGGAATGGATGGACCAAAGGTTAAACAATGGCCATTGACAGAAGAAAAAATAAAAGCATTAACAGAAATTTGTAAAGAGATGGAAGAGGAGGGAAAAATTTCAAAAATTGGGCCTGAAAATCCATACAATACTCCAGTATTTGCTATAAAGAAAAAGGACAGCACCAAATGGAGGAAGTTAGTGGATTTCAGAGAGCTCAATAAAAGAACTCAGGACTTTTGGGAAGTTCAATTAGGAATACCACATCCAGCAGGTTTAAAAAAGAAAAAATCAGTAACAGTACTGGATGTGGGAGATGCATATTTTTCAGTTCCTTTAGATGAAAGCTTTAGAAARTATACTGCATTCACCATACCTAGTATAAACAATGAGACACCAGGAATCAGATATCAGTACAATGTGCTGCCACAGGGATGGAAAGGATCACCAGCAATATTCCAGAGTAGCATGACA---AAAATCTTAGAGCCCTTTAGAATAAAAAATCCAGAAATGGTTATCTATCAATACATGGATGACTTGTATGTAGGATCTGACTTAGAAATAGGGCAGCACAGAATAAAAATAGAGGAGCTAAGAGCTCATCTATTGAGCTGGGGATTTACTACACCAGACAAAAAGCATCAGAAGGAACCTCCATTCCTTTGGATGGGATATGAACTC
>-.-.-.1025
CCTCAAATCACTCTTTGGCAACGACCCCTTGTCACAGTAAAAATAGGAGGACAGCTAAAAGAAGCTCTATTAGATACAGGAGCAGATGATACAGTATTAGAA------GAGATAAATTTGYCAGGAAAATGGAARCCAAAAATGATAGGGGGAATTGGAGGTTTTATCAAAGTAAGGCAATATGATCAGATACTTATAGAAATTTGTGGAAAAAAGGCTATAGGTACAGTGCTAGTAGGACCTACTCCTGTCAACATAATTGGACGAAATATGTTGACTCAGATTGGTTGTACTTTAAATTTCCCAATTAGTCCTATTGACACTGTACCAGTAAAATTAAAGCCAGGAATGGATGGACCAAAGGTTAAACAGTGGCCATTGACAGAAGAAAAAATAAAAGCATTAACRGACATTTGTAAAGAGATGGAAAAGGAAGGAAAAATCTCAAAAATTGGGCCTGAAAATCCATACAATACTCCAATATTTGCTATAAAGAAAAAGGACAGTACCAAATGGAGGAAATTAGTAGATTTCAGAGAGCTTAATAAAAGAACTCAGGACTTTTGGGAAGTTCAATTAGGAATACCGCATCCAGCAGGKTTAAAAAAGAAAAAATCAGTAACAGTAYTAGATGTGGGAGATGCATATTTTTCAGTTCCTTTAGATGAAAGTTTTAGAAAGTATACTGCATTCACCATACCTAGTATAAACAATGAGACACCAGGAATCAGATATCAGTACAATGTGCTGCCACAGGGATGGAAAGGATCACCAGCAATATTCCAGAGTAGCATGACA---AAAATCTTAGAGCCCTTTAGAATAAAAAATCCAGAAATRGTTATCTATCAATACATGGATGACTTGTATGTAGGATCTGACTTAGAAATAGRGCAGCACAGAACAAAAATAGAGGAGCTGAGAGCTCATCTATTGAGCTGGGGATTTACTACACCAGACAAAAAGCATCAGAAGGAACCYCCATTCCTTTGGATGGGRTATGAACTC
>-.-.-.1027
CCTCAAATCACTCTTTGGCAACGACCCCTTGTCACAGTAAAAGTAGGAGGACAGCTGAAAGAAGCTCTATTAGATACAGGGGCAGATGATACAGTATTAGAA------GAWATAAATTTGCCAGGAAGGTGGAAACCAAAAATGATAGGGGGAATTGGAGGTTTTATCAAAGTAAGGCAATATGATCAGATACYTATAGAAATTTGTGGAAAAAAGGCTATAGGTACAGTATTAGTAGGACCTACACCTGTCAACATAATTGGAAGAAATATRTTGACTCGGATTGGTTGTACATTAAATTTCCCAATTAGTCCTATTGACACTGTACCAGTAGCATTAAAGCCAGGAATGGATGGACCAAAGGTTAAACAGTGGCCATTAACAGAAGAAAAAATAAAAGCATTAACAGAAATTTGTAAAGAAATGGAAGAGGAAGGRAAAATCTCAAAAATTGGGCCTGAGAATCCATAYAATACTCCAGTATTTGCTATAAAGAAAAAGGACAGCACCAAATGGAGGAAATTAGTAGATTTCAGAGAGCTCAATAAAAGAACTCAGGACTTTTGGGAAGTTCAATTAGGAATCCCACATCCAGCAGGTTTAAAAAAGAAAAAATCAGTAACAGTMCTAGATGTGGGAGATGCATATTTTTCAGTTCCTTTAGATGAAAGCTTTAGAAAGTATACTGCATTCACCATACCAAGTATAAACAATGAGACACCAGGAATCAGATATCAGTACAATGTGCTGCCACAGGGATGGAAAGGATCACCGGCAATATTCCAGAGTAGCATGACA---AAAATCTTAGAGCCCTTTAGAGTAAARAATCCAGAAATAGTTATCTATCAATACATGGATGACTTGTATGTAGGATCTGATTTAGAAATAGGGCAGCACAGAACAAAAATAGAGGAGCTAAGAGCTCATCTATTGAGCTGGGGATTTACTACCCCAGACAAAAAGCATCAGAAGGAACCTCCATTCCTTTGGATGGGATATGAACTC
>-.-.-.1029
CCTCAAATCACTCTTTGGCAACGACCCATTGTCACAGTAAAAATAGAAGGACAGCTGAAAGAAGCTCTATTAGATACAGGAGCAGATGATACAGTATTAGAA------GATATAAATTTGTCAGGAAAATGGAAACCAAAAATGATAGGGGGAATTGGAGGTTTTATCAAGGTAAGGCAATATGATCAGATATCTATAGAAATTTGTGGAAAAAGGGCTATAGGCACAGTGTTAGTAGGACCTACACCTGTCAACATAATTGGACGAAATATGTTGACTCAGATCGGTTGTACTTTAAATTTCCCAATTAGTCCTATTGACACTGTACCAGTAACATTAAAGCCAGGAATGGATGGACCAAGGGTTAAACAGTGGCCATTGACAGAAGAAAAAATAAAAGCATTAACAGAAATTTGTAAAGAGATGGAAGAGGAAGGAAAAATCTCAAGAATTGGGCCTGAAAATCCATACAATACTCCAGTATTTGCTATAAAGAAAAAGGACAGCACCAAATGGAGGAAATTAGTAGATTTCAGAGAGCTCAATAAAAGAACTCAGGACTTTTGGGAAGTTCAATTAGGAATACCACATCCAGCAGGTTTAAAAAAGAAAAAATCAGTAACAGTACTAGATGTGGGAGATGCATATTTTTCAGTTCCTTTAGATGAAAACTTTAGAAAGTATACTGCATTCACCATACCTAGTATAAACAATGAGACACCAGGAATCAGATATCAGTACAATGTGCTGCCACAGGGATGGAAAGGATCACCAGCAATATTCCAGTGTAGTATGACA---AAAATCTTAAAGCCCTTTAGAGAAAAGAATCCAGAAATAGTTATCTATCAATACATGGATGACTTGTATGTAGGATCTGACTTAGAAATAGGGCAGCACAGAACAAAAATAGAGGAGCTAAGAGCTCATCTATTGAGCTGGGGATTTACTACACCAGACAAAAAGCATCAGAAGGAGCCTCCATTCCTTTGGATGGGATATGAACTC
>-.-.-.1032
CCTCAAATCACTCTTTGGCAACGACCCCTTGTTACAGTAAAARTAGGAGGACAGCTGAGAGAGGCTCTATTAGATACAGGAGCAGATGATACAGTATTAGAA------GATATAAATTTGCCAGGAAAATGGAAACCAAAAATGATAGGGGGAATTGGAGGTTTTATCAAGGTAARGCAATATGATCAGATACTTATAGAAATTTGTGGAAAAAAGGCCATAGGTACAGTRTTAGTAGGACCTACACCTGTCAACATAATTGGAMGAAATATGTTGACTCAGATTGGTTGTACTTTAAATTTCCCAATTAGTCCTATTGACACTGTACCAGTAACATTAAAGCCAGGRATGGATGGACCAAAGGTTAAACAGTGGCCATTGACAGAAGAAAAAATAAAAGCATTAACAGAAATTTGTAAAGAGATGGAAGAGGAAGGAAAAATCTCAAAAATTGGGCCTGAAAATCCATACAATACTCCAGTATTTGCTATAAAGAAAAAGGACAGCACMAAATGGAGGAAATTAGTAGATTTCAGAGAGCTCAATAAAAGAACTCAGGAYTTTTGGGAAGTTCAATTAGGAATACCKCAYCCAGCAGGTTTAAAAAAGAAAAAATCAGTAACAGTACTAGATGTGGGAGATGCATATTTTTCAGTTCCTTTAGATGAAAGCTTTAGAAAGTATACTGCATTCACCATACCTAGTATAAACAATGAGACACCAGGAATCAGATATCAGTACAATGTGCTGCCACAGGGATGGAAAGGATCACCGGCAATATTCCAAAGTAGCATGACA---AAAATCTTAGAGCCCTTTAGGACAAAAAACCCAGAAATGGTTATCTATCAATACATGGATGACTTGTATGTAGGATCTGATTTAGAAATAGGGCAGCACAGAGCAAAAATAGAGGAGCTAAGAGCTCATCTATTGAGCTGGGGATTYACTACACCAGACAAAAAGCATCAGAAGGAACCTCCATTCCTTTGGATGGGATATGAACTC
>-.-.-.1035
CCTCAAATCACTCTTTGGCAACGACCCCTYGTCACAGTAAAAATAGGAGGACAGCTGAAAGAAGCTCTATTAGATACAGGAGCAGATGATACAGTATTAGAR------GATATAAATTTGCCAGGAAAATGGAARCCAAAAATGATAGGGGGAATTGGAGGTTTTATCAAGGTAAAGCAATATGATCAGATACTTATAGAAATTTGTGGAAAAAAGGCTATAGGTACAGTATTGGTAGGACCTACACCTGTCAACATAATTGGACGAAATATGTTGACCCAGATTGGTTGTACTCTAAATTTCCCAATTAGTCCTATTGAYACTGTACCAGTAACATTAAAGCCAGGAATGGATGGACCAAAGGTTAAACAATGGCCATTGACAGAAGAGAAAATAAAAGCATTAACAGAAATTTGTAAAGAGATGGAAGCGGAAGGAAAAATCTCAAAAATTGGGCCTGAAAATCCATACAATACTCCAGTATTTGCTATAAAGAAAAAGGACAGCACCAAATGGAGGAAATTAGTAGATTTCAGAGAGCTMAATAAAAGAACTCAGGATTTTTGGGAAGTTCAATTAGGAATACCGCATCCAGCAGGTTTAAAAAAGAAAAAATCAGTAACAGTACTAGATGTGGGGGATGCATATTTTTCAGTTCCTTTAGATGAAAGCTTTAGAAAGTATACTGCATTCACCATACCTAGTATAAACAATGAGACACCAGGAATCAGATATCAGTACAATGTGCTGCCACAGGGATGGAAAGGATCACCAGCAATATTTCAGAGTAGCATGACA---AAAATCTTAGAGCCCTTTAGAATAAAAAATCCAGAAATRGWTATYTRTCAATACATGGATGACTTGTATGTAGGGTCTGATTTAGAAATAGGGCAGCACAGAACAAAARTAGAGGAGCTAAGAGCTCATCTATTGAGCTGGGGATTTACTACACCAGACAAAAAGCATCAGAAGGAACCTCCATTCCTTTGGATGGGATATGAACTC
>-.-.-.1038
CCTCAAATCACTCTTTGGCAACGACCCCTTGTCACAATAAAAATAGGAGGACAGCTGAAAGAAGCTCTTTTAGATACAGGAGCAGATGATACAGTATTAGAA------GATATAAATTTGCCAGGAAAATGGAAACCAAAAATGATAGGGGGAATTGGAGGTTTTATCAAGGTAAGGCAATATGATCAGATACCTATAGAAATTTGTGGAAAAAAGGCTATAGGTACAGTATTAGTAGGACCTACACCTGTCAACATAATTGGAAGAAATATGTTGACTCAGCTTGGTTGTACTTTAAATTTCCCAATTAGTCCTATTGACACTGTACCAGTAACATTAAAGCCAGGAATGGATGGACCAAAGGTTAAACAGTGGCCATTGACAGAAGAAAAAATAAAAGCATTAACAGAAATTTGTAAAGAGATGGAAGAGGAAGGAAAAATCTCAAAAATTGGGCCTGAAAATCCATACAATACTCCAGTATTTGCTATAAAGAAAAAGGACAGCACCAAATGGAGGAAATTAGTAGATTTCAGAGAGCTCAATAAAAGAACTCAGGACTTTTGGGAAGTTCAATTAGGAATACCGCATCCAGCAGGTTTAAAAAAGAAAAAGTCAGTAACAGTACTGGATGTGGGAGATGCATATTTTTCAGTTCCTTTAGATGAAAGCTTTAGAAAATATACTGCATTCACCATACCTAGTATAAACAATGAGACACCAGGAATCAGATATCAGTACAACGTGCTGCCACAGGGATGGAAAGGATCACCAGCAATATTCCAGAGTAGCATGACA---AAAATCTTAGAGCCCTTTAGAGCAAAAAATCCAGATATGGTTATCTATCAATACATGGATGACTTGTATGTAGGATCTGATTTAGAAATAGGGCAGCACAGAACAAAAATAGAGGAGCTAAGAGCTCATCTATTAAGCTGGGGATTTACTACACCAGACAAAAAGCATCAGAAGGAACCTCCATTCCTTTGGATGGGATATGAACTC
>-.-.-.1042
CCTCAAATCACTCTTTGGCAACGACCCCTTGTCACAATAAAAATAGCAGGACAGTTGAAAGAAGCTCTATTAGATACAGGAGCAGATGATACAGTATTAGAA------GAAATAAATTTGCCAGGAAAATGGAAACCAAAAATGATAGGGGGAATTGGAGGTTTTATCAAAGTAAGGCAATATGATCAGATATCTATAGAAATTTGTGGAAAAAAGGCTATAGGTACAGTGTTAGTAGGACCTACACCTGTTAACATAATTGGACGAAATATGTTGACTCAGCTTGGTTGTACTTTAAATTTCCCAATTAGTCCTATTGACACTGTACCAGTAAAATTAAAGCCAGGAATGGATGGACCAAAGGTTAAACAGTGGCCATTGACAGAAGAAAAAATAAAAGCATTAACAGAAATTTGTAAAGAGATGGAAGAGGAAGGAAAAATCTCAAAAATTGGGCCTGAAAATCCATACAATACTCCAGTATTTGCTATAAAGAAAAAGGACAGCACTAAATGGAGGAAATTAGTAGATTTCAGAGAGCTCAATAAAAGAACTCAGGACTTTTGGGAAGTTCAGTTAGGAATACCGCATCCAGCAGGTTTAAAAAAGAATAAATCAGTAACAGTACTAGATGTGGGAGATGCATATTTTTCAGTTCCTCTAGATGAAAACTTCAGAAAGTACACTGCATTCACCATACCTAGYATAAACAATGAGACACCAGGAATCAGATATCAGTACAATGTGCTGCCGCAGGGATGGAAAGGATCACCAGCAATATTCCAGTGTAGCATGACA---AAAATCTTAGAGCCCTTTAGAGCAAAAAACCCAGAAATAGTTATCTATCAGTACATGGATGACTTGTATGTAGGATCTGATTTAGAAATAGGGCAGCACAGAGCAAAAATAGAGGAGCTAAGAGCTCATCTATTGAGCTGGGGGTTTACTACACCAGACAAAAAGCATCAGAAGGAACCTCCATTCCKTTGGATGGGATATGAACTC
>-.-.-.1046
CCTCAAATCACTCTTTGGCAACGACCCCTTGTCACAGTAAAAATAGAAGGACAGCTAAAAGAAGCTCTATTAGATACAGGAGCAGATGATACAGTATTAGAA------GATATAAATTTGCCAGGAAAATGGAAACCAAAAATGATAGGGGGAATTGGAGGTTTTATCAAGGTAAAGCAATATGATCAGATACTCATAGAAATTTGTGGAAAAAAGGCTATAGGTACAGTATTAGTAGGACCTACACCTGTCAACATAATTGGACGAAATATGTTGACTCAGATTGGTTGTACTTTAAATTTCCCAATTAGTCCTATTGACACTGTACCAGTAAAATTAAAGCCAGGAATGGATGGACCAAAGGTCAAACAGTGGCCATTGACAGAAGAAAAAATAAAAGCATTAACAGAAATTTGTAAAGAAATGGARGAGGAAGGAAAAATTTCAAAAATTGGGCCTGAAAATCCATACAATACTCCAGTATTTGCTATAAAGAAAAAGGACAGCACCAAATGGAGAAAATTAGTAGATTTCAGAGAGCTCAATAAAAGAACTCAGGACTTTTGGGAAGTTCAATTAGGAATACCACAYCCAGCAGGTTTAAAAAAGAAAAAATCAATAACAGTACTAGATGTGGGGGATGCATATTTTTCAATTCCTTTAGATGAAAGCTTTAGGAAGTATACTGCATTCACCATACCTAGTAGAAACAATGAGACACCAGGAATCAGATATCAGTACAATGTGCTACCACAGGGATGGAAAGGGTCACCGGCAATATTCCAGTGTAGCATGACA---AAAATCTTAGAGCCCTTTAGAATAAAAAATCCAGAAATAGTTATCTATCAATACATGGATGACTTGTATGTAGGCTCTGATTTAGAAATAGGGCAGCACAGAACAAAAATAGAGGARCTGAGAGCTCATCTATTRAGTTGGGGGTTTACTACACCAGACAAAAAGCATCAGAAGGAACCTCCATTCCTTTGGATGGGATATGAACTC
>-.-.-.1049
CCTCAAATCACTCTTTGGCAACGACCCCTTGTCACAGTAAAAATAGGAGGACAGCTGAAAGAAGCTCTATTAGATACAGGAGCAGATGATACAGTATTAGAA------GATATAAATTTGCCAGGRAAATGGAAACCAAAAATGATAGGGGGAATTGGAGGTTTTATCAAAGTAAGRCAATATGATGAGATACTTATAGAAATTTGTGGAAAAAAGGCTATAGGTACAGTATTAGTAGGACCAACACCTGTCAACATAATTGGACGAAATATGTTGACTCAGATTGGTTGTACTTTAAATTTCCCAATTAGTCCTATTGATACTGTACCAGTAAAATTAAAGCCAGGAATGGATGGACCAAAGGTTAAACAGTGGCCATTGACAGAAGAAAAAATAAAAGCGTTAACAGAAATTTGTAAAGARATGGAAGAGGAAGGAAAAATCTCAAAAATTGGGCCTGAAAATCCATACAATACTCCAGTATTTGCTATAAAGAAAAAGGACAGCACTAAATGGAGAAAATTAGTAGATTTCAGAGAGCTCAATAAAAGAACTCAGGACTTTTGGGAAGTTCAATTAGGAATACCGCATCCAGCAGGGTTAAAAAAGAAAAAATCAGTAACAGTACTGGATGTGGGAGATGCATATTTTTCAGTTCCTTTAGATGAAAGYTTTAGAAAGTATACTGCATTCACCATACCTAGTATAAACAATGAGACACCAGGAATTAGATATCAGTACAATGTKCTRCCACAGGGATGGAARGGATCACCAGCAATATTCCAGAGTAGCATGACA---AAAATCTTAGAGCCCTTTAGAATAAAAAATCCAGAAATGGACATCTATCAATACATGGATGACTTGTATGTAGGATCTGATTTAGAAATAGGGCAACACAGAGCAAAAATAGAGGATCTAAGAGCTCATCTATTGAGCTGGGGATTTACTACACCAGACAAAAAGCATCAGAAGGAACCTCCATTCCTTTGGATGGGATATGAACTC
>-.-.-.1050
CCTCAAATCACTCTTTGGCAGCGACCCCTTGTCACAGTAAAAATAGGAGGACAGCTAAAAGAAGCTCTATTAGATACAGGAGCAGATGATACAGTATTAGAA------GATATACATTTGCCAGGAAAATGGAAGCCAAAAATGATAGGGGGAATTGGAGGTTTTATCAAAGTAAGGCAATATGATCAAATACTTATAGAAATTTGTGGAAAAAAGGCTATAGGTACAGTATTAGTAGGGCCTACACCTGTCAACATAATTGGAAGAAATATGTTGACTCAGATTGGTTGTACTTTAAATTTCCCAATTAGTCCTATTGACACTGTACCAGTAAAATTAAAGCCAGGAATGGATGGACCAAAGGTTAAACAGTGGCCATTGACAGAAGAAAAAATAAAAGCATTAACAGAAATTTGTAAAGAGATGGAAGAGGAAGGAAAAATTTCAAAAATTGGGCCTGAAAATCCATACAATACTCCAGTATTTGCTATAAAGAAAAAGGACAGCACCAAATGRAGGAAATTAGTAGATTTCMGAGAGCTCAATAAAAGAACTCAGGATTTTTGGGAAGTTCAATTAGGAATCCCGCATCCAGCAGGTTTAAAAAAGAAAAAATCAGTAACAGTACTAGATGTGGGAGATGCATATTTTTCAGTTCCTTTAGATGAAAGCTTTAGAAAGTATACTGCATTCACCATACCTAGTATAAACAATGAGACACCAGGAATCAGATATCAGTACAATGTACTGCCACAGGGATGGAAAGGATCACCGGCAATATTCCAGAGTAGCATGACA---AAAATCTTAGAGCCCTTTAGAATAAAAAATCCAGATATAATTATCTATCAATACATGGATGACTTGTATGTAGGATCTGACTTGGAAATAGGGCAGCACAGAGCAAAAATAGAGGAGCTGAGAGCTCATCTATTGAGCTGGGGATTTACTACACCAGACAAAAAGCATCAGAAGGAACCTCCATTCCTTTGGATGGGATATGAACTC
>-.-.-.1051
CCTCAAATCACTCTTTGGCAACGACCCCTTGTCACAGTAAAAATAGGAGGACAACTGAAAGAAGCTCTATTAGATACAGGAGCAGATGATACAGTATTAGAA------GATATAAATTTGCCAGGAAAATGGAAACCAAAAATGATAGGGGGAATTGGAGGTTTTATCAGGGTAAGACAATATGATCAGATATCTATAGAAATTTGTGGGAAAAAGGCTATAGGTACAGTATTAGTAGGACCTACACCTGTCAACATAATTGGACGAAATATGTTGACTCAGATTGGTTGTACTTTAAATTTCCCAATTAGTCCTATTGACACTGTACCAGTAACATTAAAGCCAGGAATGGATGGACCAAAGGTTAAACAGTGGCCATTGACAGAAGAAAAAATAAAAGCATTAACAGAAATTTGTAAAGAGATGGAAGAGGAGGGAAAAATCTCAAAAATTGGGCCTGAAAATCCATACAATACTCCAGTATTTGCTATAAAGAAAAAGGACAGCACCAAATGGAGGAAATTAGTAGATTTCAGAGAGCTCAATAAAAGAACTCAGGACTTTTGGGAAGTTCAATTAGGAATACCACATCCAGCAGGTTTAAAAAAGAAAAAATCAGTAACAGTACTAGATGTGGGAGATGCATATTTTTCAGTTCCTTTACATGAAGGCTTCAGAAAGTATACTGCATTCACCATACCTAGTATAAACAATGCGACACCAGGAATCAGATATCAGTACAATGTGCTGCCACAGGGATGGAAAGGATCACCGGCAATATTCCAGTGTAGCATGACA---AAAATCTTAGAGCCCTTTAGAATAAAAAATCCAGACATAGTTATCTATCAATACATGGATGACTTGTATGTAGGATCTGATTTAGAAATAGGGCAGCACAGAACAAAAATAGAGGAGCTGAGAGCTCATCTATTGAGCTGGGGATTTACTACACCAGACAAAAAGCATCAGAAGGAACCTCCATTCCTTTGGATGGGATATGAACTC
>-.-.-.1052
CCTCAAATCACTCTTTGGCAGCGACCCCTAGTCACAATAAAAATAGGAGGACAGCTAAAAGAAGCTCTATTAGATACAGGGGCAGATGATACAGTATTAGAA------GATATAAATTTGCCAGGAAAATGGAAACCAAAAATGATAGGGGGAATTGGAGGTTTTATCAAGGTAAGGCAATATGATCAGATACCTATAGAAATTTGTGGAAAAAAGGTTATAGGTACAGTGTTAGTAGGATCCACCCCTGTCAACATAATTGGACGAAATCTGTTGACTCAGCTTGGTTGTACTTTAAATTTCCCAATTAGTCCTATTGACACTGTACCAGTAAAGTTAAAGCCAGGAATGGATGGACCAAAGGTTAAACAGTGGCCATTGACAGAAGAAAAAATAAAAGCATTAACAGAAATATGTAAAGAGATGGAAGAGGAAGGAAAAATCTCAAAAATTGGGCCTGAAAATCCATACAATACTCCAGTATTTGCTATAAAGAAAAAGGACAGCACCAAATGGAGAAAATTAGTAGATTTCAGAGAGCTCAATAAAAGAACTCAAGACTTTTGGGAAGTTCAGTTAGGAATACCGCATCCAGCAGGTTTAAAAAAGAAAAAATCAGTAACAGTACTAGATGTGGGAGATGCATATTTTTCRGTTCCTTTAGATGAAAGCTTTAGAAAGTACACTGCATTCACCATACCTAGTATAAACAATGAAACACCAGGAATCAGATATCAGTACAATGTGCTGCCACAGGGATGGAAAGGATCACCAGCAATATTTCAGAGTAGCATGACA---AAAATCTTAGAGCCTTTTAGAATAAAAAATCCAGAAATGGTTATCTATCAATACATGGATGACCTGTATGTAGGATCAGATTTAGAAATAGGGCAGCACAGAATAAAAATAGAGGAGCTGAGAACTCATCTATTGAGATGGGGATTTACTACACCAGACAAAAAGCATCAGAAGGAACCTCCATTCCTTTGGATGGGATATGAACTC
>-.-.-.1056
CCTCAAATCACTCTTTGGCAACGACCCCTTGTCACAGTAAAAATAGRAGGACAGCTRAAAGAAGCTCTATTAGATACAGGAGCAGATGATACAGTATTAGAA------GAYATAAATTTGCCAGGRAAATGGAAACCAAAAATGATAGGGGGAATTGGAGGTTTTATCAAGGTAAGGCAATATGATCAGATACTTATAGAAATTTGTGRAAAAAAGGCTGTAGGTACAGTATTAGTAGGACCTACACCTGTCAACATAATTGGRCGAAATATGTTGACCCAGATTGGTTGTACTTTAAATTTCCCAATTAGTCCTATTGAYACTGTACCAGTARCATTAAAACCAGGAATGGATGGACCAAAGGTTAAACAGTGGCCATTGACAGAAGARAAAATAAAAGCATTAACAGAAATTTGTAAAGAGATGGAAGAGGAAGGAAAAATYTCAAAAATTGGGCCTGAAAATCCATATAATACTCCAGTATTTGCYATAAAGAAAAAGGACAGCACCAAATGGAGRAAATTAGTAGATTTCAGRGAGCTYAATAAAAGAACTCAGGAYTTTTGGGAAGTYCAATTAGGAATACCGCATCCAGCAGGWTTAAAAAAGAAAAAATCAGTAACAGTACTAGATGTGGGAGATGCATATTTTTCAGTTCCTTTAGATGAAAGCTTTAGAAAGTATACTGCATTCACCATACCTAGTATAAACAATGAGACACCAGGAATCAGATATCAGTACAATGTRCTGCCACAGGGATGGAAAGGATCACCAGCAATATTCCAGAGTAGCATGACA---AAAATCTTAGAGCCCTTTAGAASAAAAAATCCAGAAATAGTTATCTATCAATACATGGATGACTTGTATGTAGGATCTGATTTAGAAATAGGGCAGCACAGRRYAAAAATAGAKGAGCTAAGAGCTCATCTATTGAGCTGGGGATTTACTACACCAGACAAAAAGCATCAGAAGGAACCTCCATTCCTTTGGATGGGATATGAACTC
>-.-.-.1060
CCTCAAATCACTCTTTGGCAACGACCCCTTGTCACAATAAAAATAGGAGGACAGCTGAAAGAAGCTCTATTAGATACAGGAGCAGATGATACAGTATTAGAA------GAGATARATTTGCCAGGAAAATGGAAACCAAAAATGATAGGGGGAATTGGRGGTTTTATCAARGTAAGGCAATATGATCAGATACYTATAGAAATTTGTGGAAAAAAGGCTATAGGTACAGTGTTAGTAGGACCTACACCTGTCAACATAATTGGACGAAATATGTTGACTCAGCTTGGKTGTACTTTAAATTTCCCAATTAGTCCTATTGACACTGTACCAGTAACATTAAAGCCAGGAATGGATGGACCAAAGGTTAAGCARTGGCCWTTGACCGAAGAAAAAATAAAAGCCTTAACAGAAATTTGTAAAGAGATGGAARAGGAAGGAAAAATCTCAAAAATTGGGCCTGAAAATCCATACAATACTCCAGTATTTGCTATAAAGAAAAAGGACAGCACTAAATGGAGGAAATTAGTRGACTTCAGAGAACTTAATAAAAGAACTCAGGAYTTTTGTGAAGTTCAATTAGGAATACCGCATCCAGCAGGTTTAAAAAAGAARAAATCAGTAACAGTACTAGATGTGGGAGATGCATATTTTTCAGTTCCTTTAGATGAAAATTTTAGAAAGTATACTGCATTTACCATACCTAGTATAAACAATGAGACACCAGGAATCAGATATCAGTACAATGTGCTGCCACAGGGATGGAAAGGATCACCRGCAATATTCCAGTGTAGCATGACA---AAAATCTTAGAGCCCTTTAGAATAAAAAATCCAGAAATAGTGATCTATCAATACATGGATGACTTGTATGTAGGATCTGATTTAGAAATAGGGCAGCACAGAACAAAARTAGAGGAGYTAAGAAATCATCTATYGAGCTGGGGAYTTACTACACCAGATAAAAAGCATCAGAAGGAACCTCCATTCCTTTGGATGGGATATGAACTC
>-.-.-.1065
CCTCAAATCACTCTTTGGCAACGACCCCTTGTCACAGTAAAAATAGCAGGACAGCTRAAAGAAGCTCTATTAGATACAGGAGCAGATGATACAGTATTAGAA------GATATAAATTTGCCAGGAAAATGGAARCCAAAAATGATAGGGGGAATTGGAGGGTTTATCAAGGTAAGRCAATATGATCAGATACTTATAGAAATTTGTGGAAAAAAGGCTATAGGTACAGTRTTAGTAGGACCTACACCTGTCAACATAATTGGAMGAAATATGTTGACTCAGATTGGTTGTACTTTAAATTTCCCAATTAGTCCTGTTGACACTGTACCAGTAACATTAAAGCCAGGAATGGATGGACCAAAGGTTAAGCAGTGGCCATTGACTGAAGAAAAAATAAAAGCCTTAACAGAAATTTGTAAAGAGATGGAAAAGGAAGGAAAAATCTCAAAAATTGGGCCTGAAAATCCATACAATACTCCAGTATTTGCTATAAAGAAAAAAGACAGCACCAAATGGAGGAAATTAGTGGACTTCAGAGAGCTCAATAAAAGAACTCAGGACTTTTGGGAAGTTCAATTAGGAATACCACATCCAGCAGGTTTAAAAARGAAAAAATCAGTRACAGTACTAGATGTGGGAGATGCATATTTTTCAGTTCCYTTAGATGAAAGCTTTAGAAAGTAYACTGCATTTACCATACCTAGTATAAACAATGAGACACCAGGAATCAGATATCAGTACAATGTACTACCACAGGGATGGAAAGGATCACCAGCAATATTCCAGTGTAGCATGACA---AAAATCTTAGAGCCCTTTAGAACAAAAAACCCAGAAATAGTTATCTAYCAATACATGGATGACTTGTATGTAGGATCTGATTTAGAAATAGGGCAGCACAGAACAAAAATAGAGGAGCTAAGAAGTCATCTATTGAGCTGGGGATTTACTACACCAGATAAAAAGCATCAGAAGGAACCCCCATTCCTTTGGATGGGATATGAACTC
>-.-.-.1066
CCTCAAATCACTCTTTGGCAACGACCCCTYGTCACAGTAAAAATAGGRGGACAGCTGAAAGAAGCTCTATTAGATACAGGAGCAGATGATACAGTATTAGAA------GAGATAAATTTGCCAGGAAAATGGAAACCAAAAATGATAGGGGGAATTGGAGGTTTTATCAAGGTAAGGCAATATGATCAGATACTTATAGAAATTTGTGGAAAAAAGGCTATAGGTACAGTGTTAGTAGGACCTACMCCTGTCAACATAATTGGACGAAATATGTTGACTCAAATTGGTTGTACTTTAAATTTCCCAATTAGTCCTATTGACACTGTACCAGTAAMATTAAAGCCAGGAATGGATGGACCWAAGGTTAAACAGTGGCCATTGACCGAAGAAAAAATAAAAGCCTTAACAGAAATTTGTAAAGAGATGGAAAAGGAAGGAAAAATCTCAAAAATTGGGCCTGAAAATCCATACAATACTCCAGTATTTGCTATAAAGAAAAAGGACAGCACCAAATGGAGGAAATTAGTGGACTTCAGAGAGCTTAATAAAAGAACTCAGGACTTTTGGGAAGTTCAATTAGGAATACCGCATCCAGCAGGTTTAAAAAAGAARAAGTCAGTAACAGTACTAGATGTGGGAGATGCATATTTTTCAGTWCCTCTAGATGAAAGCTTTAGAAAGTATACTGCATTTACCATACCTAGTATAAACAATGAGACACCAGGAATCAGATATCAGTACAATGTGCTGCCACAGGGATGGAAAGGATCACCKGCAATATTCCARTGTAGCATGACA---AAAATCTTAGAGCCCTTTAGAATAAAAAACCCAGAAATAGTKATCTATCAATACATGGATGACTTGTATGTAGGATCTGATYTAGAAATAGGGCAGCACAGAACAAAAATAGAGGAGCTAAGAAGTCATCTATTGAGCTGGGGATTTACTACACCGGATAAAAAGCATCAGAAGGAACCTCCATTCCTGTGGATGGGATATGAACTC
>-.-.-.1072
CCTCAAATCACTCTTTGGCAACGACCCCTTGTCACAGTAARAGTAGATGGRCAGCTAAYAGAAGCTCTATTAGATACAGGAGCAGATGATACAGTATTAGAA------GATATAAATTTGYCAGGAAAATGGAAACCAAAAATGATAGGGGGAATTGGAGGTTTTATCAAAGTAAGGCAATATGATCAGATACTTATAGAAATTTGTGGAAAAAAGGCTATAGGTACAGTATTAGTAGGACCTACACCCGTCAACATAATTGGACGAAATATGTTGACTCAGATTGGTTGTACTTTAAATTTCCCAATTAGTCCTATTGACACTGTACCWGTAACATTAAAGCCAGGAATGGATGGACCAAAGGTTAAACAGTGGCCATTGACAGAAGARAAAATAAAAGCATTAACRGAAATTTGTAAAGARATGGAAGAGGAAGGAAAAATCTCAAAAATTGGGCCTGAAAATCCATACAATACTCCAGTCTTTGCTATAAGGAAAAAGGACAGCACCAAATGGAGGAAATTAGTAGATTTCAGAGAGCTCAATAAAAGAACTCAGGACTTTTGGGAAGTTCAATTAGGAATACCACATCCAGCAGGTTTAAAAAAGAAAAAATCAGTAACAGTACTAGATGTGGGAGATGCATACTTTTCAGTTCCTTTAGATGAAAGYTTTAGAAAGTATACTGCATTCACCATACCTAGTACAAACAATGAGACACCAGGAATCAGATATCAGTACAATGTGCTGCCACAGGGATGGAAAGGATCACCAGCAATATTTCAGAGTAGCATGACA---AAAATCTTAGAGCCCTTTAGAATAAAAAATCCAGAAATAGTTATCTATCAATACATGGATGACTTGTATGTAGGATCTGATTTAGAAATAGGGCAGCACAGAATAAAAATAGAGGAGCTAAGAGCTCATCTATTGARCTGGGGGTTTACTACACCAGACAAAAAGCATCAGAAGGAACCTCCATTCCTTTGGATGGGATATGAACTC
>-.-.-.1073
CCTCAAATCACTCTTTGGCAACGACCCCTTGTCACAGTAAAAATAGGAGGGCAGCTAAGAGAAGCTCTATTAGATACAGGAGCAGATGATACAGTATTRGAA------GATATAAATTTGCCAGGAAAATGGAAACCAAAAATGATAGGGGGAATTGGRGGTTTTATCAAGGTAAAGCAATATGATCAGATACTTATAGAAATTTGTGGAAAAAAGGCTATAGGAACAGTGTTAGTAGGACCTACACCTGTCAACATAATTGGACGAAATATGTTGACTCAGATTGGTTGTACTTTAAATTTTCCAATTAGTCCTATTGACACTGTACCAGTAACATTAAAGCCAGGAATGGATGGACCAAAGGTTAAACAGTGGCCATTGACAGAAGAAAAAATAAAAGCATTAACAGAAATTTGTAAAGAGATGGAAGAGGAAGGAAAAATCTCAAAAATTGGGCCTGAAAATCCATACAATACTCCAGTATTTGCTATAAAGAAAAAGGATGGCACCAAATGGAGGAAATTAGTAGACTTCAGAGAGCTCAATAAAAGAACTCAGGACTTTTGGGAAGTTCAATTAGGAATACCACATCCAGCAGGTTTAAAAAAGAAAAAATCAGTAACAGTACTRGATGTGGGAGATGCATATTTTTCAGTTCCTTTAGATGAAAGCTTTAGAAAGTATACTGCATTTACCATACCTAGTATAAACAATGAGACACCAGGAATCAGATATCAGTATAATGTGCTACCACAGGGATGGAAAGGATCACCGGCAATATTCCAGAGTAGCATGACA---AAAATCTTAGAGCCCTTTAAGATAAAAAATCCAGAAWTGGTTATCTATCAATACATGGATGACCTGTATGTAGGATCCGATTTAGACATAGGGCAACAYAGAACAAAAATAGAGGAGCTAAGAGCTCATCTATTGAGCTGGGGATTCACTACACCAGACAAAAAGCATCAAAAGGAACCTCCRTTCCTKTGGATGGGATATGAACTC
>-.-.-.1074
CCTCAAATCACTCTTTGGCAACGACCCGTTGTCACAGTAAAAATAGAAGGACAACTGAGAGAAGCTCTATTAGATACAGGAGCAGATGATACAGTATTAGAA------GAGATAAATTTGCCAGGAAAATGGAAACCAAAAATGATAGGGGGAATTGGAGGTTTTATCAAAGTAAGGCAATATGATCAGATATCTATAGAAATTTGTGGAAAAAAGGCTATAGGTACAGTATTAGTAGGACCTACACCTGTCAACATAATTGGACGAAATATGTTGACTCAGCTTGGTTGTACATTAAATTTCCCAATTAGTCCTATTGATACTGTACCAGTAAAATTAAAGCCAGGAATGGATGGACCAAAGGTTAAACAGTGGCCATTGACAGAAGAAAAAATAAAAGCATTAACAGAAATTTGTAAAGAGATGGAAGAGGAAGGAAAAATCTCAAAAATTGGGCCTGAAAATCCATACAATACTCCAGTATTTGCTATAAAGAAAAAGGACAGCACCAAATGGAGAAAATTAGTAGATTTCAGAGAGCTCAATAAAAGAACCCAAGATTTTTGGGAAGTTCAATTAGGAATACCGCATCCAGCAGGTTTAAAAAAGAAAAAATCAGTATCAGTGCTGGATGTGGGAGATGCATATTTTTCAGTTCCTTTAGATGAAAACTTTAGAAAGTATACTGCATTCACCATACCTAGTATAAACAATGAGACACCAGGAATCAGATATCAGTATAATGTGCTGCCACAGGGATGGAAAGGATCACCAGCAATATTCCAGTGTAGCATGACA---AAAATCTTAGAGCCCTTTAGAGCAAAAAATCCAGAAATAATTATCTATCAATACATGGATGACTTGTATGTAGGATCTGATTTAGAAATAGGGCAGCACAGAATAAAAATAGAGGAGCTRAGAGCTCATCTATTGAGCTGGGGATTTACTACACCAGATAAAAAGCATCAGAAGGAACCTCCATTCCTTTGGATGGGATATGAACTA
>-.-.-.1078
CCTCAAATCACTCTTTGGCAACGACCTCTTGTCACAATAAAAATAGGAGGACAGCTGAGAGAAGCTCTATTAGATACAGGAGCAGATGACACAGTATTAGAA------GATATAAATTTGCCAGGAAAATGGAAACCAAAAATGATAGGGGGAATTGGAGGTTTTATCAAGGTAAAACAATATGATCAGATACTTATAGAAATTTGTGGAAAAAAGGCTATAGGCACAGTGTTAGTAGGACCTACACCTGTCAACATAATTGGACGAAATATGTTGACTCAGATTGGTTGTACTTTAAATTTCCCAATTAGTCCTATTGACACTGTACCAGTAACATTAAAGCCAGGAATGGATGGGCCAAAAGTTAAACAATGGCCATTGACAGAAGAAAAAATAAAAGCATTAGTAGAAATTTGTAATGAAATGGAAAAGGAAGGAAAAATCTCAAAAATTGGGCCTGAAAATCCATACAATACTCCAGTATTTGCTATAAAGAAAAAGGACAGTACCAAATGGAGAAAATTAGTAGATTTCAGAGAGCTCAATAAAAGAACTCAGGATTTTTGGGAAGYTCAATTAGGAATACCGCATCCAGCAGGGTTAAAAAAGAAAAAATCAGTAACAGTACTAGATGTGGGAGATGCATATTTTTCAGTCCCTTTAGATGAAAGCTTTAGAAAGTATACTGCATTCACCATACCTAGTACAAACAATGAGACACCAGGAATCAGATATCAGTACAATGTGCTGCCACAGGGATGGAAAGGATCACCGGCAATATTCCAGTGTAGCATGACA---AAAATCTTAGAGCCTTTTAGAATAAAAAATCCAGAAATGATTATCTATCAATATATGGATGACTTGTATGTAGGATCTGATTTAGAAATAGGGCAGCACAGAACAAAAATAGAGGAGCTGAGGGCTCATCTATTGAGCTGGGGATTTACTACACCAGACAAAAAGCATCAGAAGGAACCTCCATTTCTTTGGATGGGATATGAACTC
>-.-.-.108
CCTCAAATCACTCTTTGGCAACGACCCCTTGTCACAGTAAAAATAGGAGGACAGYTRAAAGAAGCTCTATTAGATACAGGAGCAGATGATACAGTATTAGAA------GATATAAATTTGCMRGGAAAATGGAARCCAAAAATGATAGGGGGAATTGGAGGTTTTATCAAAGTAAGGCAATATGATGAGATACCYATAGAAATTTGTGGAAAAAAGGCTATAGGTACAGTATTAGTAGGACCTACACCTGTCAACATAATTGGAMGAAATATGTTGACTCAGATTGGTTGTACTTTAAATTTCCCAATTAGTCCTATTGAYACTGTACCAGTAACATTAAAGCCAGGAATGGATGGACCAAAGGTTAAACAGTGGCCATTGACAGAAGAAAAAATAAAAGCATTAACAGAAATTTGTAAAGARATGGAARAGGAAGGAAAAATYTCAAAAATTGGGCCTGAAAATCCATACAATACTCCAGTATTTGCTATAAAGAAAAAGGACAGTACYAAATGGAGAAAATTAGTAGATTTCAGAGAGCTCAATAAAAGAACTCAGGACTTTTGGGAAGTTCAATTAGGAATACCACATCCAGCAGGTTTAAGAAAGAAAAAATCAGTAACAGTACTAGATGTGGGAGATGCATATTTTTCAGTTCCTTTAGATGYAARCTTTAGAAAGTATACTGCATTCACCATACCTAGTATAAACAATGAGACACCAGGAATCAGATATCAGTAYAATGTGCTGCCACAGGGATGGAAAGGATCACCAGCAATATTCCAGAGTAGCATGACA---AAAATCTTAGAGCCCTTTAGAATAAAAAATCCAGAAATGGTYATCTATCAATACATGGATGACTTGTATGTAGGATCTGATTTAGAAATAGGACAGCACAGAGCAAAAATAGAGGARCTAAGAGCTCATCTATTGAGCTGGGGRTTTACTACACCAGACAAAAAGCATCAGAAGGAACCTCCATTCCTTTGGATGGGATATGAACTC
>-.-.-.1081
CCTCAAATCACTCTTTGGCAACGACCCCTTGTCACAGTAAAAATAGGAGGACAGCTRAAAGAAGCTCTATTAGATACAGGAGCAGATGACACAGTATTAGAA------GAAATAAATTTGCCAGGAAAATGGAAACCAAAAATGATAGGGGGAATTGGAGGTTTTATCAARGTAAGGCAATATGAGCAAATATGTATAGAAATTTGTGGAAAAAAGGCTATAGGTACAGTATTAGTAGGACCTACACCTGTCAACATAATTGGACGAAACATGTTGACTCAGATTGGTTGTACTTTAAATTTCCCAATTAGTCCTATTGACACTGTACCAGTAACATTAAAGCCAGGAATGGATGGACCAAAGGTTAAACAGTGGCCATTGACAGAAGAAAAAATAAAAGCATTAACAGAAATTTGTAAAGAAATGGAAGAGGAAGGAAAAATCTCAAAAATTGGGCCTGAAAATCCATACAAYACYCCAGTATTTGCTATAAAGAAAAAGGACAGCACCAAATGGAGGAAATTAGTGGAYTTCAGAGAGCTCAATAAAAGAACTCAGGACTTTTGGGAAGTTCAATTAGGAATACCGCATCCAGCAGGTTTAAAAAAGAAAAAATCAGTAACAGTACTAGATGTGGGAGATGCATATTTTTCARTTCCTTTAGATGAAAGCTTTAGAAAGTATACTGCATTCACCATACCTAGTATAAACAATGAGACACCAGGAATCAGRTATCAGTACAATGTGCTGCCACAGGGATGGAAAGGATCACCAGCAATATTCCAGTGTAGCATGACA---AAAATCTTAGAGCCCTTTAGAAGAAAAAATCCAGAAATAATTATCTATCAATACATGGATGACTTGTATGTAGGATCTGATTTAGAAATAGGGCAGCACAGAACAAAAGTAGAGGAGCTAAGAGCTCATYTATTGAGCTGGGGATTTACTACACCAGACAAAAAGCATCAGAAGGAACCTCCATTCCTTTGGATGGGGTATGAACTC
>-.-.-.1083
CCTCAGATCACTCTTTGGCAACGACCCCTCGTCACAATAAAAATAGCAGGACAGCTGAAAGAAGCTCTATTAGATACAGGAGCAGATGATACAGTATTAGAA------GAGATAAATTTGCCAGGAAAATGGAAACCAAAAATGATAGGGGGAATTGGAGGCTTTATCAAAGTAAGACAATATGATCAAATACTTATAGAAATTTGTGGAAAAAAGGCTATAGGTACAGTATTAGTAGGACCTACACCTGTCAACATAATTGGGCGAAATATGTTGACTCAGCTTGGTTGTACTTTAAATTTCCCAATTAGTCCTATTGACACTGTACCAGTAACATTAAAGCCAGGAATGGATGGGCCAAAGGTTAAACAGTGGCCATTGACAGAAGAAAAAATAAAAGCATTAACAGAAATTTGTAAAGAGATGGAAGAGGAAGGAAAAATCTCAAAAATTGGGCCTGAAAATCCATACAATACTCCAGTATTTGCTATAAAGAAAAAGGACAGCACCAAATGGAGGAAATTGGTGGATTTCAGAGAGCTCAATAAAAGAACTCAGGACTTTTGGGAAGTTCAATTAGGAATACCGCATCCAGCAGGCTTAAAAAAGAAAAAATCAGTGACAGTACTGGATGTGGGAGATGCATATTTTTCAGTTCCTTTAGATGAAAGCTTTAGAAAGTATACTGCATTCACCATACCTAGTGTAAACAATGAGACACCAGGAATCAGATATCAGTACAATGTGCTACCTCAGGGATGGAAAGGATCACCGGCAATATTCCAGTGTAGCATGACA---AAAATCTTAGAGCCCTTTAGAAYAAAAAATCCAGAAATGGTTATCTATCAATACATGGATGACTTGTATGTAGGATCTGATTTAGAAATAGGGCAGCACAGAACAAAAATAGAGGAGCTCAGAGCTCATCTATTGAGCTGGGGATTTACTACACCAGACAAAAAGCATCAGAAGGAACCTCCATTTCTTTGGATGGGATATGAACTC
>-.-.-.1085
CCTCAAATCACTCTTTGGCAACGACCCCTTGTCRCWGTAAAAATAGGAGGACAGCTGAAAGAAGCTCYATTAGATACAGGAGCAGATGATACAGTATTAGAA------GATATAAATTTGCCAGGAAAATGGAAACCAAAAATGATAGGGGGAATTGGAGGTTTTATCAAAGTAAGGCAATATGATCAGATACTTATAGAAATTTGTGGAAAAAAGGCTATAGGTACAGTGTTAGTAGGACCTACACCTGTCAACATAATTGGACGAAATATGTTGACTCAGATTGGTTGTACTCTAAATTTCCCAATTAGTCCTATTGACACTGTACCAGTAACATTAAAGCCAGGAATGGATGGACCAAAGGTTAAACAATGGCCATTGACAGAAGAAAAAATAAAAGCATTAACAGAAATTTGTAAAGAGATGGAAGAGGAAGGAAAAATCTCAAAAATTGGRCCTGAAAATCCATACAATACTCCAGTATTTGCTATAAAGAAAAAGGACAGCACCAAATGGAGGAAATTAGTAGATTTCAGAGAGCTCAATAAAAGAACTCAGGACTTTTGGGAAGTTCAATTAGGAATACCGCATCCAGCAGGTTTAAAAAAGAAAAAATCAGTAACAGTACTAGATGTGGGAGATGCATATTTTTCAGTTCCTTTAGATGAAAGCTTTAGAAAGTATACAGCATTCACCATACCTAGTATAAACAATGAGACACCAGGAATCAGATATCAGTACAATGTGCTGCCACAGGGATGGAAAGGATCACCRGCAATATTCCAGAGTAGCATGACA---AAAATCTTAGAGCCCTTTAGAATAAAAAATCCAGAAATGGTTATCTATCAATAYATGGATGACYTGTATGTAGGATCTGAYTTAGAAATAGGGCAGCACAGAATAAAAATAGAAGAGCTRAGAGCTCATCTATTGAGYTGGGGATTTACTACACCAGACAAAAAGCATCAGAAGGAACCTCCATTTCTTTGGATGGGATATGAACTC
>-.-.-.109
CCTCAAATCACTCTTTGGCAACGACCCCTTGTCACAGTAAAGATAGGRGGACAGCTGAAAGAAGCTTTATTAGATACAGGAGCAGATGATACAGTATTAGAA------GATATAAATTTGCCAGGAAAATGGAAACCAAAAATGATAGGGGGAATTGGGGGTTTTATCAAGGTAAGGCAATATGATCAGATACTTATAGAAATTTGTGGAAAAAAGGCTATAGGTACAGTRTTAGTAGGACCTACACCTGTCAACATAATTGGACGAAACATGTTGACTCAGATTGGTTGTACTTTAAATTTCCCAATTAGTCCTATTGACACTGTACCAGTAACATTAAAGCCAGGAATGGATGGACCAAAAGTTAAACAGTGGCCATTGACAGAAGAAAAAATAAAAGCATTAACAGCAATTTGTAAAGAGATGGAWRAGGAAGGAAAAATCTCAAAAATTGGGCCTGAAAATCCATACAATACTCCAGTATTTGCTATAAAGAAAAAGGACAGCACCAAATGGAGAAAATTAGTAGATTTCAGAGAGCTCAATAAAAGAACTCAGGACTTTTGGGAAGTTCAATTAGGAATACCGCATCCAGCAGGTTTAAAAAGGAAAAAATCAGTAACAGTACTAGATGTGGGAGATGCATATTTTTCAGTTCCTTTGGATGAAARCTTTAGAAAGTATACTGCATTCACCATACCTAGTATAAACAATGAGACACCAGGAATYAGATATCAGTACAATGTGCTGCCGCAGGGATGGAAAGGATCACCAGCAATATTCCAGAGTAGCATGACA---AAAATCTTAGAGCCCTTTAGAATAAAAAACCCAGAAATGGTTATCTATCAATACATGGATGACTTGTATGTAGGATCTGATTTAGAAATAGGGCAGCACAGAACAAAAATAGAGGAGCTAAGAGCTCATCTATTGAGCTGGGGATTTACTACACCAGACAAAAAGCATCAGAAGGAACCTCCATTCCTTTGGATGGGATATGAACTC
>-.-.-.1090
CCTCAAATCACTCTTTGGCAACGACCCCTTGTCACAGTAAAAATAGGAGGACAGCTGAAAGAAGCTCTATTAGATACAGGAGCAGATGATACAGTATTAGAA------GATATAAATTTGCCAGGAAAATGGAAACCAAAAATGATAGGGGGAATTGGAGGTTTTATCAAGGTAAGGCAATATGATCAGATACTTATAGAAATTTGTGGAAAAAAGGCTATAGGTACAGTATTAGTAGGACCTACACCTGTCAACATAATTGGACGAAATATGTTGACCCAAATTGGTTGTACTTTAAATTTCCCAATTAGTCCTATTGACACTGTACCAGTAACATTAAAGCCAGGAATGGATGGACCAAAGGTTAAACAGTGGCCATTGACAGAAGAAAAAATAAAAGCATTAACAGAAATTTGTAAAGAAATGGAAGAGGAAGGAAAAATCTCAAAAATTGGGCCTGAAAATCCATACAATACTCCAGTATTTGCTATAAAGAAAAAGGACAGTACCAAATGGAGGAAATTAGTAGATTTCAGGGAACTCAATAAGAGAACTCAGGACTTTTGGGAAGTTCAATTAGGAATACCGCACCCAGCAGGTTTGAAAAAGAAAAAATCAGTAACAGTACTAGATGTGGGAGATGCATATTTTTCAGTTCCTTTAGATGAAAGCTTTAGAAAGTATACTGCATTCACCATACCTAGTATAAACAATGAGACGCCAGGAATCAGATATCAGTACAATGTGCTGCCACAGGGATGGAAAGGATCGCCAGCAATATTCCAGAGTAGCATGACA---AAAATCTTAGAGCCCTTTAGAATAAAAAATCCAGAAATGATTATCTATCAATACATGGATGACTTGTATGTAGGATCTGATTTGGAAATAGGGCAGCACAGAACAAAAATAGAGGAGTTAAGAGCTCATTTATTGAGCTGGGGATTTACTACACCAGACAAAAAACATCAGAAGGAACCTCCATTTCTTTGGATGGGATATGAACTC
>-.-.-.1091
CCTCAAATCACTCTTTGGCAACGACCCCTTGTCACAGTAAAAATAGGAGGACAGCTGAGAGAAGCTCTATTAGATACAGGAGCAGATGATACAGTATTAGAA------GATATAAATTTGCCAGGRAAATGGAAACCAAAAATGATAGGGGGAATTGGAGGTTTTATCAAAGTAAGRCAATATGATCAGATACTTATAGAAATTTGTGGAAAAAAGGCTATAGGTACAGTRTTAGTAGGACCYACACCTGTCAACATAATTGGACGAAATATGTTGACTCAGATTGGTTGTACTTTAAATTTCCCAATTAGTCCTATTGACACTGTACCAGTAACATTAAAGCCAGGAATGGATGGACCAAGGGTGAAACARTGGCCATTGACAGAAGAAAAAATAAAAGCATTAACAGAAATTTGTAAAGAGATGGAASAGGAAGGAAAAATCTCAAAAATTGGACCTGAAAATCCATACAATACTCCAGTATTTGCTATAAAGAAAAAGGACAGCACCAAATGGAGGAAATTAGTAGATTTCAGAGAACTCAATAAAAGAACTCAGGACTTTTGGGAAGTYCAATTRGGAATACCACATCCAGCAGGTTTAAAAAAGAAAAAATCAGTAACAGTACTGGACGTGGGAGATGCATATTTTTCAGTTCCTTTAGATGAAARYTTTAGAAAGTATACTGCATTCACCATACCTAGTACAAACAATGAGACACCAGGAATCAGATATCAGTACAATGTGCTGCCACAGGGATGGAAAGGATCACCGGCAATATTCCAGTGTAGCATGACA---AAAATCTTAGAGCCMTTTAGAATAAAAAATCCAGAAATAGTTATCTATCAATACATGGATGACTTGTATGTAGGATCTGATTTAGAAATAGGGCAGCACAGAACRAAAATAGAGGAGCTRAGAGCTCATCTATTGAGCTGGGGATTTACTACACCAGAYAAAAAGCATCAGAAGGAACCTCCATTCCTTTGGATGGGATATGAACTC
>-.-.-.1092
CCTCAAATCACTCTTTGGCAACGACCCCTTGTCACAGTAAAAATAGAAGGACAGCTAAGAGAAGCTCTATTAGATACAGGAGCAGATGATACAGTATTAGAA------GATATAAATTTGCCAGGAAAATGGAAACCAAAAATGATAGGGGGAATTGGAGGTTTTATCAAGGTAAGGCAATATGATCAGATACTTATAGAAATTTGTGGAAAAAAGGCTATAGGTACAGTATTAGTAGGACCTACACCTGTCAACATAATTGGACGAAATATGTTGACTCAGATTGGTTGTACTTTAAATTTCCCAATTAGTCCTATTGACACTGTACCAGTAAAATTAAAGCCAGGAATGGATGGACCAAAGGTTAAACAGTGGCCATTGACAGAAGAAAAAATAAAAGCATTAACAGAAATTTGTAAAGAAATGGAAGAGGAAGGAAAAATCTCAAAAATTGGGCCTGAAAATCCATACAATACTCCAGTATTTGCTATAAAGAAAAAGGACAGCACCAAGTGGAGGAAATTAGTAGATTTCAGAGAGCTCAATAAAAGAACTCAGGACTTTTGGGAAGTTCAATTAGGAATACCACATCCAGCAGGTTTAAAAAAGAAAAAATCAGTAACAGTACTAGATGTGGGAGATGCATATTTTTCAGTTCCTTTAGATGAAAGCTTTAGGAAGTATACTGCATTCACCATACCTAGTATAAACAATGAGACACCAGGAATCAGATATCAGTACAATGTGCTACCACAGGGATGGAAGGGGTCACCAGCAATATTCCAGTGTAGCATGACA---AAAATCTTAGAGCCCTTTAGAATAAAAAATCCAGAAATAGTTATCTATCAATACATGGATGACTTGTATGTAGGATCTGATTTAGAAATAGGGCAGCACAGAGCAAAAATAGAGGAGCTAAGAGCTCATCTATTGAGCTGGGGGTTTACTACCCCAGACAAAAAGCATCAGAAGGAACCTCCATTCCTTTGGATGGGATATGAACTC
>-.-.-.1095
CCTCAAATCACTCTTTGGCAACGACCCCTTGTCACAGTAAAAATAGGAGGACAGCTGAAAGAAGCTCTATTAGATACAGGAGCAGATGATACAGTATTAGAA------GATATAAATTTGCCAGGAAAATGGAAACCAAAAATGATAGGGGGAATTGGGGGTTTTATYAAGGTAAGGCAATATGATCAGATACTTATAGAAATTTGTGGAAAAAAGGCTATAGGTACAGTATTAGTAGGACCTACACCTGTCAACATAATTGGACGAAATATGTTGACTCAGATTGGTTGTACTTTAAATTTCCCAATTAGTCCTATTGACACTGTACCAGTAACATTAAAGCCAGGAATGGATGGGCCAAAGGTTAAACAGTGGCCATTGACAGAAGAAAAAATAAAAGCATTAACAGAAATTTGTAAAGAGATGGAAGAGGAAGGAAAAATCTCAAAAATTGGGCCTGAAAATCCATACAATACTCCAGTATTTGCTATAARGAAAAAGGACAGCACCAAATGGAGAAAATTAGTAGATTTCAGAGAGCTCAATAAAAGAACTCAGGACTTTTGGGAAGTTCAATTAGGAATACCGCATCCAGCAGGTTTAAAACAGAAAAAATCAGTAACAGTACTAGATGTGGGAGATGCATATTTTTCAGTTCCTTTAGATGAARRCTTTAGAAAGTATACTGCATTCACCATACCTAGTATAAACAATGAGACACCAGGAATTAGATATCARTACAATGTGCTGCCACAGGGATGGAAAGGATCACCAGCAATATTCCAGAGTAGTATGACA---AAAATCTTAGAGCCCTTTAGAATAAAAAATCCAGAAATGGTTATCTATCAATACATGGATGACTTGTATGTAGGATCTGATTTAGAAATAGGGCAGCACAGAATAAAAATAGAGGARCTGAGAGCTCATCTATTGAGCTGGGGATTTACTACCCCAGACAAAAAGCATCAGAAGGAACCTCCATTCCTTTGGATGGGATATGAA---
>-.-.-.1097
CCTCAAATCACTCTTTGGCAACGACCCCTTGTCACAGTAAARATAGGAGGACAGCTGAAAGAAGCTCTATTAGATACAGGAGCAGATGATACAGTATTAGAA------GATATAAATTTGCCAGGAAAATGGAAACCAAAAATGATAGGGGGAATTGGAGGTTTTATCAARGTAAGGCAATATGATCAGATACTTATAGAAATTTGTGGAAAAAAGGCTATAGGTACAGTATTAGTAGGACCTACACCTGTCAACATAATTGGACGAAATATGTTGACTCAGATTGGTTGTACTTTAAATTTCCCAATTAGYCCTATTGACACTGTACCAGTARCATTAAAGCCAGGAATGGATGGACCAAAGGTTAAACAGTGGCCACTGACAGAAGAAAAAATAAAAGCATTAACAGAAATYTGTAAAGAGATGGAAGAGGARGGAAAAATCTCAAAAATTGGGCCTGAAAATCCATACAATACTCCAGTATTTGCYATAAAGAAAAAGGACAGCACCAAATGGAGAAAATTAGTAGATTTCAGGGAGCTCAATAAAAGAACTCAGGACTTTTGGGAAGTTCAATTAGGAATACCGCATCCAGCAGGTTTAAAAAAGAAAAAATCAGTAACAGTACTAGATGTGGGAGATGCATATTTTTCAGTTCCTTTAGATGAAAGCTTTAGAAAGTATACTGCATTCACCATACCTAGTATAAATAATGAGACACCAGGAATCAGATATCAGTACAATGTGCTACCACAGGGATGGAAAGGATCACCAGCAATATTCCAGAGTAGCATGACA---AAAATCTTAGAGCCCTTTAGAAAGAAAAATCCAGAAATGATTATCTATCAATACATGGATGACTTGTATGTAGGATCTGATTTAGAAATAGGGCAACACAGRACAAAAATAGAGGARCTGAGAGCTCACCTATTGAGCTGGGGRTTTACTACACCAGACAAAAAGCATCAGAAGGAACCTCCATTCCTTTGGATGGGATATGAACTC
>-.-.-.1099
CCTCAAATCACTCTTTGGCAACGACCCCTTGTCACAGTAAAAATAGGAGGACAGYTGAAAGAAGCTCTATTAGATACAGGAGCAGATGATACAGTATTAGAA------GATATAAATTTGCCAGGAAAATGGAAACCAAAAATGATAGGGGGAATTGGAGGTTTTATCAAGGTAAAGCAATATGATCAAATACTTATAGAAATTTGTGGRAAAAAGGCTATAGGTACAGTRTTAGTAGGACCTACACCTGTCAACATAATTGGACGAAATATGTTGACTCAGATTGGTTGTACTTTAAATTTCCCAATAAGTCCTATTGACACTGTACCAGTAACATTAAAGCCAGGAATGGATGGACCAAAGGTTAAACAATGGCCATTGACAGAAGAAAAAATAAAAGCATTAACAGAAATTTGTAAAGAGATGGAAGAGGAAGGAAAAATCTCAAAAATTGGGCCTGAAAATCCATACAATACCCCAGTATTTGCTATAAAGAAAAAGGACAGCACCAAATGGAGGAAATTAGTGGATTTCAGGGAGCTCAATAAAAGAACTCAGGACTTTTGGGAAGTTCAATTAGGAATACCGCATCCAGCAGGTTTAAAAAAGAAAAAATCAGTAACAGTACTAGATGTGGGAGATGCATATTTTTCAGTGCCTTTAGATGAAAGCTTTAGAAAATATACTGCATTCACCATACCTAGTCTAAAYAATGAGACACCAGGAATCAGATATCAGTACAATGTGCTGCCACAGGGATGGAAAGGATCACCAGCAATATTCCAGAGTAGCATGACA---AAAATCTTAGAGCCCTTTAAAATAAAGAATCCAGAAATGGTTATCTATCAATACATGGATGACTTGTATGTAGGATCTGATTTGGAAATAGGGCAGCACAGAACAAAAATAGAGGAGCTAAGAGCTCATCTATTRAAATGGGGGTTTACTACACCAGACAAAAAACATCAGAAAGAACCTCCATTCCTTTGGATGGGATATGAACTC
>-.-.-.11
CCTCAAATCACTCTTTGGCAACGACCCCTTGTCACAGTAAAAATAGGAGGACAGCTGAAAGAAGCTCTATTAGATACAGGAGCAGATGATACAGTRTTAGAA------GATATAAATTTGCCAGGAAAATGGAAACCAAAAATGATAGGGGGAATTGGAGGTTTTATCAAAGTAARGCAATATGATCAGATACTTATAGAAATTTGTGGAAAAAAGGCTATRGGTACAGTGTTAGTAGGACCTACACCTGTCAACATAATTGGGCGAAATATGTTGACTCAGATTGGTTGTACTTTAAATTTCCCAATTAGCCCTATTGACACTGTACCAGTAACATTAAAACCAGGAATGGATGGACCAAAGGTTAAACAATGGCCATTGACAGAAGAAAAAATAAAAGCATTAACAGAAATTTGTAAAGAGATGGAAGAGGAGGGAAAAATCTCAAAAATTGGGCCYGAAAATCCATACAATACTCCAGTATTTGCAATAARGAAAAAGGACAGCACCAAATGGAGGAAATTGGTAGACTTCAGAGAGCTCAATAAAAGAACTCAGGACTTTTGGGAAGTTCAATTAGGAATACCGCATCCAGCAGGTTTAAAAAAGAAAAAATCAGTAACAGTACTAGATGTGGGAGATGCATATTTTTCAGTTCCTTTAGATGAAAGCTTTAGAAAGTATACTGCATTCACCATACCTAGTATAAACAATGAGACACCAGGAATCAGATATCAATACAATGTGCTGCCACAGGGATGGAAAGGATCCCCGGCAATATTCCAGAGTAGCATGACA---AAAATTTTAGAGCCCTTCAGAATGAAGAATCCAGAAATAGTTATCTATCAATACATGGATGACTTGTATGTAGGATCTGATTTAGAAATAGAGCAGCACAGAACAAAAATAGAGGAGCTAAGAGCTCATCTATTGARCTGGGGATTTACTACACCAGACAAAAAGCATCAGAAGGAACCTCCATTCCTTTGGATGGGATATGAACTC
>-.-.-.110
CCTCAAATCACTCTTTGGCAACGACCCCTTGTCACAGYAAGAATAGGAGAACAGCTGATAGAAGCTCTATTAGATACAGGAGCAGATGATACAGTATTAGAA------GATATAAATTTGCCAGGAAGATGGAAACCAAAAATGATAGGGGGAATTGGAGGTTTTATCAAAGTAAGGCAATATGATCAGATACTTATAGAAATTTGTGGAAAAAAGGCTATAGGTACAGTGTTAGTAGGACCTACACCTATCAACATAATTGGACGAAACATGTTAACTCAGMTTGGTTGTACTTTAAATTTCCCAATTAGTCCTATTAATACTGTACCAGTAACATTAAAGCCAGGAATGGATGGACCAAAGGTTAAACAGTGGCCATTGACAGAAGAAAAAATAAAAGCATTAACAGAAATTTGTAAAGAGATGGAAGAGGAAGGAAAAATCTCAAAAATTGGGCCTGAAAATCCATACAATACTCCAGTATTTGCTATAAAGAAAAAGGATAGCACAAAATGGAGGAAATTAGTAGATTTCAGAGAGCTYAATAAAAGAACTCAGGAYTTTTGGGAAGTTCAATTAGGAATACCGCATCCAGCGGGTTTAAAAAAGAAAAAATCAGTAACAGTACTAGATGTGGGAGATGCATATTTTTCAGTTCCTTTAGATGAAAGCTTTAGAAAGTAYACTGCATTCACCATACCTAGTATAAACAATGAGACACCAGGAATCAGATATCAGTACAATGTGCTGCCACAGGGATGGAAAGGATCACCGGCAATATTCCAGTGTAGTATGACA---AAAATCTTAGAGCCCTTTAGAATAAAAAATCCAGAGATGGTTATCTATCAATACATGGATGACTTGTATGTAGGATCTGATTTAGAAATAGGGCAGCACAGAACAAAAATAGAGGAGCTAAGAGCTCATCTATTGAGCTGGGGATTTACTACACCAGACAAAAAGCATCAGAAGGAACCTCCATTCCTTTGGATGGGATATGAACTC
>-.-.-.1102
CCTCAAATCACTCTTTGGCAACGACCCATTGTTACAGTAAGAATAGAAGGACAGCTGAAAGAAGCTCTATTAGATACAGGAGCAGATGACACAGTATTAGAA------GATATAAATTTGCCAGGAAAATGGAAACCAARAATGATAGGGGGAATTGGAGGTTTTATCAAAGTAAGGCAATATGATCAGATACTCATAGAAATTTGTGGAAAAAAGGCTATAGGTACAGTATTAGTAGGACCTACACCAGTCAACATAATTGGGCGAAATATGTTGACTCAGATTGGTTGTACTTTAAAT---CCAATTAGTCCTATTGACACTGTACCAGTAAAATTAAAGCCAGGAATGGATGGACCAAAGGTTAAACAGTGGCCATTGACAGAAGAAAAAATAAAAGCATTAACAGAAATTTGTAAAGAGATGGAAGAGGAAGGAAAAATCTCAAAAATTGGGCCTGAAAATCCATACAATACTCCAATATTTGCTATAAAGAAAAAAGACAGCACTAAATGGAGRAAATTAGTAGATTTCAGAGAGCTCAATAAAAGAACTCAGGAYTTTTGGGAAGTTCAATTAGGAATACCGCATCCAGCAGGTTTAAAAAAGAAAAAGTCAGTAACAGTACTGGATGTGGGAGATGCATATTTTTCAGTTCCTTTAGATGAAAGCTTTAGAAAGTATACTGCATTCACCATACCTAGTATAAACAATGAGACACCAGGAATCAGATATCAGTACAATGTGCTACCACAGGGATGGAAAGGATCACCAGCAATATTCCAGAGTAGCATGACA---AAAATCTTAGAGCCCTTTAGAATAAAAAATCCAGAAGTRGTTATCTATCAATACATGGATGACTTGTATGTAGGATCTGATTTAGAAATAGGGCAGCACAGAGCAAAAATAGAGGAGCTRAGAGCTCATCTATTGAGCTGGGGATTTACTACACCAGACAAAAAGCATCARAAGGAACCCCCATTCCTTTGGATGGGATATGAACTC
>-.-.-.1108
CCTCAAATCACTCTTTGGCAACGACCCCTTGTCACAATAAAAATAGGAGGACAGCTGAAAGAAGCTCTATTAGATACAGGAGCAGATGATACAGTATTAGAA------GATATAAATTTGCCAGGAAAATGGAAACCAAAAATGATAGGGGGAATTGGAGGTTTTATCAARGTAAGGCAATATGATCAGATACTTATAGAAATTTGTGGAAAAAAGGCTATAGGTACAGTRTTAGTAGGACCTACACCTGTCAACATAATTGGACGAAATATGTTGACTCAGATTGGTTGTACTTTAAATTTCCCAATTAGTCCTRTTGACACTGTACCAGTAACATTAAAGCCAGGAATGGATGGACCAAAGGTTAAACAGTGGCCATTGACAGAAGAAAAAATAAAAGCATTAACAGAAATTTGTRAAGAGATGGAAGAGGAAGGAAAAATTTCAAAAATTGGGCCTGAAAATCCATACAATACTCCAGTRTTTGCTATAAAGAAAAAGGACAGCACCAAATGGAGRAAATTAGTAGATTTCAGAGAGCTCAATAAAAGAACTCAGGACTTTTGGGAAGTTCAATTAGGRATACCGCATCCAGCGGGTYTAAAAAAGAAAAAATCAGTAACAGTACTAGATGTGGGAGATGCATATTTTTCAGTTCCTYTAGATGAAAGCTTTAGAAAGTATACTGCATTCACCATACCTAGTATAAATAATGAGACACCRGGAATCAGATATCAGTACAATGTGYTGCCACAGGGATGGAAAGGATCACCGGCAATATTCCAGAGTAGCATGACA---AAAATCTTAGAACCMTTTAGAATAAAAAATCCAGACATGGTTATCTATCAATACATGGATGACTTGTATGTAGGATCTGATTTAGAAATAGGGCAGCACAGAGCAAAAATAGAGGAACTAAGAGCTCATTTATTGARCTGGGGRTTTACTACACCAGACAAAAAGCATCAGAAGGAACCTCCATTCCTTTGGATGGGATATGAACTC
>-.-.-.1109
CCTCAAATCACTCTTTGGCAACGACCCCTTGTCACAGTAAAAATAGGAGGACAGCAGAAACAGGCTCTATTAGATACAGGAGCAGATGATACAGTATTAGAA------GATATAAATTTGCCAGGAAAATGGAAACCAAAAATGATAGGGGGAATTGGRGGTTTTATCAAGGTAAGGCAATATGATCAGATACTTATAGAAATTTGTGGAAAAAAGGCTATAGGTACAGTATTAGTAGGACCTACACCTGTCAACATAATTGGACGAAATATGTTGACTCAGATTGGCTGTACTTTAAATTTCCCAATTAGTCCTATTGACACTGTACCAGTAACATTAAAGCCAGGAATGGATGGACCAAAGGTTAAACAGTGGCCATTGACAGAAGAAAAAATAAAAGCATTAACAGACATTTGTAAAGAGATGGAAGAGGAAGGAAAAATCTCAAAAATTGGGCCTGAAAATCCATACAATACTCCAGTATTTGCTATAAAGAAAAAGGACAGCACCAAATGGAGGAAATTAGTAGATTTCAGAGAGCTCAATAAAAGAACTCAGGACTTTTGGGAAGTTCAATTAGGAATACCGCATCCAGCAGGTTTAAAAAAGAAAAAATCAGTGACAGTACTAGATGTGGGAGATGCATATTTTTCAGTTCCTTTAGATGAAAACTTTAGAAAGTATACTGCATTCACCATACCTAGTATAAACAATGAGACACCAGGAATCAGGTATCAGTACAATGTGCTGCCACAGGGATGGAAAGGGTCACCGGCAATATTCCAAAGTAGCATGACA---AAAATCTTAGAACCCTTTAGAACAAAAAACCCAGACATAGTTATCTATCAATACATGGATGATTTGTATGTAGGATCGGATTTAGAAATAGGGCAGCACAGAACAAAGATAGAGGAGCTAAGAGCTCATCTATTGAGATGGGGATTTACTACACCAGATAAAAAGCATCAGAAGGAACCTCCATTCCTTTGGATGGGATATGAACTC
>-.-.-.1110
CCTCAAATCACTCTTTGGCAACGACCYCTTGTCACAGTAAAAATAGGAGGACAGCTGAAAGAAGCTCTATTAGAYACAGGAGCAGATGATACAGTATTAGAA------GATATAAATTTGCCAGGAAAATGGAAACCAAAAATGATAGGGGGAATTGGAGGTTTTATCAAGGTAAAGCAATATGATCAGATACTTATAGAAATTTGTGGAAAAAAGGCTATAGGTACAGTRTTAGTAGGACCTACACCTGTCAACATAATTGGACGRAATATGTTGACTCAGATTGGTTGTACTTTRAATTTCCCAATTAGTCCTATTGACACTGTACCAGTARCATTAAAGCCAGGAATGGATGGACCAAAGGTTAAACAGTGGCCATTGACAGAAGAAAAAATAAAAGCATTAACAGAAATTTGTAAAGAGATGGAAAAGGAAGGAAAAATCTCAAGAATTGGGCCTGAAAATCCATACAATACTCCRGTATTTGCTATAAAGAAAAAGGATAGCACCAAATGGAGGAAATTAGTAGATTTCAGAGAGCTCAATAAAAGAACTCAGGACTTTTGGGAAGTTCAATTAGGAATACCACATCCAGCAGGTTTAAAAAAGAAAAAATCRGTAACAGTACTAGATGTGGGAGATGCATACTTTTCAGTTCCTTTAGATGAAAGCTTTAGAAAATATACTGCATTTACCATACCTAGTAYAAACAATGAGACACCAGGRATCAGATATCAGTACAATGTGCTGCCACAGGGATGGAAAGGATCACCGGCAATATTCCARTGTAGCATGACA---AAAATCTTAGAGCYCTTTAGAATAAAAAATCCAGAAATGATTATCTATCAATACATGGATGACTTGTATGTAGGATCTGATTTAGAAATAGGGCAGCACAGAACAAAGATAGAGGAGCTRAGAGCTCATCTATTGAGCTGGGGATTTACTACACCAGATAAAAAGCATCAGAAGGAACCTCCATTCCTTTGGATGGGATATGAACTC
>-.-.-.1111
CCTCAAATCACTCTTTGGCAACGACCCCTCGTCACAGTAAAAATAGGAGGACAGCTGATAGAAGCTCTATTAGATACAGGAGCAGATGATACAGTATTAGAA------GATATAAATTTGCCAGGAAAATGGAAACCAAAAATGATAGGGGGAATTGGAGGTTTTATCAAGGTAAAGCAATATGATCAGATACTTATAGAAATTTGTGGAAAAAGGGCTATAGGTACAGTGTTAGTAGGACCTACACCTATCAACATAATTGGGCGAAATATGTTGACTCAGATTGGTTGTACTTTAAATTTCCCAATTAGTCCTATTGACACTGTACCAGTAACATTAAAGCCAGGAATGGATGGACCAAAGGTTAAACAGTGGCCATTGACAGAAGAAAAAATAAAAGCATTAACAGAAATTTGTAAAGAGATGGAAGAGGAAGGAAAAATCTCAAAAATTGGGCCTGAAAATCCATACAATACTCCAGTATTTGCTATAAGGAAAAAGGACAGCACCAAATGGAGRAAATTGGTAGATTTCAGAGAGCTCAATAAAAGAACTCAGGACTTCTGGGAAGTTCAATTAGGAATACCGCATCCAGCAGGTTTAAAAAAGAAAAAATCAGTAACAGTACTAGATGTGGGAGATGCATATTTTTCAGTCCCTTTAGATGTAAACTTTAGAAAATATACTGCATTCACCATACCTAGTATAAACAATGAGACACCAGGAATCAGATATCAGTACAATGTGCTGCCACAGGGATGGAAAGGATCACCGGCAATATTCCAGTGTAGCATGACA---AAAATCTTAGAGCCCTTTAGATCAAAAAATCCAGAAATGGTTATATATCAATACATGGATGACTTGTATGTAGGATCTGATTTAGAAATAGGGCAGCACAGAACAAAAATAGAGAAATTAAGAGCTCATCTATTGAGCTGGGGGTTTACTACACCAGACAAAAAGCATCAAAAGGAACCTCCATTCCTTTGGATGGGATATGAACTC
>-.-.-.1114
CCTCAAATCACTCTTTGGCAACGACCCCTTGTCACAATAAAAATAGGAGGACAGCTGAAGGAGGCTCTATTAGATACAGGAGCAGATGATACAGTATTAGAA------GATATAAATTTGCCAGGAAAGTGGAAACCAAAAATGATAGGGGGAATTGGAGGTTTTATCAAAGTAAGGCAATATGATCAGATACTTATAGAAATTTGTGGAAAAAAGGCTATAGGTACAGTATTAGTAGGACCTACACCTGTCAACATAATTGGACGAAATATGTTGACTCAGCTTGGTTGTACTTTAAATTTTCCCATTAGTCCTATTGACACTGTACCAGTAACATTAAAGCCAGGAATGGATGGACCAAAGATTAAACAGTGGCCATTGACAGAAGAAAAAATAAAAGCATTAACAGAAATTTGTAGAGAGATGGAAGAGGAAGGGAAAATCTCAAAAATTGGGCCTGAAAATCCATACAATACTCCAGTATTTGCTATAAGGAAAAAGGACAGCACCAAATGGAGAAAATTAGTGGATTTCAGAGAGCTCAATAAAAGAACTCAGGACTTTTGGGAAGTTCAATTAGGAATACCACATCCAGCAGGGTTAAAAAAGAAAAAGTCAGTAACAGTACTAGATGTGGGAGATGCATATTTTTCAGTTCCTTTAGATAAAAGCTTTAGAAAGTATACTGCATTCACCATACCTAGTATAAACAATGAGACACCAGGAATCAGATATCAGTACAATGTGCTGCCACAGGGATGGAAAGGATCACCGGCAATATTCCAGTGTAGCATGACA---AAAATCTTAGAGCCCTTTAGAACAAAAAATCCAGACATAGTTATCTATCAATACATGGATGACTTGTATGTAGGATCTGATTTAGAAATAGGGCAGCACAGAGCAAAAATAGAGGAGCTAAGAGCTCATCTATTGAGCTGGGGATTTACTACACCAGACAAAAAGCATCAGAAGGAACCTCCATTCCTTTGGATGGGATATGAACTC
>-.-.-.1115
CCTCAAATCACTCTTTGGCAACGACCCCTTGTYACAGTAAAGATAGGAGGACAGCTGAAAGAAGCTCTATTAGATACAGGAGCAGATGATACAGTATTAGAA------GATATAAATTTGCCAGGAAAATGGAAACCAAAAATGATAGGGGGAATTGGAGGTTTTATCAAGGTAAAGCAATATGATCAGATACTTATAGAAATTTGTGGAAAAAGAGCTATAGGTACAGTATTAGTGGGACCTACACCTGTCAACATAATTGGACGAAATATGTTGACTCAGATTGGCTGTACTTTAAACTTCCCAATTAGTCCTATTGACACTGTACCAGTAAMATTAAAGCCAGGAATGGATGGACCAAAGGTTAAACAGTGGCCATTGACAGARGAAAAAATAAAAGCATTAACAGAAATTTGTAAAGAGATGGAAGAGGAAGGAAAAATCTCAAAAATTGGGCCTGAAAATCCATACAAYACTCCAGTATTTGCTATAAGGAAAAAGGACAGCACCAAATGGAGGAAATTAGTAGATTTCAGAGAGCTCAATAAAAGAACTCAAGATTTTTGGGAAGTTCAATTAGGAATACCRCATCCAGCAGGKTTAAAAAAGAAAAAATCAGTAACAGTACTAGATGTGGGAGATGCATATTTTTCAGTTCCTTTAGATGAAAGCTTTAGAAAGTATACTGCATTCACCATACCTAGTATAAACAATGAGACACCAGGAATCAGATATCAGTACAATGTGCTGCCACAGGGATGGAAAGGATCACCAGCAATATTCCAGAGTAGCATGACA---AAAATCTTAGAGCCCTTTAGGATAAAAAATCCAGAAATAGTTATCTATCAATATATGGATGACTTGTATGTAGGATCTGATTTAGAAATAGGGCAGCACAGAATGAAAATAGARGAGCTRAGAGCTCATCTATTGAGCTGGGGGTTTACTACACCTGACAAAAAGCATCAGAAGGAACCTCCATTCCTTTGGATGGGATATGAACTC
>-.-.-.1116
CCTCAAATCACTCTTTGGCAACGACCCCTTGTCACAGTAAAAATAGGAGGACAGYTTAAAGAAGCTCTATTAGATACAGGAGCAGATGATACAGTATTAGAA------GATATAAATTTGCCAGGAAAATGGAAACCAAAAATGATAGGGGGAATTGGAGGTTTTATCAAAGTAAGGCAATATGATCAGATACTTATAGAAATTTGTGGGAAAAAGGCTATAGGTACAGTATTAGTAGGACCYACACCTGTCAACATAATTGGACGAAATATGTTGACTCAGATTGGTTGTACTTTAAATTTCCCAATTAGTCCTATTGACACTGTACCAGTAACATTAAAGCCAGGAATGGATGGACCAAAGGTTAAACAATGGCCATTGACAGAAGAAAAAATAAAAGCATTAACAGACATTTGTAAAGAAATGGAAGAAGAGGGAAAAATCTCAAAAATTGGGCCTGAAAATCCATACAATACTCCAGTATTTGCTATAARGAAAAAGGACAGCACCAAATGGAGGAAATTAGTAGATTTCAGAGAGCTCAAYAAAAGAACTCAGGACTTTTGGGAAGTTCAATTAGGAATACCGCATCCAGCAGGTTTAAAAAAGAAAAAATCAGTAACAGTACTAGATGTGGGAGATGCATATTTTTCAGTTCCTTTAGATGAAAGCTTTAGAAAGTATACTGCATTCACCATACCTAGCATAAACAATGAGACACCGGGAATCAGATATCAGTACAATGTACTGCCACAGGGATGGAAAGGATCACCAGCAATATTYCAGAGTAGCATGACA---AAAATCTTAGAGCCCTTTAGAATAAAAAATCCAGAAATAGTRATCTATCAGTACATGGATGACTTGTATGTAGGATCTGATTTAGAAATAGGGCAGCACAGAACAAAAATAGAGGAGCTAAGAGCTCATCTATTGAGCTGGGGATTTACTACACCAGACAAAAARCATCAGAAGGAACCTCCATTCCTTTGGATGGGATATGAGCT-
>-.-.-.1127
CCTCAAATCACTCTTTGGCAACGACCCCTTGTCACAGTAAAAATAGGAGGACAGTTAAAAGAAGCTCTATTAGATACAGGAGCAGATGATACAGTATTAGAA------GATATAAATTTGCCAGGAAAATGGAAACCAAAAATGATAGGGGGAATTGGAGGTTTTATCAAGGTAAAACAATATGATCAGATACTTATAGAAATTTGTGGAAAAAAGGCTATAGGTACAGTGTTAGTAGGACCTACACCTGTCAACATAATTGGAMGAAATATGTTGACTCAGATTGGTTGTACTTTAAATTTTCCAATTAGTCCTATTGACACTATACCAGTAACATTAAAGCCAGGAATGGATGGACCAAGGGTTAAACAGTGGCCATTGACAGAAGAAAAAATAAAAGCATTAACAGAAATTTGTACAGAAATGGAAAAGGAAGGAAAAATCTCAAAAATTGGGCCTGAAAATCCATACAATACTCCAGTATTTGCTATAAAGAAAAAGGACAGYACCAAATGGAGGAAATTAGTAGACTTCAGAGAGCTYAATAAAAGAACTCAGGAYTTTTGGGAAGTTCAATTAGGAATACCGCATCCAGCAGGTTTAAAAAAGAAAAAATCAGTAACAGTACTAGATGTGGGAGATGCATATTTTTCAGTTCCTTTAGATGAAAGCTTTAGAAAGTATACTGCATTCACCATACCTAGTATAAACAATGAGACACCAGGAATCAGATATCAGTACAATGTGCTGCCACAGGGATGGAAAGGATCACCGGCAATATTCCAAAGTAGCATGACA---AAAATCTTAGATCCCTTTAGGAGAAAAAATCCAGAAATAGTTATCTATCAATACATGGATGATTTGTATGTRGGATCTGATTTAGAAATAGGGCAGCACAGAACAAAAATAGAGGAGCTAAGAGCTCATCTATTGAGCTGGGGATTTACTACACCAGACAAAAAGCATCAGAAGGAACCTCCATTCCTTTGGATGGGATATGAACTC
>-.-.-.1128
CCTCAAATCACTCTTTGGCAACGACCCCTTGTCACAGTAAAAATAGGAGGACAGCTGAAAGAAGCTCTATTAGATACAGGAGCAGACGATACAGTATTAGAA------GATATAAATTTGCCAGGAAAATGGAAACCAAAAATGATAGGGGGAATTGGAGGTTTTATCAAGGTAAGGCAATATGATCAGATACTCATAGAAATTTGTGGAAAAAAGGCTATAGGTACAGTGTTAGTAGGACCTACACCTGTCAACATAATTGGACGAAATATGTTGACTCAGATTGGTTGTACTTTAAATTTCCCAATTAGTCCTATTGACACTGTACCAGTAACATTAAAGCCAGGAATGGATGGACCAAAGGTTAAACAGTGGCCATTGACAGAAGAAAAAATAAAAGCATTAACAGMAATTTGTAAAGAGATGGAAGAGGAAGGAAAAATCTCAAAAATTGGGCCTGAAAATCCATACAATACTCCAGTATTTGCTATAAAGAAAAAGAACAGCACCARATGGAGGAAATTAGTAGATTTCAGAGAGCTCAATAAAAGAACTCAGGACTTTTGGGAAGTTCAATTAGGAATACCGCATCCAGCAGGTTTAAAAAAGAAAAAATCAGTAACAGTACTAGATGTGGGAGATGCATATTTTTCAGTTCCTTTAGATGAAAGYTTTAGAAAGTATACTGCATTCACCATACCTAGTATAAACAATGAGACACCAGGAATCAGATATCAGTACAATGTGCTGCCACAGGGATGGAAAGGATCACCGGCAATATTCCAGAGTAGCATGACA---AAAATCTTAGAGCCCTTTAGAATAAAAAAYCCAGAAATGGTTATCTATCAATACATGGATGACTTGTATGTAGGATCTGATTTAGAAATAGGGCAGCACAGAATAAAAATAGAGGAGCTAAGAGCTCATCTATTGAGCTGGGGATTTACTACACCAGACAAAAAGCATCAGAAGGAACCTCCATTCCTTTGGATGGGATATGAACTC
>-.-.-.1130
CCTCAAATCACTCTTTGGCAACGACCCCTTGTTACARTAAAAATAGAAGGACAGCTGAAGGAAGCTCTATTAGATACAGGAGCAGATGATACAGTATTAGAA------GAYATAAATTTGCCAGGAAAATGGAAACCAAAAATGATAGGGGGAATTGGAGGTTTTATCAAGGTAAGGCAATATGATCAGATACTTATAGAAATTTGTGGAAAAAAGGCTATAGGWACAGTGTTAGTAGGACCTACACCTGTCAACATAATTGGACGAAATATGTTGACTCAGCTTGGTTGCACTTTAAATTTCCCAATTAGTCCTATTGACACTGTACCAGTAAAATTAAAGCCAGGAATGGATGGACCAAAGGTTAAACAGTGGCCATTGACAGAAGAAAAAATAAAAGCATTAACAGAAATTTGTAAAGARATGGAAGAGGAAGGAAAAATATCAAAAATTGGGCCTGAAAATCCATATAATACTCCAGTATTTGCTATAAAGAAAAAGGACAGCACCAAATGGAGGAAATTAGTAGATTTCAGRGAGCTCAATAAAAGAACTCAGGACTTTTGGGAAGTTCAATTAGGAATACCGCATCCAGCAGGTTTAAAAAAGAAAAAATCAGTGACAGTACTAGATGTGGGAGATGCATATTTTTCAGTTCCTTTAGATGAAAGCTTTAGAAAGTATACTGCATTCACCATACCTAGTATAAACAATGAGACACCAGGAATCAGATATCAGTACAATGTGCTACCACAGGGATGGAAAGGATCACCRGCAATATTCCAGTGTAGCATGACA---AAAATCTTAGAGCCCTTTAGAATAAAAAATCCAGAAATAGTTATCTATCAATACATGGATGACTTRTATGTAGGATCTGATTTAGAAATAGGGCAGCACAGAACAAAAATAGAGGAGCTAAGAGCTCATCTTTTGAGCTGGGGATTTACTACACCAGAYAAAAAGCATCAGAAGGAACCTCCATTTCTTTGGATGGGATATGAACTC
>-.-.-.1132
CCTCAAATCACTCTTTGGCAACGACCCCTTGTYACAGTAAAAATAGGAGGACAGCTGAGAGAAGCTCTATTAGATACAGGAGCAGATGATACAGTATTAGAA------GATATAAATTTGCCAGGAAAATGGAAACCAAAAATGATAGGGGGAATTGGAGGTTTTATCAAGGTAAGGCAATATGATCAGATACTTATAGAAATTTGTGGAAAAAAGGCTATAGGTACAGTATTGATAGGACCTACACCTGTCAACATAATTGGACGAAATATGTTGACTCAGATTGGTTGTACTWTAAATTTCCCAATTAGTCCTATTGACACTGTACCAGTAACATTAAARCCAGGAATGGATGGACCAAARGTCAAACAGTGGCCATTGACAGAAGAAAAAATAAAAGCATTAACAGAAATTTGTAAAGAGATGGAAAARGAAGGAAAAATCTCAAAAATTGGGCCTGAAAATCCATATAATACTCCAGTATTTGCTATAAAGAAAAAGGACAGCACCAAATGGAGAAARTTAGTAGATTTTAGAGAGCTCAATAAAAARACTCAGGACTTTTGGGAAGTTCAATTAGGAATACCGCATCCAGCAGGTTTAAAAAAGAAAAAATCAGTAACAGTATTAGATGTGGGAGATGCATATTTTTCAGTTCCTTTAGATGAAAGCTTTAGAAAGTATACTGCATTCACCATACCTAGTATAAACAATGAGACACCAGGAATCAGATATCAGTACAATGTGCTACCACAGGGATGGAAAGGATCACCAGCAATATTCCAGAGTAGCATGACA---AAAATCTTAGAGCCCTTTAAGATAAAAAATCCAGAAATGGTTATCTATCAATACATGGATGACTTGTATGTAGGATCTGATTTAGAAATAGGRCAGCACAGAATRAAAATAGAGGAGCTAAGAGCTCATCTATTGAGCTGGGGGTTTACTACACCAGACAAAAAGCATCAGAAGGAACCTCCATTCCTTTGGATGGGATATGAACTC
>-.-.-.1133
CCTCAAATCACTCTTTGGCAACGACCCCTTGTCACAGTAAAAGTAGGAGGACAGCTGAGAGAAGCTCTATTAGATACAGGAGCAGATGATACAGTATTAGAA------GATATAAATTTGCCAGGAAAATGGAAACCAAAAATGATAGGGGGAATTGGAGGTTTTATCAAAGTAAAGCAATATGATCAGATACAGATAGAAATTTGTGGAAAAAAGGCTATAGGTACAGTGTTAGTAGGACCTACACCTGTCAACATAATTGGACGAAATATGTTGACYCAGATTGGTTGTACTTTAAATTTCCCAATTAGTCCTATTGACACTGTACCAGTAACATTAAAGCCAGGAATGGATGGACCAAAGGTTAAACAGTGGCCATTGACAGAAGAAAAAATAAAAGCATTAACAGAAATATGTAAAGAGATGGAAGAGGAAGGAAAAATCACAAAAATTGGGCCTGAAAATCCATACAATACTCCAGTATTTGCTATAAAGAAAAAGGATAGCACCAAATGGAGGAAATTAGTAGATTTCAGAGAACTCAATAAAAGAACTCAGGACTTTTGGGAAGTTCAATTAGGAATACCGCATCCAGCAGGATTAAAAAAGAAAAAATCAGTAACAGTCCTAGATGTGGGAGATGCATACTTTTCAGTTCCTTTAGATGAAAGCTTTAGGAAATATACTGCATTCACCATACCTAGTATAAACAATGAGACACCAGGAATCAGATATCAGTACAATGTGCTGCCACAGGGATGGAAAGGATCACCAGCAATATTCCAGAGTAGCATGACA---AAAATCTTAGAGCCCTTTAGAATAAAAAATCCAGAAATGGTTATCTATCAATACATGGATGACTTGTATGTAGGATCTGATTTAGAAATAGGGCAGCACAGAACAAAAATAGAGGAGCTAAGAGCTCATCTATTGAGCTGGGGATTTACTACACCAGACAAAAAGCATCAGAAGGAACCCCCATTCCTTTGGATGGGATATGAACTC
>-.-.-.1137
CCTCAAATCACTCTTTGGCAACGACCCCTTGTCACAATAAAAATAGGAGGACAGCTAAAAGAAGCTCTRTTAGATACAGGAGCAGATGATACAGTATTAGAA------GATATAAATTTGCCAGGAAAATGGAAACCAAAAATGATAGGGGGAATTGGAGGTTTTATCAAAGTAAGGCAATATGATCAAGTACCTATAGAAATTTGTGGAAAAAGGGCTATAGGTACAGTGTTAGTAGGACCTACACCTGTCAACATAATTGGACGAAATATGTTGACCCAGATTGGTTGTACTTTGAATTTCCCAATTAGTCCTATTGACACTRTACCAGTAAAATTAAAACCAGGAATGGATGGACCAAAGGTTAAACAGTGGCCATTGACAGAAGAAAAAATAAAAGCATTAACASAAATTTGTAAAGAGATGGAAGAGGAAGGAAAAATTTCAAAAATTGGGCCTGAAAATCCATACAATACTCCAGTATTTGCTATAAAGAAAAAGGATAGCACCAAATGGAGAAAATTAGTAGATTTCAGAGAGCTCAATAAAAGAACTCAGGACTTTTGGGAAGTTCAATTAGGAATACCACATCCAGCAGGWTTAAAAAAGAAAAAATCAGTAACAGTACTAGATGTGGGGGATGCATATTTTTCAGTTCCTTTAGATGAAAGCTTTAGAAAGTATACTGCATTCACCATACCTAGTATAAACAATGAGACACCAGGAATCAGATATCAGTACAATGTGCTGCCACAGGGATGGAAAGGATCACCGGCAATATTCCAAAGTAGCATGACA---AAAATCTTAGAGCCCTTTAGACTAAAAAATCCAGAAATAGTTATCTATCAATACATGGATGACTTATATGTAGGATCTGACTTAGAAATAGGGCAGCACAGAACAAAAATAGAGGAGCTGAGAGCTCATCTATTGAGTTGGGGATTTACTACACCAGACAAAAAGCATCAGAAGGAACCTCCATTCCTTTGGATGGGATATGAACTC
>-.-.-.1143
CCTCAAATCACTCTTTGGCAACGACCCCTTGTCTCAATAAAAATAGGAGGACAGCTGAGAGAAGCTCTATTAGATACAGGAGCAGATGATACAGTATTAGAA------GATATAAATTTGCCAGGAAAATGGAAGCCAAAAATGATAGGGGGAATTGGAGGTTTTATCAAAGTAAGGCAATATGATCAGGTACTTATAGAAATTTGTGGAAAAAAGGCTATAGGTACAGTATTAGTAGGACCTACACCTGTCAACATAATTGGACGAAATATGTTGACTCAGATTGGTTGTACTTTAAATTTCCCAATTAGTCCTATTGACACTGTACCAGTAACRTTAAAGCCAGGAATGGATGGACCAAAGGTTAAACAATGGCCATTAACAGAAGAAAAAATAAAAGCATTAACAGAAATTTGTAAAGARATGGAAGAGGAAGGAAAAATCTCAAAAATTGGGCCTGAAAATCCATACAATACTCCAGTATTTGCTATAAAGAAAAAGGACAGCACCAAATGGAGGAAACTAGTAGATTTCAGAGAGCTCAATAAAAGAACTCAGGACTTTTGGGAAGTTCAATTAGGAATACCGCATCCATCAGGTTTAAAAAAGAAAAAATCAGTAACAGTACTAGATGTGGGAGATGCATATTTTTCAGTTCCTTTAGATGAAAGCTTCAGAAAGTATACTGCATTCACCATACCTAGTACAAACAATGAGACACCAGGAATTAGATATCAGTACAATGTGCTGCCACAGGGATGGAAAGGATCACCAGCAATATTCCAGAGCAGCATGACA---AAAATCTTAGAGCCCTTTAGAATAAAAAATCCAGAAATAGATATCTATCAATACATGGATGACTTGTATGTAGGATCTAATTTAGAAATAGGGCAGCACAGAACAAAAATAGAGGAGCTAAGAGCTCATCTTTTAAGCTGGGGATTTACTACACCAGACAAAAAGCATCAGAAAGAACCTCCATTCCTTTGGATGGGATATGAACTC
>-.-.-.1147
CCTCAAATCACTCTTTGGCAACGACCYCTTGTCACAATAAAAATAGCAGGACAGCTAAAAGAAGCTCTATTAGATACAGGAGCAGATGATACAGTATTAGAA------GATATAAATTTGCCAGGAAAATGGAAACCAAGAATGATAGGAGGAATTGGAGGTTTTATCAAGGTAAAGCAATATGATCAGATACTTATAGAAATTTGTGGAAAAAAGGCTATAGGTACAGTGTTAGTAGGACCTACCCCTGTCAACATAATTGGACGAAATATGTTGACTCAGCTTGGTTGTACTTTAAATTTCCCAATTAGTCATATTGACACTGTACCAGTAACATTAAAGCCAGGAATGGATGGACCAAAGGTTAGACAGTGGCCATTGACAGAAGAAAAAATAAAAGCATTAACAGAAATTTGTAAAGAAATGGAAGCAGAAGGAAAAATTTCAAAAATTGGGCCTGAAAATCCATACAATACTCCAGTATTTGCTATAAAGAAAAAGGACAGCACCAAATGGAGGAAATTAGTAGATTTCAGAGAGCTTAATAAAAGAACTCAGGACTTTTGGGAAGTTCAATTAGGAATACCACATCCAGCAGGTTTAAAAAAGAAAAAATCAGTAACAGTACTAGATGTGGGAGATGCATATTTTTCAGTTCCTTTAGATGAAAGCTTTAGAAAGTATACTGCATTCACCATACCTAGTATAAACAATGAGACACCAGGAATCAGATATCAGTACAATGTGCTGCCACAGGGATGGAAAGGATCGCCAGCAATATTCCAGTGTAGCATGACA---AAAATCTTAGAGCCCTTTAGAAKAAAAAATCCAGAAATGGTTATCTATCAATACATGGATGAYTTGTATGTAGGATCTGATYTAGAAATAGGGCARCACAGAACAAAGATAGACGAGCTAAGAGCTCATCTATTGAGCTGGGGATTTACTACACCAGACAAAAAGCATCAGAAGGAACCTCCATTCCTTTGGATGGGATATGAACTC
>-.-.-.1148
CCTCAAATCACTCTTTGGCAACGACCTCTTGTCACAGTAAAAATAGGAGGACAGCTGAGAGARGCTCTATTAGATACAGGAGCAGATGACACAGTATTAGAA------GATATAAATTTGCCAGGAAAATGGAAACCAAAAATGATAGGGGGAATTGGAGGTTTTATCAAGGTAAAGCAATATGATCAGATACTTATAGAAATTTGTGGAAAAAAGGCTATAGGTACAGTGTTAGTAGGACCTACACCTGTCAACATAATTGGACGAAATATGTTGACTCAGATTGGTTGTACTTTAAATTTCCCAATTAGTCCTATTGACACTGTACCAGTAACATTAAAGCCAGGAATGGATGGACCAAAGGTTAAACAATGGCCATTGACAGAAGAAAAAATAAAAGCATTAACAGAAATTTGTAAAGAAATGGAAGAGGAAGGAAAAATCTCAAAAATTGGGCCTGAAAATCCATACAATACTCCAGTATTTGCTATAAAGAAAAAGGACAGCACCAAATGGAGAAAATTAGTAGATTTCAGAGAGCTCAATAAAAGAACTCAGGATTTTTGGGAAGTTCAATTAGGAATACCGCATCCAGCAGGRTTAAAAAAGAAAAAATCAGTAACAGTACTAGATGTGGGAGATGCATATTTTTCAGTCCCTTTAGATGAAAGCTTTAGAAAGTATACTGCATTCACCATACCTAGTACAAACAATGAGACACCAGGAATCAGATATCAGTACAATGTGCTGCCACAGGGATGGAAAGGATCACCGGCAATATTCCAGTGTAGCATGACA---AAAATCTTAGAGCCCTTTAGAATAAAAAATCCAGAAATGGTTATCTATCAATACATGGATGACTTGTATGTAGGATCTGATTTAGAAATAGGGCAGCACAGAATAAAAATAGAGGAGCTAAGGGMTCATCTATTGAGCTGGGGATTTACTACACCAGACAAAAAGCATCAGAAGGAACCTCCATTCCTTTGGATGGGATATGAACTC
>-.-.-.1158
CCTCAAATCACTCTTTGGCAACGACCCCTTGTCACAGTAAAAATAGRAGGACAGCTGAAAGAAGCTCTATTAGATACAGGAGCAGATGATACAGTATTAGAA------GACATAAATTTGCCAGGAAAATGGAAACCAAAAATGATAGGGGGAATTGGAGGTTTTATCAARGTAAGGCAATATGATCAGATACTTATAGAAATTTGTGGAAAAAAGGCTATAGGTACAGTATTAGTAGGACCTACACCTGTCAACATAATTGGACGAAAYATGTTGACTCAGATTGGTTGTACYTTAAATTTCCCAATTAGTCCTATTGACACTGTACCAGTAACATTAAAGCCAGGAATGGATGGACCAAAGGTTAAACAGTGGCCATTGACAGAAGAAAAAATAAAAGCATTAAYAGAAATTTGTAAAGAGATGGAAGAGGAAGGAAAAATCTCAAAAATTGGGCCTGAAAATCCATACAATACTCCAGTATTTGCTATAAAGAAAAAAGACAGCACCAAATGGAGGAAATTAGTAGATTTCAGAGAGCTCAATAAAAGAACTCAGGACTTTTGGGAAGTTCAATTAGGAATACCGCATCCAGCAGGTTTAAAAAAGAAAAAATCAGTAACAGTACTAGATGTGGGAGATGCATATTTTTCAGTTCCTTTAGATGAAAGCTTTAGAAAGTATACTGCATTCACCATACCTAGTAYAAACAATGAGACACCAGGAATCAGATATCAGTACAATGTGCTGCCACAGGGATGGAAAGGATCACCAGCAATATTCCAGAGTAGCATGACA---AAAATCTTAGAGCCCTTTAGAATAAAAYATCCAGAAATAGTTATCTATCAATACATGGATGACTTGTATGTAGGATCTGATTTAGAAATAGAGCAGCACAGAACAAAAATAGAGGAGCTAAGAGCTCATCTACTGAGCTGGGGATTTACTACMCCAGACAAAAAGCATCAGAAGGAACCTCCATTCCTTTGGATGGGATATGAACTC
>-.-.-.1160
CCTCAAATCACTCTTTGGCAACGACCCCTTGTCACAATAAAAATAGGAGGACAGCTRAAAGAAGCTCTATTAGATACAGGAGCAGATGATACAGTATTAGAA------GAGATAAATTTGCCAGGAAAATGGAAACCAAAAATGATAGGGGGAATTGGRGGTTTTATCAARGTAAGGCAATATGATCAGATACCTATAGAAATTTGTGGAAAAAAGGCTATAGGTACAGTGTTAGTAGGACCTACACCTGTCAACATAATTGGACGAAATATGTTGACTCAGCTTGGTTGTACTTTAAATTTCCCAATTAGTCCTATTGACACTGTACCAGTAACATTAAAGCCAGGAATGGATGGACCAAARGTTAAGCARTGGCCATTGACCGAAGAAAAAATAAAAGCCTTAACAGAAATTTGTAAAGAGATGGAAGAGGAAGGAAAAATCTCAAAAATTGGGCCTGAAAATCCATACAATACTCCAGTATTTGCTATAAAGAAAAAGGACAGCACTAAATGGAGGAAATTAGTGGACTTCAGAGAACTTAATAAAAGAACTCAGGACTTTTGTGAAGTTCAATTAGGAATACCGCATCCAGCAGGTTTAAAAAAGAARAAATCAGTAACAGTACTAGATGTGGGAGATGCATATTTTTCAGTTCCTTTAGATGAAAATTTTAGAAAGTATACTGCATTTACCATACCTAGTATAAACAATGAGACACCAGGAATCAGATATCAGTACAATGTGCTGCCACAGGGATGGAAAGGATCACCAGCAATATTCCAGWGTAGCATGACA---AAAATCTTAGAGCCCTTTAGAATAAAAAATCCAGAAATAGTGATCTATCAATACATGGATGACTTGTATGTAGGATCTGATTTAGAAATAGGGCAGCACAGARCAAAAGTAGAGGAGYTAAGAAATCATCTATYGAGCTGGGGAYTTACTACACCAGATAAAAAGCATCAGAAGGAACCTCCATTCCTTTGGATGGGATATGAACTC
>-.-.-.1162
CCTCAAATCACTCTTTGGCAACGACCCCTTGTCACAGTAAAAGTAGGAGGACAACTGAGAGAAGCTCTATTAGATACAGGAGCAGATGATACAGTATTAGAA------GATATAAATTTGCCAGGAAAATGGAAACCAAAAATGATAGGGGGAATTGGAGGTTTTATAAAGGTAAGACAATATGATCAGRTACTTATAGAAATTTGTGGAAAAAAGGCTATAGGTACAGTATTAGTAGGACCTACACCTGTCAACATAATTGGACGAAATATGTTGACTCAGCTTGGTTGTACTTTAAATTTCCCAATTAGTCCTATTGACACTGTACCAGTAACATTAAAGCCAGGAATGGATGGACCAAAGGTYAAACAGTGGCCATTGACAGAAGAAAAAATAAAAGCATTAACAGAAATTTGTAAAGAGATGGAAGAGGAAGGAAAGATCTCAAAAATTGGGCCTGAAAATCCATACAATACTCCARTATTTGCTATAAAGAAAAAGGACGGTACCAAATGGAGAAAATTAGTAGATTTYAGAGAGCTCAATAAAAGAACTCAGGACTTTTGGGAAGTTCAATTAGGAATACCGCATCCAGCAGGTTTAAAAAAGAAAAAATCAGTAACAGTACTAGATGTGGGAGATGCATATTTTTCAGTTCCTTTAGATGAAAGTTTTAGAAAGTATACTGCATTCACCATACCTAGTATAAACAATGAGACACCAGGAATCAGATATCAGTACAATGTGCTACCACAGGGATGGAAAGGATCACCGGCAATATTCCAAAGTAGCATGATA---AAAATCTTAGAGCCCTTTAGAACAAAAAATCCAGAAATAATTATCTATCAATACATGGATGACTTGTATGTAGGATCTGACTTAGAAATAGGGCAGCACAGAACAAAAATAGAGGAGTTAAGAGCTCATCTATTGAGCTGGGGGTTTACTACACCAGATAAAAAGCATCAGAAGGAACCTCCATTCCTTTGGATGGGATATGAACTC
>-.-.-.1165
CCTCAAATCACTCTTTGGCAACGACCCCTTGTCACAGTAAAAATAGGGGGACAGCTGAAAGAAGCTCTATTAGATACAGGAGCAGATGATACAGTATTAGAA------GATATAAATTTGCCAGGAAAATGGAAACCAAAAATGATAGGGGGAATTGGAGGTTTTATCAAGGTAAGGCAATATGATCAGATACCTATAGAAATTTGTGGAAAAAAGGCTATAGGTACAGTATTAGTAGGACCTACACCTGTCAACATAATTGGACGAAATATGTTGACTAAAATTGGTTGTACTTTAAATTTCCCAATTAGTCCTATTGACACTATACCAGTAACATTAAAGCCAGGAATGGATGGACCAAAGGTCAAACAGTGGCCATTGACAGAAGAAAAAATAAAAGCATTAACAGAAATTTGTAAAGAGATGGAAGAGGAAGGAAAAATCTCAAAAATTGGGCCTGAAAATCCATACAATACTCCAATATTTGCCATAAAGAAAAAGGACGGCACCAAATGGAGAAAATTAGTAGATTTCAGAGAGCTCAATAAAAGGACTCAGGAATTTTGGGAAGTTCAATTAGGAATACCGCATCCAGCAGGTTTAAAAAAGAAAAAATCAGTAACAGTACTGGATGTGGGAGATGCATATTTTTCAGTTCCTTTAGATGAAAACTTTAGAAAGTATACTGCATTCACCATACCTAGTAGAAACAATGAGACACCAGGAATCAGATATCAGTACAATGTGCTACCACAGGGATGGAAAGGATCACCGGCAATATTCCAGAGTAGCATGACA---AAAATCTTAGAGCCCTTTAGAACAAAAAATCCAGAAATGGTCATCTATCAATACATGGATGACTTGTATGTAGGATCTGATTTAGAAATAGGGCAGCACAGAACAAAAATAGAAGAGCTGAGGGCTCATCTATTGAGCTGGGGATTTACTACACCAGACAAAAAGCATCAGAAGGAACCCCCATTCCTTTGGATGGGATACGAACTC
>-.-.-.1166
CCTCAAATCACTCTTTGGCAACGACCCCTTGTCACAGTAAAAATAGAAGGACAGCTAAAAGAAGCTCTATTAGATACAGGAGCAGATGATACAGTATTAGAA------GATATAAATTTGCCAGGAAAATGGAAACCAAAAATGATAGGGGGAATTGGAGGGTTTATCAAAGTAAGGCAATATGATCAGATACTTATAGAAATTTGTGGAAAAAAGGCTATAGGTACAGTGTTAGTAGGACCTACACCTGTCAACATAATTGGACGAAATATGTTGACTCAGATTGGTTGTACTTTAAATTTCCCAATTAGTCCTATTGACACTGTACCAGTAAAATTAAAGCCAGGAATGGATGGACCAAAGGTTAAACAGTGGCCATTGACAGAAGAGAAAATAAAAGCATTAACAGAAATTTGTAAAGAGATGGAAGAGGAAGGAAAAATCTCAAAAATTGGGCCTGAAAATCCATACAATACTCCAGTATTTGCCATAAAGAAAAAGGACAGCACCAAATGGAGAAAATTAGTAGATTTCAGAGAGCTCAATAAAAGAACTCAGGACTTTTGGGAAGTCCAATTAGGAATACCACATCCAGCAGGTTTAAAAAAGAAAAAATCAGTAACAGTACTAGATGTGGGTGATGCATATTTTTCAGTTCCTTTAGATGAAAACTTTAGAAAGTATACTGCATTCACCATACCTAGTATAAACAATGAGACACCAGGAATCAGATATCAGTATAATGTGCTGCCACAGGGATGGAAAGGATCACCAGCAATATTCCAGTGTAGCATGACA---AAAATCTTAGAGCCCTTTAGAACAAAAAGTCCAGACATAGTTATCTATCAATACATGGATGACTTGTATGTAGGCTCTGATTTAGAAATAGGGCAGCACAGAACAAAAATAGAGGAGCTGAGAGCTCATCTATTGAGCTGGGGATTTACTACACCAGATAAAAAGCATCAAAAGGAACCCCCATTCCTTTGGATGGGATATGAACTC
>-.-.-.1170
CCTCAAATCACTCTTTGGCAACGACCCATTGTCACAGTAAAAATAGAAGGACAGCTAARAGAAGCTCTATTAGATACAGGAGCAGATGATACAGTATTAGAA------GAAATAAATTTACCAGGAAAATGGAAACCAAAAATGATAGGGGGAATTGGAGGGTTTATCAAAGTAAGGCAATATGATCAGATACTTATAGAAATTTGTGGACAAAAGGCTATAGGTACAGTSTTAGTAGGACCTACACCTGTCAACATAATTGGACGAAATATGTTGACTCAGATTGGTTGTACTTTAAATTTCCCAATTAGTCCTATTGACACTGTACCAGTAACATTAAAGCCAGGAATGGATGGGCCAAAGGTTAAGCAGTGGCCATTGACCGARGAAAAAATAAAAGCCTTAACAGAAATTTGTRAAGARATGGAAAAGGAAGGAAAAATTTCAAAAATTGGGCCTGAAAATCCATATAATACTCCAGTATTTGCTATAAAGAAAAAGGACAGCACCAAATGGAGGAAATTAGTAGACTTCAGAGARCTCAATAARAGAACTCAGGACTTTTGGGAAGTTCAATTAGGAATACCGCATCCAGCAGGTTTAAAAAAGAAAAAATCAGTAACAGTACTAGATGTGGGAGATGCATATTTTTCAGTTCCTTTAGATRAAAGCTTTAGAAAGTATACTGCATTCACCATACCTAGTATAAACAATGAGACACCAGGAATCAGATATCAGTACAATGTGCTGCCACAGAGATGGAAAGGATCACCAGCAATATTCCGTCGTAGCATGACA---AAAATCTTAGAGCCCTTTAGAACAAAAAACCCAGAAATGGTTATYTATCAATACATGGATGACTTGTATGTAGGATCTGATTTAGAAATAGGGCAGCACAGARCAAAAATAGAGGAGCTAAGAAGTCATYTATTGAGCTGGGGATTTACTACACCAGATAAAAAGCATCAGAAGGAACCTCCATTCCTTTGGATGGGATATGAACTC
>-.-.-.1179
CCTCAAATCACTCTTTGGCAACGACCCCTTGYCACAGTAAAAATAGGAGGACAGCTAAAAGAAGCTCTATTAGATACAGGAGCAGATGATACAGTATTAGAA------GATATAAATTTGCCAGGAAAATGGAAACCAAAAATGATAGGGGGAATTGGAGGTTTTATCCAGGTAAGGCAATATGACCAGATACTTATAGAAATTTGTGGAAAAAAGGCTATAGGTACAGTATTAGTAGGACCTACACCTGTCAACATAATTGGACGAAATATGTTGACTCAGATTGGTTGTACTTTAAAT---CCAATTAGTCCTATTGACACTGTACCAGTAACATTAAAGCCAGGAATGGATGGACCAAAGGTTAAACAGTGGCCATTGACAGAAGAAAAAATAAAAGCATTAACAGAAATTTGTAAAGAGATGGAAGAGGAAGGAAAAATCTCAAAAATTGGGCCTGAAAATCCATACAATACTCCAGTATTTGCTATAAAGAAAAAGGACAGTACCAAATGGAGGAAATTAGTAGATTTCAGAGAGCTCAATAAAAGAACTCAGGACTTTTGGGAAGTTCAATTAGGAATACCACATCCAGCAGGTTTAAAAAAGAAAAAATCAGTAACAGTACTAGATGTGGGAGATGCATATTTTTCAGTTCCTTTAGATGAAAGTTTTAGAAAATATACTGCATTCACCATACCTAGTATAAACAATGAGACACCAGGAATCAGATATCAGTACAATGTGCTGCCACAGGGATGGAAAGGATCACCGGCAATATTCCAGAGTAGCATGACA---AAAATCTTAGAACCCTTTAGAATAAAAAATCCAGAAATGATTATCTATCAATACATGGATGACTTGTATGTAGGATCTGATTTAGAAATAGCGCAGCACAGAACAAAAATAGAGGAGCTGAGAGCTCATCTATTGAGCTGGGGATTTACTACCCCAGACAAAAAGCATCAGAAGGAACCTCCATTCCTTTGGATGGGATATGAACTC
>-.-.-.1180
CCTCAAATCACTCTTTGGCAACGACCCMTTGTCACAGTAAAARTAGGAGGACAGCTGAGAGARGCTCTATTAGATACAGGAGCAGATGATACAGTATTAGAA------GATATAGATTTGCCAGGAAAATGGAAACCAAAAATGATAGGGGGAATTGGAGGTTTTATCAAAGTAAGGCAATATGATCAGGTACTTATAGAAATTTGTGGAAAAAAGGCTATAGGTACAGTATTARTAGGACCTACACCTGTCAACATAATTGGACGAAATATGTTGACTCAGATTGGTTGTACTTTAAATTTCCCAATTAGTCCTATTGACACTGTACCAGTAACATTAAAGCCAGGAATGGATGGACCAAAGGTTAAACAATGGCCATTGACAGAAGAAAAAATAAAAGCATTAACAGAAATTTGTAARGAGATGGAAGAGGAAGGAAAAATCTCAAAAATTGGGCCTGAAAATCCATACAATACTCCAGTATTTGCTATAAAGAAAAAGGACAGCAMCAAATGGAGGAAATTAGTAGATTTCAGAGARCTYAATAAAAGAACTCAGGATTTTTGGGAAGTTCAATTAGGAATACCGCATCCAGCAGGWTTAAAAAAGAAAAAATCAGTAACAGTACTAGATGTGGGAGATGCATAYTTTTCAGTTCCYTTAGATGAAAGYTTCAGAAAGTATACTGCATTCACCATACCTAGTRYAAACAATGAGACACCAGGAATCAGATATCAGTACAATGTGCTGCCACAGGGATGGAAAGGATCACCAGCAATATTCCAGARTAGCATGACA---AAAATCTTAGAGCCCTTTAGAATAAAAAATCCAGAAATAGATATCTATCAATACATGGATGACTTGTATGTAGGATCTGATTTASAAATAGGGCAGCACAGARCAAARATAGAGGAGCTAAGAGCTCATCTATTGAGCTGGGGATTTACTACACCAGACAAAAAGCATCAGAARGAACCTCCATTCCTTTGGATGGGATATGAACTC
>-.-.-.1182
CCTCAAATCACTCTTTGGCAACGACCCCTTGTCACAGTAAAAGTAGRAGGACAGCTGAAAGAAGCTCTATTAGATACAGGAGCAGATGATACAGTWTTAGAA------GATATAAATTTGCCAGGAAAATGGAAACCAAAAATGATAGGGGGAATTGGAGGTTTTATCAAAGTAAGGCAATATGATCAGATACTTATAGAAATTTGTGGAAAAAAGGCTATAGGTACAGTATTAGTAGGACCTACACCTGTCAACATAATTGGACGAAATATGTTGACTCAGATTGGTTGTACTTTAAATTTCCCAATTAGTCCTATTGACACTGTACCAGTAAMATTAAAGCCAGGAATGGATGGACCAAAGGTTAAACAATGGCCATTGACAGAAGAAAAAATAAAAGCATTAACTGAAATTTGTAAAGAAATGGAAGAGGAGGGAAAAATCTCAAAAATTGGGCCTGAAAATCCATACAATACTCCAGTATTTGCTATAAAGAAAAAGGACAGCACCAAATGGAGGAARTTAGTAGATTTCAGAGARCTCAATAAAAGAACTCAGGACTTTTGGGAAGTTCAATTAGGAATACCACATCCAGCAGGGTTAAAAAAGAAAAAATCAGTAACAGTACTAGATGTGGGAGATGCATATTTTTCAGTTCCTTTAGATGAAAATTTTAGAAAGTATACTGCATTCACCATACCTAGTACAAACAATGAGACACCAGGAATCAGATATCAATACAATGTGCTGCCACAAGGATGGAAAGGATCACCRGCMATATTCCAGAGCAGTATGACA---AAAATCTTAGAGCCCTTTAGAATAAAAAATCCAGAAATGGTTATCTATCAATACATGGATGACTTGTATGTAGGATCTGATTTAGAAATAGGGCAGCACAGAATAAAAGTAGAGGAGCTAAGAGCTCATCTATTGAGCTGGGGRTTTACTACACCAGACAAAAAGCATCAGAAGGAACCTCCATTCCTWTGGATGGGATATGAACTC
>-.-.-.1189
CCTCAAATCACTCTTTGGCAACGACCCCTTGTCACAGTAAAAATAGGAGGACAGCTGAAAGAAGCTCTATTAGATACAGGAGCAGATGATACAGTATTAGAA------GATATAAATTTGCCAGGAAAATGGAAACCAAAAATGATAGGGGGAATTGGAGGTTTTATCAAGGTAAGGCAATATGATCAGATACTTATAGAAATTTGTGGAAAAAAGGCTATAGGTACAGTGCTAGTAGGACCTACACCTGTCAACATAATTGGACGAAATATGTTGACTCAGATTGGTTGTACTTTAAATTTCCCAATTAGTCCTATTGACACTGTACCAGTAAAATTAAAGCCAGGAATGGATGGACCAAAGGTTAAACAGTGGCCATTGACAGAAGAAAAAATAAAAGCATTAACAGAAATTTGTAAAGAAATGGAAGAGGAAGGAAAAATCTCAAAAATTGGGCCTGAAAATCCATACAATACCCCAGTATTTGCTATAAAGAAAAAGGACAGCACCAAATGGAGGAAATTAGTAGATTTCAGAGAGCTCAATAAAAGAACTCAGGACTTTTGGGAAGTTCAATTAGGAATACCGCACCCAGCAGGCTTAAAAAAGAAAAAATCAGTAACAGTACTAGATGTGGGAGATGCATATTTTTCAGTTCCTTTAGATGAAAGCTTTAGAAAGTATACTGCATTCACCATACCTAGTATAAACAATGAGACACCAGGAATCAGATATCAGTACAATGTGCTACCACAGGGATGGAAAGGATCACCAGCAATATTCCAGAGTAGCATGACA---AGAATCTTAGAGCCCTTTAGAATAAAAAATCCAGAAATAGTTATCTATCAATACATGGATGACTTGTATGTAGGATCTGATTTGGAAATAGGGCAGCATAGAACAAAAATAGAGGAGCTAAGAGCTCATCTATTGAGCTGGGGATTTACTACACCAGACAAAAAGCATCAGAAGGAACCTCCATTCCTTTGGATGGGATATGAACTC
>-.-.-.119
CCTCAAATCACTCTTTGGCAACGACCCCTTGTCACAGTAAAAATAGGAGGACAGCTGAAAGAAGCTCTATTAGATACAGGAGCAGATGATACAGTATTAGAA------GATATAAATTTGCCAGGAAAATGGAAACCAAAAATGATAGGGGGAATTGGAGGTTTTATCAAAGTAAGGCAATATGATCAGATACTTATAGAAATTTGTGGAAAAAAGGCTATAGGTACAGTGTTAGTAGGACCTACACCTGTCAACATAATTGGACGAAATATGTTGACTCAGATTGGCTGTACTTTAAATTTCCCAATTAGCCCTATTGACACTGTACCAGTAAAATTAAAGCCAGGAATGGATGGACCAAAGGTTAAACAATGGCCATTGACAGAAGAAAAAATAAAAGCATTAACAGAAATTTGTAAGGAGATGGAAGAGGAAGGAAAAATCTCAAAAATTGGGCCTGAAAATCCATACAATACTCCAGTATTTGCCATAAAGAAAAAGGACAGCACCAAATGGAGGAAATTAGTAGATTTCAGAGAGCTTAATAAAAGAACTCAGGACTTTTGGGAAGTTCAATTAGGAATACCACATCCAGCAGGTTTGAAAAAGAAAAAATCAGTAACAGTACTAGATGTGGGAGATGCATATTTTTCAGTTCCTTTAGATGAAAGCTTTAGAAAGTATACTGCATTCACCATACCTAGTATAAACAATGAAACACCAGGAATCAGATATCAGTACAATGTGCTGCCACAGGGATGGAAAGGATCACCGGCAATCTTCCAGAGTAGCATGACA---AAAATCTTAGAGCCCTTTAGAATGAAAAATCCAGAAGTGGTTATCTACCAATACATGGATGACTTGTATGTAGGATCTGATTTAGAAATAGGGCAGCACAGAACAAAAATAGAGGAACTAAGAGCTCATCTAATGAGCTGGGGGTTTACTACACCAGACAAAAAGCATCAGAAGGAACCTCCATTCCTTTGGATGGGATATGAACTC
>-.-.-.1193
CCTCAAATCACTCTTTGGCAACGACCCSTTGTCACAGTAAAAATAGAAGGACAGCTRAAAGARGCTCTATTAGATACAGGAGCAGATGATACAGTATTAGAA------GATATAAATTTGCCAGGAAAATGGAARCCAAAAATGATAGGGGGAATWGGAGGSTTTATCAAAGTAAGGCAATATGATCAGATACTTATAGAAATTTGTGGAAAAARGGCTATAGGTACAGTRTTAGTAGGACCTACACCTGTCAACATAATTGGRCGAAATATGTTGACTCAGATTGGTTGTACTTTAAATTTCCCAATTAGTCCTATTGAMACTGTACCAGTAAAATTAAAGCCAGGAATGGATGGACCAAAGGTTAAACAGTGGCCACTRACYGAAGAAAARATAAAAGCCTTAACAGAAATTTGYRAAGARATGGAARAGGAAGGRAAAATCTCAAAAATTGGGCCTGAAAATCCATAYAATACTCCARTRTTTGCTATAAAGAAAAAGGACAGCACCAAATGGAGGAAATTAGTGGAYTTCAGAGAGCTCAATAAAAGAACTCAGGAYTTTTGGGAAGTTCAATTAGGAATACCRCATCCAGCAGGTTTAAAAAAGAAAAAATCAGTAACAGTACTAGAYGTRGGRGATGCATATTTTTCAGTTCCTTTAGATGAAAGCTTTAGAAAGTATACTGCATTTACCATACCTAGTATAAAYAATGAGACACCAGGAATYAGRTATCAGTAYAATGTGCTRCCACAGGGATGGAAAGGATCACCAGCAATATTCCAGTGTAGCATGACA---AAAATCTTAGAGCCCTTTAGAAGAAAAAACCCAGAAATGGTTATCTAYCAATACATGGATGACTTGTATGTAGGRTCTGATTTAGAAATAGGGCAGCACAGAACAAAAATAGAGGAGCTAAGAAGTCATCTATTGAGCTGGGGGTTTACTACACCAGATAAAAAGCATCAGAARGAACCTCCATTYCTTTGGATGGGATATGAACTC
>-.-.-.1194
CCTCAAATCACTCTTTGGCAACGACCTCTTGTCACAGTAAAAATAGGAGGACAGCTGAGAGAAGCTCTATTAGATACAGGAGCAGATGACACAGTATTAGAA------GATATAAATCTGCCAGGAAAATGGAAACCAAAAATGATAGGGGGAATTGGAGGTTTTATCAAGGTAAAGCAATATGATCAGATACTTATAGAAATTTGTGGAAAAAAGGCTATAGGTACAGTRTTAGTAGGACCTACACCTGTCAACATAATTGGACGAAATATGTTGACTCAGATTGGTTGTACTTTAAATTTCCCAATTAGTCCTATTGACACTGTACCAGTAACATTAAAGCCAGGAATGGATGGACCAAAGGTTAAACAATGGCCATTGACAGAAGAAAAAATAAAAGCATTAACRGAAATTTGTAAAGAAATGRAAAAGGAAGGAAAAATCTCAAAAATTGGGCCTGAAAATCCATACAATACTCCAGTATTTGCTATAAAGAAAAAGGACAGCACCAAATGGAGAAAATTAGTGGATTTCAGAGAGCTCAATAAAAGAACTCAGGATTTTTGGGAAGTTCAATTAGGAATACCGCATCCAGCAGGGTTAAAAAAGAAAAAATCAGTAACAGTACTAGATGTGGGAGATGCATATTTTTCAGTCCCTTTAGATGAAAGCTTTAGAAAGTATACTGCATTCACCATACCTAGTACAAACAATGAGACACCAGGAATCAGATATCAGTACAATGTGCTACCACAGGGATGGAAAGGATCACCGGCAATATTCCAGTGTAGCATGACA---AAAATCTTAGAGCCCTTTAGAATAAAAAATCCAGAAATGGTTATCTATCAATACATGGATGACYTGTATGTAGGATCTGATTTAGAAATAGGGCAGCACAGAACAAAAATAGAGGAGCTAAGGGCTCATCTATTGAGTTGGGGATTTACTACACCAGACAAAAAGCATCAGAAGGAACCTCCATTCCTTTGGATGGGATATGAACTC
>-.-.-.1198
CCTCAAATCACTCTTTGGCAGCGACCCCTAGTCACAGTAAAAATAGGAGAACAGCTGAGAGAAGCTCTATTAGATACAGGAGCAGATGATACAGTGTTAGAA------GATATAAATTTGCCAGGAAGATGGAAACCAAAAATGATAGGGGGAATTGGAGGTTTTATCAAAGTAAGACAATATGATCAGATACTTATAGAAATTTGTGGAAAAAAGGCTATAGGTACAGTGTTAGTGGGACCTACACCTGTCAACATAATTGGACGAAATATGTTGACTCAGCTTGGTTGTACTTTAAATTTCCCAATTAGTCCTATTGACACTGTACCAGTAAAATTAAAGCCAGGAATGGATGGACCAAAGGTCAAACAGTGGCCATTGACAGAAGAAAAAATAAAAGCATTAACAGAAATTTGTAAAGAGATGGAAGAGGARGGAAAAATCTCAAGAATTGGGCCTGAAAATCCATACAATACTCCAGTATTTGCTATAAAGAAAAAGGACAGCACCAAATGGAGGAAATTAGTAGATTTCAGAGAGCTCAATAAAAGAACTCAGGATTTTTGGGAAGTTCAATTAGGAATACCGCATCCAGCAGGTTTAAAAAAGAAAAAATCAGTGACAGTACTAGATGTRGGAGATGCATATTTTTCAGTTCCTTTAGATGAAAGCTTTAGAAAGTATACTGCATTCACCATACCTAGTACAAACAATGAGACACCAGGAATCAGATATCAGTACAATGTACTGCCACAGGGATGGAAAGGATCACCAGCAATATTCCAGTGTAGCATGACA---AAAATCTTAGAGCCCTTTAGAATAAAAAATCCAGAAATGGTTATCTATCAATACATGGATGACTTGTATGTAGGATCTGACTTAGAAATAGGGCAGCACAGAACAAAAATAGAGGAGCTAAGAGCTCATCTATTGAGCTGGGGATTTACTACACCAGATAAAAAGCATCAGAAGGAACCTCCATTCCTTTGGATGGGATATGAACTC
>-.-.-.1203
CCTCAAATCACTCTTTGGCAACGACCCCTTGTYACAATAAAAATAGGAGGACAGCTAAAAGAAGCCCTATTAGATACGGGAGCAGATGATACAGTATTAGAA------GATATAAATTTGCCAGGAAAATGGAAACCAAAAATGATAGGGGGAATTGGAGGTTTTATCAAAGTAAGGCAATATGATCAGATACTTATAGAAATTTGTGGAAAAAAGGCTATAGGTACAGTRTTAATAGGACCTACACCTGTCAACATAATTGGAAGAAATATGTTGACCCAGATTGGTTGTACTTTAAATTTCCCAATTAGTCCTATTGACACTGTACCAGTAAAATTAAAGCCAGGAATGGATGGACCAAAGGTTAAACAGTGGCCATTGACAGAAGAAAAAATAAAAGCATTAACAGAAATTTGTAAAGARATGGAAGAGGAAGGAAAAATYTCAAAAATTGGGCCTGAAAATCCATACAATACTCCAGTATTTGCTATAAAGAAAAAGGACAGCACCAAATGGAGAAAATTAGTAGATTTCAGAGAGCTCAATAAAAGAACTCARGACTTTTGGGAAGTTCAGTTRGGAATACCTCATCCAGCAGGTTTAAAAAAGAAAAAATCAGTAACAGTACTGGATGTGGGAGATGCATATTTTTCAGTTCCTTTAGATRAAAGCTTTAGAAAGTATACTGCATTCACCATACCYAGTATAAACAATGAGACACCAGGAATTAGATATCAGTACAATGTGCTGCCACAGGGATGGAAAGGATCACCGGCAATATTCCAGAGTAGCATGACA---AAAATCTTAGAGCCCTTTAGAATRAAAAATTCAGACATAGTTATCTATCAGTACATGGATGACTTGTATGTAGGATCTGATTTAGAAATAGGGCAGCACAGAGCAAAARTAGAGGAGCTRAGAGCTCATCTATTGAGCTGGGGATTTACTACACCAGACAAAAAACATCAGAAGGAACCTCCATTCCTTTGGATGGGATATGAACTC
>-.-.-.1207
CCTCAAATCACTCTTTGGCAACGACCCCTTGTCACAGTAAAAATAGGAGGACAGCTGAAAGAAGCTCTATTAGATACAGGAGCAGATGAYACAGTATTAGAA------GATATAAATTTGCCAGGAAAATGGAAACCAAAAATGATAGGGGGAATTGGAGGTTTTATCAAGGTAAGGCAATATGATCAGATACTTATAGAAATTTGTGGAAAAAAGGCTATAGGTACAGTATTAGTAGGACCTACACCTGTCAACATAATTGGACGAAATATGTTGACCCAGATTGGTTGTACTTTAAATTTCCCAATTAGTCCTATTGACACTGTACCAGTAACATTAAAGCCAGGAATGGATGGACCAAAGGTTAAACAGTGGCCATTGACAGAAGAAAAAATAAAAGCATTAACAGAAATTTGTAGAGAGATGGAAGAGGAAGGAAAAATCTCAAAAATTGGGCCTGAAAATCCATACAATACTCCAGTATTTGCTATAAAGAAAAAGGACAGCACCAAATGGAGRAAATTAGTAGACTTCAGAGAGCTCAATAAAAGAACTCAGGACTTTTGGGAAGTTCAATTAGGAATACCACATCCAGCAGGTTTAAAAAAGAAAAAATCAGTAACAGTACTAGATGTGGGAGATGCATATTTTTCAGTTCCTTTAGATGAAARCTTTAGAAAGTATACTGCATTCACCATACCTAGTATAAACAATGAGACACCAGGAATTAGATATCAGTACAATGTGCTGCCACAGGGATGGAAAGGATCACCRGCAATATTCCAGAGTAGCATGACA---AAAATCTTAGAGCCCTTTAGAACAAAAAATCCAGACATGGTTATCTATCAATATATGGATGACTTGTATGTAGGATCTGATTTAGAAATAGGGCAGCACAGAACAAAGATAGAGGAGCTAAGAGCTCATCTATTGAGCTGGGGATTTACTACCCCAGACAAAAAGCATCAGAAGGAACCTCCATTCCTTTGGATGGGATATGAACTC
>-.-.-.1210
CCTCAAATCACTCTTTGGCAACGACCCCTTGTCACAGTAAAAATAGGAGGACAACTGAAAGAAGCTCTATTAGATACAGGAGCAGATGATACAGTATTAGAA------GATATAAATTTGCCAGGAAAATGGAAGCCAAAAATGATAGGGGGAATTGGAGGTTTTATCARGGTAAGACAATATGATCAGATATCTATAGAAATTTGTGGAAAAAAGGCTATAGGTACAGTGTTAGTAGGACCTACACCTGTCAACATAATTGGACGAAATATGTTGACTCAGATTGGTTGTACTTTAAATTTCCCAATTAGTCCTATTGACACTGTACCAGTAACATTAAAGCCAGGAATGGATGGACCAAAGGTTAAACAGTGGCCWTTGACAGAAGAAAAAATAAAAGCATTAACAGAAATTTGTARAGAGATGGAAGAGGAGGGAAAAATTTCAAAAATTGGGCCTGAAAATCCATACAATACTCCAGTATTTGCTATAAAGAAAAAGGACAGYACCAARTGGAGGAAATTAGTGGATTTCAGAGAGCTCAATAAAAGAACYCAGGACTTTTGGGAAGTTCAATTAGGAATACCGCATCCAGCAGGCTTAAAAAAGAAAAAATCAGTAACAGTACTAGATGTGGGAGATGCATATTTTTCAGTKCCTTTACATGAAGGCTTTAGAAAGTATACTGCATTCACCATACCTAGTATAAACAATGCGACACCAGGAATCAGATATCAGTATAATGTGCTGCCACAGGGATGGAAAGGATCACCGGCAATATTCCAGTGTAGCATGACA---AAAATCTTAGAGCCCTTTAGAATAAAAAATCCAGACATAGTTATCTATCAATACATGGATGACTTGTATGTAGGATCTGATTTAGAAATAGGGCAGCACAGAATAAAAATAGAGGAGCTAAGARCKCATCTATTGAGCTGGGGATTTACTACACCAGACAAAAAGCATCAGAAGGAACCTCCATTCCTTTGGATGGGATATGAACTC
>-.-.-.1213
CCTCAAATCACTCTTTGGCAACGACCCCTTGTCACAGTAAAAATAGGAGGACAGYTTAAAGAAGCTCTATTAGATACAGGAGCAGATGATACAGTATTAGAA------GAGATAACTTTGCCAGGAAAATGGAAACCAAAAATGATAGGGGGAATTGGAGGTTTTATCAAAGTAAGGCAATACGATCAGATACTTATAGAAATTTGTGGAAAAAAGGCTATAGGTACAGTGTTAGTAGGACCTACACCTGTCAACATAATTGGACGAAATATGTTGACTCAGATTGGTTGTACTTTAAATTTCCCAATTAGTCCTATTGACACTGTACCAGTAACATTAAAGCCAGGAATGGATGGACCAAAGGTTAAACAATGGCCATTGACAGAAGAAAAAATAAAAGCATTAACAGAAATTTGTAAAGAAATGGAAAAAGAGGGAAAAATCTCAAAAATTGGGCCTGAAAATCCATACAATACTCCAGTATTTGCTATAAAGAAAAAGGACAGCACCAAATGGAGGAAATTAGTAGATTTCAGAGAGCTCAATAAAAGAACTCAGGACTTTTGGGAAGTTCAATTAGGAATACCGCATCCAGCAGGTTTAAAAAAGAAAAAATCAGTAACAGTACTAGATGTGGGAGATGCATATTTTTCAGTTCCTTTAGATGAAAGCTTTAGAAAGTATACTGCATTCACCATACCTAGTATAAACAATGAGACACCAGGAATCAGATATCAGTACAATGTGCTGCCACAGGGATGGAAAGGATCACCAGCAATATTCCAGAGTAGCATGACA---AAAATCTTAGAGCCCTTTAGAACAADAAATCCAGAAATAATAATCTATCAGTACATGGATGACTTGTATGTAGGATCTGATTTAGAAATAGGGCAGCACAGAACAAAAATAGAGGAACTAAGAGCTCATCTATTGAGCTGGGGATTTACTACACCAGACAAAAAGCATCAGAAGGAGCCTCCATTCCTTTGGATGGGATATGAGCT-
>-.-.-.1218
CCTCAAATCACTCTTTGGCAACGACCCCTTGTCACAGTAAAAATAGGAGAACAGCTGAAAGAAGCTCTATTAGATACAGGAGCAGATGATACAGTATTAGAA------GATATAAATTTGCCAGGAAAATGGAAACCAAAAATGATAGGGGGAATTGGAGGTTTTATAAAAGTAAGACAATATGATCAGATACTTATAGAAATTTGTGGAAAAAAGGCTATAGGTACAGTATTAGTAGGACCYACACCTGTCAACATAATTGGACGAAATATGTTGACTCAGATTGGTTGTACTTTAAATTTCCCAATTAGTCCTATTGACACTGTACCAGTAACATTAAAGCCAGGAATGGATGGACCAAAGGTTAAACAGTGGCCATTGACAGAAGAAAAAATAAAAGCATTAACAGAAATTTGTARAGAGATGGAAGAGGAAGGAAAAATCTCAAAAATTGGGCCTGAAAATCCATACAATACTCCAGTATTTGCTATAAAGAAAAAGGACAGCACTAAATGGAGGAAGTTAGTAGATTTCAGAGAGCTCAATAAAAGAACTCAGGACTTTTGGGAAGTTCAATTAGGCATACCGCATCCAGCAGGGTTAAAAAAGAAAAARTCAGTAACAGTACTAGATGTGGGAGATGCATATTTCTCAGTTCCTTTAGATAAAAACTTTAGAAAGTATACTGCATTCACCATACCTAGTMTGAACAATGAGACACCAGGAATCAGATATCAATACAATGTGCTACCACAGGGATGGAAAGGATCACCGGCAATATTCCAGTGTAGCATGACA---AAAATCTTAGAGCCCTTCAGAAGAAAAAATCCAGAAGTAATTATCTATCAATACATGGATGACTTGTATGTAGGATCTGATTTAGAAATAGGGCAGCATAGAATAAAAATAGAGGAGCTAAGAGCTCATCTATTGAGCTGGGGATTTACTACACCAGACAAAAAGCATCAGAAGGAACCTCCATTCCTTTGGATGGGATATGAACTC
>-.-.-.1219
CCTCAAATCACTCTTTGGCAACGACCCCTTGTCACAGTAAGAATAGGAGGTCAGCTGAAAGAAGCTCTATTAGATACAGGAGCAGATGATACAGTATTAGAA------GATATAAATTTGCCAGGAAAATGGAAACCAAAAATGATAGGGGGAATTGGAGGTTTTATCAAAGTAAGGCAATATGATCAGATACTTATAGAAATTTGTGGAAAAAAGGCTATAGGTACAGTATTAATAGGACCTACACCTGTCAACATAATTGGACGAAATATGTTGACTCAGATTGGTTGTACTTTGAATTTCCCAATTAGTCCTATTGACACTGTACCAGTAACATTAAAGCCAGGAATGGATGGACCAAGGGTTAAACAGTGGCCATTGACAGAAGAAAAAATAAAAGCGTTAACAGAAATTTGTAAAGAGATGGAAGAGGAAGGAAAAATCTCAAAAATTGGGCCTGAAAATCCATACAATACTCCMGTATTTGCTATAAAGAAAAAGGACAGCACCAAATGGAGGAAATTAGTAGATTTCAGAGAGCTTAATAAAAGAACTCAGGACTTTTGGGAAGTTCAATTAGGAATACCGCATCCAGCAGGTTTGAAAAAGAAAAAATCAGTAACAGTGCTAGATGTGGGAGATGCATATTTTTCAGTTCCTTTAGATGAAAGCTTTAGAAAGTATACTGCATTCACCATACCTAGTATAAACAATGAGACACCAGGAATCAGATATCAGTATAATGTGCTGCCTCAAGGATGGAAAGGATCACCAGCAATATTCCAGTGTAGCATGACA---AAAATCTTAGAGCCCTTTAGAGCAAAAAATCCAGAAATTGTTATCTATCAATACATGGATGACTTATATGTAGGATCTGATTTAGAAATAGGGCAGCACAGAACAAAAATAGAGGAGCTAAGAGCCCATCTATTGAGCTGGGGATTTACTACACCAGACAAAAAGCATCAGAAGGAACCCCCATTCCTTTGGATGGGATATGAACTC
>-.-.-.1220
CCTCAAATCACTCTTTGGCAACGACCCCTWGTCACAGTAAAAATAGGAGGACAGCTAAAAGAAGCTCTATTAGATACAGGAGCAGATGATACAGTATTAGAA------GATATAAATTTGCCAGGAAAATGGAAACCAAAAATGATAGGGGGAATTGGAGGTTTTATCAAGGTAAGRCAATATGATCAGATACTTATAGAAATTTGTGGAAAAAAGGCTATAGGTACAGTRTTARTAGGACCTACACCTGTCAACATAATTGGACGAAAYATGTTGACTCAGATTGGTTGTACTTTAAATTTCCCAATTAGTCCTATTGACACTGTACCAGTAAAATTAAAGCCAGGAATGGATGGACCAAAGGTTAAACAGTGGCCATTGACAGAAGAAAAAATAAAAGCATTAATGGAAATTTGTAAAGAAATGGAAGAGGAAGGAAAAATCTCAAAAATTGGGCCTGAAAATCCATACAATACTCCAGTATTTGCTATAAAGAAAAAGGACAGCACCAAATGGAGGAAATTAGTAGATTTCAGAGAGCTCAATAAAAGAACTCAGGACTTTTGGGAAGTTCAATTAGGAATACCACATCCAGCAGGTTTAAAAAAGAAAAAATCAGTAACAGTACTAGATGTGGGAGATGCATATTTTTCAGTTCCTTTAGATGAAARCTTTAGGAAGTATACTGCATTCACCATACCTAGTATAAACAATGAGACACCAGGAATCAGATATCAGTACAATGTGCTACCACAGGGATGGAAAGGGTCACCGGCAATATTCCAGTGTAGCATGACA---AAGATCTTAGAGCCCTTYAGAATAAAAAATCCAGAAATAGTTATCTATCAATACATGGATGACTTGTATGTAGGATCTGATTTAGAAATAGGGCAGCACAGAACAAAAATAGAGGAGCTAAGAGCTCATCTATTGAGCTGGGGATTTACTACCCCAGACAAGAAGCATCAGAAGGAACCTCCATTCCTTTGGATGGGATACGAACT-
>-.-.-.1221
CCTCAAATCACTCTTTGGCAACGACCCCTTGTCACAATAAAAATAGAGGGACAGCTGAAAGAAGCTCTATTAGATACAGGAGCAGATGATACAGTATTAGAA------GATATAAATTTGCCAGGAAAATGGAAACCAAAAATGATAGGGGGAATTGGAGGTTTTATCAAGGTAAGGCAATATGATCAGATACTTATAGAAATTTGTGGAAAAAAGGCTATAGGTACAGTATTAGTAGGACCTACACCTGTCAACATAATTGGACGAAATATGTTGACCCAGATTGGTTGTACTTTAAATTTCCCAATTAGTCCTATTGATACTGTACCAGTAACATTAAAACCAGGAATGGATGGACCAAAGGTTAAACAGTGGCCATTGACAGAAGAAAAAATAAAAGCATTAACAGAAATTTGTAAAGAGATGGAAGAGGAAGGAAAAATCTCAAAAATTGGGCCTGAAAATCCATACAATACTCCAGTATTTGCTATAAAGAAAAAAGACAGTACCAAATGGAGAAAATTAGTAGATTTCAGAGAGCTTAATAAAAGAACTCAGGATTTTTGGGAAGTTCAATTAGGAATACCGCATCCAGCAGGTTTAAAACAGAAAAAATCAGTGACAGTACTAGATGTGGGAGATGCATATTTTTCAGTTCCTTTAGATGAAAGCTTTAGAAAATATACTGCATTCACCATACCTAGTATAAACAATGAGACCCCGGGAATCAGATATCAGTACAATGTGCTGCCACAGGGATGGAAAGGATCACCAGCAATATTCCAGTGTAGCATGACA---AAAATCTTAGAGCCCTTTAGAATAAAAAATCCAGAAATGGTTATCTATCAATACATGGATGACTTGTATGTAGGATCTGATTTAGAAATAGAGCAGCACAGGAAAAAAATAGAGGAGCTAAGAGCTCACCTATTCAGCTGGGGATTTACTACACCAGACAAAAAGCATCAGAAGGAACCTCCATTCCTTTGGATGGGATATGAACTC
>-.-.-.1222
CCTCAAATCACTCTTTGGCAACGACCCCTTGTCACAGTAAAAATAGGRGGACAGCTGAGRGAAGCTTTATTAGATACAGGAGCAGATGATACAGTAYTAGAA------GAGATAAATTTGCCAGGAAAATGGAAACCAAAAATGATAGGGGGAATTGGAGGWTTTATCAAAGTAAGRCAATATGATCAGATACTYATAGAAATTTGTGGAAAAAAGGCTATAGGTACAGTATTAGTAGGACCTACACCTGTCAACATAATTGGACGAAATATGTTGACTCAGATTGGTTGTACTTTAAATTTCCCMATTAGTCCTATTGACACTGTACCAGTAACATTAAAGCCAGGAATGGATGGACCAAAGGTTAARCARTGGCCATTRACWGAAGAAAAAATAAAAGCYTTAACAGAAATTTGTGAAGAGATGGAGAAGGAAGGAAAAATCTCAAAAATTGGGCCTGAAAATCCATAYAATACTCCAGTATTTGCTATAAAGAAAAAGGACAGYACCAAATGGAGGAAATTAGTGGATTTCAGAGAGCTCAATAAAAGAACTCAGGAYTTTTGGGAAGTTCAATTAGGAATACCRCATCCAGSAGGTTTAAAAAAGAAAAAATCAGTAACAGTACTAGATGTGGGAGATGCATATTTTTCAGTTCCTTTACATGAAAGCTTTAGAAAGTATACTGCATTTACCATACCTAGTATAAACAATGAGACACCAGGAATCAGATATCAGTACAATGTGCTGCCACAGGGATGGAAAGGATCACCAGCAATATTCCAGTGTAGCATGACA---AAAATCTTAGAGCCCTTTAGARCAAAAAATCCAGAAATAGTTATCTATCAATACATGGATGACTTGTATGTAGGATCTGATTTAGAAATAGGGCARCACAGAGCAAAAGTAGAGGARCTAAGAAGTCATCTATTGAGCTGGGGGTTTACTACACCAGATAAAAAGCATCAGAAGGAACCTCCATTCCTTTGGATGGGATATGAACTC
>-.-.-.1225
CCTCAAATCACTCTTTGGCAACGACCCCTTGTCACAGTAAAAGTAGCAGGACAGCTGAAAGAAGCTCTATTAGATACAGGAGCAGATGATACAGTATTGGAA------GAAATAAATTTGCCAGGAAAATGGAAACCAAAAATGATAGGGGGAATTGGAGGTTTTATCAAAGTAAGGCAATATGATCAGATACTTATAGAAATTTGTGGAAAAAAGGCTATAGGTACAGTGTTAGTAGGACCTACACCTGTCAACATAATTGGACGAAATATGTTGACTCAGATTGGTTGTACTTTAAATTTCCCAATTAGTCCTATTGACACTGTACCAGTAAAATTAAAGCCAGGAATGGATGGACCAAAGGTTAAACAATGGCCACTAACAGAAGAAAAAATAAAAGCATTAACAGAAATTTGTAAAGAGATGGAAGAGGAAGGAAAAATCTCAAAAATTGGGCCTGAAAATCCATACAATACTCCAGTATTTGCTATAAAGAAAAAGGACAGCACCAAATGGAGGAAATTAGTAGATTTCAGAGAGCTCAATAAAAGAACTCAGGACTTTTGGGAAGTTCAATTAGGAATACCGCATCCAGCAGGTTTAAAAAAGAAAAAATCAGTAACAGTACTGGATGTAGGAGATGCATATTTTTCAGTTCCTTTAGATGAAAGCTTTAGAAAGTATACTGCATTCACCATACCTAGTACAAACAATGAGACACCAGGAATCAGATATCAGTACAATGTGCTGCCGCAGGGATGGAAAGGATCACCGGCAATATTCCAGTGTAGCATGACA---AAAATCTTAGAGCCCTTTAGAATAAAAAACCCAGAAATAACTATCTATCAATACATGGATGACTTGTATGTAGGATCTGATCTAGAAATAGGGCAGCACAGAACAAAAATAGAGGAGCTAAGAGCTCATCTATCGAGCTGGGGATTTACTACACCAGACAAAAAGCATCAGAAGGAACCCCCATTCCTTTGGATGGGATATGAAC--
>-.-.-.123
CCTCAAATCACTCTTTGGCAACGACCCCTTGTCACAGTAAAAATAGGAGGACAGCTGAAAGAAGCTCTATTAGATACAGGAGCAGATGATACAGTATTAGAA------GATATAAATTTGCCAGGAAAATGGAAACCAAAAATGATAGGGGGAATTGGAGGTTTTATCAAAGTAAGGCAATATGATCAGATACTTATAGAAATTTGTGGAAAAAAGGCTATAGGTACAGTATTAGTAGGACCAACACCTGTCAACATAATTGGACGAAATATGTTGACTCAGATTGGTTGTACTTTAAATTTCCCAATTAGTCCTATTGATACTGTACCAGTAAAATTAAAGCCAGGAATGGATGGACCAAAGGTTAAACAGTGGCCATTGACAGAAGAAAAAATAAAAGCRTTAACAGAAATTTGTAAAGAGATGGAAGAGGAAGGAAAAATCTCAAAAATTGGGCCTGAAAATCCATACAATACTCCARTATTTGCTATAAAGAAAAAGGACAGCACTAAATGGAGAAAATTAGTAGATTTCAGAGAGCTCAATAAAAGAACTCAGGACTTTTGGGAAGTTCAATTAGGAATACCGCATCCAGCAGGTTTAAAAAAGAAAAAATCAGTAACAGTACTGGATGTAGGAGATGCATATTTTTCAGTTCCTTTAGATGAAAGCTTTAGAAAATATACTGCATTCACCATACCTAGTATAAACAATGAGACACCAGGAATYAGATATCAGTACAATGTGCTGCCACAGGGATGGAAAGGATCACCAGCAATATTCCARAGTAGCATGACA---AAAATCTTAGAGCCCTTTAGAATAAAAAATCCAGAAATAGTTATCTATCAATACATGGATGACTTGTATGTAGGATCTGATTTAGAAATAGAGCAGCACAGAACAAAAATAGAGGAGCTAAGAGCTCATCTATTGAGCTGGGGATTTACTACACCAGACAAAAAGCATCAGAAGGAACCCCCATTCCTTTGGATGGGATATGAACTC
>-.-.-.1232
CCTCAAATCACTCTTTGGCAACGACCCATGGTCACAATAAAAATAGGAGGACAGCTGAAAGAAGCTCTATTAGATACAGGAGCAGATGATACAGTATTAGAA------GATATAAATTTGCCAGGAAAATGGAAACCAAAAATGATAGGGGGAATTGGAGGTTTTATCAAGGTAAAGCAATATGATCAGATACTTATAGAAATTYATGGAAAAAAGGCTATAGGTACAGTATTAGTAGGACCTACACCTGTCAACATAATTGGGCGAAATATGTTGACTCAGATTGGTTGTACTTTAAATTTCCCAATTAGTCCTATTGACACTGTACCAGTAACATTAAAGCCAGGAATGGATGGCCCAAAGGTTAAACAATGGCCATTGACAGAAGAAAAAATAAAAGCATTAACAGAAATTTGTAAAGAGATGGAAGAGGAAGGAAAAATCTCAAAAATTGGGCCTGAAAATCCATACAATACTCCAGTATTTGCTATAAAGAAAAAGGACAGCACCAAATGGAGGAAATTAGTAGATTTCAGAGAGCTCAATAAAAGAACTCAGGACTTTTGGGAAGTTCAATTAGGAATACCACATCCAGCAGGTTTAAAAAAGAAAAAATCAGTAACAGTTTTAGATGTGGGAGATGCATATTTTTCAGTTCCTTTAGATGAAARCTTTAGAAAGTATACTGCATTCACCATACCTAGTATAAACAATGAAACACCAGGAATCAGATATCAATACAATGTGCTGCCACAGGGATGGAAAGGATCACCAGCAATATTCCAGAGTAGCATGACA---AAAATCTTAGAGCCCTTTAGAATGAAAAATCCAGAAATAGTTATCTATCAATACATGGATGACTTGTATGTAGGATCTGATTTAGAAATAGGGCAGCACAGAACAAARATAGARGAGCTAAGAGCTCATCTATTGAGCTGGGGGTTTACTACGCCAGACAAAAAGCATCAGAAGGAACCTCCATTCCTTTGGATGGGATATGAACTC
>-.-.-.1233
CCTCAAATCACTCTTTGGCAACGACCCGTTGTCACAGTAAAAATAGGAGGACAGCTAAAAGAAGCTCTATTAGATACAGGAGCAGATGATACAGTATTAGAA------GAAATAAATTTGCCAGGAAGATGGAAACCAAAAATGATAGGGGGAATTGGAGGTTTTATCAAGGTAAGGCAATATGATCAGATACTTATAGAAATTTGTGGAAAAAAGGCTATAGGTACAGTATTAGTAGGACCTACACCTGTCAACATAATTGGACGAAATATGTTGACTCAGATTGGTTGTACTTTAAATTTCCCAATCAGTCCTATTGACACTGTACCAGTAACATTAAAGCCAGGAATGGATGGACCAAAAGTTAAACAGTGGCCATTGACAGAAGAAAAAATAAAAGCATTAACAGAAATTTGTAAAGAGATGGAAGAGGAAGGAAAAATCTCAAAAATTGGGCCTGAAAATCCATACAATACTCCAGTATTTGCTATAAAGAAAAAGGACAGCACCAAATGGAGGAAATTAGTAGATTTCAGGGAGCTCAATAAAAGAACTCAGGATTTTTGGGAAGTTCAATTAGGAATACCACACCCAGCAGGTTTAAAAAAGAAAAAATCAGTAACAGTACTAGATGTGGGAGATGCATATTTTTCAGTTCCTTTGGATAAAAACTTTAGAAAGTATACTGCATTCACCATACCTAGTATAAACAATGAGACACCAGGAATCAGATATCAGTACAATGTGCTGCCACAGGGATGGAAAGGATCACCGGCAATATTCCAGAGTAGCATGACA---AAAATCTTAGAGCCCTTTAGAATAAAAAATCCAGACATAGTTATCTATCAATACATGGATGATTTGTATGTAGGATCTGATTTAGAAATAGGGCAGCACAGAACAAAAATAGAGGAGCTAAGAGCTCATCTATTGAGCTGGGGGTTTACTACACCAGACAAAAAGCATCAGAAGGAACCTCCATTCCTTTGGATGGGATATGAACTC
>-.-.-.1234
CCTCAAATCACTCTTTGGCAACGACCCCTTGTCACAATAAAAATAGAAGGACAGCTAAGAGAAGCTCTATTAGATACAGGAGCAGATGATACAGTATTAGAA------GATATAAATTTGCCAGGAAAATGGAAACCAAAAATGATAGGGGGAATTGGAGGTTTTATCAAAGTAAGGCAATATGATCAGATACTTATAGAAATTTGTGGAAAAAGGGCTATAGGTACAGTGTTAGTAGGACCTACACCTGTCAACATAATTGGACGAAATATGTTGACTCAGCTTGGTTGTACTTTAAACTTCCCAATTAGTCCTATTGACACTGTACCAGTAACATTAAAGCCAGGAATGGATGGACCAAAGGTTAAACAATGGCCATTGACAGAAGAAAAAATAAAAGCATTAACAGAAATTTGTAAAGAGATGGAAGAGGAAGGAAAAATTTCAAAAATAGGGCCTGAAAATCCATACAATACTCCAGTATTTGCTATAAAGAAAAAGGACAGCACCAAATGGAGGAAATTAGTAGATTTTAGAGAGCTCAATAAAAGAACTCAGGACTTTTGGGAAGTTCAATTAGGAATACCACATCCGGCAGGTTTAAAAAAGAAAAAATCAGTAACAGTACTGGATGTGGGAGATGCATATTTTTCAGTTCCTTTAGATGAAAGCTTTAGAAAGTATACTGCATTCACCATACCTAGCATAAACAATGAGACACCAGGAATCAGATATCAGTACAATGTGCTACCACAGGGATGGAAAGGATCACCAGCAATATTCCAGAGTAGCATGACA---AAAATCTTAGAGCCCTTTAGAATAAAAAATCCAGAAATGGTTATCTATCAATATATGGATGACTTGTATGTAGGATCTGATTTAGAAATAGGGCAGCACAGAGTAAAAATAGAGGAGCTAAGAGCTCATCTATTGAGCTGGGGATTTACTACACCAGACAAGAAGCATCAAAAGGAACCTCCATTCCTTTGGATGGGATATGAACTC
>-.-.-.1235
CCTCAAATCACTCTTTGGCAACGACCCCTTGTCACAGTAAAGATAGGAGGACAGCTGAAAGAAGCTCTATTAGATACAGGAGCAGATGATACAGTATTAGAA------GATATAAATTTGCCAGGAAAATGGAAACCAAAAATGATAGGGGGAATTGGGGGTTTTATCAAAGTAAGGCAATATGATCAGATACTTATAGAAATTTGTGGAAAAAAGGCTATAGGTACAGTATTAGTAGGACCAACACCTGTCAACATAATTGGACGAAAYATGTTGACTCAGATTGGTTGTACTTTAAATTTCCCAATTAGTCCTRTTGACACTGTACCAGTAAAATTAAAGCCAGGAATGGATGGACCAAAGGTTAAACAGTGGCCCTTGACAGAAGAAAAAATAAAAGCATTAACAGAAATTTGTAAAGAGATGGAAGAGGAAGGGAAAATCTCAAAAATTGGGCCTGAAAATCCATACAATACCCCAGTATTTGCTATAAAGAAAAAGGACAGCACTAAATGGAGAAAATTAGTAGATTTCAGAGAGCTCAATAAAAGAACTCAGGACTTTTGGGAAGTTCAATTAGGAATACCRCATCCAGCAGGGTTAAAAAAGAAAAAATCAATAACAGTACTGGATGTGGGAGATGCATATTTTTCAGTTCCTTTAGATGAAAGCTTTAGAAAGTATACTGCATTCACCATACCTAGTATAAACAATGAGACACCAGGAATTAGATATCAGTACAATGTGCTGCCACAGGGATGGAAAGGATCACCGGCAATATTCCAGTGTAGCATGACA---AAAATCTTAGAGCCCTTTAGAATAAAAAATCCAGAWATAGTTATCTATCAATACATGGATGACTTGTATGTAGGATCTGATTTAGAAATAGGGCAACACAGARCAAAAATAGAGGAGCTAAGAGCTCATCTATTGAGCTGGGGATTTACTACACCAGACAAAAAGCATCAGAAGGAACCTCCATTYCTTTGGATGGGATATGAACTC
>-.-.-.1236
CCTCAAATCACTCTTTGGCAACGACCTATTGTCACAGTAAAAATAGGAGGACAGCTGAAAGAAGCTCTATTAGACACAGGAGCAGATGATACAGTATTAGAA------GATATAAATTTGCCAGGAAAATGGAAACCAAAAATGATAGGGGGAATTGGAGGTTTTATCAAAGTAAGGCAATATGATCAGATACTTATAGAAATTTGTGGGAAAAGGGCGATAGGTACAGTGTTAGTAGGACCTACACCTGTCAACATAATTGGACGAAATATGTTGACTCAGATTGGTTGTACTTTAAATTTCCCAATTAGTCCTATTGACACTGTACCAGTAACATTAAAGCCAGGAATGGATGGACCAAAGGTCAAACAGTGGCCACTGACAGAAGAAAAAATAAAAGCATTAACAGAAATTTGTAAAGAGATGGAAGAGGAAGGAAAAATCTCAAAAATTGGGCCTGAAAATCCATATAATACTCCAGTATTTGCTATAAAGAAAAAGGACAGCACCAAATGGAGGAAATTAGTAGATTTCAGAGAGCTCAATAAAAGAACTCAGGACTTTTGGGAAGTTCAATTAGGAATACCRCATCCAGCAGGTTTAAAAAAGAAAAAATCAGTAACAGTACTAGATGTGGGAGATGCATATTTTTCAGTTCCTTTACATGAAAGCTTTAGAAAGTATACTGCATTCACCATACCTAGTACAAACAATGAGGCACCAGGAATCAGATACCAGTACAATGTGCTGCCACAGGGATGGAAAGGATCACCGGCAATATTCCAATGTAGCATGACA---AAGATCTTAGAGCCCTTTAGGACAAAAAATCCAGAAATAGTTATCTATCAATACATGGATGACTTGTATGTAGGGTCTGATTTAGAAATAGGGCAGCACAGAACAAAAATAGAGGAGCTAAGAGCTCATCTATTGAGCTGGGGATTTACTACACCAGACAAAAAGCATCAGAAGGAACCCCCATTCCTTTGGATGGGATATGAACTC
>-.-.-.1238
---CARATCACTCTTTGGCAACGACCCCTTGTCACAGTAAAAATAGGAGGACAGCTGAAAGAAGCTCTATTAGATACAGGAGCAGATGATACAGTATTAGAA------GAWATAAATTTACCAGGGAAATGGAAACCAAAAATGATAGGGGGAATTGGAGGYTTTATCAAGGTAAGGCAATATGATCAGATATGTATAGAAATTTGTGGAAAAAAGGCTATAGGTACAGTRTTAGTAGGACCTACACCTRTCAACATAATTGGACGAAATATGTTGACTCAGATTGGTTGTACTYTAAATTTCCCAATTAGTCCTATTGACACTGTACCAGTAACATTAAAGCCAGGAATGGATGGACCAAAGGTTAAACAGTGGCCATTGACAGAAGAAAAAATAAAAGCATTAACAGAAATTTGTAAGGAAATGGAAGAGGAAGGAAAAATCTCAAAAATTGGGCCTGAAAATCCATACAATACTCCAGTATTTGCTATAAAGAAAAAGGACAGCACCAAATGGAGGAAATTAGTRGATTTCAGAGAGCTCAATAAAAGAACTCAGGAYTTTTGGGAAGTTCAATTAGGAATACCGCATCCAGCAGGTTTAAAAAAGAAAAAATCAGTAACAGTACTAGATGTGGGGGATGCATATTTTTCAGTACCTTTAGATGAAAGCTTTAGAAAGTATACTGCATTCACCATACCTAGTATAAACAATGAGACACCAGGAATCAGATATCAGTACAATGTGCTGCCACAGGGATGGAAAGGATCACCGGCAATATTCCAGAGTAGCATGACA---AAAATCTTAGAGCCCTTTAGAATAAAAAATCCAGAGATGGTTATCTATCAATACATGGATGACTTGTATGTAGGATCTGATTTAGAAATAGGGCAGCACAGAACAAAAATAGAGGAGCTRAGAGCTCATCTATTGAGCTGGGGATTTACTACACCAGACAAAAAGCATCAGAAGGAACCTCCATTCCTTTGGATGGGATATGAACTC
>-.-.-.1243
CCTCAAATCACTCTTTGGCAACGACCCMTTGTCACAGTAAAAATAGGAGGACAGCTRAAAGAAGCYCTATTAGATACAGGGGCAGATGATACAGTATTAGAA------GAAATAAATTTGCCAGGAAGRTGGAAACCAAAAATGATAGGGGGAATTGGAGGTTTTATCAAAGTAAGGCAATATGATCAGATACTTATAGAAATTTGTGGAAAAAAGGCTATAGGTACAGTATTAGTAGGACCTACACCTRTCAACATAATTGGAAGAAATATGTTGACTCAGATTGGTTGTACATTAAATTTCCCAATTAGTCCTATTGACACTGTACCAGTAGCATTAAAGCCAGGAATGGATGGACCAAAGRTTAAACAGTGGCCATTGACAGAAGAAAAAATAAAAGCATTAACAGAAATTTGTAAAGAAATGGAAGAGGAAGGAAAAATCTCAAAAATTGGGCCTGAGAATCCATACAATACTCCAATATTTGCTATWAAGAAAAAGGACAGCACCAAATGGAGGAAATTAGTAGATTTCAGAGAGCTCAATAAAAGAACTCAGGACTTTTGGGAAGTTCAATTAGGAATACCACATCCAGCAGGKTTAAAAAAGAAAAAATCAGTAACAGTACTAGATGTGGGAGATGCATATTTTTCAGTTCCTTTAGATGAAAGCTTTAGAAAGTATACTGCATTCACCATACCAAGTRTAAACAATGAGACACCAGGAATCAGATATCAGTACAATGTGCTGCCACARGGATGGAAAGGATCACCAGCAATATTCCAGAGTAGCATGACA---AAAATCTTAGAGCCCTTTAGAATAAAAAATCCAGAAATAGTTATCTATCAATACATGGATGACTTGTATGTAGGATCTGATTTAGAAATAGGGCAGCACAGRGCAAAAATAGAGGAGCTGAGRGCTCATCTATTGAGCTGGGGATTTACTACCCCAGACAAAAAGCATCAGAAGGAACCTCCATTCCTTTGGATGGGATATGAACTC
>-.-.-.1244
CCTCAAATCACTCTTTGGCAACGACCCCTTGTCACAGTAAAAATAGGAGGGCAGCTGAAAGAAGCTCTATTAGATACAGGAGCAGATGATACAGTATTAGAA------GATATAAATTTGCCAGGAAAATGGAAACCAAAAATGATAGGGGGRATTGGAGGTTTTATCAAAGTAAAACAATATGATCAGATACAGATAGAAATTTGTGGAAAAAAGGCTATAGGTACAGTGTTAGTAGGACCTACRCCTGTCAACATAATTGGACGAAATATGTTGACTCAGATTGGTTGYACTTTAAATTTCCCAATTAGTCCTATTGACACTGTACCAGTRACATTAAAACCAGGAATGGATGGACCAAAGGTTAAACAGTGGCCATTGACAGAAGAAAAAATAAAAGCATTAACAGAAATATGTAAAGAGATGGAAGAGGAAGGAAAAATCACAAAAATTGGGCCTGAAAATCCATACAATACTCCAGTATTTGCTATAAAGAAAAAGGATAGCACCAAATGGAGGAAATTAGTAGATTTCAGAGAGCTCAATAAAAGAACTCAGGACTTTTGGGAAGTTCAATTAGGAATACCGCATCCAGCAGGATTAAAAAAGAAAAAATCAGTAACAGTACTAGATGTGGGAGATGCATACTTTTCAGTYCCTTTASATGAAAGCTTTAGAAAATACACTGCATTCACCATACCTAGTATAAACAATGAGACACCAGGAATCAGATAYCAGTACAATGTGCTGCCACAGGGATGGAAAGGATCACCAGCAATATTCCAGAGTAGCATGACA---AAAATCTTAGAGCCCTTTAGAATAAAAAATCCAGAAATAGTTATCTATCAATACATGGATGACTTGTATGTAGGATCTGATTTAGAAATAGGGCAGCACAGAACAAAAATAGAGGAGCTGAGAGCTCATCTACTGAGCTGGGGRTTTACTACACCAGACAAAAAGCATCAGAAGGAACCTCCATTCCTTTGGATGGGATATGAACTC
>-.-.-.1249
CCTCAAATCACTCTTTGGCAACGACCCCTTGTCACAGTAAAAATAGGAGGACAGCTGATAGAAGCTCTATTAGATACAGGAGCAGATGATACAGTATTAGAA------GATATAAATTTGCCAGGAAAATGGAAACCAAAAATGATAGGGGGAATTGGAGGTTTTATCAAAGTRAGGCAATATGATCAGATACTTWTRGAAATTTGTGGAAAAAAGGCTATAGGTACAGTATTAGTAGGACCTACACCTATCAACATAATTGGACGAAATATGTTGACTCAGATTGGTTGTACTTTAAATTTCCCAATTAGTCCTATTGACACTGTACCAGTAACATTAAAGCCAGGAATGGATGGACCAAAGGTTAAACARTGGCCATTGACAGAAGAAAAAATAAAAGCATTAACAGAAATTTGYAAAGAAATGGAAGAGGAAGGAAAAATTTCAAAAATTGGGCCTGAAAATCCATACAATACTCCAGTATTTGCTATAAAGAAAAAGGACAGCACCAAATGGAGGAAATTAGTAGATTTCAGAGAGCTCAATAAAAGAACTCAGGAYTTTTGGGAAGTTCAATTAGGAATACCACATCCAGCAGGTTTAAAAAAGAAAAAATCAGTAACAGTACTAGATGTGGGAGATGCATATTTTTCAGTCCCTTTAGATGAAAACTTTAGAAAGTATACTGCATTCACCATACCTAGCATAAACAATGAGACACCAGGAATCAGATATCAGTACAATGTRCTGCCACAGGGATGGAAAGGATCACCRGCAATATTCCAGAGTAGCATGACA---AAAATCTTAGAGCCCTATAGAAAGAAAAATCCAGAAATGGTTATATATCAATACATGGATGACTTGTATGTAGGATCTGATTTAGAAATAGGGCAGCACAGAGCAAAAATAGAGGAGCTRAGAGCTCATCTATTGAGCTGGGGRTTTACTACACCAGACAAAAAGCATCAGAAGGAACCTCCATTCCTTTGGATGGGATATGAACTC
>-.-.-.125
CCTCAAATCACTCTTTGGCAACGACCCCTTGTCACAGTAAAAATAGGAGGGCAGCTGAAAGAAGCTCTATTAGATACAGGAGCAGATGATACAGTATTAGAA------GATATAAATTTGCCAGGAARATGGAAACCAAAAATGATAGGGGGAATTGGAGGTTTTATCAAAGTAAAGCAATATGATCAGATACAGATAGAAATTTGTGGAAAAAAGGCTATAGGTACAGTRTTAGTAGGACCTACACCTGTCAACATAATTGGACGAAATATGTTGACTCAGATTGGTTGTACTTTAAATTTCCCAATTAGTCCTATTGACACTGTACCAGTAACATTAAAGCCAGGAATGGATGGACCAAAGGTTAAACAGTGGCCATTGACAGAAGAAAAAATAAAAGCATTAACAGAAATTTGTAAAGAGATGGAAGAAGAAGGAAAAATCTCAAAAATTGGGCCTGAAAATCCATACAATACTCCAGTATTTGCTATAAAGAAAAAGGATAGCACCAAATGGAGGAAATTAGTAGATTTCAGAGAGCTCAATAAAAGAACTCAGGACTTTTGGGAAGTTCAATTAGGAATACCGCATCCAGCAGGATTAAAAAAGAAAAAATCAGTAACAGTAYTAGATGTGGGAGATGCATACTTTTCAGTTCCTTTAGATGAAAGCTTTAGRAAATATACTGCATTCACCATACCTAGTATAAACAATGAGACACCAGGAATCAGATATCAGTACAATGTGCTGCCACAGGGATGGAAAGGATCACCAGCAATATTCCAGAGTAGCATGACA---AAAATCTTAGAGCCCTTTAGAATAAAAAATCCAGAAATGGTYATCTATCAATACATGGATGACTTGTATGTAGGATCTGATTTAGAAATAGGGCAGCACAGAACAAAAATAGAGGAGCTGAGAGCTCATCTATTGAGCTGGGGATTTACTACACCAGACAAAAAGCATCAGAAGGAACCYCCATTCCTTTGGATGGGATATGAACTC
>-.-.-.1250
CCTCAAATCACTCTTTGGCAACGACCCCTTGTCACAGTAAAAATAGAAGGACAGCTAAAAGAAGCTCTATTAGATACAGGAGCAGATGATACAGTATTAGAA------GATATAAATTTGCCAGGAAAATGGAAACCAAAAATGATAGGGGGAATTGGAGGGTTTATAAAGGTAAGGCAATATGATCAGGTACGTATAGAAATTTGTGGAAAAAAGGCTATAGGTACAGTATTAGTAGGACCTACACCTGTCAACATAATTGGACGAAATATGTTGACTCAGATTGGTTGTACTTTAAATTTCCCAATTAGTCCTATTGACACTGTACCAGTAAAATTAAAGCCAGGAATGGATGGACCAAAGGTTAAACAGTGGCCATTGACAGAAGAAAAAATAAAAGCATTAACAGAAATTTGTAAAGAGATGGAAGAGGAAGGAAAAATCTCAAAAATTGGGCCTGAAAATCCATACAATACTCCAGTATTTGCTATAAAGAAAAAGGATAGTACCAAATGGAGGAAATTAGTAGATTTCAGAGAGCTCAATAAAAGAACTCAGGATTTTTGGGAAGTGCAATTAGGAATACCACATCCAGCAGGCTTAAAAAAGAAAAAATCAGTAACAGTACTAGATGTGGGAGATGCATATTTTTCAGTTCCTTTAGATGAAAGCTTTAGAAAGTATACTGCATTCACCATACCTAGTACAAACAATGAGACACCAGGAATCAGATATCAGTACAATGTGCTGCCACAGGGATGGAAAGGATCACCGGCAATATTTCAGTGTAGCATGACA---AAAATCTTAGAGCCCTTTAGAATAAAAAATCCAGAAATGGTTATCTATCAATACATGGATGATTTGTACGTAGGATCTGATTTAGAAATAGGGCAGCATAGAACAAAAATAGAGGAGCTAAGAGCTCATCTATTGAGCTGGGGATTTACTACACCAGACAAAAAGCATCAGAAGGAACCTCCATTCCTTTGGATGGGATATGAACTC
>-.-.-.1254
CCTCAAATCACTCTTTGGCAGCGACCCCTTGTCACAGTAAAAATAGGAGGACAGCTGAAAGAAGCTCTATTAGATACAGGAGCAGATGATACAGTATTAGAA------GATATAAATTTGCCAGGAAAATGGAAACCAAAAATGATAGGGGGAATTGGAGGTTTTATCAAGGTAAGACAATATGATCAGATACTTATAGAAATTTGTGGAAAAAAGGCTATAGGTACAGTGTTAGTAGGACCTACACCTGTCAACATAATTGGACGAAATATGTTGACTCAGATTGGTTGTACCTTAAATTTCCCAATTAGTCCTATTGACACTGTACCAGTAACATTAAAGCCAGGAATGGATGGACCAAAGGTTAAACAGTGGCCATTGACAGAGGAAAAAATAAAAGCATTAACAGAAATTTGYAAAGAGATGGAAGAGGAAGGRAAAATCTCAAAAATTGGGCCTGAAAATCCATACAATACTCCAGTATTTGCTATAAAGAAAAAGGACAGCACCAAATGGAGGAAATTAGTAGATTTCAGAGAGCTCAATAAAAGAACTCAGGACTTTTGGGAAGTTCAATTAGGAATACCGCATCCTGCAGGTTTAAAAAAGAAAAAATCAGTAACAGTACTGGATGTGGGAGATGCATATTTTTCAGTTCCTTTAGATGAAAGCTTTAGAAAGTATACTGCATTCACCATACCTAGTATAAACAATGAGACACCAGGAATCAGATATCAGTACAATGTGCTGCCACAAGGGTGGAAAGGATCACCGGCAATATTTCAGTGTAGTATGACA---AAAATCTTAGAGCCCTTTAGGTTAAAAAATCCAGAAATAACTATCTATCAATACATGGATGACTTGTATGTAGGATCTGATTTAGAAATAGGGCAGCACAGAACAAAAATAGAGGAGCTAAGAGCTCATCTACTGAGCTGGGGGTTTACTACACCAGACAAAAAGCATCAGAAGGAACCTCCATTCCTTTGGATGGGATATGAACTC
>-.-.-.1257
CCTCAAATCACTCTTTGGCAACGACCCCTTGTTACAATAAAAATAGGGGGACAGCTGAAAGAAGCTCTATTAGATACAGGAGCAGATGATACAGTATTAGAA------GATATAAATTTGCCAGGAAAATGGAAACCAAAAATGATAGGGGGAATTGGAGGTTTTATCAAAGTAAGGCAATATGATCAGATACTTATAGAAATTTGTGGAAAAAAGGCTATAGGTACAGTGTTAGTAGGGCCCACACCTGTCAACATAATTGGACGAAATATGTTGACTCAGATTGGTTGTACTTTAAATTTCCCAATTAGYCCTATTGACACTATACCAGTAGCATTAAAGCCAGGAATGGATGGGCCAAAGGTTAAACAGTGGCCATTGACAGAAGAAAAAATAAAAGCATTAACAGAAATTTGTAAAGAGATGGAAGAGGAAGGAAAAATTTCAAAAATTGGGCCTGAAAATCCATACAATACTCCAGTATTTGCTATAAAGAAAAAGGACAGTACCAAATGGAGGAAATTAGTAGATTTCAGAGAGCTTAATAAAAGAACTCAGGACTTTTGGGAAGTTCAATTAGGAATACCGCATCCAGCAGGTTTAAAAARGAAAAAATCAGTAACAGTACTAGATGTGGGAGATGCATATTTCTCAGTTCCATTAGATGAAAACTTTAGAAAGTATACTGCATTTACCATACCTAGTACAAACAATGCGACACCAGGAATCAGATATCAGTACAATGTGCTGCCACAGGGATGGAAAGGATCACCGGCAATATTCCAGAGTAGCATGACA---AAAATCTTAGAGCCCTTTAGAACAAAGAATCCAGACATGGTTATCTATCAATACATGGATGACTTGTATGTAGGATCTGATTTAGAACTAGGGCAGCACAGAGCAAAAGTAGAGGAGCTAAGAGCTCATCTATTGAGCTGGGGGTTTACTACACCAGACAAAAAGCATCAGAAGGAACCTCCATTCCTTTGGATGGGATATGAACTC
>-.-.-.126
CCTCAAATCACTCTTTGGCAACGACCCCTTGTCACAGTAAAAATAGGAGGACAGCTGAAAGAAGCTCTATTAGATACAGGAGCAGATGATACAGTATTAGAA------GATATAAATTTGCCAGGAAAATGGAAACCAAAAATGATAGGGGGAATTGGAGGTTTTATCAAGGTAAGGCAATATGATCAGATACTTATAGAAATTTGTGGAAAAAAGGCTATAGGTACAGTGTTAGTAGGACCTACACCTGTCAACATAATTGGACGAAATATGTTGACTCAGATTGGTTGTACTTTAAATTTCCCAATTAGTCCTATTGACACTGTACCAGTAACATTAAAGCCAGGAATGGATGGACCAAAGGTTAAACAGTGGCCATTRACAGAAGAAAAAATAAAAGCATTAACAGAAATTTGTAAAGARATGGAAGAGGAAGGAAAAATCTCAAAAATTGGGCCTGAAAATCCATACAATACTCCAGTATTTGCTATAAAGAAAAAGGACAGTACCAAATGGAGAAARTTAGTAGATTTCAGAGARCTCAATAAAAGAACTCAGGACTTTTGGGAAGTTCAATTAGGAATACCRCATCCAGCAGGTCTGAAAAAGAAAAAATCAGTAACAGTACTAGAYGTGGGAGATGCATATTTTTCAGTTCCTTTAGATGAAARCTTTAGAAAGTATACTGCATTCACCATACCTAGTCTAAACAATGAGACACCAGGAATCAGATATCAGTACAATGTGCTACCACAGGGATGGAAAGGATCGCCGGCAATATTCCAGAGTAGCATGACA---AAAATCTTAGAGCCCTTTAAAAYAAAAAATCCAGAAATGGTTATCTATCAATACATGGATGACTTATATGTAGGATCTGATTTAGAAATAGGGCAGCACAGAACAAAAATAGAGGAGCTAAGAGCTCATCTATTGAGCTGGGGATTTACTACACCAGACAAAAAGCATCAGAAGGAACCTCCATTCCTTTGGATGGGATATGAACTC
>-.-.-.1260
CCTCAAATCACTCTTTGGCAACGACCCCTTGTCACAATAARAATAGGAGGACAGATAAAAGAAGCTCTATTAGATACAGGAGCAGATGATACAGTATTAGAA------GAGATAAATTTRCCAGGAAAATGGAARCCAAAAATGATAGGGGGAATTGGAGGTTTTATCAARGTAAGGCAATATGATCAGATACYTATAGAAATTTGTGGAAAAAAGGCTATAGGTACAGTRTTAGTAGGACCTACACCTGTCAACATAATTGGACGAAATATGTTGACTCAGCTTGGTTGTACTTTAAATTTCCCAATYAGTCCTATTGACACTGTACCAGTAACATTAAAGCCAGGAATGGATGGACCAAARATTAAACAGTGGCCATTAACAGAAGAAAAAATAAAAGCATTRACAGAAATTTGTAAAGARATGGAAGAGGAAGGAAAAATCTCAAAAATTGGGCCTGAAAATCCATACAATACTCCAATATTTGCTATAAAGAAAAAGGACAGCACCAAATGGAGGAAATTAGTAGATTTCAGAGAACTYAATAAAAGAACTCAGGAYTTTTGGGAAGTTCAATTAGGAATACCKCATCCAGCAGGTTTAAAGAAAAAGAAATCAGTAACAGTACTAGATGTGGGAGATGCATATTTTTCAGTGCCTTTACATGAAAGYTTTAGAAARTATACTGCATTTACCATACCTAGTATAAACAATGAGACACCAGGAATCAGATATCAGTACAATGTGCTGCCACAGGGATGGAAAGGATCACCAGCAATATTCCAGAGTAGCATGACA---AAAATCTTAGAGCCCTTTAGAATAAARAATCCAGAAATAGWTATCTATCAATACATGGATGACTTRTATGTAGGCTCTGATTTAGAAATAGGGCAGCACAGAACAAAAGTAGAGGAGCTRAGAGCTCATCTATTGAGCTGGGGATTTACTACCCCAGACAAAAAGCATCAGAAGGAACCTCCMTTCCTTTGGATGGGRTATGAACTC
>-.-.-.1262
CCTCAAATCACTCTTTGGCAACGACCCCTTGTCACAGTAAAAATAGGAGGACAGCTGAAAGAAGCTCTATTAGATACAGGAGCAGATGATACAGTATTAGAA------GATATAAATTTGCCAGGAAAATGGAAACCAAAAATGATAGGGGGAATTGGAGGTTTTATCAAGGTAAGGCAATATGATCAGATACTTATAGAAATTTGTGGAAAAAAGGCTATAGGTACAGTATTAGTAGGACCTACGCCTGTCAACATAATTGGACGAAATATGTTGACTCAGATTGGTTGTACTTTAAATTTCCCAATCAGTCCTATTGACACTGTACCAGTAACATTAAAGCCAGGAATGGATGGGCCAAAGGTTAAACAGTGGCCATTGACAGAAGAAAAAATAAAAGCATTAACAGAAATTTGCAAAGAGCTGGAAGAGGAAGGAAAAATTTCAAAAATTGGGCCTGAAAATCCATACAATACTCCAGTATTTGCTATAAAGAAAAAGGACAGCACCAAATGGAGGAAATTAGTAGATTTCAGAGAGCTCAATAAGAGAACTCAGGACTTTTGGGAAGTTCAATTAGGAATACCACATCCAGCAGGTTTAAAAAAGAAAAAATCAGTAACAGTACTAGATGTGGGAGATGCATATTTTTCAGTTCCTTTAGATGAAAGCTTTAGAAAGTATACTGCATTTACCATACCTAGTACAAACAATGAGACACCAGGAATCAGATATCAATACAATTTGCTGCCACAGGGATGGAAAGGATCACCGGCAATATTCCAGAGTAGCATGACA---AAAATCTTAGAGCCCTTTAGAATAAAAAATCCAGAAATAGTTATCTATCAATACGTGGATGACTTGTATGTAGGATCTGATTTAGAAATAGGGCAGCACAGAACAAAAATAGAGGAGCTGAGAGCTCATCTATTGAGCTGGGGACTTACTACACCAGACAAAAAGCATCAGAAGGAACCTCCATTCCTTTGGATGGGATATGAACTC
>-.-.-.1265
CCTCAAATCACTCTTTGGCAACGACCCCTTGTCACAGTAAAAATAGGAGGACAGCTGAAAGAAGCTCTATTAGATACAGGAGCAGATGATACAGTATTAGAA------GATATAAATTTACCAGGAAAATGGAAACCAAAAATGATAGGGGGAATTGGAGGTTTTATCAAAGTGAGACAATATGATCAGATACTTATAGAAATTTGTGGAAAAAAGGCTATAGGTACAGTGTTAGTAGGACCTACACCTGTCAACATAATTGGGCGAAATATGTTGACCCAGATTGGTTGTACTTTAAATTTCCCAATTAGTCCTATTGACACTATACCAGTAACATTAAAGCCAGGAATGGACGGACCAAAGGTTAAACAGTGGCCATTAACAGAAGAAAAAATAAAAGCATTAACAGAAATTTGTAAAGAGATGGAAGAGGAGGGAAAAATCTCAAAAATTGGGCCTGAAAATCCATACAATACTCCAGTATTTGCTATAAAGAAAAAGGACAGCACTAAATGGAGGAAATTAGTAGATTTCAGAGAGCTCAATAAAAGAACTCAGGACTTTTGGGAAGTTCAATTAGGAATACCGCATCCAGCAGGTTTAAAAAAGAAAAAATCAGTAACAGTACTAGATGTGGGAGATGCATATTTTTCAGTTCCTCTAGATGAAAGCTTTAGAAARTATACTGCATTCACCATACCTAGTATAAACAATGAGACACCAGGAATCAGATATCAATACAATGTGCTGCCACAGGGATGGAAAGGATCACCAGCAATATTCCAGAGTAGCATGACA---AAAATTTTAGAGCCCTTTAGAATAAAAAATCCAGAAATAGTTATCTATCAATACATGGATGACTTGTATGTAGGATCTGATTTAGAAATAGGGCAGCACAGAACAAAGATAGAGGAGCTAAGAGCTCATCTATTGAGCTGGGGATTTACTACACCAGATAAAAAGCATCAGAAGGAACCTCCATTCCTTTGGATGGGATATGAACTC
>-.-.-.1266
CCTCAAATCACTCTTTGGCAACGACCCCTTGTCACAGTAAAAATAGGAGGACAGCTGAAAGAAGCTCTATTAGATACAGGAGCGGATGATACAGTATTAGAA------GATATAGATTTACCAGGAAAATGGAAACCAAAAATGATAGGGGGAATTGGAGGTTTTATTAGGGTAAGACAATATGACCAGATAAGTATAGAAATTTGTGGAAAAAGAGCTATAGGTACAGTATTAGTAGGACCTACACCTGTCAACATAATTGGACGAAATATGTTGACTCAGATTGGCTGTACTTTAAATTTCCCAATCAGCCCTATTGACACTGTACCAGTAACATTAAAGCCAGGAATGGATGGGCCAAAGGTTAAACAATGGCCATTAACAGAAGAAAAAATAAAAGCATTAACAGAAATTTGTAAAGAGATGGAAGAGGAAGGAAAAATCTCAAAAATTGGGCCTGAAAATCCATACAATACTCCAGTATTTGCTATAAAGAAAAAGGACAGCACCAAATGGAGGAAATTAGTAGATTTCAGAGAGCTCAATAAAAGAACTCAGGACTTTTGGGAAGTTCAATTAGGAATACCGCATCCAGCAGGTTTAAAAAAGAAGAAATCAGTAACAGTACTAGATGTGGGAGATGCATATTTTTCAGTTCCTTTAGATGAAAGCTTTAGAAAGTATACTGCATTTACCATACCTAGTACAAATAATGAGACACCAGGAATCAGATATCAGTACAATGTGCTGCCACAGGGATGGAAAGGATCACCAGCAATATTCCAGAGTAGCATGACA---AGAATCTTAGAGCCCTTTAGAATGAAAAATCCAGAAATAGTTATCTATCAATACATGGATGACTTGTATGTAGGATCTGATTTAGAAATAGGGCAACATAGAATAAAAATAGATGAGTTGAGAGCTCATCTATTGAGCTGGGGATTTACTACACCAGACAAAAAGCATCAGAAGGAACCTCCATTCCTTTGGATGGGATATGAACTC
>-.-.-.127
CCTCAAATCACTCTTTGGCAACGACCCCTTGTCACAGTAAAAATAGGAGGACAGYTGAAGGAGGCTCTATTAGATACAGGAGCAGATGATACAGTATTAGAA------GATATAAATTTGCCAGGAAAATGGAAACCAAAAATGATAGGGGGAATYGGAGGTTTTATTAAGGTAAGGCAATATGATCAGATACCTATAGAAATTTGTGGAAAAAAGGCCATAGGTACAGTACTAGTAGGACCTACTCCTGTCAACATAATTGGACGAAACATGTTGACTCAGATTGGTTGTACTTTAAATTTTCCAATTAGTCCTATTGATACTGTACCAGTAACATTAAARCCAGGAATGGATGGACCAAAAGTTAAACAGTGGCCATTGACAGAAGAAAAAATAAAAGCATTAACAGAAATTTGTAAAGAGATGGAAGAGGAAGGAAAAATCTCAAAAATTGGGCCTGAAAATCCATACAATACTCCAGTATTTGCTATAAAGAAAAAGGACAGCACCAAATGGAGGAAATTAGTAGACTTCAGAGAGCTCAATAAAAGAACTCAGGACTTTTGGGAAGTTCAATTAGGAATACCKCATCCAGCAGGTTTAAAAAAGAAAAAATCAGTAACAGTACTAGATGTAGGAGATGCATATTTTTCAGTTCCTTTAGATGAAAGCTTTAGAAAGTATACTGCATTCACCATACCTAGTATAAATAATGAGACACCAGGAATCAGATATCAGTACAATGTGCTGCCACAGGGATGGAAAGGATCACCGGCAATATTCCAGTGTAGCATGACA---AAAATCTTAGAGCCCTTTAGAACAAAAAATCCAGAAATGGTTATCTATCAATACATGGATGACTTGTATGTAGGATCTGATTTAGAAATAGGGCAGCACAGAACAAAAATAGAGGAGCTGAGAGCTCATCTATTGAGCTGGGGATTTACTACACCAGACAAAAAACATCAGAAGGAACCTCCATTCCTTTGGATGGGATATGAACTC
>-.-.-.1271
CCTCAAATCACTCTTTGGCAACGACCCCTTGTCACAGTAAAAATAGGAGGACAGCTGAAAGAAGCTCTATTAGATACAGGAGCAGATGATACAGTATTAGAA------GATATAAATTTGCCAGGAAAATGGAAACCAAAAATGATAGGGGGAATTGGAGGTTTTATCAAGGTAAGGCAATATGATCAGATACTTATAGAAATTTGTGGAAAAAAGGCTATAGGTACAGTATTAGTAGGACCTACACCTGTCAACATAATTGGACGAAATATGTTGACTCAGATTGGTTGTACATTAAATTTCCCAATTAGTCCTATTGACACTGTACCAGTAAAATTAAAGCCAGGAATGGATGGACCAAAGGTTAAACAGTGGCCATTGACAGAAGAAAAAATAAAAGCATTAACAGAAATTTGTAAAGAAATGGAAGAGGAAGGAAAAATCTCAAAAATTGGGCCTGAAWATCCATACAATACTCCAGTATTTGCTATAAAGAAAAAGGACAGCACCAAATGGAGGAAATTAGTAGATTTCAGAGAACTAAATAAAAGAACTCAGGATTTTTGGGAAGTTCAATTAGGAATACCACATCCAGCAGGTTTAAAAAAGAAAAAATCAGTAACAGTACTAGATGTGGGAGATGCATATTTTTCAGTTCCTTTAGATGAAAGCTTTAGAAAGTATACTGCATTCACCATACCTAGTATAAACAATGAGACACCAGGAATCAGATATCAGTACAATGTACTGCCACAGGGATGGAAAGGATCACCGGCAATATTCCAGAGTAGCATGACA---AAAATCTTAGAGCCCTTTAGAATAACAAATCCAGAAATAGTTATTTATCAATACATGGATGACTTGTATGTAGGATCTGATTTAGAAATAGGGCAGCACAGAGCAAAAATAGAGGAGCTAAGAGCTCATCTATTGAGCTGGGGATTTACTACACCAGACAAAAAGCATCAGAAGGAACCTCCATTCCTTTGGATGGGATATGAACTC
>-.-.-.1276
CCTCAAATCACTCTTTGGCAACGACCCCTTGTCACAGTAAAAATAGGAGGACARYTGAAAGAAGCTCTATTAGATACAGGAGCAGATGATACAGTATTAGAA------GATATAAATTTGCCAGGAAAATGGAAACCAAAAATGATAGGGGGAATTGGAGGTTTTATCAAAGTAAGGCAATATGATCAGATACTTATAGAAATTTGTGGAAAAAAGGCTATAGGTACAGTRTTAGTAGGACCTACACCTGTCAACATAATTGGACGAAATATGTTGACTCAGATTGGTTGTACTTTAAATTTCCCAATTAGYCCTATTGACACTGTACCAGTARCATTAAAGCCAGGAATGGATGGACCAAAGGTTAAACAGTGGCCACTGACAGAAGAAAAAATAAAAGCATTAACAGAAATYTGTAAAGAGATGGAAGAGGAAGGAAAAATCTCAAAAATTGGGCCTGAAAAYCCATACAATACTCCAGTATTTGCTATAAAGAAAAAGGACAGCACCAAATGGAGAAAATTAGTAGATTTCAGGGAGCTCAATAAAAGAACTCAGGACTTTTGGGAAGTTCAATTAGGAATACCGCATCCAGCAGGTTTAAAAAAGAAAAAATCAGTAACAGTACTAGATGTGGGAGATGCATATTTTTCAGTTCCTTTAGATGAAAGCTTTAGAAAGTATACTGCATTCACCATACCTAGTATAAATAATGAGACACCAGGAATCAGATATCAGTACAATGTGCTACCACAGGGATGGAAAGGATCACCAGCAATATTYCAGAGTAGCATGACA---AAAATCTTAGAGCCCTTTAGAAAGAAAAATCCAGAAATGATTATCTATCAATACATGGATGACTTGTATGTAGGATCTGATTTAGAAATAGGGCAACACAGAACAAAAATAGAGGAGCTRAGAGCTCACCTATTGAGCTGGGGATTTACTACACCAGACAAAAAGCATCAGAAGGAACCTCCATTCCTTTGGATGGGATATGAACTC
>-.-.-.1280
CCTCAAATCACTCTTTGGCAACGACCCCTTGTCACAATAAARATAGGAGGACAGCTGAAAGAAGCTCTATTAGATACAGGAGCAGATGATACAGTATTAGAA------GATATAAATTTGCCAGGAAAATGGAAACCAAAAATGATAGGGGGAATAGGAGGTTTTATCAAGGTAAGGCAATATGATCAGATACTTATAGAAATTTGTGGAAAAAGGGCTATAGGTACAGTGTTAGTAGGACCTACACCTGTCAACATAATTGGACGAAATATGTTGACTCAGATTGGTTGTACTTTAAATTTCCCAATTAGTCCTATTGACACTGTACCAGTAACATTAAAGCCAGGAATGGATGGACCAAAGGTTAAACAGTGGCCATTAACAGAAGAAAAAATAAAAGCCTTAACAGAAATTTGTAGAGAGATGGAAGAGGAAGGAAAAATCTCAAAAATTGGGCCTGAAAATCCATACAACACTCCAGTATTTGCTATAAAGAAAAAGGACGGCACYAAATGGAGGAAATTGGTAGATTTCAGAGAGCTCAATAAAAGAACTCAGGACTTTTGGGAAGTTCAGTTAGGAATACCACATCCAGCAGGTTTAAAAAAGAAAAAATCAGTAACAGTACTAGATGTGGGAGATGCATATTTTTCAGTTCCCTTAGATAAAAACTTTAGAAAGTATACTGCATTCACCATACCAAGTATAAACAATGAGACACCAGGAATCAGATATCAGTACAATGTGCTGCCACAGGGATGGAAAGGATCACCGGCAATATTCCAGAGTAGYATGACA---AAGATCTTAGAACCCTTTAGAAGAAAAAATCCAGAAATGATTATCTATCAATACATGGATGACTTGTATGTAGGATCTGATTTAGAAATAGGGCAGCACAGAACAAAAATAGAGGAGCTGAGAGCTCATCTATTAAGCTGGGGGTTTACTACACCAGACAAAAAGCATCAGAAGGAACCTCCATTCCTCTGGATGGGATATGAACTC
>-.-.-.1282
CCTCAAATCACTCTTTGGCAACGACCCCTTGTCACAGTAAAAATAGGAGGACAGCTGAGAGAAGCTCTATTAGATACAGGAGCAGATGATACAGTATTAGAA------GATATAAACTTGCCAGGAAAATGGAAACCAAAAATGATAGGGGGAATTGGAGGTTTTATCAAGGTAAGGCAATATGATCAGATACTTATAGAAATTTGTGGGAAAAAAGCTATAGGTACAGTATTGATAGGACCTACACCTGTCAACATAATTGGACGAAATATGTTGACTCAGATTGGTTGTACTCTAAATTTCCCAATTAGTCCTATTGACACTGTACCAGTAAAATTAAAGCCAGGAATGGATGGACCAAAGGTTAAACAATGGCCATTGACAGAGGAAAAAATAAAAGCATTAACAGAAATTTGTGAAGACATGGAAAAGGAAGGAAAAATCTCAAAAATTGGGCCTGAAAATCCATACAATACTCCAGTATTTGCTATAAAGAAAAAGGACAGCACCAAATGGAGAAAGTTAGTAGATTTCAGAGAGCTTAATAAAAGAACTCAGGACTTTTGGGAAGTTCAATTAGGAATACCGCATCCAGCAGGTTTAAAAAAGAAAAAATCAGTAACAGTACTAGATGTGGGAGATGCATATTTTTCAGTTCCYTTACATGAAGACTTTAGAAAGTATACTGCATTCACCATACCTAGTATAAATAATGAGACACCAGGAATCAGATATCAGTACAATGTGCTGCCACAGGGATGGAAAGGATCACCAGCAATATTCCAGGGTAGCATGACA---AAAATCCTAGAGCCCTTTAGATTAAAAAATCCAGAAGTGGTCATCTATCAATACATGGATGACTTATATGTAGGATCGGATTTAGAAATAGGGCAGCACAGAACAAAAATAGATGAGCTAAGAGCTCATCTATTGAGCTGGGGATTTACTACACCAGACAAAAAGCATCAGAAGGAACCTCCATTCCTTTGGATGGGATATGAACTC
>-.-.-.1283
CCTCAAATCACTCTTTGGCAACGACCCCTTGTCACAGTAAAAATAGGAGGACAGCTRAGAGARGCTCTATTAGATACAGGAGCAGATGATACAGTATTAGAA------GATATAAATTTGCCAGGAAAATGGAAACCAAAAATGATAGGGGGAATTGGAGGTTTTATCAARGTAAGGCAATATGATCAGRTACYTATAGAAATTTGTGGAAAAAAGGCTATAGGTACAGTRTTAGTAGGACCTACACCTGTCAACATAATTGGACGAAATATGTTGACTCAGATTGGTTGTACTCTAAATTTCCCAATTAGTCCTATTGACACTGTACCAGTAACATTAAAGCCAGGAATGGATGGGCCAAAGGTTAAACAGTGGCCATTGACAGAAGAAAAAATAAAAGCATTAACAGAAATTTGTRAAGAGATGGAAAAGGAAGGAAAAATCTCAAAAATTGGGCCTGARAATCCATATAATACTCCAGTATTTGCTATAAAGAAAAAGGACAGCAMCAAATGGAGAAAATTAGTAGATTTCAGAGAGCTCAATAAAAGAACTCAGGACTTTTGKGAAGTTCAATTAGGRATACCTCATCCAGCAGGTTTAAAAAAGAAAAAATCAGTAACAGTACTAGATGTGGGAGATGCATATTTTTCAGTTCCTTTAGATGAAARCTTTAGAAAGTATACTGCATTYACCATACCTAGTACAAACAATGAGACACCAGGAATCAGATATCAGTACAATGTGCTGCCACAGGGATGGAAAGGATCACCAGCAATATTCCAGAGTAGCATGACA---AAAATCTTAGAACCCTTTAGARTAAAAAATCCAGAAATGRTTATCTATCAATACATGGATGATTTGTATGTAGGRTCTGATTTAGAAATAGGGCAGCACAGARCAAAAATAGAGGAGCTRAGAGCTCATCTATTGAGCTGGGGATTTACTACACCAGACAAAAAGCATCAGAAGGAACCCCCATTCCTTTGGATGGGATATGAACTC
>-.-.-.1285
CCTCAAATCACTCTTTGGCAACGACCCCTTGTCACAGTAAAAATAGGAGGACAGCTGAAAGAAGCTCTATTAGATACAGGAGCAGATGATACAGTATTAGAA------GATATAAATTTGCCAGGAAAATGGAAACCAAAAATGATAGGGGGAATTGGAGGTTTTATCAAGGTAAGGCAATATGATCAGATACTTATAGAAATTTGTGGAAAAAAGGCTATAGGTACAGTATTAGTAGGACCTACACCTGTCAACATAATTGGACGGAATATGTTGACTCAGATTGGTTGTACTTTAAATTTCCCAATTAGTCCTATTGACACTGTACCAGTAACATTAAAGCCAGGAATGGATGGACCAAAGGTTAAACAGTGGCCATTGACAGAAGAAAAAATAAAAGCTTTGACCGAAATTTGTAAAGAGATGGAAGAGGAAGGAAAAATCTCAAAAATTGGRCCTGAAAATCCATACAATACTCCAGTATTTGCTATAAAGAAAAAGGACAGCACMAAATGGAGGAAATTAGTAGATTTCAGAGAGCTCAATAAAAGAACTCAGGACTTTTGGGAAGTTCAATTAGGAATACCGCATCCAGCAGGTTTAAAAAAGAAAAAATCAGTAACAGTATTAGATGTGGGAGAYGCATATTTTTCAGTTCCTTTAGATGAAAGCTTTAGAAAGTATACTGCATTCACCATACCTAGTATAAACAATGAGACACCAGGAATCMGATATCAGTACAATGTGCTGCCACAGGGATGGAAAGGATCACCGGCAATATTYCAGAGTAGCATGACA---AAAATTTTAGAGCCCTTTAGAATAAAAAATCCAGAAATGGTTATCTATCAATACATGGATGACTTGTATGTAGGATCTGATTTAGAAATAGGGCAGCACAGAACAAAAATAGAGGAGCTGAGAGCTCATCTATTGAGCTGGGGATTTACTACACCAGACAAAAAGCATCAGAAGGAACCTCCATTCCTTTGGATGGGATATGAACTC
>-.-.-.1289
CCTCAAATCACTCTTTGGCAACGACCCCTTGTCACAGTAAAAGTAGCAGGACAGCTGAAAGAAGCTCTATTAGATACAGGAGCAGATGATACAGTATTAGAA------GATATAAATTTGCCAGGAAAATGGAAACCAAAAATGATAGGGGGAATTGGAGGTTTTATCAAGGTAAGGCAATATGATCAGATACTTATGGAAATTTGTGGAAAAAAGGCTATAGGTACAGTGTTAGTAGGACCCACACCTGTCAACATAATTGGACGAAATATGTTGACTCAGCTTGGTTGTACTTTAAATTTCCCAATTAGTCCTATTGACACTGTACCAGTAACATTAAAGCCAGGAATGGATGGACCAAAGGTTAAACAATGGCCATTGACAGAAGAAAAAATAAAAGCATTAACAGAAATTTGTAAAGAGATGGAGGAGGAAGGAAAAATCTCAAAAATTGGGCCTGAAAATCCATACAATACTCCAGTATTTGCTATAAAGAAAAAGGACAGCACCAAATGGAGGAAATTAGTAGATTTCAGAGAGCTCAATAAAAGAACTCAGGACTTTTGGGAAGTTCAATTAGGGATACCACATCCAGCAGGGTTAAAAAAGAAAAAATCAGTAACAGTACTAGATGTGGGAGATGCATATTTTTCAGTTCCTTTAGATGAAAGCTTTAGAAAGTATACTGCATTCACCATACCTAGTAGAAACAATGAGACACCAGGAATCAGATACCAGTACAATGTGCTGCCACAGGGCTGGAAAGGATCACCGGCAATATTCCAGTGTAGCATGACA---AAAATCTTAGAGCCCTTTAGGAGAAAAAACCCAGAAATGATTATCTATCAATACATGGATGACTTGTATGTAGGATCTGATTTAGAAATAGGGCAGCACAGAGCAAAAATAGAGGAGCTAAGAGCTCATTTATTGAGCTGGGGATTTACTACACCAGACAAAAAGCATCAGAAGGAACCTCCATTCCTTTGGATGGGATATGAACTC
>-.-.-.1296
CCTCAAATCACTCTTTGGCAACGACCCCTKGTCACAGTAAAAATAGAAGGACAGCTAAAAGAAGCTCTATTAGATACAGGAGCAGATGATACAGTATTAGAA------GATATAAATTTACCAGGAAAATGGAAACCAAAAATGATAGGGGGAATTGGAGGTTTTATCAAGGTAAGGCAATATGATCAGATACTTATAGAAATTTGTGGAAAAAAGGCYATAGGTACAGTGTTAGTAGGACCTACACCTGTCAACATAATTGGACGAAATATGTTGACTAAGATTGGTTGTACTTTAAATTTCCCAATTAGTCCTATTGACACTGTACCAGTAAAATTAAAGCCAGGAATGGATGGACCAAAGGTTAAACAGTGGCCATTGACAGAAGAAAAAATAAAAGCATTAACAGAAATTTGTAAAGAAATGGAAGAGGAAGGAAAAATCTCAAAAATTGGGCCTGAAAAYCCATACAATACTCCAGTRTTTGCTATAAAGAAAAAGGACAGCACTAAATGGAGGAAATTAGTAGATTTCAGAGAGCTCAATAAAAGAACTCAGGACTTTTGGGAAGTTCAATTAGGAATACCACATCCAGCAGGTTTAAAAAAGAAAAAATCAGTAACAGTRCTAGATGTGGGRGATGCATACTTTTCAGTTCCTTTAGATGAAAGTTTTAGGAAGTATACTGCATTCACCATACCTAGTACAAAYAATGAGACACCAGGAATCAGATATCAGTACAATGTGCTACCACAGGGATGGAAAGGATCACCTGCAATATTCCAGTGTAGCATGACR---AAAATCTTAGAGCCCTTTAGAATAAAAAATCCAGAAATAGTTATCTATCAATACATGGATGACYTGTATGTAGGATCTGATTTAGAAATAGGGCAGCACAGAACAAAAATAGAGGAGCTRAGAGCTCATCTATTGAGCTGGGGATTTACTACCCCAGACAAAAAGCATCAGAAGGAACCTCCATTCCTTTGGATGGGATACGAACTC
>-.-.-.1297
CCTCAAATCACTCTTTGGCAACGACCCCTTGTCACARTAAAAATAGRAGGACAGCTGAAAGAAGCTCTATTAGATACAGGAGCAGATGATACAGTRTTAGAA------GATATAAATTTRCCAGGWAAATGGAAACCAARAATGATAGGAGGAATTGGAGGTTTTATCAAAGTAAGGCAATATGATCAGATACTTATAGAAATTTGTGGAAAAAAGGCCATAGGTACAGTATTAGTAGGACCTACACCTGTCAACATAATTGGACGAAATATGTTGACTCAGATTGGTTGTACTTTAAATTTCCCAATTAGTCCTATTGACACTGTACCAGTARCATTAAAGCCAGGAATGGATGGACCAAAGGTTAAACAGTGGCCATTGACAGAAGAAAAAATAAAAGCATTAACAGAAATTTGTAAAGAGATGGAAGMGGAAGGAAAAATCTCAAAAATTGGACCTGAAAATCCATACAATACTCCAGTATTTGCTATAAAGAAAAAGGACAGYACCAAATGGAGGAAATTAGTAGATTTCAGAGAACTCAATAAAAGAACTCAGGACTTTTGGGAAGTTCAATTAGGAATACCACATCCAGCAGGTTTAAAAAAGAARAAATCAGTAACAGTACTAGATGTGGGAGATGCATATTTTTCAGTTCCTTTAGATGAAAACTTTAGAAAGTATACTGCATTCACCATACCTAGTACAAACAATGAGACACCAGGAATCAGATATCAGTACAATGTGCTGCCACAGGGATGGAAAGGATCACCAGCAATATTCCAGAGTAGCATGACA---AAAATCTTAGAGCCCTTTAGAATAAAGAATCCAGAAATAGTYATCTATCAATACATGGATGACTTGTATGTAGGATCTGATTTAGAAATAGGGCAGCATAGAGCAAAAATAGAGGAGCTAAGAGCTCATCTATTGAGCTGGGGATTTACTACACCAGACAAAAAGCAYCAGAAGGAACCTCCATTCCTTTGGATGGGATATGAACTC
>-.-.-.1299
CCTCAAATCACTCTTTGGCAACGACCTCTTGTCACAGTAAAAATAGAAGGACAGCTGAGAGAAGCTCTATTAGATACAGGAGCAGATGACACAGTATTAGMA------GATATAAATTTGCCAGGAAAATGGAAACCAAAAATGATAGGGGGAATTGGAGGTTTTATCAAGGTAAAGCAATATGATCAGATACTTATAGAAATTTGTGGAAAAAAGGCTATAGGTACAGTGTTAGTAGGGCCTACACCTGTCAACATAATTGGACGAAATATGTTGACTCAGCTTGGTTGTACTTTAAATTTCCCAATYAGTCCTATTGACACTGTACCAGTAACATTAAAGCCAGGAATGGATGGACCAAAGGTTAAGCAATGGCCATTGACAGAAGAAAAAATAAAAGCATTAACAGAAATTTGTAARGAAATGGAAAAGGAAGGAAAAATCTCAAAAATTGGGCCTGAAAATCCATACAATACTCCAGTATTTGCTATAARGAAAAAGGACAGCACCAAATGGAGAAAATTAGTAGATTTCAGAGAGCTCAATAAAAGAACTCAGGATTTTTGGGAAGTTCAATTAGGAATACCGCATCCAGCAGGGTTAAAAAAGAAAAAATCAGTAACAGTACTAGATGTGGGAGATGCATATTTTTCAGTCCCTTTAGATGAAAGCTTTAGAAAGTATACTGCATTCACCATACCTAGTACAAACAATGAGACACCAGGAATCAGATATCARTACAATGTGCTGCCACAGGGATGGAAAGGATCACCGGCAATAYTCCAGTGTAGCATGACA---AAAATCTTAGAGCCCTTTAGAATAAACAATCCAGAAATGGTTATMTATCAATACATGGATGACTTGTATGTAGGATCTGATTTAGAAATAGGGCAGCACAGAACAAAAATAGAGGAGCTAAGGGCTCATCTATTGAGCTGGGGATTTACTACACCAGACAAAAAGCATCAGAAGGAACCTCCATTCCTTTGGATGGGATATGAACTC
>-.-.-.1300
CCTCAAATCACTCTTTGGCAACGACCCCTTGTCACAGTAAAAGTAGRAGGACAGCTAAAAGAAGCTCTATTAGATACAGGAGCAGATGATACAGTATTAGAA------GATATWAATTTGCCAGGAAAATGGAAACCAAAAATGATAGGGGGAATTGGAGGTTTTATCAAGGTAARGCAATATGATCARATACTTATAGAAATTTGTGGAAAAAGAGCTATAGGTACAGTRTTAGTAGGACCTACACCTGTCAACATAATTGGACGAAATATGTTGACTCAGATTGGTTGYACTYTAAATTTCCCAATTAGTCCTATTGACACTGTACCAGTAACATTAAAGCCAGGAATGGATGGACCAAAGGTTAAACAATGGCCATTGACAGAAGAAAAAATAAAAGCATTAACAGAAATTTGTAAAGAGATGGAAGCGGAAGGAAAAATYTCAAAAATTGGGCCTGAAAATCCATACAATACTCCAGTATTTGCTATAAAGAAAAARGACAGCWCTAAATGGAGAAAATTAGTAGATTTCAGAGAGCTCAATAAAAGAACTCAGGACTTTTGGGAAGTTCAATTAGGAATACCGCATCCCGCAGGTYTAAAAAAGAAAAAATCAGTAACAGTACTAGATGTGGGAGATGCATATTTTTCAGTTCCTTTAGATGAAAGCTTTAGAAAGTATACTGCATTCACCATACCTAGTACAAACAATGARACACCAGGAATCAGATATCAGTACAATGTGCTGCCACAGGGATGGAAAGGATCACCAGCAATATTCCAGAGTAGCATGACA---AAAATCTTAGAGCCCTTTAGAACAAAAAATCCAGAAATAGTTGTCTATCAATACATGGATGACTTGTATGTAGGATCTGATTTAGAAATAGGGCAGCACAGAAAAAAGATAGAGGAGCTRAGAGCTCATCTATTGAGCTGGGGATTTACTACACCAGACAAAAAGCATCAGAAGGAACCTCCATTCCTTTGGATGGGATATGAACTC
>-.-.-.1310
CCTCAAATCACTCTTTGGCAACGACCCATTGTCACAGTAAAAATAGAAGGACAGCTGAAAGAAGCTCTATTAGATACAGGAGCAGATGATACAGTATTAGAA------GATATAAATTTACCAGGAAAATGGAAACCAAAAATGATAGGGGGAATTGGAGGTTTTATTAAGGTAAGGCAATATGATCAGATACTTATAGAAATTTGTGGAAAAAAGGCTATAGGTACAGTATTAGTAGGACCTACACCTGTCAACATAATTGGACGAAATATGTTGACTCAAATTGGTTGTACTTTAAACTTCCCAATTAGTCCTATTGACACTGTACCAGTAAAATTAAAGCCAGGAATGGATGGACCAAAGGTTAAACAGTGGCCATTGACAGAAGAAAAAATAAAAGCATTAACAGAAATTTGTAAAGAGATGGAAGAGGAAGGAAAAATTTCAAAAATCGGGCCTGAAAATCCATACAATACTCCAGTATTTGCTATAAAGAAAAAGGACAGTACTAAATGGAGGAAAATAGTAGATTTCAGAGAGCTCAATAAAAGAACTCAGGACTTTTGGGAAGTTCAATTAGGAATACCGCATCCAGCAGGTTTAAAAAAGAATAAATCAGTAACAATACTAGATGTGGGAGATGCATATTTTTCAGTTCCTTTAGATGAAAACTTTAGAAAGTATACTGCATTTACAATACCTAGTCTAAACAATGAGACACCAGGAATCAGATATCAGTACAATGTGCTGCCACAGGGATGGAAAGGATCACCAGCAATATTCCAGTGTAGCATGACA---AAAATCTTAGAGCCCTTTAGAATAAAAAATCCAGAAATAGTTATCTATCAATACATAGATGACTTATATGTAGGATCTGACTTAGAAATAGGGCAGCACAGAATAAAAATAGAGGAGCTAAGAGCTCATCTATTGAGCTGGGGATTTACTACACCAGACAAAAAGTATCAGAAGGAACATCCATTCCTTTGGATGGGATATGAACTC
>-.-.-.1314
CCTCAAATCACTCTTTGGCAACGACCCCTTGTCACAGTAAAAATAGGAGGACAGCTAAAAGAAGCTCTATTAGATACAGGAGCAGATGATACAGTATTAGAA------GACATAAATTTGCCAGGAAAGTGGAAACCAAAAATGATAGGGGGAATTGGAGGTTTTATCAAGGTAAGGCAATATGATCAGATACTTATAGAAATTTGTGRAAAAAAGGCTATAGGTACAGTGTTAGTAGGACCTACACCTATCAACATAATTGGACGAAATATGTTGACTCAGATTGGTTGTACTTTAAATTTCCCAATTAGTCCTATTGACACTGTACCAGTTGCATTAAAGCCAGGAATGGATGGTCCAAAGGTTAAACAATGGCCATTGACAGAAGAAAAAATAAAAGCATTAACAGAAATTTGTAAAGAGATGGAAGAGGARGGAAAAATCTCAAAAATTGGGCCTGAAAATCCATACAATACTCCAGTATTTGCTATAAAGAAAAAGGACAGCACCAAATGGAGGAAATTAGTAGATTTCAGAGAACTCAATAAAAGAACTCAGGACTTTTGGGAAGTGCAATTAGGAATACCGCATCCAGCAGGTTTAAAAAAGAAAAAATCAGTAACAGTACTAGATGTGGGAGATGCATATTTTTCAGTCCCTTTACATGARAGCTTTAGAAAGTATACTGCATTCACCATACCTAGTATAAACAATGAGACACCAGGAATCAGATATCARTACAATGTGCTGCCACAGGGATGGAAAGGATCACCAGCAATATTCCAGAGTAGCATGACA---AGAATCTTAGAGCCCTTTAGAGCAAAAAATCCAGAAATAGTTATCTATCAGTACATGGATGACTTGTATGTAGGATCTGATTTAGAAATAGGGCAGCACAGAGCAAAAATAGAGGAGCTAAGAGCTCATCTATTGAGCTGGGGATTTACTACACCAGACAAAAAGCATCAGAAGGAACCTCCATTCCTTTGGATGGGATATGAACTC
>-.-.-.1317
CCTCAAATCACTCTTTGGCAACGACCCCTTGTCACAGTAAAAGTAGGAGGACAGCTAAGAGAAGCTCTATTAGATACAGGAGCAGATGATACAGTATTAGAA------GATATAAATTTGCCAGGAAAATGGAAACCAAAAATGATAGGGGGAATTGGAGGTTTTATCAAAGTAAAGCAGTATGATCAGATACTTATAGAAATTTGTGGAAAAAAGGCTATAGGTACAGTATTAGTAGGACCTACACCTGTCAACATAATTGGACGGAATATGTTGACTCAGSTTGGTTGTACTTTAAATTTCCCAATTAGTCCTATTGATACTGTACCAGTAACATTAAAGCCAGGAATGGATGGACCAAAGGTTAAACAGTGGCCATTGACAGAAGAAAAAATAAAAGCATTAACAGAAATTTGTAAAGAAATGGAAGAGGAAGGAAAAATCTCAAAGATTGGGCCTGAAAATCCATACAATACTCCAATATTTGCTATAAAGAAAAAGGACGGCACCAAATGGAGAAAATTAGTAGATTTYAGAGAGCTCAATAAAAGAACTCAGGACTTTTGGGAAGTTCAATTAGGAATACCTCATCCAGCAGGTTTAAAAAAGAAAAAATCAGTAACAGTACTGGATGTGGGAGATGCATATTTTTCAGTTCCTTTAGATGAAAGCTTTAGAAAGTATACTGCATTCACCATACCTAGTACTAATAATGAGACACCAGGAATCAGATATCAGTACAATGTGCTGCCACAGGGATGGAAAGGATCACCAGCAATATTTCAGAGTAGCATGACA---AAAATCTTAGAGCCCTTCAGAATAAAAAATCCAGAGATAGTTATTTATCAATATATGGATGACTTGTATGTAGGATCTGATTTAGAAATAGGGCARCACAGARCAAAAATAGAGGAGTTAAGAGCTCATCTATTGAGCTGGGGATTTACCACACCAGACAAAAAACATCAGAAGGAACCTCCATTTCTTTGGATGGGATATGAACTC
>-.-.-.1319
CCTCAAATCACTCTTTGGCAACGACCCCTTGTCACAGTAAAAATAGGAGGACAGCTGAAAGAAGCTCTATTAGATACAGGAGCAGATGATACAGTATTAGAA------GATATAAATTTGCCAGGAAAATGGAAACCAAAAATGATAGGGGGAATTGGGGGTTTTATCAAGGTAAGGCAATATGATCAGATACTCATAGAAATTTGTGGAAAAAAGGCTATAGGTACAGTGTTAGTAGGACCTACGCCTGTCAACATAATTGGACGAAATATGTTGACTCAGMTTGGTTGTACTTTAAATTTCCCAATTAGTCCTATTGACACTGTACCAGTAGCATTAAAGCCAGGAATGGATGGACCAAAGATTAAACAATGGCCATTGACAGAAGAAAAAATAAAAGCATTAACAGAAATTTGTAAAGAGATGGAAGAGGAAGGAAAAATCTCAAAAATTGGGCCTGAAAATCCATACAATACTCCAATATTTGCTATAAAGAAAAAGGACAGCACCAAATGGAGGAAATTAGTAGACTTCAGAGAGCTCAATAAAAGAACTCAGGACTTTTGGGAAGTCCAATTAGGAATACCGCATCCAGCAGGTTTAAAAAAGAAAAAATCAGTAACAGTATTGGATGTGGGAGATGCATATTTTTCAGTTCCTTTAGATGAAAGCTTTAGAAAGTATACTGCATTCACCATACCTAGTATAAACAATGAGACACCAGGAATCAGATACCAGTACAATGTGCTGCCACAAGGATGGAAAGGGTCACCGGCAATATTCCAGAGCAGCATGACA---AAAATCTTAGAGCCCTTTAGACTAAAAAATCCAGAAATAGTTATCTATCAATACATGGATGACTTGTATGTAGGATCTGATTTAGAAATAGGGCAGCACAGAATAAAAATAGAGGAGCTAAGAGCTCATCTATTGAGCTGGGGATTTACTACACCAGACAAAAAGCATCAGAAGGAACCTCCATTCCTTTGGATGGGATATGAACTC
>-.-.-.132
CCTCAAATCACTCTTTGGCAACGACCCCTTGTCACAGTAAAAATAGGAGGACAGCTGARAGAAGCTYTATTAGATACAGGAGCAGATGATACAGTATTAGAA------GATATAAATTTGCCAGGAAAATRGAAACCAARAATGATAGGGGGAATTGGAGGTTTTATCAAAGTAAAGCAATATGATCAGATACTTATAGAAATTTGTGGAAAAAAGGCTATAGGYACAGTRTTAGTAGGACCTACACCTGTYAAYATAATTGGAAGRAATATGTTGACTCAAATTGGTTGTACTTTAAATTTYCCCATTAGTCCTATTGACACTGTACCAGTAACATTAAAGCCAGGRATGGATGGACCAAAGGTTAAACAATGGCCATTGACAGAAGARAAAATAAAAGCATTAACAGAAATTTGTAARGAGATGGAAGAGGAAGGAAAAATTTCAAAAATTGGGCCTGAAAATCCATACAATACTCCAGTATTTGCTATAAAGAAAAAGGACAGCACCAAATGGAGRAAATTAGTAGATTTCAGAGAGCTCAATAAAAGAACTCAGGACTTTTGGGAAGTTCAATTAGGAATACCTCATCCAGCAGGHTTAAARAAGAAAAAATCAGTAACAGTACTAGAYGTGGGAGATGCATATTTTTCAGTTCCBTTAGATGAAAGCTTTAGAAAGTATACTGCATTCACCATACCTAGTATAAACAATGAGACACCAGGAATCAGATATCAGTACAATGTGCTGCCACAGGGATGGAAAGGATCACCAGCRATATTCCAGAGTAGCATGACA---ARRATCTTAGAGCCCTTTAGAATAAAAAATCCAGAAATAGTTATCTATCAATACATGGATGACTTGTATGTAGGATCTGATTTAGAAATAGGGCAGCACAGAAYAAAAATAGAGGAGCTGAGAGCTCATCTAYTGAGCTGGGGATTTACYACCCCAGACAAAAAGCATCAGAAGGAACCTCCATTCCTTTGGATGGGATATGAACTC
>-.-.-.1320
CCTCAAATCACTCTTTGGCAACGACCCCTTGTCACAGTAAAAGTAGGAGGACAGCTGAAAGAAGCTCTATTAGATACAGGAGCAGATGATACAGTACTAGAA------GATATAAATTTGCCAGGAAAATGGAAACCAAAAATGATAGGGGGAATTGGGGGTTTTATTAAGGTAAAGCAATATGATCAGATACTTATAGAAATTTGTGGAAAAAAGGCTATAGGTACAGTGTTAGTAGGACCTACACCTGTCAACATAATTGGACGAAATATGTTGACTCAGCTTGGTTGTACTTTAAATTTCCCAATTAGTCCTATTGACACTGTACCAGTAACATTAAAGCCAGGAATGGATGGACCAAAGGTTAAACAGTGGCCATTGACAGAAGAAAAAATAAAAGCATTAACAGAAATTTGTAAAGAGATGGAAAAGGAAGGAAAAATCTCAAAAATTGGGCCTGAAAATCCATACAATACTCCAGTATTTGCTATAAAGAAAAAGGACAGCACCAAATGGAGGAAATTAGTAGATTTCAGAGAGCTCAATAAAAGAACTCAGGACTTTTGGGAAGTTCAATTAGGAATACCGCATCCAGCAGGTCTAAAAAAGAAAAAATCAGTAACAGTATTAGATATAGGAGATGCATATTTTTCAGTTCCTTTAGATGAAAATTTTAGAAAGTATACTGCATTCACCATACCTAGTATAAACAATGAGACACCAGGAATCAGATATCAGTACAATGTGCTGCCACAGGGATGGAAAGGATCACCAGCAATATTCCAGAGTAGCATGACA---AGAATCTTAGAGCCCTTTAGAATAAAAAATCCAGAAATAGTTATCTATCAATACATGGATGACTTGTATGTAGGATCTGATTTAGAAATAGGRCAGCACAGAACAAAAATAGAGGAGCTGAGAGCTCATCTATTGAGCTGGGGATTGACTACACCAGACAAAAAGCATCAGAAGGAACCTCCATTCCTTTGGATGGGATATGAACTC
>-.-.-.1322
CCTCAAATCACTCTTTGGCAACGACCCCTYGTCACAATAAAAATAGAAGGACAGTTGAGAGAAGCTCTATTAGATACAGGAGCAGATGATACAGTATTAGAA------GACATAAATTTGCCAGGAAAATGGAAACCAAAAATGATAGGGGGAATTGGAGGCTTTATCAAGGTAAGGCAATATGATCAGATAGCTATAGAAATTTGTGGAAAAAAGGCTATAGGTACAGTGTTAGTAGGACCTACGCCTGTCAACATAATTGGACGAAATATGTTGACTCAGCTTGGTTGTACTTTAAATTTTCCAATTAGTCCTATTGACACTGTACCAGTAACATTAAAACCAGGAATGGATGGACCAAAGGTTAAACAGTGGCCATTGACAGAAGAAAAAATAAAAGCATTAACAGAAATTTGTAAAGAGATGGAAGAGGAGGGAAAAATCTCAAAAATTGGGCCTGAAAATCCATACAATACTCCAGTATTTGCTATAAAGAAAAAGGACAGCACCAAATGGAGGAAATTAGTAGATTTCAGAGAGCTCAATAAAAGAACTCAGGATTTTTGGGAAGTTCAATTAGGAATACCRCATCCGGCAGGTTTAAAAAAGAAAAAATCAGTAACAGTACTAGATGTGGGAGATGCATATTTTTCAGTTCCTTTAGATGAAAGCTTTAGAAAGTATACTGCATTCACCATACCTAGTATAAACAATGAGACACCAGGAATCAGATATCAGTACAATGTGCTGCCACAGGGATGGAAAGGATCACCAGCAATATTCCAGAGTAGCATGACA---AAAATCTTAGAACCCTWTAGAAGAAAAAATCCAGAAATAATTATCTATCAATACATGGATGACTTGTATGTAGGATCTGATTTAGAAATAGAGCAGCACAGAGCAAAAATAGAGGAGCTGAGAGCTCATCTATTGAGCTGGGGATTTACTACACCAGACAAAAAGCATCAGAAAGAACCTCCATTCCTTTGGATGGGATATGAACTC
>-.-.-.1327
CCTCAAATCACTCTTTGGCAACGACCCCTTGTCACAATAAAAATAGAAGGACAGCTGAGGGAAGCTCTATTAGATACAGGAGCAGATGATACAGTATTAGAA------GATATAAATTTGCCAGGAAAATGGAAACCAAAAATGATAGGGGGAATTGGAGGTTTTATCAAAGTAAGGCAATATGATCAGATACTTATAGAAATTTGTGGAAAAAAGGCTATAGGTACAGTATTAGTAGGACCTACACCTGTCAACATAATTGGACGAAATATGTTGACTCAGCTTGGTTGTACTTTAAATTTCCCAATTAGTCCTATTGACACTGTACCAGTAAAATTAAAGCCAGGAATGGATGGACCAAAAGTTAAACAGTGGCCATTGACAGAAGAAAAAATAATAGCATTAACAGAAATTTGTAAAGAGATGGAAAAGGAAGGAAAAATCTCAAAAATTGGGCCTGAAAATCCATACAATACTCCAGTATTTGCTATAAAGAAAAAGGACAGCACCAAATGGAGGAAATTAGTAGATTTCAGAGAACTCAATAAAAGGACTCAGGAYTTTTGGGAAGTTCAATTAGGAATACCACATCCTGCAGGTTTAAAAAAGAAAAAATCAGTAACAGTACTGGATGTGGGAGATGCATATTTTTCAGTCCCTTTAGATGAAAACTTTAGAAAGTATACTGCATTCACTATACCTAGTATAAATAATGAGACACCAGGAATCAGATATCAGTACAATGTGCTGCCACAGGGATGGAAAGGATCACCAGCAATATTCCAGAGTAGCATGACA---AAAATCTTAGAGCCCTTTAGGAGAAACAATCCAGAAATAATTATCTATCAATACATGGATGACTTGTATGTAGGATCTGATTTAGAAATAGGGCAGCACAGAGAAAAAATAGAGGAGCTAAGAGCTCATCTATTGACCTGGGGATTTACTACCCCAGACAAAAAACATCAAAAGGAACCTCCATTCCTTTGGATGGGRTATGAGCTC
>-.-.-.1329
CCTCAAATCACTCTTTGGCAACGACCCCTTGTCACAATAAAGGTAGAAGGACAGCTGAAAGAAGCTCTATTAGATACAGGAGCAGATGATACAGTATTAGAA------GATATAAATTTGCCAGGAAAATGGAAGCCAAAAATGATAGGTGGAATTGGAGGTTTTATCAAAGTAAGGCAATATGATCAGATACTTATAGAAATTTGTGGAAAAAAGGCTATAGGTACAGTRTTAGTAGGACCTACACCTGTCAACATAATTGGACGAAATCTGTTGACTCAGATTGGTTGTACTTTAAATTTCCCAATCAGTCCTATTGACACTGTACCAGTAAAATTAAAACCAGGAATGGATGGGCCAAAGGTTAAACAGTGGCCATTGACAGAAGAAAAAATAAAAGCATTAACAGAAATTTGTAAAGAAATGGAAGAGGAAGGAAAAATCTCAAAAATTGGGCCTGAAAATCCATACAATACTCCAGTATTTGCTATAAAGAAAAAGGACAGCACCAAATGGAGGAAATTAGTAGACTTCAGAGAGCTTAATAAAAGAACTCAGGACTTTTGGGAAGTTCAGTTAGGAATACCGCATCCAGCAGGTTTAAAAAAGAAAAAATCAGTAACAGTACTAGATGTAGGAGATGCATATTTTTCAGTTCCTTTAGATGAAAGCTTTAGAAAATATACTGCATTCACTATACCTAGTATAAATAATGAGACACCAGGAATCAGATATCAGTACAATGTGCTGCCACAGGGATGGAAAGGATCACCAGCAATATTCCAGTGTAGCATGACA---AAAATCTTAGAGCCCTTCAGAATAAAAAATCCAGAAGTGGTTATTTATCAATACATGGATGACTTGTATGTAGGATCTGATTTAGAGATAGGGCAGCACAGAATAAAAATAGAGGAGCTAAGAGCTCATCTATTGAGCTGGGGATTTACTACACCAGATAAAAAGCATCAGAAGGAACCTCCATTCCTTTGGATGGGATATGAACT-
>-.-.-.133
CCTCAAATCACTCTTTGGCAACGACCCATTGTCACAGTAAAAATAGGAGGGCAGCTGAAAGAAGCTCTATTAGATACAGGAGCAGATGATACAGTATTAGAA------GATATAAATTTGCCAGGAAAATGGAGACCAAAAATGATAGGGGGAATTGGAGGTTTTATCAAAGTAAGGCAATATGATCAGATACTTATAGAAATTTGTGGAAAAAAGGCTATAGGTACAGTATTAGTAGGACCTACACCTGTCAACATAATTGGACGAAATCTGTTGACTCAGATTGGTTGTACTTTAAATTTCCCAATTAGTCCTATTAACACTGTACCAGTAACATTAAAGCCAGGAATGGATGGACCAAAGGTTAAACAGTGGCCATTGACARAAGAAAAAATAAAAGCATTAACAGAAATTTGTAAAGAGATGGAAGAGGAAGGAAAAATCTCAAAAATTGGGCCTGAAAATCCATACAATACTCCAGTATTTGCTATAAAGAAAAAGGACAGCACCAAATGGAGGAAATTAGTAGATTTTAGAGAGCTCAATAAAAGAACTCAGGATTTTTGGGAAGTTCAATTAGGAATACCGCATCCAGCAGGTTTAAAAAAGAACAAATCAGTAACAGTACTAGATGTAGGAGATGCATATTTTTCAGTTCCTTTAGATGAAAGCTTTAGAAAGTATACTGCATTCACCATACCTAGTTTAAACAATGAGACACCAGGAATCAGATATCAGTACAATGTGCTGCCACAGGGATGGAAAGGATCACCAGCAATATTCCAGAGTAGCATGACA---AAAATCTTAGAGCCCTTTAGAATAAAAAATCCAGACATGGTTATCTATCAATACGTGGATGACTTATATGTAGGATCTGATTTAGAAATAGGGCAGCACAGAACAAAAATAGAGGAGCTAAGAGCTCATCTATTGAGCTGGGGGTTTACTACACCAGACAAAAAGCATCAGAAGGAACCTCCATTCCTTTGGATGGGATATGAGCTC
>-.-.-.1332
CCTCAAATCACTCTTTGGCAGCGACCCCTTGTCACAGTAAAAGTAGGAGGACAGCTGAAGGAAGCTCTATTAGATACAGGAGCAGATGATACAGTATTAGAA------GATATAAATTTGCCAGGAAAATGGAAACCAAAAATGATAGGGGGAATTGGAGGTTTTATCAAAGTAAGGCAATATGATCAGATACTTATAGAAATTTGTGGAAAGAAAGCTATAGGTACAGTGTTARTAGGACCTACACCTGTCAACATAATTGGACGAAATATGTTGACTCAGATTGGTTGCACTTTAAATTTCCCAATTAGTCCTATTGACACTGTACCAGTAAAATTAAAGCCAGGAATGGATGGACCAAAGGTTAAACAGTGGCCATTGACAGAAGAAAAAATAAAAGCATTAACAGAAATTTGTAAAGAGATGGAAGAGGAGGGAAAAATCTCAAAAATTGGGCCTGAAAATCCATACAATACTCCAGTATTTGCTATAAAGAAAAAGGACAGCACCAAATGGAGGAAATTGGTAGATTTCAGAGAGCTCAATAAAAGAACTCAGGATTTTTGGGAAGTTCAATTAGGAATACCACATCCAGCAGGTTTAAAAAAGAAAAAATCAGTAACAGTACTAGATGTGGGAGATGCATATTTTTCAGTTCCTTTAGATGAAAGCTTTAGAAAGTATACTGCATTCACCATACCTAGTGTAAACAATGAGACACCAGGAATCAGGTATCAGTACAATGTGCTGCCACAGGGATGGAAAGGATCACCAGCGATATTCCAGGCTAGCATGACA---AAAATCTTAGAGCCCTTTAGAATAAAAAATCCAGAAATGGTCATCTATCAATACATGGATGACTTGTATGTAGGATCTGATTTAGAAATAGGGCAGCACAGAACAAAAATAGAGGAGCTRAGAGCTCACCTATTAAGCTGGGGATTTACTACACCAGACAAAAAGCATCAGAAGGAACCTCCATTTCTTTGGATGGGATATGAACTC
>-.-.-.1337
CCTCAAATCACTCTTTGGCAGCGACCCCTTGTCACAGTAAAAATAGGAGGACAGCTAAAAGAAGCTCTATTAGATACAGGAGCAGATGATACAGTATTAGAA------GATATAAATTTGCCAGGAAAATGGAAACCAAAAATGATAGGGGGAATTGGAGGTTTTATCAAAGTAAGGCAATATGATCAAATACTTATAGAAATTTGTGGAAAAAAGGCTATAGGTACAGTATTAGTAGGACCTACACCTGTCAACATAATTGGAAGAAATATGTTGACTCAGATTGGTTGTACTTTAAATTTCCCAATTAGTCCTATTGACACTGTACCAGTAAAATTAAAGCCAGGAATGGATGGACCAAAGGTTAAACAGTGGCCATTGACAGAAGAAAAAATAAAGGCATTAACAGAAATTTGTAAAGAGATGGAAGAGGAAGGAAAAATTTCAAAAATTGGGCCTGAAAATCCATACAATACTCCAGTATTTGCTATAAAGAAAAAGGACAGCACCAAATGGAGGAAATTAGTAGATTTCAGAGAGCTCAATAAAAGAACTCAGGACTTTTGGGAAGTTCAATTAGGAATCCCGCATCCAGCAGGTTTAAAAAAGAAAAAATCAGTAACAGTACTAGATGTGGGAGATGCATATTTTTCAGTTCCTTTAGATGAAAGCTTTAGAAAGTATACTGCATTCACCATACCTAGTATAAACAATGAGACACCAGGAATCAGATATCAGTACAATGTACTGCCACAGGGATGGAAAGGATCACCGGCAATATTCCAGAGTAGCATGACA---AAAATCTTAGAGCCCTTTAGAATAAAAAATCCAGAAATAATTATCTATCAATACATGGATGACTTGTATGTAGGATCTGACTTGGAAATAGGGCAGCACAGAGCAAAAATAGAGGAGCTAAGAGCTCATCTATTGAGCTGGGGATTTACTACACCAGACAAAAAGCATCAGAAGGAACCTCCATTCCTTTGGATGGGATATGAACTC
>-.-.-.1338
CCTCAAATCACTCTTTGGCAACGACCCCTTGTCACAGTAAAAATAGGAGGACAGCTAAAAGAAGCTCTATTAGACACAGGAGCAGATGATACAGTATTAGAA------GATATAAATTTGCCAGGAAAATGGAGACCAAAAATGATAGGGGGAATTGGAGGTTTTATCAAGGTAAGGCAATATGATCAGATAACTATAGAAATTTGTGGAAAAAAGGCTATAGGTACAGTGTTAGTAGGACCTACACCTGTCAACATAATTGGACGAAATATGTTGACTCAGCTTGGTTGTACTTTAAATTTCCCAATTAGTCCTATTGACACTGTACCAGTAACATTAAAGCCAGGAATGGATGGACCAAAGGTTAAACAGTGGCCATTGACAGAAGAAAAAATAAAAGCATTAACAGAAATTTGTAAAGAGATGGAAGAGGAAGGAAAAATCTCAAAAATTGGGCCTGAAAATCCATACAATACTCCAGTATTTGCTATAAAGAAAAAGGACAGTACCAAATGGAGRAAATTAGTAGATTTCAGAGAGCTCAATAAAAGAACTCAGGATTTTTGGGAAGTTCAATTAGGAATACCGCATCCAGCAGGTTTAAAAAAGAAAAAATCAGTAACAGTACTAGATGTGGGAGATGCATATTTTTCAGTTCCTTTAGATGAAAGCTTTAGAAAGTATACTGCATTCACCATACCTAGTATAAACAATGAGACACCAGGAATCAGATATCAGTACAATGTGCTRCCACAGGGATGGAAAGGATCACCGGCAATATTCCAGAGTAGCATGACA---AAAATCTTAGAGCCCTTTAGAATGAAAAATCCAGAMATGGTTATCTATCAATACATGGATGACTTGTATGTAGGATCTGATTTAGAAATAGGGCAACACAGAGCAAAAATAGAGGAGCTAAGAGCTCATCTATTGAGCTGGGGATTTACTACACCAGACAAAAAGCATCAGAAGGAACCTCCATTCCTTTGGATGGGATATGAACTC
>-.-.-.134
CCTCAAATCACTCTTTGGCAACGACCCCTTGTCCCAGTAAAAATTGGAGGACAGCAGAAAGAAGCTCTATTAGATACAGGAGCAGATGATACAGTATTAGAA------GATATAAATTTGCCAGGAAGATGGAAACCAAAAATGATAGGGGGAATTGGAGGTTTTATCAAAGTAAGGCAATATGATCAGATACCTATAGAAATTTGTGGAAAAAAGGCTATAGGTACAGTGTTAGTAGGACCTACACCTGTCAACATAATTGGAAGAAATATGTTGACTCAGATTGGTTGTACTTTAAATTTCCCAATTAGTCCTATTGACACTGTACCAGTAAAATTAAAGCCAGGAATGGATGGGCCAAGGGTTAAACAGTGGCCATTGACAGAAGAAAAAATAAAAGCATTAACAGAAATTTGTAAAGAGATGGAAGAGGAAGGAAAAATCTCAAAAATTGGGCCTGAAAATCCATACAATACTCCAATATTTGCTATAAGGAAAAAGGATAGCACCAAATGGAGGAAATTAGTAGATTTCAGAGAGCTTAATAAAAGAACTCAGGACTTTTGGGAAGTTCAATTAGGAATACCGCATCCAGCAGGTTTAAAAAAGAAAAAATCAGTAACAGTACTAGATGTGGGAGATGCATATTTTTCAGTTCCTTTAGATGAAAGCTTTAGAAAGTATACTGCATTCACCATACCTAGTACAAACAATGAGACACCAGGAATCAGATATCAGTACAATGTGCTGCCACAGGGATGGAAAGGATCACCAGCAATATTCCAGAGTAGCATGACA---AAAATCTTAGAGCCCTTTAGAATAAAAAATCCAGAAATAGTTATCTATCAATACATGGATGACTTGTATGTAGGATCTGATTTAGAAATAGGGCAGCACAGAACAAAAATAGAGGAGTTAAGAGCTCACCTATTGAGCTGGGGGTTTACTACACCAGACAAAAAGCATCAGAAGGAACCCCCATTCCTTTGGATGGGATATGAACTC
>-.-.-.1343
CCTCAAATCACTCTTTGGCAGCGACCCCTTGTCACAGTAAAAATAGGAGGACAGTTAAAAGAAGCTCTATTAGATACAGGAGCAGATGATACAGTATTAGAA------GATATAAATTTGACAGGAAAATGGAAACCAAAAATGATAGGGGGAATTGGAGGTTTTATCAAAGTAAGGCAATATGATCAGATACTTATAGAAATTTGTGGAAAAAAGGCTATAGGTACAGTATTAGTAGGACCTACACCTGTCAACATAATTGGACGAAATATGTTGACTCAGATTGGCTGTACTTTAAATTTCCCAATTAGTCCTATTGACACTGTACCAGTAACATTAAAGCCAGGAATGGATGGACCAARGGTTAAACAGTGGCCATTGACAGAAGAAAAAATAAAAGCATTAACAGAAATTTGTAAAGAGATGGAAGAGGAAGGAAAAATCTCAAAAATTGGGCCTGAAAATCCATATAATACTCCAGTATTTGCTATAAGRAAAAAAGACAGTACCAAATGGAGGAAATTAGTGGATTTCAGAGAGCTCAATAAAAGAACTCAGGACTTTTGGGAAGTTCAATTAGGAATACCGCATCCAGCAGGTTTAAAAAAGAAAAAATCAGTAACAGTACTAGATGTGGGAGATGCATATTTTTCAGTTCCTTTAGATGAAAGCTTTAGAAAGTATACTGCATTTACCATACCTAGTATAAACAATGAGACACCAGGAATCAGATATCAGTACAATGTGCTGCCACAGGGATGGAAAGGATCACCAGCAATATTCCAGAGTAGCATGACA---AAAATCTTAGAGCCCTTTAGAARCAAAAATCCAGAAATAGTGATCTATCAATACATGGATGACTTGTATGTAGGATATGATTTAGAAATAGGGCAGCACAGAACAAAGATAGAGGAGCTGAGAGCTCATCTATTGAGCTGGGGATTTACTACACCAGACAAAAAGCATCAGAAGGARCCTCCATTCCTTTGGATGGGATATGAACTC
>-.-.-.1345
CCTCAAATCACTCTTTGGCAACGACCCCTTGTCACAGTAAAAATAGGAGGACAGCTGAAAGAAGCTCTATTAGATACAGGAGCAGATGATACAGTATTTGAA------GATATAAATTTGCCAGGAAAATGGAAACCAAAAATGATAGGGGGAATTGGAGGTTTTATCAAGGTAAAGCAATATGATCAGATATCTATAGAAATTTGTGAAAAAAAGGCTATAGGTACAGTGTTAGTAGGACCTACACCTGTCAACATAATTGGACGAAATATGTTGACTCAGCTTGGTTGTACTTTAAATTTCCCAATTAGTCCTATTGACACTGTACCAGTAACATTAAAGCCAGGAATGGATGGACCAAAGGTTAAACAGTGGCCATTGACAGAAGAAAAAATAAAAGCATTAACAGAAATTTGTAAAGAAATGGAAGAGGAAGGAAAAATCTCAAAAATTGGGCCTGAAAATCCATATAATACTCCAGTATTTGCTATAAAGAAAAAGGACAGCACCAAATGGAGGAAATTAGTAGATTTCAGAGAACTCAATAAAAGAACTCAGGACTTTTGGGAAGTTCAATTAGGAATACCACATCCAGCAGGTTTAAAAARGAAAAAATCAGTAACAGTACTGGATGTGGGAGATGCATATTTYTCAGTTCCTTTAGATGAAAGCTTTAGAAAGTATACTGCATTCACCATACCTAGTATAAACAATGAGACACCAGGAATCAGATATCAGTACAATGTGCTGCCACAAGGATGGAAAGGATCACCGGCAATATTCCAGTGTAGCATGACA---AAAATCTTAGAGCCCTTTAGAATAAAAAATCCAGAAATAGTTATCTATCAATACATGGATGACTTGTATGTAGGATCTGATCTAGAGATAGGGCAGCATAGAACAAAAATAGAGGAGCTAAGAGCTCATCTATTGAGCTGGGGATTTACTACACCAGACAAAAAGCATCAGAAGGAACCTCCATTCCTTTGGATGGGATATGAACTC
>-.-.-.1356
CCTCAAATCACTCTTTGGCAGCGACCCCTTGTCACAGTAAAAATAGGAGGACAGCTGAAAGAAGCTCTATTAGATACAGGAGCAGATGATACAGTATTAGAA------GATATARATTTGCCAGGAAAATGGAAACCAAAAATGATAGGGGGAATTGGAGGTTTTATCAARGTAAGGCAATATGATCAGATACTTATAGAAATTTGTGGAAAAAAGGCTATAGGTACAGTACTAGTAGGACCTACACCTGTCAACATAATTGGRCGAAATATGTTGACTCAGATTGGTTGTACTTTAAATTTCCCAATTAGTCCTATTGACACTGTACCAGTAACATTAAAGCCAGGAATGGATGGACCAAAGGTTAAGCAGTGGCCATTRACCGAAGAAAAAATAAAAGCCTTAACAGAAATTTGTGAAGAGATGGAAAAGGAAGGAAAAATCTCAAAAATTGGGCCTGAAAATCCATACAATACTCCAGTATTTGCTATAAAGAAAAAGGACAGCACTAAATGGAGGAAATTAGTGGACTTCAGAGAGCTCAATAAAAGAACTCAGGAYTTTTGGGAAGTTCAATTAGGAATACCRCATCCAGCAGGTTTAAAAAAGAAAAAATCARTAACAGTAYTAGATGTGGGAGATGCATATTTTTCAGTTCCTTTAGATGAAAGCTTTAGRAAGTATACTGCCTTTACCATACCTAGCATAAACAATGAGACACCAGGAATCAGATATCAGTACAATGTGCTGCCACAGGGATGGAAAGGATCACCRGCAATATTCCAGTGTAGCATGACA---AAAATCCTAGAGCCCTTTAGAATAAAAAATCCAGAAATAGTTATCTATCAATACATGGATGACTTGTATGTAGGATCTGATTTAGAAATAGGGCAGCACAGAATAAAARTAGAGGAGCTAAGAAGTCATCTATTGAGCTGGGGATTTACTACACCAGATAAAAAGCATCAGAAGGAACCTCCATTCCTCTGGATGGGATATGAACTC
>-.-.-.1357
CCTCAAATCACTCTTTGGCAACGACCCCTTGTCACAATAAAAATAGGAGGACAGCTGAAGGAAGCTCTATTAGATACAGGAGCAGATGATACAGTATTAGAA------GATATAAATTTGCCAGGAAAATGGAAACCAAAAATGATAGGGGGAATTGGAGGTTTTATCAARGTAAGGCAATATGATCAGATACCTATAGAAATTTGTGGAAAAAAGGCTATAGGTACAGTATTAGTAGGACCTACACCTGTCAACATAATTGGACGAAATATGTTGACTCAGATTGGTTGTACTTTAAATTTTCCAATTAGTCCTATTGACACTGTACCAGTGACATTAAAGCCAGGAATGGATGGACCAAAGGTTAAACAGTGGCCATTGACAGAAGAAAAAATAAAAGCATTAACAGAAATTTGTAAAGAATTGGAAGAGGAAGGAAAAATCTCAAAAATTGGGCCTGAAAATCCATACAATACTCCAGTATTTGCTATAAAGAAAAAGRACAGCACCAAATGGAGGAAATTAGTAGATTTCAGAGARCTCAATAAAAGAACTCAGGACTTTTGGGAAGTTCAATTAGGAATACCGCAYCCAGCAGGTTTRAAAAAGAAAAAATCAGTAACAGTRCTAGATGTGGGAGATGCATATTTTTCAGTTCCTTTAGATGAAAGCTTTAGAAAGTATACTGCATTCACCATACCTAGTATAAACAATGAGACACCAGGAATCAGATATCAGTACAATGTGCTGCCACAAGGATGGAAAGGATCACCAGCAATATTCCAGGCTAGCATGACA---AAAATCTTAGAGCCCTTCAGAACAAAAAATCCAGAAATAGTTATCTATCAATACATGGATGACTTGTATGTAGGATCTGATTTAGAAATAGGGCAGCACAGAACAAAAATAGAGGAGCTAAGAGCTCATCTATGGARCTGGGGATTTTACACACCAGACAAAAAGCATCAGAAGGAACCTCCATTCCGTTGGATGGGATATGAACTC
>-.-.-.1358
CCTCAGATCACTCTTTGGCAACGACCCCTTGTCACAATAAAAATAGGAGGACAGCTGAAAGAAGCTCTATTAGATACAGGAGCAGATGATACAGTATTAGAA------GATATAAATTTACCAGGAAAATGGAAACCAAAAATGATAGGGGGAATTGGAGGTTTTATCAAAGTAAGGCAGTATGATCAGATACTTATAGAAATTTGTGGAAAAAAGGCTGTAGGTACAGTATTAGTAGGACCTACACCTATCAACATAATTGGACGAAATATATTGACTCAGATTGGTTGTACTTTAAATTTCCCAATTAGTCCTATTGACACTGTACCAGTAGCATTAAAGCCAGGAATGGATGGACCAAAGGTTAAACAGTGGCCATTGACAGAAGAAAAAATAAAAGCATTAACAGAAATTTGTAAAGAGATGGAAGAGGAAGGAAAAATCTCAAAAATTGGGCCTGAAAATCCATACAATACTCCAGTATTTGCTATAAAGAAAAAGGACAGCACCAAATGGAGGAAATTAGTAGATTTCAGAGAGCTCAATAAAAGAACTCAGGACTTTTGGGAAGTTCAATTAGGAATACCGCATCCAGCAGGTTTAAAAAAGAAAAAATCAGTAACAGTACTAGATGTGGGAGATGCATATTTTTCAGTTCCTTTAGATGAAAGCTTTAGAAAGTATACTGCATTCACCATACCTAGTATAAACAATGAGACACCAGGAATCAGATATCAGTACAATGTGCTGCCACAGGGATGGAAAGGATCACCAGCAATATTCCAGAGTAGCATGACA---AAAATCTTAGAGCCCTTTAGACTAAAAAATCCAGAAATAGTTATCTATCAATACATGGATGACTTGTATGTAGGATCTGATTTAGAAATAGGGCAGCACAGAACAAAAATAGAGGAGCTAAGAGCTCATCTATTGAGCTGGGGATTTACTACACCAGATAAAAAGCATCAGAAGGAACCTCCATTCCTTTGGATGGGATATGAACTC
>-.-.-.136
CCTCAAATCACTCTTTGGCAACGACCCCTTGTCACAGTAAAAATAGGAGGACAGCTAAAAGAAGCTCTATTAGATACAGGAGCAGATGATACAGTATTAGAA------GAKATAAATTTGCCAGGAAAATGGAAACCAAAAATGATAGGGGGAATTGGAGGTTTTATCAAAGTAAGGCAATATGATCAGATACTTATAGAAATTTGTGGAAAAAAGGCTATAGGTACAGTRTTAGTAGGACCTACACCTGTCAACATAATTGGACGAAATATGTTGACTCAGATTGGTTGTACTTTAAATTTCCCAATTAGTCCTATTGACACTGTACCAGTAAAATTAAAGCCAGGAATGGATGGACCAAAGRTTAAACAGTGGCCATTGACAGAAGAAAAAATAAAAGCATTAACAGAAATTTGTAAAGAAATGGAAGAGGAAGGAAAAATCTCAAAAATTGGGCCTGAAAACCCATACAATACCCCARTATTTGCTATAAAGAAAAAGGATAGCACCAAATGGAGAAARTTAGTAGATTTCAGAGAGCTCAATAAAAGAACTCAGGACTTTTGGGAAGTTCAATTAGGAATACCACATCCAGCAGGTTTAAAAAAGAAAAAATCAGTAACAGTACTAGATGTGGGAGATGCATATTTTTCAGTTCCTTTAGATGAAAGCTTTAGGAAGTATACWGCATTCACCATACCTAGTATAAACAATGAGACACCAGGAATCAGATATCAGTACAATGTGCTACCACAGGGATGGAAAGGGTCACCGGCAATATTCCAGTGTAGCATGACA---AAAATCTTAGAGCCCTTTAGAATRAAAAATCCAGAAATAGTTATCTATCAATACATGGATGACTTGTATGTAGGATCTGATTTAGAAATAGGGCAGCACAGAGCAAAAATAGAGGAGCTAAGAGCTCATCTATTGAGCTGGGGATTTACTACCCCAGACAAAAAGCATCAGAARGAGCCRCCATTCCTTTGGATGGGATACGAACTC
>-.-.-.1362
CCTCAAATCACTCTTTGGCAACGACCTCTTGTCACARTAAAAATAGGAGGACAGCTGAAAGAAGCTCTATTAGATACAGGAGCAGATGATACAGTATTAGAA------GATATAAATTTGCCAGGAAAATGGAAACCAAAAATGATAGGGGGAATTGGAGGTTTTATTAAGGTAAGGCAATATGATCAAATATCTATAGACATTTGTGGAAAAAAGGCTATAGGTACAGTGTTAGTAGGACCTACRCCTGTCAACATAATTGGACGAAATATGTTGACTCAGATTGGTTGTACTTTAAATTTTCCAATTAGTCCTATTGACACTRTACCAGTAACATTAAAGCCAGGAATGGATGGACCAAAGGTTAAACAGTGGCCATTGACAGAAGAAAAAATAAAAGCATTAACAGAAATTTGTAAGGAGATGGAAGAGGAAGGAAAAATCTCAAAAATTGGGCCTGAAAATCCATACAATACTCCAGTATTTGCTATAAAGAAAAAGGACAGTACCAAATGGAGGAAATTAGTAGATTTCAGAGAGCTCAATAAAAGAACTCAGGAYTTTTGGGAAGTTCAATTAGGAATACCGCATCCAGCAGGTTTAAAAAAGAAAAAATCAGTAACAGTACTRGATGTGGGAGATGCATATTTTTCAGTYCCGTTAGATGAAAGCTTTAGAAAGTATACTGCATTCACCATACCTAGTAYAAACAATGAGACACCAGGAATCAGATATCAGTACAATGTGCTACCACAGGGATGGAAAGGATCACCAGCAATATTCCAGAGTAGCATGACA---AAAATCTTAGAGCCCTTTAGAGCAAAAAATCCAGAAATGGTTATCTATCAATACATGGATGACTTGTATGTAGGATCTGATTTAGACATAGGGCAACACAGAGCAAAAATAGARGAGCTGAGAGCTCATCTATTGAACTGGGGATTTACTACACCAGACAAAAAGCATCAGAAGGAACCTCCATTCCTTTGGATGGGATATGAACTC
>-.-.-.1363
CCTCAAATCACTCTTTGGCAACGACCCCTTGTCACAGTAAAAATAGGAGGGCAGCTGAAAGAAGCTCTACTAGATACAGGAGCAGATGATACAGTATTAGAA------GATATAAATTTGCCAGGAAAATGGAAACCAAGAATGATAGGGGGAATTGGAGGTTTTATCAAAGTAAGGCAATATGATCAGATACTTATAGAAATTTRTGGAAAAAAGGCTATAGGTACAGTATTAGTAGGACCCACACCTGTCAACATAATTGGACGAAATATGTTGACTCAGATTGGTTGTACTTTAAAYTTCCCAATTAGTCCTATTGACACTGTACCAGTAACATTAAAGCCAGGAATGGATGGACCAAAGGTTAAACAGTGGCCATTGACRGARGAAAAAATAAAAGCATTAACAGAAATTTGCAAAGAAATGGAAGAGGAGGGAAAAATCTCAAAAATTGGGCCTGAAAATCCATACAATACTCCAGTATTTGCTATAAAGAAAAAGGACAGCACCAAATGGAGGAAATTAGTAGATTTCAGAGAGCTCAATAAAAGAACTCAGGATTTTTGGGAAGTTCAATTAGGAATACCGCATCCCGCAGGGTTGAAAAAGAAAAAATCAGTGACAGTACTAGATGTGGGAGATGCATATTTTTCAGTTCCTTTAGATGAAAGCTTTAGAAAGTATACTGCATTCACCATACCTAGTATAAACAATGAGACACCAGGAATCAGATATCAATACAATGTGCTGCCGCAGGGATGGAAAGGATCACCAGCAATATTCCAGAGTAGCATGACA---AAAATCTTAGAGCCCTTTAGAATAAARAATCCAGAAATAGTTATCTATCAATACATGGATGACTTGTATGTAGGATCTGATTTAGAAATAGGGCAGCACAGAGCAAAAATAGAGGAGCTAAGAGCTCATCTATTGAGCTGGGGATTTACTACCCCAGACAAAAAGCATCAGAAGGAACCTCCATTCCTTTGGATGGGATATGAACTC
>-.-.-.1368
CCTCAAATCACTCTTTGGCAACGACCCCTTGTCACAGTAAAAATAGGAGGACAGCTGAAAGAAGCTCTATTAGATACAGGAGCAGATGATACAGTATTAGAA------GATATAAATTTGCCAGGAAAATGGAAGCCAAAAATGATAGGGGGAATTGGAGGTTTTATTAAAGTAAAGCAATATGATCAGATACTTATAGAAATTTGTGGAAAAAAGGCTATAGGTACAGTATTAGTAGGACCTACRCCTGTCAACATAATTGGACGAAATATGTTGACTCAGATTGGTTGTACTTTAAATTTCCCAATTAGTCCTATTGACACTGTACCAGTAACATTAAAGCCAGGAATGGATGGACCAAAGGTTAAACARTGGCCACTGACAGAAGAAAAAATAAAAGCATTAACAGAAATCTGTAAAGAGATGGAAGAGGAAGGAAAAATCTCAAAAATTGGGCCTGAAAATCCATACAATACTCCAGTTTTTGCTATAAAGAAAAAGGACAGCACCAAATGGAGGAAATTAGTAGATTTCAGAGAGCTCAATAAAAGAACTCAGGATTTTTGGGAAGTTCAATTAGGAATACCGCATCCAGCAGGTTTAAAAAAGAAGAAATCAGTAACAGTACTAGATGTGGGAGATGCATATTTTTCAGTCCCTTTAGATGAAAGCTTTAGAAAGTATACTGCATTCACCATACCTAGTACAAACAATGAGACACCAGGAATCAGATATCAGTACAATGTGCTACCACAGGGATGGAAAGGATCACCGGCAATMTTCCAGARTAGCATGACA---AAAATCTTAGAGCCCTTTAGAATAAAAAATCCAGAAATGGTTATTTATCAATACATGGATGACCTGTATGTAGGATCTGATTTAGAAATAGGGCAGCACAGAACAAAAATAGAAGAGCTAAGAACTCATCTATTGAGCTGGGGATTTACTACACCAGACAAAAAGCATCAGAAGGAACCTCCATTCCTTTGGATGGGATATGAACTC
>-.-.-.1369
CCTCAAATCACTCTTTGGCAACGACCCCTTGTCACAATAAAAATAGGAGGACAGCTGAGAGAAGCTCTATTAGATACAGGAGCAGATGATACAGTATTAGAA------GAAATAAATTTGCCAGGAAAATGGAAACCAARAATGATAGGGGGAATTGGAGGTTTTATCAAAGTAAGACAATATGATCAGATACTTATAGAAATTTGTGGAAAAAAGGCTATAGGTACAGTATTAGTAGGACCTACACCTGTCAACATAATTGGACGAAATATGTTGACTCAGCTTGGTTGTACTTTAAATTTCCCAATTAGTCCTATTGACACTGTACCAGTAAAATTAAAACCAGGAATGGATGGACCAAAGGTTAAACAGTGGCCATTGACAGAAGAAAAAATAAAAGCATTAACAGAAATTTGTAAGGAGATGGAAGAGGAAGGAAAAATCTCAAAGATTGGGCCTGAAAATCCATACAATACTCCAGTATTTGCTATAAAGAAAAAGGACAGCACAAAATGGAGGAAATTAGTAGATTTTAGAGAGCTCAATAAAAGGACTCAGGACTTTTGGGAAGTCCAATTAGGAATACCGCATCCAGCAGGTTTAAAAAAGAAAAAATCAGTAACAGTACTAGATGTGGGAGATGCATATTTTTCAGTTCCTCTAGATGAAAGCTTTAGAAGGTATACTGCATTCACCATACCTAGTATAAACAATGAGACACCAGGAATCAGATATCAGTACAATGTGCTGCCACAGGGATGGAAAGGATCACCGGCAATATTCCAGTGTAGCATGACA---AAGATCTTAGAGCCCTTTAGARTAAAAAATCCAGAAATAGTTATCTATCAGTACATGGATGATTTGTATGTAGGATCTGATTTAGAACTAGGGCAGCACAGAGCAAAAATAGAGGAGCTAAGAGCTCATCTATTGAGCTGGGGATTTACTACACCAGACAAAAAACATCAGAAGGAACCTCCATTCCTTTGGATGGGATATGAACTC
>-.-.-.137
CCTCAAATCACTCTTTGGCAACGACCCVTTRTCCCAGTAAGARTAGRAGGACAGCTGAAAGAAGCTCTATTAGATACAGGAGCAGATGATACAGTATTAGAA------GATATAAATTTGCCAGGAAAATGGAAACCAAAAATGATAGGGGGAATTGGAGGYTTTATCAARGTAAGGCAATATGATCAGATAWCTATAGAAATTTGTGGGAAAAAGGCTATAGGTACAGTGTTAGTAGGACCTACACCTGTCAACATAATTGGACGAAATATGTTGACTCAGATTGGTTGTACTTTAAATTTYCCAATTAGTCCTATTGACACTGTACCAGTAACATTAAAACCAGGAATGGATGGACCAAAGGTTAAACAGTGGCCATTGACAGAAGAAAAAATAAAAGCATTAACAGAAATTTGTAAAGAGATGGAAGAGGAAGGAAAAATTTCAAAAATTGGGCCTGAAAATCCATAYAATACTCCAGTATTTGCTATAAAGAAAAAGGACAGCACHAAATGGAGGAAATTAGTAGATTTCAGAGAGCTCAATAAAAGAACTCAGGAYTTTTGGGAAGTTCAATTAGGAATACCGCATCCAGCAGGCTTAAAAAAGAAAAAATCAGTAACAGTACTAGATGTGGGAGATGCATATTTTTCAGTTCCTCTAGATGAAAGCTTTAGAAAGTATACTGCATTCACCATACCTAGTAYAAACAATGARACACCAGGAATCAGATATCAGTACAATGTGCTGCCACAGGGATGGAAAGGATCACCRGCAATATTCCAGTGTAGCATGACA---AAAATCTTAGAGCCCTTTAGAATRAAAAACCCAGAAATRGTTATCTATCAATACATGGATGACTTGTATGTAGGATCTGATTTAGAAATAGGGCAGCACAGACAAAAAATAGAGGAGCTAAGAGCTCATCTATTGAGCTGGGGRTTTACTACRCCAGACAAAAAGCATCAGAAGGAACCTCCATTYCTTTGGATGGGATATGAACTC
>-.-.-.1371
CCTCAAATCACTCTTTGGCAACGACCCCTTGTCACAGTAAAAATAGGAGGACAGCTRAAAGAAGCTCTATTAGATACAGGAGCAGATGATACAGTATTAGAA------GACATAAATTTGCCAGGAAAATGGAAACCAAAAATGATAGGGGGAATTGGAGGTTTTATCAAGGTAAGGCAATATGATCAGATACTTATAGAAATTTGTGGAAAAAAGGCTATAGGTACAGTATTAGTAGGACCTACACCTGTCAACATAATTGGACGAAATATGTTGACTCAGATTGGTTGTACTTTAAATTTCCCAATTAGTCCTATTGACACTGTACCAGTAACATTAAAGCCAGGAATGGATGGACCAAAGGTTAAACAGTGGCCATTGACAGAAGAAAAAATAAAAGCATTAAYAGAAATTTGTAAAGARATGGAAGAGGAAGGAAAAATCTCAAAAATTGGGCCTGAAAATCCATACAATACTCCAGTATTTGCTATAAAGAAAAAAGACAGCMCCAAATGGAGGAAATTAGTAGATTTCAGAGAGCTCAATAAAAGAACTCAGGACTTTTGGGAAGTTCAATTAGGAATACCGCATCCAGCAGGTTTAAAAAAGAAAAAATCAGTAACAGTACTAGATGTGGGAGATGCATATTTTTCAGTTCCTTTAGATGAAAGCTTTAGAAAGTATACTGCATTCACCATACCTAGTAYAAACAATGAGACACCAGGAATCAGATATCAGTACAATGTGCTGCCACAGGGATGGAAAGGATCACCAGCAATATTCCAGAGTAGCATGACA---AAAATCTTAGAGCCCTTTAGAATAAAAYATCCAGAAATAGTTATCTATCAATACATGGATGACTTGTATGTAGGATCTGATTTAGAAATAGAGCAGCACAGAACAAAAATAGAGGAGCTAAGRGCTCATCTACTGAGCTGGGGATTTACTACMCCAGACMAAAAGCATCAGAAGGAACCTCCATTCCTTTGGATGGGATATGAACTC
>-.-.-.1380
CCTCAAATCACTCTTTGGCAACGACCCCTTGTCGCAGTAAGAATAGGAGGACAGTTAAAAGAAGCTCTATTAGATACAGGAGCAGATGATACAGTATTAGAA------GATATAAATTTGCCAGGAAAATGGAAACCAAAAATGATAGGGGGAATTGGAGGTTTTATCAAGGTAAGACAATATGATCAGATACTTATAGAAATTTGTGGAAAAAGGGCTATAGGTACAGTGCTAGTAGGACCTACACCTGTCAACATAATTGGACGAAATATGTTGACTCAGATTGGTTGTACTTTAAATTTCCCAATTAGTCCTATTGACACTGTACCAGTAGCATTAAAGCCAGGAATGGATGGGCCAAAGGTTAAACARTGGCCATTGACAGAAGAAAAAATAAAAGCATTAACAGAAATTTGTAAAGAAATGGAARAGGAAGGAAAAATCTCAAAAATTGGGCCTGAAAATCCATACAATACTCCAATATTTGCTATAAAGAAAAAGGACAGCACTAAATGGAGGAAATTAGTAGATTTCAGAGAGCTCAATAAAAGAACTCAGGACTTTTGGGAAGTTCAATTAGGAATACCGCATCCAGCAGGTTTAAAAAAGAAAAAATCAGTAACAGTACTGGATGTGGGAGATGCATATTTTTCAGTCCCTTTGGATGAAAACTTTAGAAAGTATACTGCATTCACCATACCCAGTACAAACAATGAGACACCAGGAGTCAGATATCAGTACAATGTGCTGCCACAGGGATGGAAAGGATCACCAGCAATATTCCAGAGTAGCATGACA---AAAATCTTAGAGCCCTTTAGAATAAAAAATCCAGAAATGGTTATCTACCAATACATGGATGACTTGTATGTAGGATCTGATTTAGAAATAGGGCAGCACAGAGCAAAAATAGAGGAGCTAAGAGCTCATCTACTGAGCTGGGGGCTTACTACACCAGACAAAAAGCATCAGAAGGAACCTCCATTCCTTTGGATGGGATATGAACTC
>-.-.-.1381
CCTCAAATCACTCTTTGGCAACGACCCCTTGTCACAATAAAAATAGGGGGACAGTTGAAAGAAGCTCTATTAGATACAGGAGCAGATGATACAGTATTAGAA------GATATAAATTTGCCAGGAAAATGGAAACCAAAAATGATAGGGGGAATTGGAGGTTTTATCAAGGTAAGGCAATATGATCAGATACTTATAGAAATTTGTGGAAAAAAGGCTATAGGTACAGTGTTAGTAGGACCTACCCCTGTCAACATAATTGGACGGAATATGTTGACTCAGCTTGGTTGTACTTTAAATTTCCCAATTAGTCCTATTGACACTGTACCTGTAACATTAAAGCCAGGAATGGATGGACCAAAGGTTAAACAGTGGCCATTGACAGAAGAAAAAATAAAAGCATTAACAGAAATTTGTAAAGAAATGGAAGAGGAAGGAAAAATTTCAAAAATTGGGCCTGAAAATCCATACAATACACCAGTATTTGCTATAAAGAAAAAGGACAGCACCAAATGGAGGAAATTAGTAGATTTCAGAGAGCTCAATAAAAGAACTCAGGACTTTTGGGAAGTTCAATTAGGAATACCGCATCCAGCAGGTTTAAAAAAGAAAAAATCAGTGACAGTACTAGATGTGGGAGATGCATATTTTTCAGTTCCTTTAGATGAAAGTTTTAGAAAGTATACTGCATTCACCATACCTAGTACAAACAATGAGACACCAGGAATCAGATATCAGTACAATGTGCTGCCACAGGGATGGAAAGGATCGCCGGCAATATTCCAGTATAGCATGACA---AAAATCTTAGAACCTTTTAGAATAAAAAATCCAGAAATAGTTATCTATCAATACATGGATGATTTGTATGTAGGATCTGATTTAGAAATAGGGCAGCACAGAACAAAAGTAGAAGAGCTAAGAGCTCATCTATTGAGCTGGGGATTTACCACACCAGATAAAAAGCATCAGAAGGAACCTCCATTTCTTTGGATGGGATATGAACTC
>-.-.-.1384
CCTCAAATCACTCTTTGGCAACGACCCCTTGTCACAGTAAAAGTAGGAGGACAGCTGAAAGAAGCTCTATTAGATACAGGAGCAGATGATACAGTATTAGAA------GATATAAATTTGCCAGGAAAATGGAAACCAAAAATGATAGGGGGAATTGGAGGGTTTATCAAAGTAAGGCAATATGATCAGATACTTATAGAAATTTGTGGAAAAAAGGCTATAGGTACAGTGTTGGTAGGACCTACACCTGTCAACATAATTGGACGAAATATGTTGACCCAGATTGGTTGTACTTTAAATTTCCCAATTAGTCCTATTAACACTGTACCAGTAAAATTAAAGCCAGGAATGGATGGGCCAAAGGTTAAACAGTGGCCATTGACAGAAGAAAAAATAAAAGCATTAACAGAAATTTGTAAAGAGATGGAAGAGGAAGGAAAAATCTCAAAAATTGGGCCTGAAAATCCATACAATACTCCAGTATTTGCTATAAAGARAAAGGACAGCACCAAATGGAGGAAATTAGTAGATTTCAGAGAGCTCAATAAAAGAACTCAGGACTTTTGGGAAGTTCAATTAGGAATACCACATCCAGCAGGTTTAAAAAAGAAAAAATCAGTAACAGTACTGGATGTGGGAGATGCATATTTCTCAGTCCCTTTAGATGAAAGCTTTAGAAAGTACACTGCATTCACCATACCTAGTATAAACAATGAGACACCAGGAATCAGATATCAGTACAATGTGCTGCCGCAGGGATGGAAAGGATCACCAGCAATATTCCAGTGTAGCATGACA---AAAATCTTAGAGCCCTTCAGAGAAAAAAATCCAGAATTGGTTATCTATCAATACGTGGATGACCTGTATGTAGGATCTGATTTAGAAATAGGGCAGCACAGAACAAAAATAGAGGAGCTGAGAGCTCATCTATTGAGCTGGGGGTTTACTACACCAGACAAAAAGCATCAGAAGGAACCTCCATTCCTTTGGATGGGATATGAACTC
>-.-.-.1388
CCTCAAATCACTCTTTGGCAACGACCCCTTGTCACAGTAARAATAGGAGGACAGCTRAAAGAAGCTCTATTAGATACAGGAGCAGATGATACAGTATTAGAA------GATATAAATTTGCCAGGAAAATGGAAACCAAAAATGATAGGGGGAATTGGAGGTTTTATCAAAGTAAGGCAATATGATCAGATACTTATAGAAATTTGTGGAAAAAAGGCTATAGGTACAGTATTAGTAGGACCTACACCTGTCAACATAATTGGACGAAATATGTTGACTCAGATTGGTTGTACTTTAAATTTTCCAATTAGTCCTATTGAAACTGTACCAGTAACATTAAAGCCAGGAATGGATGGACCAAAGGTTAAACAGTGGCCATTRACAGAAGAAAAAATAAAAGCATTAACAGAMATTTGTAGAGAAATGGAAGAGGAAGGRAAAATCTCAAAAATTGGGCCTGAAAATCCATACAATACTCCARTATTTGCTATAAAGAAAAAGGACAGCACCAAATGGAGRAARTTAGTAGATTTCAGAGAGCTCAATAAAAGAACTCAGGACTTTTGGGAAGTTCAATTAGGAATACCACATCCAGCAGGTTTAAAAAAGAAAAAATCARTAACAGTACTAGATGTGGGAGATGCATATTTTTCAGTTCCTTTAGATGAAAGCTTTAGAAAGTATACTGCATTCACCATACCTAGTATAAACAATGAGACACCAGGAGTCAGATATCAGTACAATGTGCTGCCACAGGGATGGAAAGGATCACCAGCAATATTCCAGGCTAGCATGACA---AAAATCTTAGAGCCCTTTAGAACAAAAAATCCAGAAATAGTTATCTATCAATACATGGATGACTTGTATGTAGGATCTGATTTAGAAATAGGGCAGCACAGAACAAAAATAGAGGAGCTRAGAGCTCATCTATTRAAATGGGGRTTTACTACACCAGACAAAAAGCATCAAAAGGAACCTCCATTCCTTTGGATGGGRTATGAACTC
>-.-.-.1389
CCTCAAATCACTCTTTGGCAACGACCCCTTGTCACAGTAAAAGTAGGRGGACAGCTGAGAGAAGCTCTATTAGATACAGGAGCAGATGATACAGTATTAGAA------GATATAAATTTGCCAGGAAAATGGAAACCAAAAATGATAGGGGGAATTGGAGGTTTTATCAAGGTAAGACAATATGATCAGATACTTATAGAAATTTGTGGAAAAAAGGCTATAGGTACAGTACTAGTAGGACCTACACCTATCAACATAATTGGACGAAATATGTTGACTCAGCTTGGTTGTACTTTAAATTTCCCAATTAGTCCTATTGACACTGTACCAGTAACMTTAAAGCCAGGAATGGATGGACCAAAGGTTAAACAGTGGCCATTGACAGAAGAAAAAATAAAAGCATTAACAGAAATTTGTAAAGAGATGGAAGARGAAGGAAAAATMTCAAAAATTGGGCCTGAAAATCCATACAATACTCCAGTATTTGCTATAAAGAAAAAAGACAGTACCAAATGGAGGAAATTAGTAGATTTCAGAGAGCTCAATAAAAGAACTCAGGACTTTTGGGARGTTCAATTAGGAATACCACATCCAGCAGGTTTAAAAAAGAAAAAATCAGTAACAGTACTAGATGTGGGAGATGCATATTTTTCAGTTCCTTTACATGAAAGCTTTAGAAAGTATACTGCATTCACCATACCTAGTATAAACAATGAGACACCAGGAATCAGATATCAGTACAATGTGCTGCCACAGGGATGGAAAGGATCACCGGCAATATTCCARAGTAGCATGACA---AAAATYTTAGAGCCCTTTAGAAAGAACAATCCAGAAATAGTTATCTATCAATACATGGATGACTTGTATGTAGGATCTGATTTAGAAATAGGGCAGCACAGAACAAAAATAGAGGAACTAAGAGCTCATCTATTGAGATGGGGATTTACTACACCAGACAAAAAGCATCAGAAGGAACCTCCATTCCTTTGGATGGGATATGAACTC
>-.-.-.1390
CCTCAAATCACTCTTTGGCAGCGACCCCTTGTCACAGTAAAAATAGGAGGACAGCTGAAAGAAGCTCTATTAGATACAGGAGCAGATGATACAGTATTAGAA------GATATAAATTTGCCAGGAAAATGGAAACCAAAAATGATAGGGGGAATTGGAGGTTTTATCAAAGTAAGGCAATATGATCAGATACTTATAGAAATTTGTGGAAAAAAGGCTATAGGTACAGTGTTAGTAGGACCTACACCTGTCAACATAATTGGACGAAATATGTTGACTCAGATTGGTTGTACTTTAAATTTCCCAATTAGTCCTATTGACACTATACCAGTAGCATTAAAACCAGGAATGGATGGACCAAAGGTTAAACAGTGGCCATTGACAGAAGAAAAAATAAAAGCATTAACAGAAATTTGTAAAGAGATGGAAGAGGAAGGAAAAATCTCAAAAATTGGGCCTGAAAATCCATACAATACTCCAGTATTTGCTATAAAGAAAAAGGACAGCACYAAATGGAGGAAATTAGTAGATTTCAGAGAGCTCAATAAAAGAACTCAGGACTTTTGGGARGTTCAATTAGGAATACCGCATCCAGCAGGTTTAAAAAAGAAAAAATCAGTAACAGTACTAGATGTGGGAGATGCATATTTTTCAGTTCCTTTAGATGAAAGCTTTAGAAAGTATACTGCATTCACCATACCTAGTATAAACAATGAGACACCAGGAATCAGATATCAGTACAATGTGCTGCCACAGGGATGGAAAGGATCACCAGCAATATTCCAGAGTAGCATGACA---AAAATCTTAGAGCCCTTTAGAATAAAAAATCCAGAAATAGTTATCTATCAATACATGGATGACTTATATGTAGGATCTGATTTAGAAATAGGGCAGCACAGAACAAAAATAGAGGAGCTAAGAGCTCATCTATTGAGCTGGGGATTTACTACACCAGACAAAAAGCATCAGAAGGAACCYCCATTCCTTTGGATGGGATATGAACTC
>-.-.-.1391
CCTCAAATCACTCTTTGGCAACGACCACTTGTCACAGTAAAAATAGCAGGACAACTGAAAGAAGCTCTATTAGATACAGGAGCAGATGATACAGTATTAGAA------GATATAAATTTGCCAGGAAAATGGAAACCAAAAATGATAGGGGGAATTGGAGGTTTTATCAAGGTAAGGCAATATGATCAGATACTTATAGAAATTTGTGGAAAAAAGGCTATAGGTACAGTGTTAGTAGGACCTACACCTGTCAACATAATTGGACGAAATATGTTGACTCAGATTGGTTGTACTTTAAATTTTCCTATTAGTCCTATTGACACTGTACCAGTAACATTAAAGCCAGGAATGGATGGACCAAAGGTTAAACAATGGCCATTGACAGAAGAAAAAATAAAAGCATTAACAGAAATTTGTAAAGAGATGGAAGAGGAAGGGAAAATCTCAAAAATTGGGCCTGAAAATCCATACAATACTCCAGTATTTGCTATAAAGAAAAAGGACAGCACCAAATGGAGAAAATTAGTAGATTTCAGAGAACTCAATAAAAGAACTCAGGACTTTTGGGAAGTACAATTAGGAATACCACATCCAGCAGGTTTAAAAAAGAAAAAATCAGTAACAGTACTAGATGTGGGAGATGCATATTTTTCAGTTCCTTTACATGAAAGCTTTAGAAAGTATACTGCATTCACCATACCTAGTATAAACAATGAGACACCAGGAGTCAGATATCAGTACAATGTGCTGCCACAGGGATGGAAAGGATCACCAGCAATATTCCAGAATAGCATGACA---AAAATCTTAGAGCCCTTTAGAATGAAAAATCCAGAAATAATTATCTATCAATACATGGATGACTTGTATGTAGGCTCTGATTTAGAAATAGGGCAGCACAGAGTAAAAATAGAGGAGCTAAGAGCTCATCTATTGAGCTGGGGATTTACTACACCAGACAAAAAGCATCAGAAGGAACCTCCATTCCTTTGGATGGGATATGAACTC
>-.-.-.1392
CCTCAAATCACTCTTTGGCAACGACCTCTTGTCACAGTAAAAATAGAAGGACAGCTGAGAGAAGCTCTATTAGATACAGGAGCAGATGACACAGTATTAGAA------GATATAAATTTGCCAGGAAAATGGAAACCAAAAATGATAGGGGGAATTGGAGGTTTTATCAAGGTAAAGCAATATGATCAGATACTTATAGAAATTTGTGGAAAAAAGGCTATAGGTACAGTGTTAGTAGGACCTACACCTGTCAACATAATTGGACGAAATATGTTGACTCAGATTGGTTGTACTTTAAATTTCCCAATTAGTCCAATTGACACTGTACCAGTATCATTAAAGCCAGGAATGGATGGACCAAAGGTTAAACAATGGCCATTGACAGAAGAAAAAATAAAAGCATTAACAGAAATTTGTAAAGAAATGGAAGAGGAAGGAAAAATCTCAAAAATTGGGCCTGAAAATCCATACAATACTCCAGTATTTGCTATAAAGAAAAAGGACAGCACCAAATGGAGAAAATTAGTAGATTTCAGAGAGCTCAATAAAAGAACTCAGGATTTTTGGGAAGTTCAATTAGGAATACCGCATCCAGCAGGGTTAAAAAAGAAAAAATCAGTAACAGTACTAGATGTGGGAGATGCATATTTTTCAGTTCCTTTAGATGAAAGTTTTAGAAAGTACACTGCATTCACCATACCTAGTACAAACAATGAGACACCAGGAATCAGATATCAGTACAATGTGCTGCCGCAGGGATGGAAAGGATCACCGGCAATATTCCAGTGTAGCATGACA---AAAATCTTAGAGCCCTTTAGAATAAAAAATCCAGAAATGGTTATCTATCAATACATGGATGACTTGTATATAGGATCTGATTTAGAATTAGGGCAGCACAGAATAAAAATAGAGGAGCTAAGAGCTCATCTATTGAGCTGGGGATTTACTACACCAGACAAAAAGCATCAGAAGGAACCTCCATTCCTTTGGATGGGATATGAACTC
>-.-.-.1396
CCTCAAATCACTYTTTGGCARCGACCCCTKGTCACAGTAAAAGTAGGAGGACARCTGAARGAAGCTCTATTAGATACAGGAGCAGATGATACAGTATTAGAA------GATATAAATTTGCCAGGAAAATGGAAACCAAAAATGATAGGGGGAATTGGAGGTTTTATCAAGGTAAGGCAATATGATCAGATATCTATAGAAATTTGTGGAAAAAAGGCTATAGGTACAGTRTTAGTAGGACCTACACCTGTCAACATAATTGGACGAAATATGTTGACTCAGATTGGTTGTACTTTAAATTTCCCAATTAGTCCTATTGAYACTRTACCAGTAACATTAAAGCCAGGAATGGATGGRCCAAAGGTTAAACARTGGCCATTGACAGAAGAAAARATAAAAGMATTAACAGAAATTTGTAAAGAAATGGAAGAGGAAGGAAAAATTTCAAAAATTGGGCCTGAAAATCCATACAATACTCCARTATTTGCTATAAAGAAAAAGGACAGCACCAAATGGAGGAAGTTAGTGGATTTCAGAGAGCTCAATAAAAGAACTCAGGACTTTTGGGAAGTTCAATTAGGAATACCDCATCCAGCAGGTTTAAAAAAGAAAAAATCAGTAACAGTACTAGATGTGGGAGATGCATATTTTTCAGTTCCTTTAGATGAAAGCTTTAGAAAGTATACTGCATTCACCATACCTAGTATAAACAATGAGACACCAGGAGTCAGATATCAGTACAATGTGCTACCACAGGGATGGAAAGGATCACCAGCAATATTCCAGAGTAGYATGACA---AAAATCTTAGAGCCCTTTAGAATAAAAAATCCAGAAATRGTYATCTATCARTACATGGATGACTTGTATGTAGGATCTGATYTAGAAATAGGGCARCACAGAATAAAAATAGAKGAGCTRAGAGCTCATCTATTGAGCTGGGGATTTACTACACCAGACAAAAAGCATCAGAAGGAACCTCCATTCCTTTGGATGGGATATGAACTC
>-.-.-.1398
CCTCAGATCACTCTTTGGCAACGACCCCTTGTCACAGTAAAAATAGAAGGACAGGTGAAAGAAGCTCTATTAGATACAGGAGCAGATGATACWGTATTAGAA------GATATAAATTTGMCAGGAAAATGGAAACCAAAAATGATAGGGGGAATTGGAGGTTTTATCAAGGTAAGGCAATATGATCAAATACTTATAGAAATTTGTGGAAAAAAGGCTATAGGTACAGTATTAGTAGGACCTACACCTGTCAACATAATTGGACGAAATATGTTGACCCAGATTGGTTGTACTTTAAATTTCCCAATTAGTCCTATTGACACTGTACCAGTAACATTAAAGCCAGGAATGGATGGACCAAAGGTTAAACAGTGGCCATTAACAGAAGAAAAAATAAAAGCATTAACAGCAATTTGTAAAGAGATGGAAGAGGAAGGAAAAATCTCAAAAATTGGGCCTGAAAATCCATACAATACTCCAGTATTTGCTATAAAGAAAAAGGACAGTACCAAATGGAGAAAATTAGTAGATTTCAGAGAGCTCAATAAAAGAACTCAGGACTTTTGGGAAGTTCAATTAGGAATACCRCATCCAGCCGGTTTAAAGAAAAAGAAGTCAGTAACAGTACTAGATGTGGGAGATGCATATTTTTCAGTTCCTTTAGATGAAAGTTTTAGAAAGTACACTGCATTTACTATACCTAGTATAAACAATGAGACACCAGGAATCAGATATCAGTACAATGTGCTGCCACAGGGATGGAAAGGATCACCGGCAATATTCCAGAGTAGCATGACA---AAAATCTTAGAGCCCTTTAGAATAAAAAATCCAGAAATAATTATCTATCAATACATGGATGATTTGTATGTAGGCTCTGATTTAGAAATAGGGCAGCACAGAACAAAAATAGAGGAGCTGAGAGCTCATCTATTGAGMTGGGGATTTACTACCCCAGACAAAAAGCATCAGAAGGAACCTCCATTCCTTTGGATGGGATATGAACTC
>-.-.-.14
CCTCAAATCACTCTTTGGCAACGACCCMTTGTCACAGTAAGAGTAGGAGGACAGCTGAAAGAAGCTCTATTAGATACAGGAGCAGATGATACAGTATTAGAA------GATATAAATTTGCCAGGAAAATGGAGACCAAAAATGATAGGGGGAATTGGAGGTTTTATCAAAGTAAGGCAATATGATCAGATACTTATAGAAATTTGTGGAAAAAAGGCTATAGGTWCAGTATTAGTAGGACCTACACCTGTCAACATAATTGGACGAAATATGTTGACTCAGCTTGGTTGTACTTTAAATTTCCCAATTAGTCCTATTGACACTGTACCAGTAACATTAAAGCCAGGAATGGATGGACCAAAGGTTAAACAGTGGCCATTGACAGAAGAAAAAATAAAAGCATTAACAGAAATTTGTAAAGAGATGGAGGAGGAAGGAAAAATCTCAAAAATTGGGCCTGAAAATCCATACAATACTCCAGTATTCGCTATAAAGAAAAAGGACAGTACCAAATGGAGGAAATTAGTAGATTTCAGAGAGCTCAATAAAAGAACTCAGGACTTTTGGGAAGTTCAATTAGGAATACCGCATCCAGCAGGTTTAAAAAAGAAAAAATCAGTAACAGTACTAGATGTGGGAGATGCATATTTTTCGGTTCCTTTAGATGAAAGCTTTAGAAAGTATACTGCATTCACCATACCTAGTATAAACAATGAGACACCAGGAATCAGATATCAGTACAATGTGCTGCCACAGGGATGGAAAGGATCACCGGCRATATTCCAGTGTAGCATGACA---AAAATCTTAGAGCCCTTTAGAATAAAAAATCCAGAAATGATTATCTATCAATACATGGATGACTTGTATGTAGGATCTGACTTAGAAATAGGGCAGCACAGAGCAAAAATAGATGARCTAAGAGCTCATCTATTGAGCTGGGGATTTACTACACCAGACAAAAAGCATCAGAAAGAACCTCCATTCCTTTGGATGGGATATGAACTC
>-.-.-.1400
CCTCAAATCACTCTTTGGCAACGACCCCTTGTCACAGTAAAAATAGGAGGACAGCTAAAAGAAGCCCTATTAGATACAGGAGCAGATGATACAGTATTAGAA------GATATAAATTTGCCAGGAAAATGGAAACCAAAAATGATAGGGGGAATTGGAGGCTTTATCAAAGTAAGGCAATATGATCAGATACTTATAGAAATTTGTGGAAAAAAGGCTATAGGTACAGTATTAGTAGGACCTACACCTGTCAACATAATTGGACGAAATATGTTGACTCAGATTGGTTGTACTTTAAATTTCCCAATTAGTCCTATTGACACTGTACCAGTAAAATTAAAGCCAGGAATGGATGGACCAAGGGTTAAACAATGGCCATTGACAGAAGAAAAAATAAAAGCATTAACAGAAATTTGTAAAGAAATGGAAGAGGAAGGAAAAATCTCAAAAATTGGGCCTGAAAATCCATACAATACTCCAGTATTTGCTATAAAGAAAAAGGACAGCACCAAGTGGAGGAAATTAGTAGATTTCAGAGAGCTCAATAAAAGAACTCAGGACTTTTGGGAAGTTCAATTAGGAATACCACATCCAGCAGGTTTAAAAAAGAAAAAATCAGTAACAGTACTAGATGTGGGGGATGCATATTTTTCAGTTCCTTTACATGAAGACTTTAGAAAGTATACTGCATTCACCATACCTAGTATAAACAATGAGACACCAGGAATCAGATATCAGTACAATGTGCTACCACAGGGATGGAAAGGGTCACCGGCAATATTCCAGTGTAGCATGACA---AAAATCTTAGAGCCCTTTAGAATAAAAAATCCAGAAATAGTTATCTATCAATACATGGATGACTTGTATGTAGGATCTGATTTAGAAATAGGGCAGCACAGAGCAAAAATAGAGGAGCTAAGAGCTCATCTATTAAGCTGGGGGTTTACTACCCCAGACAAAAAGCATCAGAAGGAACCTCCATTCCTTTGGATGGGATACGAACTC
>-.-.-.1404
CCTCAAATCACTCTTTGGCAACGACCCCTTGTCACAGTAAAAATAGGAGGACAGCTGAAAGAAGCTCTATTAGATACAGGGGCAGATGATACAGTATTAGAA------GATATAAATTTGCCAGGAAAATGGAAACCAAAAATGATAGGGGGAATTGGAGGTTTTATCAAGGTAAGACAATATGATCAGATACTTATAGAAATTTGTGGAAAAAAGGCTATAGGTACAGTGTTAGTAGGACCTACACCTGTCAACATAATTGGACGAAACATGTTGACTCAGATTGGGTGTACTTTAAATTTCCCAATTAGTCCTATTGACACTGTACCAGTAACATTAAAGCCAGGAATGGATGGACCAAGGGTTAAACAGTGGCCATTGACAGAAGAAAAAATAAAAGCATTAACAGAAATTTGTAAAGAGATGGAAGAGGAAGGAAAAATCTCAAAAATTGGGCCTGAAAATCCATACAATACTCCAATATTTGCTATAAAGAAAAAGGACGGTACCAAATGGAGAAAATTAGTAGATTTCAGAGAGCTCAATAAAAGAACTCAGGACTTTTGGGAAGTTCAGTTAGGAATACCGCATCCAGCAGGTTTAAAAAAGAAAAAATCAGTAACAGTACTAGATGTGGGAGATGCATATTTTTCAGTTCCTTTAGATGAAAACTTTAGAAAGTATACTGCATTCACCATACCTAGTACAAACAATGAGACACCAGGAATCAGATATCAGTACAATGTGCTGCCACAGGGATGGAAAGGATCACCAGCAATATTTCAGAGTAGCATGACA---AAAATCTTAGAGCCCTTTAGGCTAAAAAATCCAGAAATGATTATTTATCAATACATGGATGACTTGTATGTAGGATCTGATTTAGAAATAAAGCAGCACAGAACAAAAATAGAGGAGCTAAGAGCTCATCTATTGAGCTGGGGATTTACGACACCAGACAAAAAGCATCAGAAAGAACCTCCATTCCTTTGGATGGGATATGAACTC
>-.-.-.1406
CCTCAAATCACTCTTTGGCAACGACCCCTAGTCACAATAAGAATAGAAGGACAGCTGAAAGAAGCTCTATTAGATACAGGAGCAGATGATACAGTATTAGAA------GATATAAATTTGCCAGGAAAATGGAAACCAAAAATGATAGGGGGAATTGGAGGTTTTATCAAGGTCAGGCAATATGATCAGATACTTATAGAAATTTGTGGAAAAAAGGCTATAGGTACAGTATTAGTAGGACCTACACCTGTCAACATAATTGGACGAAATATGTTGACTCAGCTTGGTTGTACTTTAAATTTCCCAATTAGTCCTATTGACACTGTACCAGTAAAATTAAAGCCAGGAATGGATGGACCAAAGGTTAAACAATGGCCATTGACAGAGGAAAAAATAAAAGCATTAACAGAAATTTGTAAAGAGATGGAAGAGGAAGGAAAAATTTCAAAAATTGGGCCTGAAAATCCATACAATACTCCAGTATTTGCTATAAAGAAAAAGGACAGCACCAAATGGAGGAAGTTAGTAGATTTCAGAGAGCTCAATAAAAGAACTCAGGATTTTTGGGAAGTTCAATTAGGAATACCTCATCCAGCAGGTTTAAAAAAGAAAAAATCAGTGACAGTACTGGATGTGGGAGATGCATATTTTTCAGTTCCTTTAGATGAAAGCTTTAGAAAGTATACTGCATTCACCATACCTAGTATAAACAATGAGACACCAGGAATCAGATATCAGTACAATGTGCTGCCACAGGGATGGAAAGGATCACCGGCAATATTCCAGAGTAGTATGACA---AAAATCTTAGAGCCCTTTAGAATGAAAAATCCAGAAATAGTTATMTATCAATACATGGATGACTTGTATGTAGGATCTGATTTAGAAATAGGGCAGCACAGAAYAAAAATAGAGGAGCTAAGAGCTCATCTATTGAGCTGGGGATTTACCACACCAGACAAAAAGCATCAAAAGGAACCTCCATTCCTTTGGATGGGATATGAACTC
>-.-.-.1408
CCTCAAATCACTCTTTGGCAACGACCCCTTGTCACAGTAAAAATAGCAGGACAGCTGAGAGAAGCTYTATTAGATACAGGAGCAGATGATACAGTATTAGAA------GATATAAATTTGCCAGGAAAATGGAAACCAAAAATGATAGGGGGAATTGGGGGTTTTATCAAGGTAAGGCAATATGATCAAATACTTATAGAAATTTGTGGRAAAAAGGCTATAGGTACAGTATTAGTAGGACCTACACCTGTCAACATAATTGGACGAAATATGATGACTCAGATTGGTTGTACTTTAAATTTCCCAATTAGTCCTATTGACACTGTACCAGTAACACTAAAGCCAGGAATGGATGGACCAAAGGTTAAACAGTGGCCATTGACAGAAGAAAAAATAAAAGCATTAACAGAAATTTGTARAGAAATGGAAGAGGAAGGAAAAATCTCAAGAATTGGGCCTGAAAATCCATAYAATACTCCAGTATTTGCTATAAAGAAAAAGGACAGCACCAAATGGAGAAAATTAGTAGATTTCAGAGAGCTCAATAAAAGAACTCAGGAYTTTTGGGAAGTTCAATTAGGAATACCGCATCCAGCAGGTTTAAAAAAGAAAAAATCAGTAACAGTACTAGATGTGGGAGATGCATATTTTTCAGTTCCTTTAGATGAAAGCTTTAGAAAGTATACTGCATTCACCATACCTAGTACAAACAATGAGACACCAGGAATCAGATATCAGTACAATGTGCTGCCACAGGGATGGAAAGGATCACCAGCAATATTCCAGTGTAGCATGACA---AAAATCTTAGATCCCTTTAGAAAGAGAAATCCAGAAATGGTTATCTATCAATACATGGATGACTTGTATGTAGGATCTGATTTAGAAATAGGGCAGCACAGAACAAAAATAGAGGAGCTAAGAGCTCATCTCTTGAGCTGGGGATTTACTACACCAGACAAAAAACATCAGAAGGAACCGCCATTCCTTTGGATGGGATATGAACTC
>-.-.-.141
CCTCAAATCACTCTTTGGCAACGACCCCTTGTCACAATAAAAATAGCAGGACAGCTGAAAGAAGCTCTATTAGATACAGGAGCAGATGATACAGTATTAGAA------GATATAAATTTGCCAGGAAARTGGAAACCAAAAATGATAGGGGGAATTGGAGGTTTTATCAAAGTAAGGCAATATGATCAGATACTTATAGAAATWTGTGGAAAAAAGGCTATAGGTACAGTRTTAGTAGGACCTACACCTGTCAACATAATTGGACGAAATATGTTGACTCAGATTGGTTGTACTTTAAATTTCCCAATTAGTCCTATTGACACTGTACCAGTAACATTAAAGCCAGGAATGGATGGACCAAAGGTTAAACAGTGGCCATTGACAGAAGARAAAATAAAAGCATTAACAGAAATTTGTAAAGAGATGGAAGAGGAAGGAAAAATCTCAAAAATTGGGCCTGAAAATCCATACAATACTCCAGTRTTTGCTATAAARAAGAAGGACAGCACTAAATGGAGRAAATTAGTAGATTTCAGAGAGCTCAATAAAAGAACTCAAGACTTTTGGGAAGTTCAATTAGGAATACCACATCCAGCAGGTTTAAAAAAGAAAAAATCAGTAACAGTATTAGATGTGGGAGATGCATATTTTTCAGTTCCTTTAGATGAAAGCTTTAGAAAGTATACTGCATTCACCATACCTAGTATAAACAATGAGRCACCAGGAATCAGATATCAGTACAATGTGCTGCCACAGGGATGGAAAGGATCACCAGCAATATTCCAGAGTAGCATGACA---AAAATCTTAGAGCCCTTTAGAATAAAAAATCCAGAGATGGTTATCTACCAATACATGGATGACTTGTATGTAGGATCTGATTTAGAAATAGGGCARCACAGAAYAAAAATAGAKGAGCTRAGAGCTCATCTATTGAGCTGGGGATTTACTACACCAGACAAAAAACATCAGAAGGAACCTCCATTCCTTTGGATGGGATATGAACTC
>-.-.-.1411
CCTCAAATCACTCTTTGGCAACGACCCCTTGTCACAATAAAAATAGGAGGGCAGCTGAAAGAAGCTCTATTAGATACAGGAGCAGATGATACAGTATTAGAG------GATATAAATTTGCCAGGAAAATGGAAACCAAAAATGATAGGGGGAATTGGAGGTTTTATCAAAGTAAGRCAATATGATCAGATACTTATAGAAATTTGTGGAAAAAAGGCTATAGGTACAGTGCTAGTAGGACCTACACCTGTCAACATAATTGGACGRAATATGTTGACTCAGATTGGTTGTACTTTAAATTTTCCAATTAGTCCTATTGACACTGTACCTGTAWCATTAAAGCCAGGAATGGATGGACCAAAGGTTAAACAGTGGCCATTGACAGAAGAAAAAATAAAAGCATTAACAGAAATTTGTAAGGAAATGGAAGAGGAAGGAAAAATCTCAAAAATTGGGCCTGAAAATCCATATAATACTCCAGTGTTTGCTATAAAGAAAAAGGACAGCACCAAATGGAGRAAATTAGTAGATTTCAGAGAGCTCAATAAAAGAACTCAGGACTTTTGGGAAGTTCAATTAGGAATACCRCATCCAGCAGGATTAAAAAAGAAAAAATCAGTGACAGTACTAGATGTGGGAGATGCATATTTTTCAGTCCCTTTAGATGAAAACTTTAGAAAGTATACAGCATTCACCATACCTAGTATAAACAATGAGRCACCAGGAATCAGATATCAGTACAATGTGCTACCACAGGGATGGAAAGGATCTCCAGCAATATTCCAGTGTAGCATGACA---AAAATCTTAGAGCCCTATAGAARRAAAAATCCAGAGATGGTTATCTATCAATACATGGATGACTTGTATGTAGGATCTGATTTAGAAATAGGGCAGCACAGAGCAAAAATAGACGAGCTGAGAGCTCATCTATTGAGCTGGGGATTTACTACACCAGACAAAAAGCATCAGAAGGAACCACCATTTCTTTGGATGGGATATGAACTC
>-.-.-.144
CCTCAAATCACTCTTTGGCAACGACCCCTTGTCACAGTAAAAGTAGGAGGACAGCTGAAAGAAGCTCTATTAGATACAGGGGCAGATGATACAGTATTAGAA------GATATAAATTTGCCAGGAAAATGGAAACCAAAAATGATAGGGGGAATTGGAGGTTTTATCAAGGTAAGGCAATATGATCAGATACTTATAGAAATTTGTGGAAAAAAGGCTATAGGTACAGTGTTAGTAGGACCTACACCTGTCAACATAATTGGACGAAATATGTTGACTCAGATTGGGTGTACTTTAAATTTCCCAATTAGTCCTATTGACACTGTACCAGTAACATTAAAACCAGGAATGGATGGACCAAAGGTTAAACAGTGGCCATTGACAGAAGAAAAAATAAAAGCATTAACAGAAATTTGTAAAGAGATGGAAGAGGAAGGAAAAATCTCAAAGATTGGGCCTGAAAATCCATACAATACTCCAGTATTTGCTATAAAGAAAAAGGACAGCACCAAATGGAGGAAATTAGTAGATTTCAGAGAGCTCAATAAAAGAACTCAGGACTTTTGGGAAGTTCAATTAGGAATACCGCATCCAGCAGGKTTAAAAAAGAAAAAATCAGTAACGGTGCTAGATGTGGGAGATGCATATTTTTCAGTTCCTTTAGATRAAAGCTTTAGAAAGTATACTGCATTCACCATACCTAGTATAAACAATGAGACACCAGGAATCAGATATCAGTACAATGTGCTGCCACAGGGATGGAAAGGATCACCGGCAATATTCCAGAGTAGCATGACA---AAAATCTTAGAGCCCTTTAGAATAAAAAACCCAGAAATGATTATCTATCAATACATGGATGACTTGTATGTAGGATCTGATTTAGAAATAGGGCAGCACAGAACAAAAATAGAGGAGCTAAGAGCTCATCTATTGASCTGGGGATTTACTACACCAGACAAAAAGCATCAGAAGGAACCTCCATTCCTTTGGATGGGATATGAACTC
>-.-.-.147
CCTCAAATCACTCTTTGGCAACGACCCCTTGTCACAGTAAAAATAGAAGGACAGCTGAAGGAAGCTCTATTAGATACAGGAGCAGATGATACAGTATTAGAA------GATATAAATTTGCCAGGAAAATGGAAACCAAAAATGATAGGGGGAATTGGAGGTTTTATCAAAGTAAGGCAATATGATCAGATACTTATAGAAATTTGTGGAAAAAAGGCTATAGGTACAGTATTAGTAGGACCTACACCTGTCAACATAATTGGACGAAATATGTTGACTCAGATTGGTTGTACTTTAAATTTCCCAGTTAGTCCTATTGACACTGTACCAGTAAAATTAAAGCCAGGAATGGATGGACCAAAGGTTAAACAGTGGCCATTGACAGAAGAGAAAATAAAAGCATTAACAGAAATTTGTAAAGAGATGGAAGAGGAAGGAAAAATCTCAAAAATTGGGCCTGAAAATCCATACAATACTCCAGTATTTGCCATAAAGAAAAAGGACAGTACCAAATGGAGAAAATTAGTAGATTTCAGAGAGCTCAATAAAAGAACTCAGGACTTTTGGGAAGTCCAATTAGGAATACCACATCCAGCAGGTTTAAAAAAGAAAAAATCAGTAACAGTACTAGATGTGGGTGATGCATATTTTTCAGTTCCTTTAGATGAAGACTTTAGAAAGTATACTGCATTCACCATACCTAGTATAAACAATGAGACACCAGGGATCAGATATCAGTATAATGTGCTGCCACAGGGATGGAAAGGATCACCAGCAATATTCCAGTGTAGCATGACA---AAAATCTTAGAGCCCTTTAGAACAAAAAATCCAGACATAGTTATCTATCAATACATGGATGACTTGTATGTAGGCTCTGATTTAGAAATAGGGCAGCACAGGACAAAAATAGAAGAGCTGAGAGCTCATCTATTGAGCTGGGGATTTACTACACCAGATAAAAAGCATCAGAAGGAACCCCCATTCCTTTGGATGGGGTATGAACTC
>-.-.-.152
CCTCAAATCACTCTTTGGCAACGACCCCTTGTTGCAGTAARAATAGGAGGACAGCTAAAAGAAGCTCTATTAGATACAGGAGCAGATGATACAGTATTAGAA------GATATAAATTTGCCAGGAAAATGGAAACCAAAAATGATAGGGGGAATTGGGGGTTTTATCAAGGTAAGGCAATATGATCAGATACTTATAGAAATTTGTGGAAAAAAGGCTATAGGTACAGTATTAGTAGGACCTACACCTATCAACATAATTGGACGAAATATGTTAACTCAGATTGGTTGTACTTTAAATTTCCCAATCAGYCCTATTGACACTGTACCAGTAAAATTAAAGCCAGGAATGGATGGACCAAGGGTTAAACAGTGGCCATTGACAGAAGAAAAAATAAAAGCATTAACAGAAATTTGTAAAGAGRTGGAAGAGGAAGGGAAAATCTCAAAAATTGGGCCTGAAAATCCATACAATACTCCAATATTTGCTATAAAGAAAAAGGACAGYACCAAATGGAGAAAATTAGTAGATTTCAGAGAGCTCAATAAAAGAACTCAGGACTTTTGGGAAGTTCAATTAGGAATACCACATCCAGCAGGTTTAAAAAAGAAAAAATCAGTAACAGTACTAGATGTGGGAGATGCATATTTTTCAGTTCCTTTAGATGAGAGCTTTAGAAAGTATACTGCATTCACCATACCTAGTATAAACAATGAGACACCAGGAATCAGATATCAGTACAATGTGCTGCCACAAGGATGGAAAGGATCACCGGCAATATTCCAGAGTAGCATGACA---AAAATCTTAGAGCCCTTTAGGATAAAAAATCCAGACATAGTTATCTATCAATACATGGATGACTTGTATGTAGGATCTGACTTAGAAATAGGGCAGCACAGAACAAAAATAGAGGAGCTGAGAGCTCATCTATTGAGCTGGGGATTTACTACACCAGACAAAAAGCATCAGAAGGAACCTCCATTCCTTTGGATGGGATATGAACTC
>-.-.-.157
CCTCAAATCACTCTTTGGCAACGACCCATTGTCACAGTAAAAATAGGAGGACAGCTAAAAGAAGCTCTGTTAGATACAGGAGCAGATGATACAGTATTAGAA------GATATAAATTTGCCAGGAAAATGGAAACCAAAAATGATAGGGGGAATTGGAGGTTTTATCAAGGTAAAGCAATATGATCAAATACTTATAGAAATTTGTGGAAAAAAGGCTATAGGTACAGTGTTAGTAGGACCTACACCTGTCAACATAATTGGACGAAATATGTTGACTCAGATTGGTTGTACTTTAAATTTCCCAATTAGTCCTATTGACACTATACCAGTGACATTAAAGCCAGGAATGGATGGACCAAAGGTTAAACAGTGGCCATTGACAGAAGAAAAAATAAAAGCATTAACAGAAATTTGTAAAGAAATGGAAGAGGAAGGAAAAATCTCAAAAATTGGACCTGAAAATCCATACAATACTCCAGTATTTGCTATAAAGAAAAAGGACAGCACCAAATGGAGGAAATTAGTAGATTTCAGAGAGCTCAATAAAAGAACTCAGGATTTTTGGGAGGTTCAATTAGGAATACCACATCCAGCAGGTTTAAAAAAGAAAAAATCAGTAACAGTACTAGATGTGGGAGATGCATATTTTTCAGTTCCTTTAGATGAAAGCTTTAGAAAATACACTGCATTCACCATACCTAGTATAAATAATGAGACACCAGGAATCAGATATCAGTACAATGTGCTGCCACAGGGATGGAAAGGATCACCAGCAATATTCCAGAGTAGCATGACA---AAAATCTTAGAGCCCTTTAGAATAAAAAATCCAGAAATTGTTATATATCAATATATGGATGACTTATATGTAGGGTCTGATTTAGAAATAGGGCAGCATAGAACAAAAATAGAGGAGCTAAGAGCYCATCTATTGAGCTGGGGATTTACTACACCAGACAAAAAGCATCAGAAGGAACCTCCATTCCTTTGGATGGGATATGAACTC
>-.-.-.158
CCTCAAATCACTCTTTGGCAACGACCCCTAGTCACAGTAAAAATAGAAGGACAGCTAAAAGAAGCTCTATTAGATACAGGAGCAGATGATACAGTATTAGAA------GATATAAATTTGCCAGGAAAATGGAAACCAAAAATGATAGGGGGAATTGGAGGTTTTATCAAGGTAAGGCAATATGATCAGATACTTATAGAAATTTGTGGAAAAAAGGCTATAGGTACAGTATTAGTAGGACCTACACCTGTCAACATAATTGGACGAAATATGTTGACTCAGATTGGTTGTACTTTAAATTTCCCAATTAGTCCTATTGACACTGTACCAGTAAAATTAAAGCCAGGAATGGATGGACCAAAGGTTAAACAGTGGCCATTGACAGAAGAAAAAATAAAAGCATTAACAGAAATTTGTAAAGAGATGGAAGAGGAAGGAAAAATCTCAAAAATTGGGCCTGAAAATCCATACAATACTCCAGTATTTGCTATAAAGAAAAAGGACAGCACCAAATGGAGAAAATTAGTAGATTTCAGAGAGCTCAATAAAAGAACTCAGGACTTTTGGGAAGTCCAATTAGGAATACCGCATCCAGCAGGTTTAAAAAAGAAAAAATCAGTAACAGTACTAGATGTGGGAGATGCATATTTTTCAGTTCCTTTAGATGAAAGCTTTAGAAAGTATACTGCATTTACCATACCTAGTATAAACAATGAGACACCRGGAATYAGATATCAGTACAATGTGCTGCCACAGGGATGGAAAGGATCACCGGCAATATTCCAGTGTAGCATGACA---AAAATCTTAGAGCCCTTTAGARTRAAAAATCCAGAAATRGTTATCTATCAATACATGGATGACTTGTATGTAGGATCTGATTTAGAAATAGGGCAGCACAGAATAAAAATAGAAGAGCTRAGAGCTCAYCTATTGAGCTGGGGGTTTACTACCCCAGACAAAAAGCATCAGAAGGAACCTCCATTCCTTTGGATGGGATATGAACTC
>-.-.-.160
CCTCAAATCACTCTTTGGCAACGACCCCTTGTCACAGTAAAAATAGGGGGACAGCTGAAAGAAGCTCTATTAGATACAGGAGCAGATGATACAGTATTAGAA------GATATAGATTTGCCAGGAAAATGGAAACCAAAAATGATAGGGGGAATTGGAGGTTTTATCAAAGTAAGGCAATATGATCAGATACCTATAGAAATTTGTGGAAAAAAGGCCATAGGTACAGTGTTAGTAGGACCTACACCTGTCAACATAATTGGACGAAATATGTTGACTCAGATTGGTTGTACTTTAAATTTCCCAATTAGTCCTATTGACACTGTACCAGTAGCATTAAAGCCAGGAATGGATGGACCAAAGGTTAAACAGTGGCCATTGACAGAAGAAAAAATAAAAGCATTAACAGAAATTTGTAGAGAGATGGAAGAGGAAGGAAAAATCTCAAAAATTGGGCCTGAAAATCCATACAATACTCCARTATTTGCTATAAAGAAAAAGGACGGCACCAAATGGAGGAAATTAGTAGATTTCAGAGAGCTCAATAAAAGAACTCAGGACTTTTGGGAAGTTCAATTAGGAATACCGCATCCAGCAGGTTTAAAAAAGAAAAAATCAGTAACAGTACTAGATGTGGGGGATGCATATTTTTCAGTTCCTTTAGATGAAAGCTTTAGAAAGTATACTGCATTCACCATACCTAGTACAAACAATGAGACACCAGGAATCAGATATCAGTACAATGTGCTGCCACAGGGATGGAAAGGATCACCTGCAATATTYCAGAGTAGCATGACA---AAAATCTTAGAGCCCTTTAGAATAAAAAATCCAGAAATAGTTATCTATCAATACATGGATGACTTGTATGTAGGATCTGATTTAGAAATAGGGCAGCACAGAGCAAAAATAGATGAACTAAGAGCTCATCTATTGAGCTGGGGATTTACTACACCAGACAAAAAGCATCAAAAGGAACCTCCATTCCTTTGGATGGGATATGAACTC
>-.-.-.162
CCTCAAATCACTCTTTGGCAACGACCCMTTGTCACAGTAAAAATAGGAGGACAGCTGAAAGAAGCTCTATTAGATACAGGAGCAGATGATACAGTATTAGAA------GATATAAATTTGCCAGGAAAATGGAAACCAAAAATGATAGGGGGAATTGGAGGTTTTATCAAAGTAAGGCAATATGATCAGATACTTATAGAAATTTGTGGAAAAAAGGCTATAGGTACAGTGTTAGTAGGACCTACACCTGTCAACATAATTGGACGAAATATGTTGACTCAGATTGGTTGTACTTTAAATTTCCCAATTAGTCCTATTGACACTGTACCAGTAACATTAAAGCCAGGAATGGATGGACCAAGGGTTAAACAGTGGCCATTGACAGAAGAAAAAATAAAAGCATTAACAGAAATTTGTAAAGARATGGAAGAGGAAGGAAAAATATCAAAAATTGGGCCTGAAAATCCATACAATACTCCAGTATTTGCTATAAAGAAAAAGGATGGCACCAAATGGAGGAAATTAGTGGATTTCAGAGAGCTCAATAAGAGRACTCAGGACTTTTGGGAAGTTCAATTAGGAATACCKCATCCAGCAGGTCTAAAAAAGAAAAAATCAGTAACAGTACTRGATGTGGGAGATGCATATTTTTCAGTWCCTTTAGATGARAACTTTAGAAAGTATACTGCATTCACCATACCTAGTACAAACAATGAGACACCAGGAATCAGATATCAGTACAATGTGCTGCCACAGGGATGGAAAGGRTCACCGGCAATATTCCAGAGTAGCATGACA---AGAATTTTAGAGCCCTTYAAAATAAAAAATCCAGAAATGGTKATCTATCAATACATGGATGACTTGTATGTAGGATCTGATTTAGAAATAGGGCAGCACAGARCAAAAATAGAGGAGCTGAGAGCTCATCTATTGAGCTGGGGATTTACTACWCCAGACAAAAAGCATCAGAAGGAACCTCCATTCCTTTGGATGGGATATGAACTC
>-.-.-.163
CCTCAAATCACTCTTTGGCAGCGACCCCTTGTCACAATAAAAATAGGAGGACAGCTGAAAGAAGCTCTATTAGATACAGGAGCAGATGATACAGTATTAGAA------GATATAAATTTGCCAGGAAAATGGAAACCAAAAATGATAGGGGGAATTGGAGGTTTTATCAAGGTAAGGCAGTATGATCAGATACTTATAGAAATTTGTGGAAAAAAGGCTATAGGTACAGTACTAGTAGGACCTACACCTGTCAACATAATTGGACGAAATATGTTGACTCAGATTGGTTGTACTTTAAATTTCCCAATTAGTCCTATTGACACTGTACCAGTAACATTAAAGCCAGGAATGGATGGACCAAAGGTTAAACAATGGCCATTGACAGAAGAAAAAATAAAAGCATTAACAGAAATTTGTAAAGAGATGGAAGAGGAAGGAAAAATCTCAAAAATTGGGCCTGAAAATCCATACAATACTCCAATATTTGCTATAAAGAAAAAAGACAGCACCAAATGGAGGAAATTAGTAGATTTCAGAGAGCTCAATAAAAGAACTCAGGACTTTTGGGAAGTTCAATTAGGAATACCACATCCAGCAGGTTTAAAAAAGAAAAAATCAGTAACAGTACTAGATGTGGGAGATGCATATTTTTCAGTTCCTTTAGATGAAAGCTTTAGAAAGTATACTGCATTCACCATACCTAGTACGAACAATGAGACACCAGGAGTCAGATATCAGTACAATGTGCTGCCACAGGGATGGAAAGGATCGCCAGCAATATTCCAGWGTAGCATGACA---AAAATCTTAGAGCCCTTTAGAATAAAAAATCCAGAAATGGTTATCTATCAATACATGGATGACTTGTATGTAGGATCTGATTTAGAAATAGGGCAGCACAGAACAAAAATAGAAGAGCTAAGAGCTCATCTATTGAGCTGGGGATTTACTACACCAGATAAAAAGCATCAAAAGGAACYTCCATTCYTTTGG---------------
>-.-.-.166
CCTCAAATCACTCTTTGGCGACGACCCCTTATCACAGTAAAAATAGGGGGACAGCTGATAGAAGCTCTATTAGATACAGGAGCAGATGATACAGTATTAGAA------GATATAGATTTGCCAGGAAAATGGAAACCAAAAATGATAGGGGGAATTGGAGGTTTTATCAAAGTAAGGCAATATGATCAGATACTTATAGAAATTTGTGGAAAAAAGGCTATAGGTACAGTGTTAGTAGGACCTACACCAATCAACATAATTGGACGAAATATGTTGACTCAGATTGGTTGTACTTTAAATTTCCCAATTAGTCCTATTGACACTGTACCAGTAAAATTAAAGCCAGGAATGGATGGACCAAAGGTTAAACAGTGGCCATTGACAGAAGAAAAAATAAAAGCATTAACAGAAATTTGTAAAGAGATGGAAGAGGAAGGAAAAATTTCAAAAATTGGGCCTGAAAACCCATACAATACTCCAGTATTTGCTATAAAGAAAAAGGACAGCACCAAATGGAGAAAATTAGTAGATTTCAGAGAGCTCAATAAAAGAACTCAGGATTTTTGGGAAGTTCAATTAGGAATACCGCATCCAGCAGGCTTAAAAAAGAAAAAATCAGTAACAGTACTAGATGTGGGAGACGCATATTTTTCAGTTCCTTTAGATGAAAGCTTTAGAAAGTATACTGCATTCACCATACCTAGTATAAACAATGAGACACCAGGAATCAGATATCAGTACAATGTGCTGCCACAGGGATGGAAAGGATCACCAGCAATATTCCAGAGTAGCATGACA---AAAATCTTAGAGCCCTTTAGAGTAAAAAATCCAGAAATAATTATCTATCAATACATGGATGACTTGTATGTAGGATCTGATTTAGAAATAGGGCRGCACAGAACAAAAATAGAGGAGCTGAGAGCTCATCTATTGAGCTGGGGATTTACTACCCCAGACAAAAAGCATCAGAAGGAACCTCCATTCCTTTGGATGGGATATGAACTC
>-.-.-.167
CCTCAAATCACTCTTTGGCAACGACCCATTGTCACAGTAAAAATAGGAGGACAGCTGAGAGAAGCTCTATTAGATACAGGAGCAGATGATACAGTATTAGAA------GATATAAATTTGCCAGGAAAATGGAAACCAAAAATGATAATGGGAATTGGAGGTCTTATCAAGGTAAGGCAATATGATCAGATACCTATAGAAATTTGTGGAAAAAAGGTTGTAGGTACAGTATTAGTAGGACCTACACCTGCCAACATAATTGGACGAAATMTRWTGACTCAGATTGGTCGTACTTTAAATTTCCCAATTAGTCCTATTGACACTGTACCAGTAAMATTAAAGCCAGGAATGGATGGACCAAAGGTTAAACAGTGGCCATTGACAGAAGAAAAAATAAAAGCATTAACAGAAATTTGTAAAGAGATGGAAGAGGAAGGAAAAATCTCAAAAATTGGGCCTGAAAATCCATACAATACTCCAGTATTTGCYATAAAGAAAAAGAACAGCACCAGATGGAGGAAATTAGTAGATTTCAGAGAGCTCAATAAAAGAACTCAGGACTTTTGGGAAGTTCAATTAGGAATACCGCATCCAGCAGGTTTAAAAAAGAAAAAATCAGTAACAGTACTAGATGTGGGAGATGCATATTTTTCAGTTCCTTTAGATGAAAGCTTTAGAAAGTATACTGCATTCACCATACCTAGTATAAACAATGAGACACCAGGAATCAGATATCAGTACAATGTGCTGCCACAGGGATGGAAAGGATCACCGGCAATATTCCAGAGTAGCATGACA---AAAATCTTAGAGCCCTTTAGAATAAAAAATCCAGAAATGGTTATCTATCAATACATGGATGACYTGTATGTAGGATCTGATTTAGAAATAGGGCAGCACAGAACAAAAATAGAGGAGCTAAGAGCTCATCTATTGAGCTGGGGATTTACTACACCAGACCAAAAGCATCAGAAGGAACCTCCATTCCTTTGGATGGGATATGAACTC
>-.-.-.170
CCTCAAATCACTCTTTGGCAACGACCCCTTGTCACAATAAAAATAGGAGGACAGCTAAAAGAAGCTCTATTAGATACAGGAGCAGATGATACAGTATTAGAA------GATATAAATTTGCCAGGAAAATGGAAACCAAAAATGATAGGGGGAATTGGAGGTTTTATCAARGTAAGGCAATATGATCAGATACTTATAGAAATTTGTGGAAAAAAGGCTATAGGTACAGTATTAGTAGGACCTACACCTGTCAACATAATTGGACGAAATATGCTGACTCAGATTGGTTGTACTTTAAATTTCCCAATTAGTCCTATTGACACTGTACCAGTCTCATTAAAGCCAGGAATGGATGGACCAAAGGTTAAACAGTGGCCATTGACAGAAGAAAAAATAAAAGCATTAACAGAAATTTGTAAAGARATGGAAGAGGAAGGAAAAATCTCAAAAATTGGGCCTGAAAATCCATACAATACTCCAGTRTTTGCTATAAAGAAAAAGGACAGCACCAAATGGAGRAAATTAGTAGATTTCAGRGAGCTCAATAAAAGAACTCAGGACTTTTGGGARGTTCAATTAGGAATACCGCATCCAGCAGGTTTAAAAAAGAAAAAATCAGTAACAGTACTAGATGTGGGAGATGCATATTTTTCAGTTCCTTTASATGAAAGCTTTAGAAAGTATACTGCATTCACCATACCTAGTAYAAACAATGAGACACCAGGAATCAGATATCAGTACAATGTGCTGCCACAGGGATGGAAAGGATCACCGGCAATATTCCAGAGTAGCATGACA---AAAATCTTAGAGCCCTTTAGGATAAAAAATCCAGAAATARTTATCTATCAATACATGGATGACTTGTATGTAGGATCTGATTTAGAAATAGGGCAGCACAGAACAAAAATAGAGGAGCTAAGAGCTCATCTATTGAGCTGGGGATTTACTACACCAGACAAAAAGCATCAGAAGGAACCTCCATTCCTTTGGATGGGATATGAACTC
>-.-.-.171
CCTCAAATCACTCTTTGGCAACGACCCCTTGTCACAGTAAAAATAGARGGRCAGCTAASAGAAGCTCTATTAGAYACAGGAGCAGATGATACAGTATTAGAA------GATATAAATTTGCCAGGAAAATGGAAACCAAAAATGATAGGGGGAATTGGAGGTTTTATCAAGGTAAGGCAATATGATCAGATACTTATAGAAATTTGTGGAAAAAAGGCTATAGGTACAGTATTAGTAGGACCTACACCTGTCAACATAATTGGACGAAATATGTTGACTCAGATTGGTTGTACTTTAAATTTCCCAATTAGTCCTATTRACACTGTACCAGTAAAATTAAAGCCAGGAATGGATGGACCAAAGGTTAAACAGTGGCCATTGACAGAAGAAAAAATAAAAGCATTAACAGAGATTTGTAAAGAAATGGAAGAGGAGGGAAAAATCTCAAAAATTGGGCCTGAAAATCCATACAATACTCCAGTATTTGCTATAAAGAAAAAGGACAGCACCAAGTGGAGAAAATTAGTAGATTTCAGAGAGCTCAATAAAAGAACTCAGGACTTTTGGGAAGTTCAATTAGGAATACCACACCCAGCAGGTTTAAAAAAGAAAAAATCAGTAACAGTACTAGATGTGGGAGATGCATATTTTTCAGTTCCTTTAGATGAAAGCTTTAGGAAGTATACTGCATTCACCATACCTAGTATAAACAATGAGACACCAGGAATCAGATATCMGTACAATGTGCTACCACAGGGATGGAAGGGGTCACCAGCAATATTCCAGTGTAGCATGACA---AAAATCTTAGAGCCCTTTAGAATAAAAAATCCAGAAATAGTTATCTATCAATACATGGATGATTTGTATGTAGGATCTGATTTAGAAATAGGGCAGCACAGAGCAAAAATAGAGGAGCTRAGAGCTCATCTATTGAGCTGGGGGTTTACTACCCCAGACAAAAAGCATCAGAAGGAACCTCCATTCCTTTGGATGGGATACGAACTC
>-.-.-.172
CCTCAAATCACTCTTTGGCAACGACCCCTTGTCACAGTAAAAATAGGAGGACAGCTGAAAGAAGCTCTATTAGATACAGGAGCAGATGATACAGTATTAGAA------GATATAAATTTGCCAGGAAAATGGAAACCAAAAATGATAGGGGGAATTGGAGGTTTTATCAAAGTAAGGCAATATGATCAGATACTTATAGAAATTTGTGGAAAAAAGGCTATAGGTACAGTGTTAGTAGGACCTACACCTGTCAACATAATTGGACGAAATATGTTGACTCAGATTGGTTGTACTTTAAATTTCCCAATTAGCCCTATTGACACTGTACCAGTAAAATTAAAGCCAGGAATGGATGGACCAAAGGTTAAACAATGGCCATTGACAGAAGAAAAAATAAAAGCATTAACAGAAATTTGTAAGGAGATGGAAGAGGAAGGAAAAATCTCAAAAATTGGGCCTGAAAATCCATACAATACTCCAGTATTTGCCATAAAGAAAAAGGACAGCACTAAATGGAGGAAATTAGTAGATTTCAGAGAGCTTAATAAAAGAACTCAGGACTTTTGGGAAGTTCAATTAGGAATACCACATCCAGCAGGTTTGAAAAAGAAAAAATCAGTAACAGTACTAGATGTGGGAGATGCATATTTTTCAGTTCCTTTAGATGAGAGCTTTAGAAAGTATACTGCATTCACCATACCTAGTATAAACAATGAAACACCAGGAATCAGATATCAGTACAATGTGCTGCCACAGGGATGGAAAGGATCACCGGCAATCTTCCAGAGTAGCATGACA---AAAATCTTAGAGCCCTTTAGAATGAAAAATCCAGAAATGGTTATCTACCAATACATGGATGACTTGTATGTAGGATCTGATTTAGAAATAGGGCAGCACAGAACAAAAATAGAGGAGCTAAGAGCTCATCTAATGAGCTGGGGGTTTACTACACCAGACAAAAAGCATCAGAAGGAACCTCCATTCCTTTGGATGGGATATGAACTC
>-.-.-.173
CCTCAAATCACTCTTTGGCAACGACCCCTTGTCACAGTAAGAGTAGGAGGACAGCTGAAAGAAGCTCTATTAGATACAGGAGCAGATGATACAGTATTAGAA------GATATAAATTTGCCAGGAAAATGGAAGCCAAAAATGATAGGGGGAATTGGAGGTTTTATCAARGTRAGRCAATATGATCAGATACTTATAGAAATTTGTGGAAAAAGGGCTATAGGTACAGTGTTAGTAGGACCTACACCTGTCAACATAATTGGACGAAATATGTTGACTCAGATTGGCTGTACTTTAAATTTCCCAATTAGTCCTATTGRCACTATACCAGTRACATTAAAGCCAGGRATGGATGGACCAAARGTTAAACAGTGGCCATTGACAGAAGAAAAAATAAAAGCATTAACAGAAATTTGTAARGAGATGGAAGAGGAAGGAAAAATCTCAAAAATTGGGCCTGAAAATCCATACAATACTCCAATATTTGCTATAAAGAAAAAGGATGGCACCAAATGGAGRAAATTAGTAGATTTCAGAGAGCTCAATAAAAGAACTCAGGACTTTTGGGAAGTTCAATTAGGAATACCACATCCAGCAGGTTTAAAAAAGAAAAAATCAGTAACAGTACTAGATGTGGGAGATGCATATTTTTCAGTTCCTTTAGATGAAAACTTTAGAAAGTATACTGCATTCACCATACCTAGTACAAACAATGAGACACCAGGAATCAGATATCAGTACAATGTGCTGCCACAGGGATGGAAAGGATCACCAGCAATATTCCAGAGTAGCATGACA---AAGATCTTAGAGCCCTTTAGAATAAAAAATCCAGAAATGGTTATCTATCAATACATGGATGACYTGTATGTAGGATCTGATTTAGAAATAGGGCAGCACAGARCAAAAATAGAGGAGCTGAGAGCTCATCTATTGAGYTGGGGATTTACTACACCAGACAAAAAGCATCAGAAGGAACCTCCATTCCTTTGGATGGGGTATGAACTC
>-.-.-.174
CCTCAAATCACTCTTTGGCAACGACCTATAGTCACAGTAAAAATAGGAGGACAGCTGAAAGAAGCTCTATTAGATACAGGAGCAGATGATACAGTATTAGAA------GATATAAATTTGCCAGGAAAATGGAAACCAAAAATGATAGGGGGAATTGGAGGATTTATCAAGGTAAGGCAATATGATCAGATACTTATAGAAATTGGGGGAAAAAAGGCTATAGGTACAGTGTTAGTAGGACCTACACCTGTCAACATAATTGGACGAAATATGTTGACTCAGATTGGTTGTACTTTAAATTTCCCAATTAGTCCTATTGACACTGTACCAGTAACATTAAAGCCAGGAATGGATGGACCAAGAGTTAAACAGTGGCCATTGACAGAGGAAAAAATAAAAGCATTAACAGAAATTTGTAAAGAGATGGAAGAGGAAGGAAAAATTTCAAAAATTGGGCCTGAAAATCCATACAATACTCCAATATTTGCTATAAAGAAAAAGGACGGCACCAAATGGAGGAAATTAGTAGATTTTAGAGAGCTCAATAAAAGAACTCAGGACTTTTGGGAAGTTCAATTAGGAATACCGCATCCAGCAGGGTTAAAAAAGAAAAAATCAGTAACAGTACTAGATGTGGGAGATGCATATTTTTCAGTTCCTTTAGATGAAAGCTTTAGAAAGTATACTGCATTCACCATACCTAGTATAAACAATGAGACACCAGGAATCAGATATCAGTACAATGTGCTGCCACAGGGATGGAAAGGATCACCGGCAATCTTCCAGAGCAGCATGACA---AAAATCTTAGAGCCCTTTAGAATAAAAAACCCAGAAATAGTTATCTATCAATACATGGATGACTTGTATGTAGGATCTGATTTAGAAATAGGGCAGCACAGAACAAAAATAGAGGAGCTAAGAGCTCATCTACTAAGCTGGGGGTTTACTACACCAGACAAAAAGCATCAGAAGGAACCTCCATTCCTTTGGATGGGATATGAACTC
>-.-.-.175
CCTCAAATCACTCTTTGGCAACGACCCCTTGTCACAGTAAAAATAGGRGGACAGCTGAAAGAAGCTCTRTTAGATACAGGAGCAGATGATACAGTATTAGAA------GATATAAATTTGCCAGGAAAATGGAAACCAAAAATGATAGGGGGAATTGGAGGTTTTATCAAGGTAAGACAATATGATCAGATACTTATAGAAATCTGTGGAAAAAGGGCTGTAGGTACAGTATTAGTAGGACCTACACCTGTCAACATAATTGGACGARATATGTTGACTCAGATTGGTTGTACTTTAAATTTCCCAATTAGTCCTATTGACACTGTACCAGTAACATTAAAGCCAGGAATGGATGGACCAAAGGTTAAACAGTGGCCATTGACAGAAGAAAAAATAAAAGCATTAACAGAAATTTGTAGAGAGATGGAAGAGGAAGGAAAAATCTCAAAAATTGGGCCTGAAAATCCATACAATACTCCAATATTTGCTATAAAGAAAAAGGACAGCACCAAATGGAGGAAATTAGTGGATTTCAGAGAGCTCAAYAAAAGAACTCAGGACTTTTGGGAAGTTCAATTAGGAATACCGCATCCAGCAGGTTTAAAAAAGAAAAAATCAGTAACAGTACTGGATGTGGGAGATGCATATTTTTCAGTTCCTTTAGATGAAAGCTTTAGAAAGTATACTGCATTCACCATACCTAGTATAAACAATGAGACACCAGGAGTCAGATATCAGTACAATGTGCTGCCACARGGATGGAAAGGATCACCAGCAATATTCCAGAGTAGCATGACA---AAAATCTTAGAGCCCTTTAGAACAAAAAACCCAGAAATGGTTATCTATCAATACATGGATGACTTGTATGTRGGATCTGATTTAGAAATAGGGCAGCACAGAACAAAAATAGAGGAGCTAAGARCTCATCTATTGAGCTGGGGATTTACTACACCAGACAAAAAGCATCAGAAAGAACCTCCATTCCTTTGGATGGGATATGAACTC
>-.-.-.176
CCTCAAATCACTCTTTGGCAACGACCCCTTGTYRCAGTAAAAATAGGAGGACAGCTRAAAGAAGCTCTATTAGATACAGGAGCAGATGATACAGTATTAGAA------GATATAAATTTGCCAGGAAAATGGAAACCAAAAATGATAGGGGGAATTGGAGGTTTTATCAAGGTAAGGCAATATGATCAGRTACCTATAGAAATTTGTGGAAAAAAGGCTATAGGTACAGTGTTAGTAGGACCTACACCTGTCAACATAATTGGACGAAATATGTTGACTCAGATYGGTTGYACTTTAAATTTCCCAATTAGTCCTATTGACACTGTACCAGTAACATTAAAGCCAGGAATGGATGGACCAAAGGTTAAACAGTGGCCATTGACAGAAGAAAAAATAAAAGCATTAACAGAAATTTGTAAAGAGATGGAAGAGGAAGGAAAAATCTCAAAAATTGGGCCTGAAAATCCATACAATACTCCAGTMTTTGCTATAAAGAAAAAGAACAGCAACAGATGGAGGAAATTAGTAGATTTCAGAGAGCTCAATAAAAGAACTCAAGACTTCTGGGAAGTTCAATTAGGAATACCGCATCCAGCAGGTTTAAAAAAGAAAAAATCAGTAACAGTACTAGATGTGGGAGATGCATATTTTTCAGTTCCTTTAGATGAAAGCTTTAGAAAGTATACTGCATTCACCATACCTAGTACAAACAATGAGACACCAGGAATCAGATATCAGTACAATGTGCTACCACAGGGATGGAAAGGATCACCGGCAATATTCCAGAGTAGCATGACA---AAAATCTTAGAGCCCTTTAGAATAAAAAATCCAGAAATGGTTATCGTTCAATACATGGATGACTTGTATGTAGGATCTGATTTAGAAATAGGGCAGCACAGAATAAAAATAGAGGAGCTAAGAGCTCATCTATTRAGCTGGGGATTTWYTACACCAGACGAAAAACATCAGAAGGAACCTCCATTCCTTTGGATGGGGTATGAACTC
>-.-.-.181
CCTCAAATCACTCTTTGGCAACGACCCCTTGTCACAGTGAAAATAGGAGGACAGCTGAAAGAAGCTCTATTAGATACAGGAGCAGATGATACAGTATTAGAA------GATATAAATTTGCCAGGAAAATGGAAACCAAAAATGATAGGGGGAATTGGAGGTTTTATCAARGTAAGGCAATATGATCAGATACTTATAGAAATTTGTGGAAAAAAGGCTATAGGTACAGTATTAGTAGGACCTACACCTGTCAACATAATTGGACGAAATATGTTGACTCAGATTGGTTGTACTTTAAATTTCCCAATTAGTCCTATTGACACTGTACCAGTAAAATTAAAGCCAGGAATGGATGGACCAAAGGTTAAACAGTGGCCATTGACAGAAGAAAAAATAAAAGCATTAACAGAAATTTGTAAGGAGATGGAAGAAGAAGGAAAAATCTCAAAAATTGGGCCTGAAAATCCATACAATACTCCAGTATTTGCTATAAAGAAAAAGGACAGCACCAAATGGAGRAAATTAGTAGATTTCAGAGAGCTCAATAAAAGAACTCAGGACTTTTGGGAAGTTCAATTAGGAATACCACATCCAGCAGGTTTAAAAAAGAAAAAATCAGTGACGGTACTAGATGTGGGAGATGCATATTTTTCAGTTCCGTTAGATGAAAGCTTTAGAAAGTATACTGCATTCACCATACCTAGTATAAACAATGAGACACCAGGAATCAGATATCAATACAATGTGCTGCCACAGGGATGGAAAGGATCACCAGCAATATTCCAGAGTAGCATGACA---AAAATCTTAGAGCCCTTTAGAATAAAAAATCCAGAAATGGTTATCTATCAATACATGGATGACTTGTATGTAGGATCTGATTTAGAAATAGGGCAGCACAGAGCAAAAATAGACGAGCTAAGAGCTCATCTATTGAGCTGGGGATTTACTACCCCAGACAAAAAGCATCAGAAGGAACCTCCATTCCTTTGGATGGGATATGAACTC
>-.-.-.183
CCTCAAATCACTCTTTGGCAACGACCCCTTGTCACAGTAAAAATAGGAGGACAGCTGAAAGAAGCTCTATTAGATACAGGAGCAGATGATACAGTATTAGAA------GATATAAATTTGCCAGGAAAATGGAAACCAAAAATGATAGGGGGAATTGGAGGTTTTATCARGGTAAAGCAATATGATCAGRTACYTATAGAAATTTGTGGAAAAAAGGCYATAGGTWCAGTRTTAGTAGGACCTACACCYGTCAACATAATTGGAMGAAATATGTTGACTCAAATKGGTTGYACTYTAAATTTCCCAATTAGTCCTATTGAYACTRTACCAGTAACATTAAARCCAGGAATGGATGGACCAAAGGTTAAACAGTGGCCATTGACAGAAGAAAAAATAAAAGCATTAACAGAGATTTGTAAAGAGATGGAAGAGGAAGGAAAAATCTCAAAAATTGGGCCTGAAAATCCATACAATACCCCAGTATTTGCTATAAAGAAGAAGGACAGCACTAAATGGAGGAAATTAGTAGATTTCAGAGAGCTCAATAAAAGAACTCAGGACTTTTGGGAAGTTCAATTAGGAATACCGCATCCAGCAGGTTTAAAAAAGAAAAAATCAGTAACAGTACTAGATGTGGGAGATGCATATTTTTCAGTTCCTCTAGATGAAAGCTTTAGAAAGTATACTGCATTCACCATACCTAGYATAAACAATGAGRCACCAGGAATCAGATATCAGTACAATGTGCTRCCACAGGGATGGAAAGGATCACCGGCAATATTCCAGAGTAGCATGACA---AAAATCTTAGAGCCCTTTAGAATGAAAAATCCAGAGATGGTTATCTATCAATACATGGATGACTTGTATGTAGGATCTGATTTAGAAATAGGGCAGCACAGAGCAAAAATAGAGGAGCTGAGAGCTCATCTATTGAGCTGGGGRTTTACTACACCAGACAAAAAGCATCAGAAGGAACCTCCATTCCTTTGGATGGGATATGAACTC
>-.-.-.184
CCTCAAATCACTCTTTGGCAACGACCCCTTGTCACAGTAAAAATAGGAGGACAGCTGAAAGAAGCGCTATTAGATACAGGAGCAGATGATACAGTATTAGAA------GATATAAATTTGCCAGGAAAATGGAAACCAAAAATGATAGGGGGAATTGGAGGTGTTATCAAGGTAAGGCAATATGATCAGATACCTATAGAAATTTGTGGAAAAAAGGCTATAGGTACAGTGTTGGTAGGACCTACACCTGTCAACGTAATTGGACGAAATATAATGACCCAGATTGGTTGTACTTTGAATTTCCCAATTAGTCCTATTGACACTGTACCAGTAACATTAAAGCCAGGAATGGATGGACCAAAGGTTAAACAGTGGCCATTGACAGAAGAAAAAATAAAAGCATTAACAGAAATTTGTAAAGAGCTGGAAGAGGAAGGAAAAATCTCAAAAATTGGGCCTGAAAATCCATACAATACTCCAGTATTTGCTATAAAGAAAAAGGACAGCACCAAATGGAGGAAATTAGTAGACTTCAGAGAACTCAATAAAAGGACTCAGGACTTTTGGGAAGTTCAATTAGGAATACCGCATCCAGCAGGTTTAAAAAAGAACAAATCAGTAMCAGTACTAGATGTGGGAGATGCATATTTTTCAGTTCCTTTAGATGAAAGCTTTAGAAAGTATACTGCATTCACCATACCTAGTATAAACAATGAGACACCAGGAATCAGATATCAGTATAATGTGCTGCCACAGGGATGGAAAGGATCACCGGCAATATTCCAGAGTAGCATGACA---AAAATCTTAGAGCCCTTTAGAATAAAAAATCCAGAAATAGTTATTTATCAATACATGGATGACTTGTATGTAGGATCTGATTTAGAAATAGGGCAGCACAGAACAAAAATAGAGGAGCTAAGGGCTCATCTATTGAGCTGGGGATTTACTACACCAGACAAAAAGCATCAGAAGGAACATCCATTCCTTTGGATGGGATATGAACTC
>-.-.-.186
CCTCAAATCACTCTTTGGCAACGACCCCTTGTCACAATAAAAATAGGAGGACAGCTAAGAGAAGCTCTATTAGATACAGGAGCAGATGATACAGTATTAGAA------GATATAAATTTGCCAGGAAAATGGAAACCAAAAATGATAGGGGGAATTGGAGGTTTTATCAAAGTAAGGCAATATGATCAGATACCTATAGAAATTTGTGGAAAAAAGGCTATAGGTACAGTATTAGTAGGACCTACACCTGTCAACATAATTGGACGAAATATGTTGACTCAGCTTGGTTGTACTYTAAATTTCCCAATTAGTCCTATTGACACTRTACCTGTAGCATTAAAGCCAGGAATGGATGGACCAAAGGTTAAACAGTGGCCATTGACAGAAGAAAAAATAAAAGCRTTAACAGAAATTTGTAAAGAGATGGAAGAGGAAGGAAAAATCTCAAAAATTGGGCCTGAAAATCCATACAATACTCCGGTATTTGCTATAAAGAAAAAGGATAGCACCAAATGGAGGAAATTAGTAGATTTCAGAGAGCTCAATAAAAGAACTCAGGACTTTTGGGAAGTTCAATTAGGAATACCGCATCCAGCAGGTTTAAAAAAGAAAAAATCARTAACAGTACTAGATGTAGGAGATGCATATTTTTCAGTTCCTTTAGATGAAAGCTTTAGAAAGTATACTGCATTCACCATACCTAGTATAAACAATGAGACACCAGGAATCAGATATCAGTACAATGTGCTGCCACAGGGATGGAAAGGATCACCAGCAATATTCCAGTGTAGCATGACA---AAAATCTTAGAACCCTTTAGAATAAAAAACCCAGAAATGGTTATCTATCAATACATGGATGACTTGTATGTAGGATCTGATTTAGAAATAGGGCAGCACAGAATAAAAATAGAGGAACTGAGAGCTCATCTATTGAGCTGGGGATTTACTACACCAGACAARAAGCATCAGAAGGAACCTCCATTCCTTTGGATGGGATATGAACTC
>-.-.-.188
CCTCAAATCACTCTTTGGCAACGACCCCTTGTCGCAATAAAAATAGGAGGMCAGCTGAGAGAAGCTCTATTAGATACAGGAGCAGATGATACAGTATTAGAA------GATATAAATTTACCAGGAAAGTGGAAACCAAAAATGATAGGGGGAATTGGAGGTTTTATCAAAGTAAGGCAATATGATCAGATACCTATAGAAATTTGTGGAAAAAAGGCTATAGGTACAGTATTAGTAGGACCTACACCTGTCAACATAATTGGACGAAATATGTTGACTCAGCTTGGTTGTACTTTAAATTTCCCAATTAGTCCTATTGACACTGTACCAGTAAAATTAAAGCCAGGAATGGATGGACCAAAGGTTAAACAGTGGCCATTGACAGAAGAAAAAATAAAAGCATTAACAGAAATTTGTAAAGAGATGGAAGAGGAAGGAAAAATCTCAAAAATTGGGCCTGAAAATCCATACAATACTCCAGTATTTGCTATAAAGAAAAAGGACAGTACCAAATGGAGGAAATTAGTAGACTTCAGAGAGCTCAATAAAAGAACTCAGGACTTCTGGGAAGTTCAATTAGAAATACCGCATCCAGCAGGTTTAAAAAAGAAAAAATCAGTAACAGTACTAGATGTGGGAGATGCATATTTTTCAGTTCCTTTAGATGAAAGCTTTAGAAAGTATACTGCATTCACCATACCGAGTATAAACAATGAGACACCAGGAATCAGATATCAGTACAATGTGCTGCCACAGGGATGGAAAGGATCACCAGCAATATTCCAGTGTAGCATGACA---AAAATTTTAGAGCCCTTTAGAAAGAAAAATCCAGAAATGGTTATCTATCAATATATGGATGACTTGTATGTAGGATCTGATTTAGACATAGGGCAGCACAGAGAAAAAATAGAGGAGCTGAGAGCTCATCTATTGAGCTGGGGATTTACTACACCAGACAAAAAGCATCAGAAGGAACCTCCATTCCTTTGGATGGGATATGAACTC
>-.-.-.19
CCTCAAATCACTCTTTGGCAACGACCCCTTGTYACAGTAAAAATAGGAGGACAGCTAAAAGAAGCTCTATTAGATACAGGAGCAGATGATACAGTATTAGAA------GATATAAATTTGCCAGGAAAATGGAAACCAAAAATGATAGGRGGAATTGGAGGTTTTATCAAAGTAAGACAATATGATCAGATACTTATAGAAATTTGTGGAAAAAAGGCTATAGGTACAGTRTTAGTAGGACCTACACCTGTCAACATAATTGGACGAAATATGTTGACTCAGATTGGTTGTACCTTAAATTTCCCAATTAGTCCTATTGACACTATACCAGTAACATTAAAGCCAGGAATGGATGGACCAAAGGTTAAACAGTGGCCATTGACAGAAGAAAAAATAAAAGCATTAACAGAAATTTGTAAAGAGATGGAAGAGGAAGGAAAAATCTCAAAAATTGGGCCTGAAAATCCRTACAATACTCCAATATTTGCTATAAAGAAAAAGGATGGCACCAAATGGAGGAAATTAGTAGATTTCAGAGAGCTCAATAAAAGAACACAGGACTTTTGGGAAGTTCAATTAGGAATACCGCATCCAGCAGGTTTAAAAAAGAAAAAATCAGTGACAGTACTAGATGTGGGAGATGCATATTTTTCAGTTCCTTTAGATGAAAGCTTTAGAAAGTATACTGCATTCACCATACCTAGTAGAAACAATGAGACACCAGGAATCAGATATCAGTACAATGTGCTGCCACAGGGATGGAAAGGATCACCAGCAATATTCCAGAGTAGCATGACA---AAAATCTTAGAGCCCTTTAGAAKAAAAAATCCAGAAATGATTATCTATCAGTACATGGATGACTTGTATGTAGGATCTGATTTAGAAATAGGGCAGCACAGAGCAAAAATAGAGGAGCTGAGAGCTCATCTATTGAGCTGGGGATTTACTACACCAGACAAAAARCATCARAAGGAACCTCCATTCCTTTGGATGGGATATGAACTC
>-.-.-.190
CCTCAAATCACTCTTTGGCAACGACCCCTTGTCACAKTAAAAKTAGGAGGACAGCTRAGAGAAGCTCTATTAGATACAGGAGCAGATGATACAGTATTAGAA------GATATAAATTTGCCAGGAAAATGGAAACCAAAAATGATAGGGGGAATTGGRGGTTTTATCAAAGTAAGGCAATATGATCAGATACTTATAGAAATTTGTGGAAAAAAGGCTATAGGTACAGTATTAGTAGGACCTACACCTATCAACATAATTGGACGAAATATGTTGACTCAGCTTGGTTGTACTTTAAATTTCCCAATTAGTCCTATTGACACTGTACCAGTAAAATTAAAGCCAGGAATGGATGGGCCRAAGGTTAAACAGTGGCCATTGACAGAAGAAAAAATAAAAGCATTAACAGAAATTTGTAAAGAGATGGAAGAGGAAGGAAAGATCTCAAAAATTGGACCTGAAAATCCATACAATACTCCAGTATTTGCTATAAAGAAAAAGGACAGTACCAAATGGAGGAAATTAGTAGATTTCAGAGAGCTCAATAAAAGAACTCAGGACTTTTGGGAAGTTCAATTAGGAATACCACATCCAGCAGGATTAAAAAAGAAAAAGTCAGTAACAGTACTAGATGTGGGAGATGCATATTTTTCAGTTCCTTTAGATGAAAGCTTTAGAAAGTATACTGCATTCACCATACCTAGTATAAATAATGAGACACCAGGAATYAGATATCAGTACAATGTGCTGCCACAAGGATGGAAAGGATCACCAGCAATATTCCAGAGTAGCATGACG---AAAATCTTAGAGCCCTTTAGAATAAAAAATCCAGAAATAATTATCTATCAATACATGGATGACTTRTATGTAGGATCTGATTTAGAAATAGGGCAGCACAGAGCAAAAATAGAGGAACTTAGAGCTCATCTATTGAGCTGGGGATTTACTACCCCAGACAAAAAGCATCAGAAGGAACCTCCATTCCTTTGGATGGGATATGAACTC
>-.-.-.192
CCTCAAATCACTCTTTGGCAACGACCCCTTGTCACAGTAAAAATAGGAGGACAGCTGAGAGAAGCTCTATTAGATACAGGAGCAGATGATACAGTATTAGAA------GATATAAATTTGCCAGGAAAATGGAAACCAAAAATGATAGGGGGAATTGGAGGCTTTATCAAGGTAAGGCAATATGATCAAGTACTTATAGAAATTTGTGGAAAAAAGGCCATAGGTACAGTATTAGTAGGACCTACACCTGTCAACATAATTGGACGAAATATGTTGACTCAGATTGGTTGTACTTTAAATTTCCCAATTAGTCCTATTGACACTGTGCCAGTAGCATTAAAGCCAGGAATGGATGGACCAAAGGTTAAACAGTGGCCATTGACAGAAGAAAAAATAAAAGCATTAACAGAAATTTGTAAAGAGATGGAAGAGGAAGGAAAAATCTCAAAAATTGGGCCTGAAAATCCATACAATACTCCAGTATTTGCTATAAAGAAAAAGGACAGCACCAAATGGAGAAAATTAGTAGATTTCAGAGAGCTCAATAAAAGAACCCAGGACTTTTGGGAAGTGCAATTAGGAATACCGCATCCAGCAGGTTTAAAAAAGAAAAAATCAGTAACAGTACTAGATGTGGGAGATGCATATTTTTCAGTTCCTTTACATGAAAGCTTTAGAAAGTATACTGCATTCACCATACCTAGTACAAACAATGAGACACCAGGAATCAGATATCAGTACAATGTGCTGCCACAGGGATGGAAAGGATCACCGGCCATATTCCAGTGTAGCATGACA---AAAATCTTAGAGCCCTTTAGAATAAAAAATCCAGAAATAGTTATTTATCAATACATGGATGACCTGTATGTAGGATCTGATTTAGAAATAGGGCAGCACAGAACAAAAATAGAGGAGCTGAGAGCTCATCTATTGAGCTGGGGATTTACTACTCCAGACAAAAAGCATCAGAAGGAACCTCCATTCCTTTGGATGGGATATGAACTC
>-.-.-.198
CCTCAAATCACTCTTTGGCAACGACCCCTTGTCACAGTAAAAATAGGAGGACAGCTGAAAGAAGCTCTATTAGATACAGGAGCAGATGATACAGTATTAGAA------GATATAAATTTACCAGGAAAATGGAAACCAAAAATGATAGGGGGAATTGGAGGTTTTATCAAGGTAAGGCAATATGATCAAATACCTATAGAAATTTGTGGAAAAAAGGCTGTAGGTACAGTATTAGTAGGACCTACACCTGTCAACATAATTGGACGAAATATGTTGACTCAGATTGGTTGTACTTTAAATTTCCCAATTAGTCCTATTGACACTGTACCAGTAACATTAAAGCCAGGAATGGATGGACCAAAGGTTAAACAGTGGCCATTAACAGAAGAAAAAATAAAAGCATTAACAGAAATTTGTAAAGAAATGGAAGAGGAAGGAAAAATCTCAAAAATTGGGCCTGAAAATCCATACAATACTCCAGTATTTGCTATAAAGAAAAAGGATAGCACCAAATGGAGAAAATTAGTAGATTTCAGAGAGCTCAATAAAAGAACTCAGGACTTTTGGGAAGTTCAATTAGGAATACCTCATCCAGCAGGTCTAAAAAAGAAAAAATCAGTAACAGTACTAGATGTGGGAGATGCATATTTTTCAGTTCCTTTGGATAAAAACTTTAGAAAGTATACTGCATTCACCATACCTAGTATAAACAATGAGACACCAGGAATCAGATATCAGTACAATGTGCTGCCACAGGGATGGAAAGGATCGCCAGCAATATTCCAGAGTAGCATGACA---AAAATCTTAGAGCCCTTTAGAATAAAGAATCCAGAAATAATTATTTATCAATACATGGATGACTTGTATGTAGGATCTGATTTAGAGATAGGGCAGCACAGAATAAAAGTARATGAGCTGAGAGCTCATCTATTGAGCTGGGGGTTCACTACACCAGACAAAAAGCATCAGAAGGAGCCGCCATTTCTTTGGATGGGATATGAACTC
>-.-.-.199
CCTCAGATCACTCTTTGGCAACGACCCCTTGTCACAGTAAAAATAGAAGGACAGGTGAAAGAAGCTCTATTAGATACAGGAGCAGATGATACAGTATTAGAA------GATATAAATTTGCCAGGAAAATGGAAACCAAAAATGATAGGGGGAATTGGAGGTTTTATCAAGGTAAGGCAATATGATCAAATACTTATAGAAATTTGTGGAAAAAAGGCTATAGGTACAGTATTAGTAGGACCTACACCTGTCAACATAATTGGACGAAATATGTTGACCCAGATTGGTTGTACTTTAAATTTCCCAATTAGTCCTATTGACACTGTACCAGTAACATTAAAGCCAGGAATGGATGGACCAAAGGTTAAACAGTGGCCATTAACAGAAGAAAAAATAAAAGCATTAACAGAAATTTGTAAAGAGATGGAAGAGGAAGGAAAAATCTCAAAAATTGGGCCTGAAAATCCATACAATACTCCAGTATTTGCTATAAAGAAAAAGGACAGTACCAAATGGAGAAAATTAGTAGATTTCAGAGAGCTCAATAAAAGAACTCAGGACTTTTGGGAAGTTCAATTAGGAATACCGCATCCAGCCGGTTTAAAGAAAAAGAAGTCAGTAACAGTACTAGATGTGGGAGATGCATATTTTTCAGTTCCTTTAGATGAAAGTTTTAGAAAGTACACTGCATTTACTATACCTAGTATAAACAATGAGACACCAGGAATCAGATATCAGTACAATGTGCTGCCACAGGGATGGAAAGGATCACCGGCAATATTCCAGAGTAGCATGACA---AAAATCTTAGAGCCCTTTAGAATAAAAAATCCAGAAATAATTATCTATCAATACATGGATGATTTGTATGTAGGCTCTGATTTAGAAATAGGGCAGCACAGAACAAAAATAGAGGAGCTGAGAGCTCATCTATTGAGCTGGGGATTTACTACCCCAGACAAAAAGCATCAGAAGGAACCTCCATTCCTTTGGATGGGATATGAACTC
>-.-.-.200
CCTCAAATCACTCTTTGGCAACGACCCCTTGTCACAGTAAAAATAGGAGGACAGCTGAAAGAAGCTCTATTAGATACAGGAGCAGATGATACAGTATTAGAA------GATATAAATTTGCCAGGGAAATGGAAACCAAAAATGATAGGGGGAATTGGAGGTTTTATCAAGGTAAGGCAATATGATCAGATACTTATAGAAATTTGTGGAAAAAAGGCTATAGGTACAGTACTAGTAGGACCTACACCTGTCAACATAATTGGACGAAATATGTTGACTCAGATTGGTTGTACTTTAAATTTCCCAATTAGTCCTATTGACACTGTACCAGTARCATTAAAGCCAGGGATGGATGGACCAAAGGTTAAACAGTGGCCATTGACAGAAGAAAAAATAAAAGCATTAACAGAAATTTGTAAAGAGATGGAAGAGGARGGAAARATCTCAAAAATTGGGCCTGAAAATCCATACAATACTCCARTATTTGCTATAAAGAAAAAGGACAGCACCAAATGGAGGAAATTAGTAGATTTTAGAGAGCTCAATAAAAGAACTCAGGAMTTTTGGGAAGTTCAATTAGGRATACCGCATCCAGCAGGTTTRAAAAAGAAAAAATCAGTAACAGTACTAGATGTGGGAGATGCATATTTTTCAGTTCCTTTAGATGAAAGCTTTAGAAAGTATACTGCATTCACCATACCTAGTATAAACAATGAGACACCAGGAATCAGATATCAGTACAATGTGCTGCCACAGGGATGGAAAGGATCACCGGCAATATTCCAGTGTAGCATGACA---AAAATCTTAGAGCCCTTTAGAATAAAAAATCCAGAAATAGTTATCTATCAATACATGGATGACTTGTATGTAGGATCTGATTTAGAAATAGGGCAGCACAGAAAARTAATAGAGGAGCTAAGAGCTCATCTATTGAGCTGGGGATTTACTACACCAGACAARAAGCATCAGAAGGAACCYCCATTCCTTTGGATGGGATATGAACTC
>-.-.-.202
CCTCAAATCACTCTTTGGCAACGACCCCTTGTCACAATAAAAATAGGAGGACAGCTGAAAGAAGCTCTATTAGATACAGGAGCAGATGATACAGTATTAGAA------GAAATAAATTTGCCAGGAAAATGGAAACCAAAAATGATAGGGGGAATTGGAGGTTTTATCAAGGTTAGGCAATATGATCAGATACTTATAGAAATTTGTGGAAAAAAGGCCATAGGTACAGTGTTAGTAGGACCTACACCTGTCAACATAATTGGACGAAATATGTTGACTCAGCTTGGTTGTACTTTAAATTTCCCAATTAGTCCTATTGACACTGTACCAGTAACATTAAAGCCAGGAATGGATGGACCAAAGGTTAAACAGTGGCCATTGACAGAAGAAAAAATAAAAGCATTAACAGCAATTTGTAAAGAAATGGAAGAGGAAGGGAAAATCTCAAAAATTGGGCCTGAAAATCCATACAATACTCCAGTATTTGCTATAAAGAAAAAGGACAGCACCAAATGGAGGAAATTAGTAGATTTCAGAGAGCTCAATAAAAGAACTCAGGACTTTTGGGAAGTTCAATTAGGGATACCGCATCCAGCAGGTTTAAAAAAGAACAAATCAGTAACAGTACTAGATGTGGGAGATGCATATTTTTCAGTTCCTTTAGATGAAAGCTTTAGAAAGTATACTGCATTTACCATACCTAGTATAAACAATGAGACACCAGGAATCAGATATCAGTACAATGTGCTGCCACAGGGATGGAAAGGATCACCAGCAATATTCCAGAGTAGCATGACA---AAAATCTTAGAGCCCTTTAGGATGAAAAATCCAGAAATAGTTATTTATCAATACATGGATGACTTGTATGTAGGATCTGATTTAGAAATAGGGCAGCACAGAACAAAAATAGAGGAGCTAAGAGCTCATCTATTGAGCTGGGGATTTACTACACCAGACAAAAAGCATCAGAAGGAACCTCCATTCCTTTGGATGGGATATGAACTC
>-.-.-.203
CCTCAAATCACTCTTTGGCAACGACCCCTTGTCACAATAAAAATAGGAGGACAGCTAAAAGAAGCTCTATTAGATACAGGAGCAGATGATACAGTATTGGAG------GATATAAATTTGCCAGGAAAATGGAAACCAAGAATGATAGGGGGAATTGGAGGTTTTATAAAAGTAAGGCAATATGATCAGATACCTGTAGAAATATGTGGAAAAAAGGCTATAGGTACAGTGTTAGTAGGACCTACACCTGTCAACATAATTGGACGAAATCTGTTGACTCAGMTTGGTTGYACTTTAAATTTCCCAATTAGTCCTATTGACACTGTACCAGTAACATTAAAGCCAGGAATGGATGGACCAAGGGTTAAACAGTGGCCATTAACAGAAGAAAAAATAAAAGCATTAACAGAAATTTGTAAAGAGATGGAAGAGGAAGGAAAAATTTCAAAAATTGGGCCTGAAAATCCATACAATACTCCAGTATTTGCTATAAAGAAAAAGGATAGCACCAAATGGAGGAAATTAGTAGATTTCAGAGAGCTCAATAAAAGAACTCAGGACTTTTGGGAAGTTCAATTAGGAATACCGCATCCAGCAGGTTTAAAAAAGAAAAAATCAGTAACAGTACTGGATGTGGGAGATGCATATTTTTCRGTTCCTTTAGATGAAAGCTTYAGAAAATATACTGCATTCACCATACCTAGTATAAACAATGAGACACCAGGAATCAGATATCAGTACAATGTGCTGCCACAGGGATGGAAAGGATCACCAGCAATATTCCAGAGTAGCATGACA---AAAATCTTAGAGCCCTTTAGAATAAAAAATCCAGAAATAGTTATCTATCAATACATGGATGACTTGTATGTAGGATCTGATTTAGAAATAGGGCAGCACAGAATAAAAATAGAGGAGCTAAGAGCTCATCTATTGAGCTGGGGATTTACTACACCAGACAAAAAGCATCAGAAGGAACCTCCATTCCTTTGGATGGGATATGAACTC
>-.-.-.204
CCTCAAATCACTCTTTGGCAACGACCCCTTGTCACAATAAGAATAGGAGGACAGCTGAAAGAAGCTCTATTAGATACAGGAGCAGATGATACAGTATTAGAA------GATRTAAATTTGCCAGGAAAATGGAAACCAAAAATGATAGGGGGAATTGGAGGTTTTATCAAGGTAAGGCAATATGATCAGATACTTATAGAAATTTGTGGAAAAAAGGCTATAGGTACAGTATTAGTAGGACCTACACCTGTCAACATAATTGGACGAGATATGTTGACTCAGATTGGTTGTACTTTAAATTTCCCAATTAGTCCTATTGACACTGTACCAGTAACATTAAAGCCAGGAATGGATGGACCAAGGGTTAAACAGTGGCCATTGACAGAAGAAAAGATAAAAGCATTAACAGACATCTGTAAAGAGATGGAAGAGGAAGGAAAAATCTCAAAAATTGGACCTGAAAATCCATACAATACTCCAATATTTGCTATAAAGAAAAAGGACAGCACCAAATGGAGGAAATTAGTAGATTTCAGAGAGCTCAATAAAAGAACTCAGGACTTTTGGGAAGTTCAATTAGGAATACCGCATCCATCAGGTTTAAAAAAGAAAAAATCAGTAACAGTACTAGATGTAGGAGATGCATATTTTTCAGTTCCTTTAGATGAAAACTTTAGAAAGTATACTGCATTTACCATACCTAGTATAAACAATGAGACACCAGGAATCAGGTACCAGTACAATGTGCTGCCACAGGGATGGAAAGGATCGCCAGCAATATTCCAGAGTAGCATGACA---AAAATCTTAGAGCCCTTTAGAATAAAAAATCCAGAAATGGTTATCTATCAATACATGGATGACTTGTATGTAGGATCTGATTTAGAAATAGAGCAACACAGAACAAAAATAGAGGAGCTAAGAGCTCAYCTATTGAGCTGGGGATTTACTACACCAGACAAAAAGCATCAGAAGGAACCTCCATTCCTTTGGATGGGATATGAACTC
>-.-.-.205
CCTCAAATCACTCTTTGGCAACGACCCCTTGTAACAGTAAAAATAGGAGGACAGCTGAAAGAGGCTCTATTAGATACAGGAGCAGATGATACAGTATTAGAA------GATATAAATTTGCCAGGAAAATGGAAACCAAAAATGATAGGGGGAATTGGRGGTTTTATCAAGGTAAGGCAATATGATCAGATACYTATAGAAATTTGTGGAAAAAAGGCTATAGGTACAGTGTTAATAGGACCTACACCTGTCAACATAATTGGAAGAAATATGTTGACTCAGATTGGTTGTACTTTAAATTTCCCAATTAGTCCTATTGACACTGTACCAGTAAAATTAAAGCCAGGAATGGATGGACCKAAGGTTAAACAGTGGCCATTGACAGAAGAAAAAATAAAAGCATTAACAGAAATTTGTAAAGAGATGGAAGAGGAAGGAAAAATCTCAAAAATTGGGCCTGAAAATCCATACAATACTCCAGTATTTGCTATAAAGAAAAAGGACAGCACCAAATGGAGAAAATTAGTAGATTTCAGAGAGCTTAATAAAARAACTCAGGACTTTTGGGAAGTTCAATTAGGAATACCGCATCCAGCGGGGTTAAAAAAGAAAAAATCAGTAACAGTACTRGATGTGGGAGATGCATATTTTTCAGTTCCTTTAGATGAAAGCTTTAGAAAGTATACTGCATTCACCATACCTAGTATAAACAATGAGACACCAGGAATCAGATATCAGTACAATGTRCTGCCACAGGGATGGAAAGGATCACCAGCAATATTCCAGARTAGCATGACA---AAAATCTTAGAGCCCTTTAGAATAAAAAATCCAGAAATAGTYATCTATCAATAYATGGATGACTTGTATGTAGGATCTGATTTAGAAATAGCGCAGCACAGAACAAAGATAGAGGAGCTAAGAGCTCATCTATTGAGCTGGGGATTTACTACACCAGACAAAAAGCATCAGAARGAACCTCCATTCCTTTGGATGGGATATGAACTC
>-.-.-.209
CCTCAAATCACTCTTTGGCAACGACCCMTTGTCACAATAARAATAGGAGGACAGCTGAAAGARGCTCTATTAGATACAGGAGCAGATGATACAGTATTAGAA------GATATAAATTTGCCAGGRAAATGGAAACCAAAAATGATAGGGGGAATTGGAGGTTTTATCAAAGTAAGGCAATATGATCAGATACTTATAGAAATTTGTGGAAAAAAGGCTATAGGTACAGTGTTAGTAGGACCTACACCTGTCAACATAATTGGACGAAATATGTTGACTCAGATTGGKTGTACTTTAAATTTCCCAATTAGTCCTATTGACACTGTACCAGTAAAATTAAAGCCAGGRATGGATGGACCAAARGTTAAACAATGGCCATTGACAGAAGAAAAAATAAAAGCATTAACAGAAATTTGTAAAGAGATGGAAGAGGAAGGAAAAATCTCAAAAATTGGGCCTGAAAATCCATATAATACTCCAGTRTTTGCTATAAAGAAAAARGACAGCACTAAATGGAGGAAATTAGTAGATTTCAGRGAGCTCAATAAAAGAACTCAGGACTTTTGGGAAGTTCAATTAGGAATACCRCATCCAGCAGGYTTAAAAAAGAAAAAATCAGTAACAGTACTRGATGTGGGAGATGCATATTTTTCAGTTCCTTTAGATGAAAGCTTTAGAAAGTATACTGCATTCACCATACCTAGTATAAACAATGAGACACCAGGAATCAGATATCAATACAATGTGCTGCCACAGGGATGGAAAGGATCACCAGCAATATTCCAGAGTAGCATGACA---ARAATCTTAGAKCCCTTTAGAMTAAAAAATCCAGAAATGGTTATCTATCAATACATGGATGACTTGTATGTAGGATCTGATTTAGAAATAGGGCAGCACAGAGCAAAAATAGAGGAGCTAAGAGCTCATCTATTGAGCTGGGGRTTTACTACACCAGACAAAAAACATCAGAAGGAACCTCCATTCCTTTGGATGGGATATGAACTC
>-.-.-.213
CCTCAAATCACTCTTTGGCAGCGACCCCTTGTCACAGTAAAAATAGGAGGACAGATGAGAGAAGCTCTATTAGATACAGGAGCAGATGATACAGTATTAGAA------GAAATAAATTTGCCAGGAAAATGGAAACCAAAAATGATAGGGGGAATTGGAGGTTTTATCAAAGTAAGACAATATGATCAGATACATATAGAAATTTGTGGAAAAAAGGCTATAGGTACAGTATTAGTAGGACCTACACCTGTCAACATAATTGGACGAAATATGTTGACTCAGCTTGGTTGTACTTTAAATTTCCCAATTAGTCCTATTGACACTGTACCAGTAAAATTAAAGCCAGGGATGGATGGACCAAAGGTTAAACAGTGGCCATTGACAGAAGAAAAAATAAAAGCATTAACAGCAATTTGTGAAGAGATGGAAAAGGAAGGAAAAATTTCAAAAATTGGGCCTGAAAATCCATACAATACTCCAGTATTTGCTATAAAGAAAAAGGACAGCACCAAATGGAGAAAATTAGTAGATTTCAGAGAGCTCAATAAAAGAACTCAGGATTTTTGGGAAGTTCAATTAGGAATACCGCATCCAGCAGGTCTAAAAAAGAAAAAATCAGTAACAGTACTAGATGTGGGAGATGCATATTTTTCAGTCCCTTTAGATGAAAGCTTTAGAAAGTATACTGCATTCACCATACCTAGTACAAACAATGAGACACCAGGAATCAGATATCAATACAATGTGCTGCCACAGGGATGGAAAGGATCACCAGCAATATTTCAGTGTAGCATGACA---AAAATCCTAGAGCCCTTTAGAATAAAAAATCCAGAAGTAGTTATCTATCAATACATGGATGACTTGTATGTAGGATCTGATTTAGAGTTAGGGCAGCACAGGAAAAAAGTAGAGGAGCTAAGAACTCATCTATTGACCTGGGGATTTACTACACCAGACAAAAAGCATCAGAAGGAACCTCCATTCCTTTGGATGGGATATGAACTC
>-.-.-.214
CCTCAAATCACTCTTTGGCAACGACCCCTTGTCACARTAAAAATAGGAGGACAGCTGAARGARGCTCTATTAGATACAGGAGCAGATGATACAGTATTAGAA------GATATAAATTTGCCAGGAAAATGGAAACCAAAAATGATAGGGGGAATTGGAGGTTTTATCAAAGTAAGGCAATATGATCAGATACYTATAGAAATTTGTGGAAAAAAGGCTATAGGTACAGTRTTAGTAGGACCTACACCTGTCAACATAATTGGACGAAATATGTTGACTCAGCTTGGTTGTACTTTAAATTTCCCAATTAGTCCTATTGACACTGTACCAGTAACATTAAAGCCAGGAATGGATGGACCAAAGRTTAAACAGTGGCCATTGACAGAAGAAAAAATAAAAGCATTAACAGAAATTTGTAGAGAGATGGAAGAGGAAGGRAAAATYTCAAAAATTGGGCCTGAAAATCCATACAATACTCCAGTATTTGCTATAAAGAAAAAGGACAGCACCAAATGGAGGAAATTAGTGGATTTCAGAGAGCTCAATAAAAGAACTCAGGACTTTTGGGAAGTTCAATTAGGAATACCACATCCAGCAGGGTTAAAAAAGAAAAAATCAGTAACAGTACTAGATGTGGGAGATGCATATTTTTCAGTTCCTTTAGATRAAAGCTTTAGAAAGTATACTGCATTCACCATACCTAGTATAAACAATGAGACACCAGGAATCAGATATCAGTACAATGTGCTGCCACAGGGATGGAAAGGATCACCRGCAATATTCCAGTGTAGCATGACA---AAAATCTTAGAGCCCTTTAGAACAAAAAATCCAGACATAGTTATCTATCAATACATGGATGACTTGTATGTAGGATCTGATTTAGAAATAGGGCAGCACAGAGCAAAAATAGAGGAGCTRAGAGCTCATCTATTGAGCTGGGGATTTACTACACCAGACAAAAAGCATCAGAAGGAACCTCCATTCCTTTGGATGGGATATGAACTC
>-.-.-.215
CCTCAAATCACTCTTTGGCAACGACCCCTTGTTACAGTAAAAATAGGAGGACAGCTGARRGAAGCTCTATTAGATACAGGAGCAGATGATACAGTATTAGAA------GARATAAATTTGCCAGGAAAATGGAAACCAAAAATGATAGGGGGAATTGGAGGTTTTATCAAAGTAAGGCAATATGATCAGATACTTATAGAAATTTGTGGAAAAAAGGCTATAGGTACAGTRTTAGTAGGACCTACACCTGTCAACATAATTGGAMGAAATATGTTGACTCAGATTGGTTGTACTTTAAATTTCCCAATTAGTCCTATTGACACTGTACCAGTAAAATTAAAGCCAGGAATGGATGGACCAAAGGTTAAACAGTGGCCATTGACAGAAGAAAAAATAAAAGCATTAACAGAAATTTGTAAAGAGATGGAAGAGGARGGAAAAATCTCAAAAATTGGGCCTGAAAATCCATACAATACTCCAATATTTGCTATAAAGAAAAAGGACAGCACCAAATGGAGGAAATTAGTAGATTTCAGAGAGCTCAATAAAAGAACTCAGGAYTTTTGGGAAGTTCAATTAGGAATACCACATCCAGCAGGTTTAAAAAAGAAAAAATCAGTAACAGTACTAGATGTGGGAGATGCATATTTTTCAGTTCCTTTAGATGAAAGCTTTAGAAAGTATACTGCATTCACCATACCTAGTACAAACAATGAGACACCAGGAATCAGATACCAGTACAATGTGCTGCCACAGGGATGGAAAGGATCACCAGCAATATTCCAGAGTAGCATGACA---AGAATCTTAGAGCCCTTTAGAATAAAAAATCCAGAAATGGTTATTTATCAATACATGGATGACTTGTATGTAGGATCTGATTTAGAAATAGGGCAGCACAGAGCAAAAATAGAGGAGCTAAGAGCTCATCTATTGAGCTGGGGATTTACTACACCAGACAAAAAGCATCAGAAGGAACCTCCATTCCTTTGGATGGGATATGAACTC
>-.-.-.216
CCTCAAATCACTCTTTGGCAACGACCCCTTGTCACAGTAAAAATAGRAGGACAGCTGAAAGAAGCTCTATTAGATACAGGAGCAGATGATACAGTATTAGAA------GATATAAATTTGCCAGGAAAATGGAAACCAAAAATGATAGGGGGAATTGGAGGTTTTATCAAAGTAAGGCAATATGATCAGATACTTATAGAAATTTGTGGAAAAAAGGCTATAGGTACAGTATTAGTAGGACCTACACCTGTCAACATAATTGGACGAAAYATGTTGACTCAGATTGGTTGTACTTTAAATTTCCCAATTAGTCCTATTGACACTGTACCAGTAACATTAAAGCCAGGAATGGATGGACCAARGGTTAAACAGTGGCCATTGACAGAAGAAAAGATAAAAGCATTAACAGAAATTTGTAAWGAGATGGAARAGGAAGGAAAAATCTCAAAAATTGGGCCTGAAAATCCATACAATACTCCAGTATTTGCTATAAAGAAAAAGGAYAGCACCAAATGGAGRAAATTAGTAGATTTCAGAGAGCTCAATAAAAGAACTCAGGACTTTTGGGAAGTTCAATTAGGAATACCRCATCCAGCAGGTTTRAAAAAGAAAAAATCAGTAACAGTACTGGATGTGGGRGATGCATATTTTTCAGTTCCTTTAGATGAAAGCTTTAGAAAGTATACTGCATTCACCATACCTAGTAYAAACAATGAGACACCAGGAATYAGATATCAGTACAATGTGCTGCCACAGGGATGGAAAGGATCACCGGCAATATTYCAGAGTAGCATGACA---AGAATCTTAGAGCCCTTTAGAATAAAAAATCCAGACATAGTTATCTATCAATACATGGATGACTTGTATGTAGGATCTGATTTAGAAATAGGGCAGCACAGARCAAARATAGAGGAGCTRAGAGCTCATCTATTGAAATGGGGRTTTACTACACCAGACAAAAAGCATCAGAAGGAACCTCCATTCCTTTGGATGGGATATGAACTC
>-.-.-.217
CCTCAAATCACTCTTTGGCAACGACCCCTTGTCACAATAAAAATAGGGGGACAGCTGAGAGAAGCTCTATTAGATACAGGAGCAGATGATACAGTATTAGAA------GAAATAAATTTACCAGGAAAATGGAAACCAAAAATGATAGGGGGAATTGGAGGTTTTATCAAAGTAAGACAATATGATCAGATACTTATAGAAATTTGTGGAAAAAAGGCTATAGGTACAGTATTAGTAGGACCTACACCTGTCAACATAATTGGACGAAATATGTTGACTCAGCTTGGTTGTACTTTAAATTTCCCAATTAGTCCTATTGACACTGTACCAGTAAAATTAAAGCCAGGAATGGATGGACCAAAGGTTAAACAGTGGCCATTGACAGAAGAAAAAATAAAAGCATTAACAGAAATTTGTAAGGAGATGGAAGAGGAAGGAAAAATCTCAAAGATTGGGCCTGAAAATCCATACAATACTCCAGTATTTGCTATAAAGAAAAAGGACAGCACAAAATGGAGGAAATTAGTAGATTTTAGAGAGCTCAATAAAAGAACTCAGGACTTTTGGGAAGTCCAATTAGGAATACCGCATCCAGCAGGTTTAAAAAAGAAAAAATCAGTAACAGTACTAGATGTGGGAGATGCATATTTTTCAGTTCCTCTAGATGAAAGCTTTAGAAAGTATACTGCATTCACCATACCTAGTATAAACAATGAGACACCAGGAATCAGATATCAGTACAATGTGCTGCCACAGGGATGGAAAGGATCACCAGCAATATTCCAGTGTAGCATGACA---AAGATCTTAGAGCCCTTTAGAATAAAAAATCCAGAAATAGTTATCTATCAGTACATGGATGATTTGTATATAGGATCTGATTTAGAACTAGGGCAGCACAGAGCAAAAATAGACGAGCTAAGAGCTCATCTATTGAGCTGGGGATTTACTACACCAGACAAAAAACATCAGAAGGAACCTCCATTCCTTTGGATGGGATATGAACTC
>-.-.-.219
CCTCAAATCACTCTTTGGCAACGACCCCTTGTCACAGTAAAAATAGGAGGGCAGCTAAAAGAAGCTCTATTGGATACAGGAGCAGATGATACAGTATTAGAA------GATATAAATTTGCCAGGAAAATGGAAACCAAAAATGATAGGGGGAATTGGAGGTTTTATTAAGGTAAGGCAATATGATCARATACTTATAGAAATTTGTRGAAAAAAGGCTATAGGTACAGTGTTAGTAGGACCTACACCAGTCAACATAATAGGACGAAATRTGTTGACTCAGATTGGTTGTACTTTAAATTTCCCAATTAGTCCTATTGACACTGTACCAGTAACATTAAAACCAGGAATGGATGGACCAAAGGTTAAACAGTGGCCATTGACAGAAGAAAAAATAAAAGCATTAACAGAAATTTGTAAAGAGATGGAAGAGGAGGGAAAAATCACAAAAATTGGGCCTRAAAACCCATACAATACTCCAGTATTTGCTATAAAGAAAAAGGAYAGCACYAAATGGAGRAAATTAGTAGATTTTAGAGAGCTTAATAAAAGAACTCAGGATTTTTGGGAAGTTCAATTAGGAATACCGCATCCAGCAGGTTTAAAAAAGAAAAAATCAGTAACAGTATTAGATGTGGGAGATGCATATTTTTCAGTTCCTTTAGATAAAAACTTTAGAAAGTATACTGCATTCACCATACCTAGTATAAACAATGAGACACCAGGAATCAGATATCAGTACAATGTGCTGCCACAGGGATGGAAAGGATCACCGGCAATATTCCAGAGTAGCATGACA---AAAATYTTAGAGCCCTTTAGAAGAAAAAATCCAGAAATAGTCATCTATCAATACATGGATGACTTGTATGTAGGATCTRATTTAGAAATAGGGCAGCATAGAATAAAAATAGAGGAGCTGAGAGCTCATCTATTGAGCTGGGGATTTACTACWCCAGACAAAAAGCATCAGAAGGAACCYCCATTCCTTTGGATGGGATATGAACTC
>-.-.-.22
CCTCAAATCACTCTTTGGCAACGACCCCTTGTCACAGTAAAAATAGGAGGACAGCTGAAAGAAGCTCTATTAGATACAGGAGCAGATGATACAGTATTAGAA------GATATAAATTTGCCAGGRAAATGGAAACCAAAAATGATAGGGGGAATTGGAGGTTTTATCAAAGTAAGGCAATATGATCAGATACTTATAGAAATTTGTGGAAAAAAGGCTATAGGTACAGTGTTAGTAGGACCTACACCTGTCAACATAATTGGAMGAAATATGTTGACTCAGATTGGTTGTACTTTAAATTTCCCAATTAGTCCTATTGACACTRTACCAGTAACATTAAAGCCAGGAATGGATGGACCAAAGGTTAAACAGTGGCCATTGACAGAAGAAAAAATAAAAGCATTAACAGAAATTTGTAAAGAGATGGAACAGGAAGGAAAAATCTCAAAAATTGGGCCTGAAAATCCATACAATACTCCAGTATTTGCTATAAAGAAAAAGGACAGCACCAAATGGAGAAAATTAGTAGATTTCAGAGARCTCAATAAAAGAACTCAGGAYTTTTGGGAAGTTCAATTAGGAATACCGCATCCAGCAGGTYTAAAACAGAAAAAATCAGTAACAGTACTAGATGTGGGAGATGCATATTTTTCAGTTCCTTTAGATGAAAGCTTTAGAAAGTATACTGCATTCACCATACCTAGTATAAACAATGAGACACCAGGAATTAGATATCAGTAYAATGTGCTGCCACAGGGATGGAAAGGATCACCAGCAATATTCCAGAGTAGCATGACA---AAAATCTTGGAGCCCTTTAGRATAAAAAATCCAGAMATGGTTATCTATCAATACATGGATGACTTGTATGTAGGATCTGATTTAGAAATAGGGCAGCACAGAACAAAAATAGAGGAGCTGAGAGCTCATCTATTGARCTGGGGATTTACTACMCCAGACAAAAAGCATCAGAARGAACCTCCATTCCTTTGGATGGGATATGAACTC
>-.-.-.226
CCTCAAATCACTCTTTGGCAACGACCCCTTGTCACAATAAAAGTAGAAGGACAGCTGAGAGAAGCTCTATTAGATACAGGAGCAGATGATACAGTATTAGAA------GAYATAAATTTGCCAGGAAAATGGAAACCAAAAATGATAGGGGGAATTGGAGGTTTTATCAARGTAAGGCAATATGATCAGATACYTATAGAAATTTGTGGAAAAAAGGCTATAGGTACAGTGTTAGTAGGACCTACACCTGTCAACATAATTGGACGAAATATGTTGACTCAGCTTGGTTGTACTTTAAATTTCCCAATTAGTCCTATTGACACTRTACCAGTAACATTAAAGCCAGGAATGGATGGRCCAAAGGTTAAACAGTGGCCATTGACAGAAGAAAAAATAAAAGCATTAACAGAAATTTGTGAAGAGATGGAAAAGGAAGGAAAAATATCAAAAATTGGGCCTGAAAATCCATACAATACTCCAGTATTTGCTATAAAAAAGAAGGACAGCACCAAATGGAGGAAATTAGTAGATTTCAGAGARCTCAAYAAAAGAACTCAGGACTTTTGGGAAGTTCAATTAGGAATACCACATCCAGCAGGTTTAAAAAAGAAAAAATCAGTAACAGTACTAGATGTGGGAGATGCATATTTTTCAGTTCCTTTAGACAAAAGCTTTAGAAAGTATACTGCATTCACCATACCTAGTATAAACAATGAGACACCAGGAATCAGATATCAGTACAATGTGCTGCCACAGGGATGGAAAGGATCACCGGCAATATTCCAGAGTAGCATGACA---AARATCTTAGAGCCCTTTAGAATAAAAAATCCAGAAATAGTTATCTATCAATACATGGATGACTTGTATGTAGGATCTGATTTAGAAATAGGGCAGCACAGAATAAAAATAGAGGAGCTAAGAGCTCATCTATTGAGCTGGGGRTTTACTACACCAGACAAAAAGCATCAGAAGGAACCTCCATTCCTTTGGATGGGATATGAACTC
>-.-.-.228
CCTCAAATCACTCTTTGGCAACGACCCCTTGTCACAATAAAAATAGGAGGGCAGCTGAAAGAAGCTCTGTTAGATACAGGAGCAGATGATACAGTATTAGAA------GATATAAATTTACCAGGAAAATGGAAACCAAAAATGATAGGGGGAATTGGAGGTTTTATCAAGGTAAGGCAATATGATCAGATACCTATAGAAATTTGTGGAAAGAAGGCTATAGGTACAGTATTAGTAGGACCTACACCTGTCAACATAATTGGACGAAATATGTTGACTCAGCTTGGTTGTACTTTAAATTTTCCAATTAGTCCTATTGACACTGTACCAGTAACATTAAAGCCAGGAATGGATGGACCAAAGGTTAAACAGTGGCCATTGACMGARGAAAAAATAAAAGCCTTAACAGAAATTTGTMAAGAAATGGAAAAGGAAGGAAAAATCTCAAAAATTGGGCCTGAAAATCCATACAATACTCCAGTATTTGCTATAAAGAAAAAAGACAGCACCAAATGGAGGAAATTAGTGGATTTCAGAGAACTCAATAAAAGAACTCAGGACTTTTGGGAAGTKCAATTAGGAATACCGCATCCAGCAGGTTTAAAAAAGAAAAAATCAGTAACAGTACTAGATGTGGGAGATGCATATTTTTCAGTTCCTTTAGATGAAAGCTTTAGAAAGTATACTGCATTTACCATACCTAGTATAAACAATGAGACACCAGGAATCAGATATCAGTACAATGTGCTGCCACAGGGATGGAAAGGATCACCGGCAATATTCCAGTGTAGCATGACA---AAAATCTTAGAGCCCTTTAGAATAAAAAATCCAGAAATAGTTATTTATCAATACATGGATGACTTGTATGTAGGATCTGATTTAGAAATAGGGCAGCACAGAACAAAAGTAGAGGAGCTAAGGAAGCATCTATTGAGCTGGGGATTTACTACACCAGATAAAAAGCATCAGAAGGAACCTCCATTCCTTTGGATGGGATATGAACTC
>-.-.-.23
CCTCAAATCACTCTTTGGCAACGACCCCTTGTCACAGTAAAAATAGGAGGACAGSTAAAAGAAGCTCTATTAGATACAGGAGCAGATGATACAGTATTAGAA------GATATAAATTTGCCAGGAAAATGGAAACCAAAAATGATAGGGGGAATTGGAGGYTTTATCAAAGTAAGGCAATATGATCAGATACTTATAGAAATTTGTGGAAAAAAGGCTATAGGTACAGTGTTAGTTGGACCTACACCTGTCAACATAATTGGACGAAACATGTTGACTCAGATTGGTTGTACTTTAAATTTCCCAATTAGTCCTATTGACACTGTACCAGTAACATTAAAGCCAGGAATGGATGGACCAAAGGTTAAACARTGGCCATTGACAGAAGAAAAAATAAAAGCATTAACAGAAATTTGTAAAGAGATGGAAGAGGAAGGAAAAATCTCAAAAATTGGGCCTGAAAATCCATACAATACTCCAGTATTTGCTATAAAGAAAAAGGATAGCACCAAATGGAGGAAATTAGTAGATTTCAGAGAGCTCAATAAAAGAACTCAAGACTTTTGGGAAGTTCAATTAGGAATACCGCATCCAGCAGGTTTAAAAAAGAAAAAATCAGTAACAGTACTAGATGTGGGAGATGCATATTTTTCAGTWCCTTTAGATRAAAGCTTTAGAAAGTATACTGCATTCACCATACCTAGTATRAACAATGAGACACCAGGAATCAGRTATCAGTACAATGTGCTGCCACAGGGATGGAAAGGATCRCCGGCAATATTCCAGWGTAGCATGACA---AAAATWTTAGAGCCCTTTAGAACAAAAAATCCAGAAATAATTATCTACCAATACATGGATGACTTGTATGTAGGATCTGATTTAGAAATAGGGCAGCACAGAACAAAAATAGAAGAGCTAAGAGCTCATCTATTGAGCTGGGGGTTCACTACACCAGACAAAAAGCATCAGAARGAACCTCCATTCCTTTGGATGGGATATGAACTC
>-.-.-.230
CCTCAAATCACTCTTTGGCAGCGACCCMTTGTCACAGTAAAAATAGCAGGACAGCTGAAAGAAGCTCTATTAGATACAGGAGCAGATGATACAGTATTAGAA------GAWATAAATTTGCCAGGAAAATGGAAACCAAAAATGATAGGGGGAATTGGAGGTTTTATCAARGTAAGGCAATATGATCAGATACTTATAGAAATTTGTGGAAAAAAGGCTATAGGTACAGTGTTAGTAGGACCCACCCCTRTCAACATAATTGGACGAAATATGTTGACTCAGATTGGTTGTACTTTAAATTTCCCAATTAGTCCTATTGACACTGTACCAGTAAAGTTAAAGCCAGGAATGGATGGACCAAAGGTTAAACAGTGGCCATTGACAGAAGAAAAAATAAAAGCATTAACAGAAATATGTARAGAGATGGAAGAGGAAGGAAAAATCTCAAAAATTGGGCCTGAAAATCCATACAATACTCCAGTATTTGCTATAAAGAAAAAGGACAGCACCAAATGGAGAAAATTAGTAGATTTCAGAGAGCTCAATAAAAGAACTCAAGACTTTTGGGAAGTTCARTTAGGAATACCGCATCCAGCAGGTTTAAAAAAGAAAAAATCAGTAACAGTACTAGATGTGGGAGATGCATATTTTTCAGTTCCTTTAGATGAAAGCTTTAGAAAGTACACTGCATTCACCATACCTAGTATAAACAATGAAACACCAGGAATCAGATATCAGTACAATGTGCTGCCACAGGGATGGAAAGGATCACCGGCAATATTTCAGAGTAGCATGACA---AAAATCTTAGAGCCCTTTAGAATRAAAAATCCAGAAATGGTTATCTATCAATACATGGATGACCTGTATGTAGGATCAGATTTAGAAATAGGGCAGCACAGAACAAAAATAGAGGAGCTGAGAGCTCATCTATTGAGYTGGGGWTTTACTACACCAGACAAAAAGCATCAGAAGGAACCTCCATTCCTTTGGATGGGATATGAACTC
>-.-.-.232
CCTCAAATCACTCTTTGGCAACGACCCATTGTCACAGTAAAAATAGAGGGACAGTTGAAAGAGGCTCTATTAGATACAGGAGCAGATGATACAGTATTAGAA------GATATAAATTTGCCAGGAAAATGGAAACCAAAAATGATAGGGGGAATTGGGGGTTTTATCAAGGTAAGGCAATATGATCAGATACTTATAGAAATTTGTGGAAAAAGGGCTATAGGTACAGTATTAGTAGGACCTACACCTGTCAACATAATTGGACGAAATATGTTGACTCAGGTTGGTTGTACTTTAAATTTCCCAATTAGTCCTATTGACACTGTACCAGTATCATTAAAGCCAGGAATGGATGGACCAAAGGTCAAACAGTGGCCATTGACAGAGGAAAAAATAAAAGCATTAACAGAAATTTGTAAAGAGATGGAAGAGGAAGGAAAAATCTCAAAAATTGGGCCTGAAAATCCATACAACACTCCAGTATTTGCTATAAAGAAAAAGGACAGTACCAAATGGAGGAAATTAGTAGATTTCAGAGAGCTCAATAAAAGAACTCAGGACTTTTGGGAAGTTCAATTAGGAATACCTCATCCAGCAGGTTTAAAAAAGAAAAAATCAGTAACAGTACTAGATGTGGGAGATGCATATTTTTCAGTTCCTTTAGATGAAAGCTTTAGAAAGTATACTGCATTCACCATACCTAGTATAAACAATGAGACACCAGGAATAAGATATCAGTACAATGTGCTGCCACAGGGATGGAAAGGATCACCGGCAATATTCCAGAGTAGCATGACA---AAAATCTTAGAGCCCTTTAGAACAAAAAATCCAGACATGGTTATCTATCAATACATGGATGACCTATATGTAGGATCTGATTTAGAAATAGGGCAGCACAGAACAAAAATAGAGGAGCTAAGAGCTCATTTATTAAGCTGGGGATTTACTACACCAGACAAAAAGCATCARAAGGAACCTCCATTCCTTTGGATGGGATATGAACTC
>-.-.-.234
CCTCAAATCACTCTTTGGCAACGACCCCTTGTCACAGTAAAARTAGGAGGACAGCTGAAAGAAGCTCTATTAGATACAGGAGCAGATGATACAGTATTAGAA------GATATAAATTTGCCAGGAAAATGGAAACCAAAAATGATAGGGGGAATTGGAGGTTTTATCAAAGTAAGGCAATATGATCAGATACTTATAGAAATTTGTGGAAAAAAGGCTATAGGTACAGTRTTAGTAGGACCTACACCTGTCAACATAATTGGACGAAATATGTTGACTCAGATTGGTTGTACTTTAAATTTCCCAATTAGTCCTATTGAYACTGTACCAGTAACATTAAAGCCAGGAATGGATGGACCAAARGTTAAGCAGTGGCCATTRACHGAAGAAAAAATAAAAGCCTTAACAGAAATTTGTAAAGAGATGGAAAAGGAAGGAAAAATCTCAAAAATTGGGCCTGAAAATCCATACAATACTCCAGTATTTGCTATAAAGAAAAAGGACAGCAMCAAATGGAGGAAATTAGTRGACTTCAGAGAGCTCAATAAAAGAACTCAGGATTTTTGGGAAGTTCAATTAGGAATACCGCATCCAGCAGGYTTAAAAAAGAAAAAATCARTAACAGTACTAGATGTGGGAGATGCATATTTTTCAGTTCCTTTAGATGAAAGCTTTAGAAAGTATACTGCATTTACCATACCTAGTATAAACAATGAGACACCAGGARTCAGATATCAGTACAATGTGCTGCCACAGGGATGGAAAGGATCACCAGCAATATTCCAATGTAGCATGACA---AAAATCTTAGAGCCCTTTAGAATAAAAAATCCAGAAATGGTTATCTATCAATACATGGATGACTTGTATGTAGGATCTGATTTAGAAATAGGGCAGCACAGAACAAAAATAGAGGAGCTAAGAAGTCATCTATTGAGCTGGGGATTTACTACACCAGATAAAAAGCATCAGAAGGAACCTCCATTCCTTTGGATGGGATATGAACTC
>-.-.-.24
CCTCAAATCACTCTTTGGCAACGACCCCTTGTCACAGTAAAAATAGGAGGACAGCTAAAAGAAGCTCTATTAGATACAGGAGCAGATGATACAGTATTAGAA------GATATAAATTTGCCAGGAAAATGGAAACCAAAAATGATAGGGGGAATTGGAGGATTTATTAAGGTAAGGCAATATGATCAGATACTTATAGAAATTTGTGGAAAAAAGGCTATAGGTACAGTGTTAGTAGGACCTACACCTGTCAACATAATTGGACGAAATATGTTGACTCAGATTGGTTGTACTTTAAATTTCCCAATTAGTCCTATTGACACTGTACCAGTAACATTAAAGCCAGGAATGGATGGACCAAAGGTTAAACAGTGGCCATTGACAGAAGAAAAAATAAAAGCATTAACAGAAATTTGTAAAGAAATGGAAGAGGAAGGAAAAATCTCAAAAATTGGGCCTGAAAATCCATACAATACTCCAGTGTTTGCTATAAAGAAAAAAGACAGCACCAAATGGAGGAAATTAGTAGATTTCAGAGAGCTCAATAAAAGAACTCAGGACTTTTGGGAAGTTCAATTAGGAATACCACATCCAGCAGGTTTAAAAAAGAAAAAATCAGTAACAGTACTAGATGTGGGAGATGCATATTTTTCGGTTCCTTTAGATGAAAGCTTTAGAAAGTATACTGCATTTACCATACCTAGCATAAACAATGAGACACCAGGAATCAGATATCAGTACAATGTGCTGCCACAGGGATGGAAAGGATCACCGGCAATATTCCAGGCTAGCATGACA---AAAATCTTAGAGCCCTTTAGAATAAAAAATCCAGAAATTATTATCTATCAATACATGGATGACTTGTATGTAGGATCTGATTTAGAAATAGGGCAGCACAGAATAAARGTAGAGGAGCTAAGAGCTCATCTATTGAGCTGGGGATTTACTACACCAGACAAAAAGCATCAGAAGGAACCTCCATTTCTTTGGATGGGATATGAACTC
>-.-.-.240
CCTCAAATCACTCTTTGGCAACGACCCCTTGTCACAGTAAAARTAGGAGGGCAGCTGAAAGAAGCTCTATTAGATACAGGAGCAGATGATACAGTATTAGAA------GATATAAATTTGCCAGGAAAATGGAAACCAAAAATGATAGGGGGAATTGGAGGTTTTATCAAAGTAAARCAATATGATCAGATACAGATAGAAATTTGTGGAAAAAAGGCTATAGGTACAGTRTTAGTAGGACCTACACCTGTCAACATAATTGGACGAAATATGTTGACTCAGATTGGTTGTACTTTAAATTTCCCAATTAGTCCTATTGACACTGTACCAGTAACATTAAAGCCAGGAATGGATGGACCAAAGGTTAAACAGTGGCCATTGACAGAAGAAAAAATAAAAGCATTAACAGAAATATGTAAAGAGATGGAAGAGGAAGGAAAAATCACAAAAATTGGGCCTGAAAATCCATACAATACTCCAGTATTTGCTATAAAGAAAAAGGATAGCACCAAATGGAGGAAATTAGTAGATTTCAGAGARCTCAATAAAAGAACTCAGGACTTTTGGGAAGTTCAATTAGGAATACCGCATCCAGCAGGATTAAAAAAGAAAAAATCAGTAACAGTMCTAGATGTGGGAGATGCATACTTTTCAGTTCCTTTAGATGAAAGCTTTAGGAAATATACTGCATTCACCATACCTAGTATAAACAATGAGACACCAGGAATCAGATATCAGTACAATGTGCTGCCACAGGGATGGAAAGGATCACCAGCAATATTCCAGAGTAGCATGACA---AAAATCTTAGAGCCCTTTAGAATAAAAAATCCAGAAATGGTTATCTATCAATACATGGATGACTTGTATGTAGGATCTGATTTAGAAATAGGGCAGCACAGAACAAAAATAGAGGAGCTAAGAGCTCATCTATTGAGCTGGGGATTTACTACACCAGACAAAAAGCATCAGAAGGAACCTCCATTCCTTTGGATGGGATATGAACTC
>-.-.-.241
CCTCAAATCACTCTTTGGCAACGACCCATTGTCACAGTAAAAATAGGAGGACAGCTAAAAGAAGCTCTATTAGACACAGGAGCAGATGATACAGTATTAGAA------GATATAAATTTGCCAGGAAAATGGAAACCAAAAATGATAGGGGGAATTGGAGGTTTTATCAAAGTAAGGCAATATGATCAGATACTTATAGAAATTTGTGGAAAAAAGGCTATAGGTACAGTATTGGTAGGACCTACACCAGTCAACATAATTGGACGAAATATGTTGACTCAGGTTGGTTGTACTTTAAATTTCCCAATTAGTCCTATTGAAACTGTACCAGTAACATTAAAGCCAGGAATGGATGGACCAAAGGTTAAACAGTGGCCATTGACAGAAGAAAAAATAAAAGCATTAACAGAAATCTGTAAAGAGATGGAAGAGGAAGGAAAAATTTCAAAAATTGGGCCTGAAAATCCATACAATACTCCAGTATTTGCTATAAAGAAAAAGGATGGCACCAAATGGAGAAAATTAGTAGATTTCAGAGAGCTCAATAAAAGAACTCAGGACTTTTGGGAAGTTCAGTTAGGAATACCACATCCAGCAGGTTTAAAAAAGAAAAAATCAGTAACAGTACTGGATGTGGGAGATGCATATTTTTCAGTTCCTTTAGATGAAAACTTTAGAAAGTATACTGCATTCACCATACCTAGTATAAACAATGAGACACCGGGAATCAGATATCAGTACAATGTGTTGCCTCAGGGATGGAAAGGATCACCAGCAATATTCCAAAGTAGCATGACA---AAAATCTTAGAGCCCTTTAGAATAAAAAATCCAGAAATAGTTATCTATCAATACATGGATGACTTGTATGTAGGATCTGATTTAGAAATAGGGCAGCACAGAACAAAAATAGAGGAGCTAAGAGCTCATCTATTGAGCTGGGGATTTACTACACCAGACAAAAAGCATCAGAAGGAACCTCCATTTCTTTGGATGGGATATGAACTC
>-.-.-.245
CCTCAAATCACTCTTTGGCAACGACCCCTCGTCACAGTAAAAATAGGAGGACAGCTGAAAGAAGCTCTATTAGATACAGGAGCAGATGATACAGTATTAGAA------GATATAAATTTGCCAGGAAAATGGAGACCAAAAATGATAGGGGGAATTGGAGGTTTTATCAAAGTAAGGCAATATGATCAGATACTTATAGAAATTTGTGGAAAAAAGGCTATAGGTACAGTGTTAGTAGGACCTACACCTGTCAACATAATTGGACGAAATATGTTGACTCAGATTGGTTGTACTTTAAATTTYCCAATTAGTCCTATTGACACTGTACCAGTAAAATTAAAGCCAGGAATGGATGGACCAAAGGTCAAACAGTGGCCATTGACAGAAGAAAAAATAAAAGCATTAACAGAAATTTGTAAAGAGATGGAAGAGGAAGGAAAAATCTCAAAAATTGGGCCTGAAAATCCATACAATACTCCAGTATTTGCTATAAAGAAAAAGGACAGCACCAAATGGAGGAAATTAGTAGATTTCAGAGAGCTCAATAAAAGAACTCAGGACTTTTGGGAAGTTCAATTAGGAATACCGCATCCAGCAGGTTTAAAAAAGAAAAAATCAGTAACAGTACTAGATGTGGGAGATGCATATTTTTCAGTTCCTTTAGATGAAAGCTTTAGGAAGTATACTGCATTCACCATACCTAGTATAAACAATGAGACACCAGGAATCAGATATCAGTACAATGTGCTGCCACAGGGATGGAAAGGATCACCAGCAATATTCCAGAGTAGCATGACA---AAAATCTTAGAGCCCTTTAGAATAAAAAATCCAGAAGTGGTTATCTATCAATACATGGATGACTTGTATGTAGGATCTGATTTAGAAATAGGGCAGCACAGAACAAAAATAGAGGAGCTGAGAGCTCATCTATTGAGTTGGGGATTTACTACCCCAGATAAAAAGCATCAGAAGGAACCTCCATTCCTTTGGATGGGATATGAACTC
>-.-.-.247
CCTCAAATCACTCTTTGGCAACGACCCCTTGTCACAGTAAAAATAGGAGGACAGCTGAGAGAAGCTCTATTAGAYACAGGAGCAGATGATACAGTATTAGAA------GAAATAAATTTGCCAGGAAAATGGAAACCAAAAATGATAGGGGGAATTGGAGGTTTTATCAARGTAAGGCAATATGATGAGATACTTATAGAAATTTGTGGAAAAAGGGCYATAGGTACAGTATTAGTAGGACCTACACCTATCAACATAATTGGCCGAAATATGTTGACTCAGCTTGGTTGTACTTTAAATTTCCCAATTAGTCCTATTGACACTGTACCAGTAACATTAAAGCCAGGAATGGATGGACCAAAGGTTAAGCAGTGGCCATTGACHGAAGAAAAAATAAAAGCCTTAACAGAAATTTGTAAAGARATGGAAAARGAAGGRAAAATYTCAAAAATTGGGCCTGAAAATCCATACAATACTCCAGTATTTGCTATAAAGAAAAARGACAGCACYAAATGGAGGAAATTAGTRGACTTCAGRGAGCTCAATAAAAGAACTCAGGACTTTTGGGAAGTTCAATTAGGRATACCGCATCCAGCAGGTTTAAAAAAGAARAAATCAATAACAGTACTAGATGTGGGAGATGCATATTTTTCAGTTCCTTTAGATAARGACTTTAGAAAGTATACTGCATTTACCATACCTAGTATAAACAATGAGACACCAGGAATCAGATATCAGTACAATGTGCTACCACAGGGATGGAAAGGATCACCAGCAATATTYCAGTGTAGCATGACA---AAAATCTTAGAGCCCTTTAGAATAAAAAACCCAGAAATAGTTATCTATCAATACATGGATGACTTGTATGTAGGATCTGATTTAGAAATAGGGCAGCACAGAACAAAAATAGAGGAGCTAAGAAGTCAYCTATTGAGCTGGGGATTTACYACACCAGAYAAAAAGCATCAGAAGGAACCYCCATTCCTTTGGATGGGATATGAACTC
>-.-.-.25
CCTCAAATCACTCTTTGGCAACGACCCCTTGTCACAATAAAAATAGAAGGGCAGTTRAAAGAAGCTCTATTAGATACAGGAGCAGATGATACAGTATTAGAA------GATATAAATTTGCCAGGAAAATGGAAACCAAAAATGATAGGGGGAATTGGAGGTTTTATCAAAGTAAGGCAATATGATCAGGTACTTATAGAAATTTGTGGAAAAAAGGCTATAGGTACAGTGTTAGTAGGGCCTACACCTGTCAACATAATTGGACGAAATATGTTGACTCAGATTGGATGTACTTTAAATTTCCCAATTAGYCCTATTGACACTATACCAGTAACATTAAAGCCAGGAATGGATGGACCAAAGGTTAAACAGTGGCCATTGACAGAAGAAAAAATAAAAGCATTAACAGAAATTTGTACAGAGATGGAAAAGGAAGGAAAAATCTCAAAAATWGGGCCTGARAAYCCATACAATACTCCAATATTTGCTATAAAGAAAAAGGATAGCACYAAATGGAGGAAATTAGTGGACTTCAGAGAGCTCAATAAAAGAACTCAGGACTTTTGGGAAGTTCAATTAGGRATACCRCATCCAGCAGGTTTAAAAAAGAAAAAATCAATATCAGTACTAGATGTGGGAGATGCATATTTTTCAGTTCCTTTAGATGAAAGCTTTAGAAAGTATACTGCATTCACCATACCTAGTATAAACAATGAGACACCAGGAATCAGATATCAGTACAATGTGCTGCCACAGGGATGGAAAGGATCACCAGCAATATTCCAGAGTAGCATGACA---AAAATCTTAGAGCCCTTTAGACTAAAAAATCCAGAACTGGTTATCTATCAATACATGGATGACTTGTATGTAGGATCTGATTTAGAAATAGGGCAGCACAGAACAAAAATAGARGAGCTAAGAGCTCATCTATTAAGCTGGGGATTTACTACACCAGACAAAAAGCATCAGAAGGAACCTCCATTCCTTTGGATGGGATATGAACTC
>-.-.-.253
CCTCAAATCACTCTTTGGCAACGACCCATTGTCACAGTAAAAATAGGAGGACAGCTGAAAGAAGCTCTATTAGATACAGGAGCAGATGATACAGTATTAGAA------GATATAAATTTGCCAGGAAAATGGAAACCAAAAATGATAGGGGGAATTGGAGGTTTTATCAAAGTAAGGCAATATGATCAGATACTTATAGAAATTTGTGGGAAAAAGGCTATAGGTACAGTGTTAGTAGGACCTACACCTGTCAACATAATTGGACGAAATATGTTGACTCAGATTGGTTGTACTTTAAATTTCCCAATTAGTCCTATTGACACGGTACCAGTAACATTAAAGCCAGGAATGGATGGACCAAAGGTTAAACAGTGGCCATTGACAGAAGAAAAAATAAAAGCATTAACAGAAATTTGTAAAGAAATGGAAGAGGAAGGAAAAATTTCAAAAATTGGGCCTGAAAATCCATACAATACTCCAGTATTTGCTATAAAGAAAAAGGATAGCACCAAATGGAGGAAATTAGTAGATTTTAGAGAGCTCAATAAAAGAACTCAGGACTTTTGGGAAGTTCAATTAGGAATACCACATCCAGCAGGTTTAAAAAAGAAAAAATCAGTAACAGTACTAGATGTAGGAGATGCATATTTTTCAGTTCCTTTACATGAAAGCTTTAGAAAGTATACTGCATTCACCATACCTAGTATAAACAATGAGACACCAGGAATCAGATATCAGTACAATGTGCTGCCACAGGGATGGAAAGGATCACCAGCAATATTCCAGAGTAGCATGACA---AAAATCTTAGAGCCCTTTAGAATAAAAAATCCAGAAATAGTTATCTATCAATACATGGATGACTTGTATGTAGGATCTGACTTAGAAATAGGGCAGCACAGAGTAAAAATAGAGGAGCTGAGAGCTCATTTATTAAGCTGGGGATTTACTACACCGGACAAAAAGCACCAGAAGGAACCTCCATTCCTGTGGATGGGATATGAACTC
>-.-.-.254
CCTCAAATCACTCTTTGGCAACGACCCCTTGTCACAATAARAATAGGAGGACAGATAAAAGAAGCTCTATTAGATACAGGAGCAGATGATACAGTATTAGAA------GATATAAATTTGCCAGGAAAATGGAAACCAAAAATGATAGGGGGAATTGGAGGTTTTATCAAGGTAAGRCAATATGATCAGATACTTATAGAAATTTGTGGAAAAAAGGCTATAGGTACAGTRTTAGTAGGACCTACACCTGTCAACATAATTGGACGAAATATGTTGACTCAGCTTGGTTGTACTTTAAATTTCCCAATTAGTCCTATTGACACTGTACCAGTAACATTAAAGCCAGGAATGGATGGACCAAAAATTAAACAGTGGCCATTAACAGAAGAAAAAATAAAAGCATTAACAGAAATTTGTAAAGAGATGGAARAGGAAGGAAAAATCTCAAAAATTGGGCCTGAAAATCCATACAATACTCCAGTATTTGCTATAAAGAAAAAGGACAGCACCAAATGGAGGAAATTAGTAGATTTCAGAGAACTCAATAAAAGAACTCAGGAYTTTTGGGAAGTTCAATTAGGAATACCGCATCCAGCAGGTTTAAAGAAAAAGAAATCAGTAACAGTRCTAGATGTGGGAGATGCATATTTTTCAGTGCCTTTAGATGAAAACTTTAGAAAGTATACTGCATTTACCATACCTAGTATAAACAATGAGACACCAGGAGTCAGATATCAGTACAATGTGCTGCCGCAGGGATGGAAAGGATCACCGGCAATATTCCAGAGYAGCATGACA---AAAATCTTAGAGCCCTTTAGAAWAAAGAATCCAGAAMTAGTTATCTATCAATACATGGATGACTTGTATGTAGGATCTGATTTAGAAATAGGGCAGCACAGAACAAAAATAGAGGAGCTAAGAGCTCATCTATTGAGCTGGGGATTTACTACCCCAGACAAAAAGCATCAGAAGGAACCTCCATTCCTTTGGATGGGATATGAACTC
>-.-.-.255
CCTCAAATCACTCTTTGGCAACGACCCCTTGTCACAGTAAAAGTAGGAGGACAGCTGAAAGAAGCCCTATTAGATACAGGAGCAGATGATACAGTATTAGAA------GATATAAATTTGCCAGGAAAATGGAAACCAAAAATGATAGGGGGAATTGGAGGTTTTATCAAGGTAAGGCAATATGATCAGATACTTATAGAAATTTGTGGAAAAAAGGCTATAGGTACAGTATTAGTAGGACCTACACCTGTCAACATAATTGGACGAAATATGTTGACTCAGATTGGTTGTACTTTAAATTTCCCAATTAGTCCTATTGACACTGTACCAGTAACATTAAAGCCAGGAATGGATGGACCAAAGGTTAAACAATGGCCATTGACCGAGGAAAAAATAAAAGCTTTAACAGAAATTTGTAAAGAGATGGAAGAGGAAGGAAAAATCTCAAAAATTGGGCCTGAAAATCCATACAATACTCCAGTATTTGCTATAAAGAAAAAGGACAGCACCAAATGGAGGAAATTAGTAGATTTCAGAGAGCTCAATAAAAGAACTCAGGACTTTTGGGAAGTTCAATTAGGAATACCGCATCCAGCAGGTTTAAAAAAGAAAAAATCAGTAACAGTACTAGATGTGGGAGATGCATATTTTTCAGTTCCTTTAGATGAAAGCTTTAGAAAGTATACTGCATTCACCATACCTAGTACAAACAATGAGACACCAGGAGTCAGATATCAATACAATGTGCTGCCACAGGGATGGAAAGGATCACCAGCAATATTCCAGAGTAGCATGACA---AAAATCTTAGAGCCCTTTAGAATAAAAAATCCAGAAGTGGTGATCTATCAATACATGGATGACTTGTATGTAGGATCTGATTTAGAAATAGGGCAGCACAGAACAAAAATAGAGGAGCTAAGAGCTCATCTATTGAGCTGGGGATTTACTACACCAGACAAAAAGCATCAGAAGGAACCTCCATTCCTTTGGATGGGATATGAACTC
>-.-.-.257
CCTCAAATCACTCTTTGGCAACGACCCCTTGTCACAGTAAAAGTAGGAGGACAGCTGAAAGAAGCTCTATTAGATACAGGAGCAGATGATACAGTACTAGAA------GATATAAATTTGCCAGGAAAATGGAAACCAAAAATGATAGGGGGAATTGGAGGTTTTATCAAGGTAAAGCAATATGATCAGATACTTATAGAAATTTGTGGAAAAAAGGCTATAGGTACAGTGTTAGTAGGACCTACACCTGTCAACATAATTGGACGAAATATGTTGACTCAGATTGGTTGTACTTTAAATTTTCCAATTAGTCCTATTGACACTGTACCAGTAACATTAAAGCCAGGAATGGATGGACCAAAGGTTAAACAATGGCCATTGACAGAAGAAAAAATAAAAGCATTAACAGAAATTTGTAAAGAGATGGAAGAGGAAGGAAAAATCTCAAAAATTGGGCCTGAAAATCCATACAATACTCCAGTATTTGCTATAAAGAAAAAGGACAGCACCAAATGGAGGAAATTAGTAGATTTCAGAGAGCTCAATAAAAGAACTCAGGACTTTTGGGAAGTTCAATTAGGAATACCACATCCAGCAGGGTTAAAAAAGAAAAAATCAGTAACAGTACTAGATGTGGGAGATGCATATTTTTCAGTTCCTTTAGATGAAAGCTTTAGAAAGTATACTGCATTCACCATACCTAGTAGAAACAATGAGACACCAGGAATCAGATATCAGTACAATGTGCTGCCACAGGGATGGAAAGGATCACCGGCAATATTCCAGAGTAGCATGACA---AAAATCTTAGAGCCCTTTAGAATAAAAAATCCAGAAATGATTATCTATCAATACATGGATGACTTGTATGTAGGCTCTGATTTAGAAATAGGGCAGCACAGAACAAAAATAGAGGAGCTAAGAGCTCATCTATTGAGCTGGGGATTTACTACACCAGACAAAAAGCATCAGAAGGAACCTCCATTCCTTTGGATGGGATATGAACTC
>-.-.-.258
CCTCAAATCACTCTTTGGCAACGACCCCTTGTCACAGTAAAAATAGGAGGACAGCTGAAAGAAGCTCTATTAGATACAGGAGCAGATGATACAGTATTAGAA------GATATAAATTTGCCAGGAAAATGGAAACCAAAAATGATAGGGGGAATTGGAGGTTTTATCAAAGTAAGGCAATATGATCAGATACTTATAGAAATTTGTGGAAAGAAGGCTATAGGTACAGTGTTAGTAGGACCTACACCTGTCAACATAATTGGGCGAAATATGTTGACTCAGATTGGTTGTACTTTAAATTTCCCAATTAGCCCTATTGACACTGTACCAGTAACATTAAAACCAGGAATGGATGGACCAAAGGTTAAACAATGGCCATTGACAGAAGAAAAAATAAAAGCATTAACAGAAATTTGTAAAGAGATGGAAGAGGAGGGAAAAATCTCAAAAATTGGGCCTGAAAATCCATACAATACTCCAGTATTTGCAATAAAGAAAAAGGACAGCACCAAATGGAGGAAATTGGTAGACTTCAGAGAGCTCAATAAAAGAACTCAGGACTTTTGGGAAGTTCAATTAGGAATACCGCATCCAGCAGGTTTAAAAAAGAAAAAATCAGTAACAGTACTAGATGTGGGAGATGCATATTTTTCAGTTCCTTTAGATGAAAGCTTTAGAAAATATACTGCATTCACCATACCTAGTATAAACAATGAGACACCAGGAATCAGATATCAATACAATGTGCTGCCACAGGGATGGAAAGGATCCCCGGCAATATTCCAGAGTAGCATGACA---AAAATTTTAGAGCCCTTCAGAATGAAGAATCCAGAAATAGTTATCTATCAATACATGGATGACTTGTATGTAGGATCTGATTTAGAAATAGAGCAGCACAGAACAAAAATAGAGGAGCTAAGAGCTCATCTATTGAGCTGGGGATTTACTACACCAGACAAAAAGCATCAGAAGGAACCTCCATTCCTTTGGATGGGATATGAACTC
>-.-.-.260
CCTCAAATCACTCTTTGGCAACGACCCCTTGTCACAGTAAAAATAGGAGGACAGCTGAAAGAAGCTCTATTAGATACAGGAGCAGATGATACAGTATTAGAA------GATATAAATTTGCCAGGAAAATGGAAACCAAAAATGATAGGGGGAATTGGAGGTTTTATCAAGGTAAGGCAATATGATCAGATACTTATAGAAATTTGTGGAAAAAAGGCTATAGGTACAGTATTAGTAGGACCTACACCTGTCAACATAATTGGACGAAATATGTTGACTCAGATTGGTTGTACTTTAAATTTCCCAATTAGTCCTATTAACACTGTACCAGTAACATTAAAGCCAGGAATGGATGGACCAAAGGTTAAACAGTGGCCATTGACAGAAGAAAAAATAAAAGCATTAACAGAAATTTGTAAAGAGATGGAAGAGGAAGGAAAAATCTCAAAAATTGGGCCTGAAAATCCATACAATACTCCAGTATTTGCTATAAAGAAAAAGGACAGCACCAAATGGAGGAAATTAGTAGACTTCAGAGAGCTCAATAAAAGAACTCAGGACTTTTGGGAAGTTCARYTAGGAATACCGCATCCAGCAGGTTTAAAAAAGAAAAAATCAGTAACAGTACTAGATGTGGGAGATGCATATTTTTCAGTTCCTTTAGATGAAAGCTTTAGAAAGTATACTGCATTCACCATACCTAGTGTGAACAATGAGACACCAGGAATCAGATATCAGTACAATGTGCTGCCACAGGGATGGAAAGGATCACCGGCAATATTYCAGGCTAGCATGACA---AAAATCTTAGAGCCCTTTAGAATAAAAAATCCAGAAATAGTTATCTATCAATACATGGATGACTTGTATGTAGGATCTGATTTAGAAATAGGGCAGCACAGAACAAAAATAGAGGAGCTAAGAGCTCATCTATTGAGCTGGGGATTTACTACACCAGACAAAAAGCATCAGAAGGAACCTCCATTCCTTTGGATGGGATATGAACTC
>-.-.-.261
CCTCAAATCACTCTTTGGCAACGACCCCTTGTCACAGTAAAAATAGGAGGACAGCTGAAAGAAGCTCTATTAGATACAGGAGCAGATGATACAGTATTAGAA------GATATAAATTTGCCAGGAAAATGGAAACCAAAAATGATAGGGGGAATTGGAGGTTTCATCAAGGTAAGGCAATATGATCAGATACTTATAGAAATTTGTGGAAAAAAGGCTATAGGTACAGTATTAGTAGGACCTACACCTGTCAACATAATTGGACGAAATATGTTGGTTCAGATTGGTTGTACTTTAAATTTCCCMATTAGTCCTATTGACACTGTACCAGTAAAATTAAAGCCAGGAATGGATGGACCAAAGGTTAAACAGTGGCCATTGACAGAAGAAAAAATAAAAGCATTAAYAGAAATTTGTAAAGAAATGGAAGAGGAAGGAAAAATCTCAAAAATTGGGCCTGAAAATCCATACAATACTCCAGTATTTGCTATAAAGAAAAAGGACAGCACCAAATGGAGGAAATTAGTAGATTTCAGAGAGCTCAATAAAAGAACTCAGGACTTTTGGGAAGTTCAATTAGGAATACCGCATCCAGCAGGTTTAAAAAAGAAAAAATCAGTAACAGTACTRGATGTGGSAGATGCATATTTTTCAGTTCCTTTAGATGAAAGCTTTAGAAAGTATACTGCATTCACCATTCCTAGTATAAACAATGAGACACCAGGAATCAGATATCAGTACAATGTGCTGCCACAGGGATGGAAAGGATCACCGGCAATATTCCAGAGTAGCATGACA---AAAATCTTAGAGCCMTTTAGAACAAAAAATCCAGAAATAGTTATCTATCAATACATGGATGACTTGTATGTAGGATCTGATTTAGAAATAGGGCAGCACAGAACAAAAATAGAGGAGCTAAGAGCTCATCTATTGAGCTGGGGATTTACTACACCAGACAAAAAGCATCAGAAGGAACCTCCGTTCCTTTGGATGGGATATGAACTC
>-.-.-.263
CCTCAAATCACTCTTTGGCAACGACCCCTTGTCACAGTAAAAATAGGAGGACAGCTGAAAGAAGCTCTATTAGATACAGGAGCAGATGATACAGTATTAGAA------GATATAAATTTGCCAGGAAAATGGAAACCAAAAATGATAGGGGGAATTGGAGGTTTTATCAAAGTAAGGCAATATGATCAGATACTTATAGAAATTTGTGGAAAAAAGGCTATAGGTACAGTGTTAGTAGGACCTACACCTGTCAACATAATTGGACGAAATATGTTGACTMAGATTGGTTGTACTTTAAATTTCCCAATTAGTCCTATTGACACTATAYCAGTAACATTAAAGCCAGGAATGGATGGACCAAAGGTTAAACAGTGGCCATTGACAGAAGAAAAAATAAAAGCATTAACAGAAATTTGTAAAGAGATGGAAGAGGAAGGAAAAATATCAAAAATTGGGCCTGAAAATCCATACAATACTCCAGTATTTGCTATAAAGAAGAAGGACGGCACCAAATGGAGGAAATTAGTAGATTTCAGAGAGCTCAATAAAAGAACTCAGGACTTTTGGGAAGTTCAATTAGGAATACCACATCCAGCAGGTTTAAAAAAGAAAAAATCAGTAACAGTACTAGATGTGGGAGATGCATATTTTTCAGTTCCCTTAGACGAAAGCTTTAGAAAGTATACTGCATTCACCATACCTAGTAGAAACAATGAGACACCAGGAATCAGATATCAATACAATGTGCTGCCACAGGGGTGGAAAGGATCACCGGCAATATTCCAGAGTAGCATGACA---AAAATCTTAGAGCCCTTTAGAGTAAAAAATCCAGAAATAGTTATCTATCAATATATGGATGACTTGTATGTAGGATCTGATTTAGAAATAGGGCAGCACAGAATAAAAATAGAGGAGCTAAGAGCTCATCTATTAAGCTGGGGATTTACTACACCAGACAAAAAGCATCAGAAGGAACCTCCATTCCTTTGGATGGGATATGAACTC
>-.-.-.265
CCTCAAATCACTCTTTGGCAACGACCCCTTGTCACAGTAAAAATAGCAGGACAGCTGAAAGAAGCTYTATTAGATACAGGAGCAGATGATACAGTATTAGAA------GATATAAATTTGCCAGGAAAATGGAAACCAAAGATGATAGGGGGAATTGGAGGTTTTATHAAAGTGAGGCAATATGATCAGATACTTATAGAAATTTGTGGAAAAAAGGCTATAGGTACAGTATTAGTAGGACCTACACCTGTCAACATAATTGGACGAAATATGTTGACTCAGATTGGTTGTACTTTAAATTTCCCAATTAGTCCTATTGACACTGTACCAGTAAAATTAAAGCCAGGAATGGAYGGACCAAAGGTTAAACAGTGGCCATTGACAGAAGAAAAAATAAAAGCATTAACAGAAATTTGTAAAGAGATGGAAGAGGAAGGAAAAATCTCAAAAATTGGGCCTGAAAATCCATATAATACTCCAATATTTGCCATAAAGAAAAAGGATGGCACCAAATGGAGAAAATTAGTAGATTTCAGAGAGCTCAATAAAAGAACTCAGGACTTTTGGGAAGTTCAATTAGGAATACCACATCCAGCAGGATTAAAAAAGAAAAAATCAGTAACAGTACTAGATGTGGGAGATGCATATTTTTCAGTTCCTTTAGATGAAAGCTTTAGAAAGTATACTGCATTCACCATACCTAGTACAAACAATGAGACACCAGGAATCAGATATCAGTACAATGTGCTGCCACAGGGATGGAAAGGATCACCAGCAATATTCCAGAGTAGCATGACA---AAAATCTTAGAGCCCTTTAGAATAAAAAATCCAGAAATAGTTATCTATCAATACATGGATGACTTGTATGTAGGATCTGATTTAGAAATAGGGCAGCACAGAGCAAAAATAGAGGAGCTAAGAGCTCACCTATTGAGCTGGGGATTTACTACCCCAGACAAAAAGCATCAGAAGGAACCTCCATTCCTTTGGATGGGATATGAACTC
>-.-.-.266
CCTCAAATCACTCTTTGGCAACGACCCATTGTCACAGTAAAAATAGGAGGACAGCTAAAAGAAGCTCTATTAGATACAGGAGCAGATGAYACAGTATTAGAA------GATATAAATTTGCCAGGAAAATGGAAACCAAAAATGATAGGGGGAATTGGAGGTTTTATCAARGTAAGGCAATATGATCAGATACTTATAGAAATTTGTGGAAAAAAGGCTATAGGTACAGTGTTAGTAGGACCTACACCTGTCAACATAATTGGACGAAAYATGTTGACTCAGATTGGTTGTACTTTAAATTTCCCAATTAGTCCTATTGACACTGTACCAGTAAAATTAAAGCCAGGAATGGATGGACCAAAGGTTAAACAGTGGCCATTGACAGAAGAAAAAATAAAAGCATTAACAGAAATTTGTAATGARATGGAAAAGGAAGGAAAAATYTCAAAAATTGGGCCTGAAAATCCATACAATACTCCARTATTTGCTATAAAGAAAAAGGACAGCACCAAATGGAGGAAATTAGTRGATTTCAGAGARCTCAATAAAAGAACTCAGGACTTTTGGGAAGTTCAATTAGGAATACCRCATCCAGCAGGKTTAAAAAAGAAAAAATCAGTAACAGTACTAGATGTGGGAGATGCATATTTTTCAGTTCCTTTAGATGAAAACTTTAGAAAGTATACTGCATTCACCATACCTAGTATAAACAATGAGACACCAGGARTCAGATATCAGTACAATGTGCTGCCACAGGGATGGAAAGGATCACCAGCAATATTCCAGAGTAGCATGATA---AAAATCTTAGAGCCCTTTAGAATAAAAAATCCAGAAATGGTTATCTATCAATACATGGATGACTTGTATGTAGGATCTGACTTAGAAATAGGGCAGCACAGAACAAAAATAGAGGAGCTAAGAGCTCATCTATTGAGCTGGGGATTTACTACACCAGACAAAAAGCATCAGAAGGAACCTCCATTCCTKTGGATGGGGTATGAACTC
>-.-.-.270
CCTCAAATCACTCTTTGGCAACGACCCGTTGTCCCAGTAAAAATAGAAGGACAGATAAAAGAAGCTCTATTAGATACAGGAGCAGATGATACAGTATTAGAA------GATATAAATTTGCCAGGAAAATGGAAACCAAGAATGATAGGGGGAATTGGAGGTTTTATCAAGGTAAGGCAATATGATCAGATACTTATAGAAATTTGTGGAAAAAAGGCTATAGGTACAGTGTTAGTAGGACCTACACCTGTCAACATAATTGGACGAAATATGTTGACTCAGATTGGTTGTACTTTAAAT---CCAATTAGTCCTATTGACACTGTACCAGTAAAATTAAAGCCAGGAATGGATGGACCAAAGGTTAAACAGTGGCCCTTAACAGAAGAAAAAATAAAAGCATTAACAGAAATTTGTAAAGAGATGGAACAGGAAGGAAAAATCTCAAAAATTGGGCCTGAAAATCCATACAATACTCCAATATTTGCTATAAAGAAAAAGGACAGCACCAAATGGAGGAAATTAGTAGATTTCAGAGAGCTCAATAAAAGAACTCAGGACTTTTGGGAAGTTCAATTAGGAATACCGCATCCAGCAGGTTTAAAGAAAAAGAAATCAGTAACAGTACTAGATGTGGGAGATGCATATTTTTCAATTCCTTTAGATGAAAGCTTTAGAAAGTATACTGCATTTACCATACCTAGTACAAACAATGAGACACCAGGAATCAGATATCAGTACAATGTGCTGCCACAGGGATGGAAAGGATCACCGGCAATATTCCAGAGTAGTATGACA---AAAATCTTAGAGCCCTTTAGAATAAAAAATCCAGAAATAGTTATCTATCAATACATGGATGACTTGTATGTAGGCTCTGATTTAGAGATAGGGCAGCACAGAATAAAAATAGAGGAGCTAAGAGATCATCTATTGAGCTGGGGACTTACTACCCCAGACAAAAAGCATCAGAAGGAACCTCCATTCCTTTGGATGGGATATGAACTC
>-.-.-.271
CCTCAAATCACTCTTTGGCAACGACCCCTTGTCACAGTAAAARTAGGAGGTCAGTTGAAAGAAGCTCTATTAGATACAGGAGCAGATGATACAGTATTAGAA------GAAATAAATTTGCCAGGAAAATGGAAGCCAAAAATGATAGGGGGAATTGGAGGTTTTATCAARGTAAGACAATATGAAGAGATACCCATAGAAATTTGTGGAAAAAGGGCTATAGGTACAGTGTTAGTAGGACCTACACCTGTCAACATAATTGGACGAAATATGTTGACTCAGCTTGGTTGTACTTTAAATTTCCCAATTAGTCCTATTGACACTRTACCAGTAACATTAAARCCAGGAATGGATGGACCAAAGGTTAAACAATGGCCATTGACAGAAGAAAAAATAAAAGCATTAACAGAAATTTGTAAAGAAATGGAAGAGGAAGGGAAAATTTCAAAAATTGGGCCTGAAAATCCATACAATACTCCAGTATTTGCTATAAAGAAAAAGGACAGCACCAAATGGAGGAAATTGGTAGATTTCAGAGAACTCAATAAAAGAACTCAGGACTTTTGGGAAGTTCAATTGGGAATACCGCATCCAGCAGGTTTAAAAAAGAAAAAATCAGTGACAGTACTAGATGTGGGAGATGCATATTTTTCAGTTCCTTTAGATGAAAGCTTTAGAAAGTATACTGCATTYACCATACCTAGTATAAACAATGAGACACCAGGAATTAGATATCAGTACAATGTGCTGCCACAGGGATGGAAAGGATCACCGGCAATATTCCAGAGTAGCATGACA---AAAATCTTAGAGCCCTTTAGAATAAAAAATCCAGAAATGGTTATCTATCAATACATGGATGACTTGTATGTAGGATCTGATTTAGAAATAGGGCAGCACAGAACAAAAATAGAGGAGCTAAGAGCTCATCTATTGAGCTGGGGATTTACTACACCAGACAAAAAGCATCAGAAGGAACCCCCATTCCTTTGGATGGGATATGAACTC
>-.-.-.272
CCTCAAATCACTCTTTGGAAACGACCCACTGTCACAATAAAAGTAGAAGGACAGCTGAAAGAAGCTCTATTAGATACAGGAGCAGATGATACAGTATTAGAA------GATATAAATTTGCCAGGAAAATGGAAACCAAAAATGATAGGGGGAATTGGAGGTTTTATCAAGGTAAGGCAATATGATCAGATACTTATAGAGATTTGTGGAAAAAAGGCTATAGGTACAGTGTTAGTAGGACCTACACCTGTCAACATAATTGGACGAAATATGTTGACTCAGCTTGGTTGTACTTTAAATTTCCCAATTAGTCCTATTGACACTATACCAGTAACATTAAAGCCAGGAATGGATGGACCAAAGGTTAAACAGTGGCCATTGACAGAAGAAAAAATAAAAGCATTAACAGAAATTTGCAAAGAGATGGAAGAGGAAGGAAAAATTTCAAAAATTGGGCCTGAAAATCCATATAATACTCCAATATTTGCTATAAGGAAAAAGGACAGCACCAAATGGAGGAAATTAGTAGATTTCAGAGAGCTCAATAAAAGAACTCAGGACTTTTGGGAGGTTCAATTAGGAATACCGCATCCAGCAGGTTTAAAAAAGAAAAAGTCAGTAACAGTACTAGATGTGGGAGATGCATATTTTTCAGTTCCTTTACATGAAAGCTTTAGAAAGTATACTGCATTCACCATACCTAGTACAAACAATGAGACACCAGGAATCAGATATCAGTACAATGTGCTGCCACAGGGATGGAAAGGATCACCGGCAATATTCCAGAGTAGCATGACA---AAAATCTTAGAGCCCTTTAGAATAAAAAATCCGGAAATAATTATCTATCAATACATGGATGACTTGTATGTAGGATCTGATTTAGAAATAGGGCAGCACAGAACAAAAATAGAGGAACTAAGAGCTCACCTATTGAGCTGGGGATTTACTACACCAGACAAAAAACATCAGAAGGAACCTCCATTTCTTTGGATGGGATATGAACTC
>-.-.-.274
CCTCAAATCACTCTTTGGCAACGACCCCTTGTCACAGTAAAAATAGCAGGACAGCTGAAAGAAGCTCTATTAGATACAGGAGCAGATGATACAGTATTAGAA------GAYATAAATTTGCCAGGAAAATGGAAACCAAAAATGATAGGGGGAATTGGAGGGTTTATCAAGGTAAGGCAATATGATCAGATACTTATAGAAATTTGTGGAAAAAARGCTATAGGTACAGTATTAGTAGGACCTACACCTGTCAACATAATTGGACGAAATATGTTGACTCAGATTGGTTGTACTTTRAATTTCCCAATTAGTCCTGTTGAYACTGTACCAGTAACATTAAAGCCAGGAATGGATGGRCCAAAGGTTAAGCAGTGGCCATTGACYGAAGAAAAAATAAAAGCCTTAACAGAAATTTGTAAAGAGATGGAAARGGAAGGRAAAATCTCAAAAATTGGGCCTGAAAATCCATACAATACTCCAGTATTTGCTATAAAGAAAAAAGACAGCACCAAATGGAGGAAATTAGTGGACTTCAGAGAGCTCAATAAAAGAACTCAGGACTTTTGGGAAGTYCAATTAGGAATACCACATCCAGCAGGTTTAAAAAAGAAAAAATCAGTGACAGTACTAGATGTGGGAGATGCATATTTTTCAGTTCCTTTAGATGAAAGCTTTAGAAAGTATACTGCATTTACCATACCTAGTATAAACAATGAGACACCAGGAATCAGATATCAGTACAATGTACTACCACAGGGATGGAARGGATCACCRGCAATATTCCAGTGTAGCATGACA---AARATCTTAGAGCCCTTTAGAACAAAAAACCCAGAAATRGTTATCTATCAATACATGGATGACTTRTATGTAGGATCTGATTTAGAAATAGGGCAGCACAGAAYAAAAATAGAGGAGCTAAGAAGTCATCTATTGAGCTGGGGATTTACTACACCAGATAAAAAGCATCAGAAGGAACCTCCATTCCTTTGGATGGGATATGAACTC
>-.-.-.275
CCTCAGATCACTCTTTGGCARCGACCCCTTGTCACAGTAAAAATAGGAGGACAGCTRAAAGAAGCTCTATTAGATACAGGAGCAGATGATACAGTATTAGAA------GATATAAATTTGCCAGGAAAATGGAAACCAAAAATGATAGGGGGAATTGGAGGTTTTATYAAGGTAAGRCAATATGATCAGATACTTATAGAAATTTGTGGAAAAAAGGCTATAGGTACAGTATTAGTAGGACCTACACCTGTCAACATAATTGGACGAAATATGTTGACTCAGATTGGTTGTACTTTAAATTTCCCCATTAGTCCTATTGACACTGTACCAGTAAAATTAAAGCCAGGAATGGATGGACCAAAGGTTAAACARTGGCCACTGACAGAAGAAAAAATAAAAGCATTAACAGAAATTTGTAAAGAGATGGAAGAGGAAGGAAAAATCTCAAAAATTGGGCCTGAAAATCCATACAATACTCCAGTATTTGCTATAAAGAAAAAGGACAGCACYAAATGGAGRAAATTAGTAGATTTCAGRGAGCTCAACAAAAGAACTCAGGACTTTTGGGAAGTTCAATTAGGAATACCGCATCCAGCAGGGTTAAAAAAGAAAAAATCAGTAACAGTRCTAGATGTGGGAGATGCATATTTTTCAGTTCCTTTAGATGAAAGCTTTAGAAAGTATACTGCATTCACCATACCCAGTATAAACAATGAGACACCAGGAATCAGATATCAGTACAATGTGCTGCCACAGGGATGGAAAGGATCACCAGCAATATTYCAGAGTAGCATGACA---AAAATCTTAGAGCCCTTTAGAATAAAAAATCCAGAAATAGTTATCTATCAATACATGGATGACTTGTATGTAGGATCTGATTTAGAAATAGGGCAGCACAGAATAAAARTAGAGGAGCTAAGAACTCATCTATTGAGCTGGGGGTTTACTACACCAGACAAAAAGCATCAGAAGGAACCTCCATTCCTTTGGATGGGATATGAACTC
>-.-.-.276
CCTCAAATCACTCTTTGGCAGCGACCCCTTGTCACAGTAAAAATAGGGGGACAGCTGAAAGAAGCTCTATTAGATACAGGAGCAGATGATACAGTAGTAGAA------GATATAAATTTGCCAGGAAAATGGAAACCAAGAATGATAGGGGGAATTGGAGGATTTATCAAAGTAAGGCAATATGATCAGATACTTATAGAAATTTGTGGTAAAAAGGCTATAGGTACAGTGTTAGTAGGACCTACACCTGTCAACATAATTGGACGAAATATATTGACTCAGATTGGCTGTACTTTAAATTTCCCAATTAGTCCTATTGACACTGTACCAGTAACATTAAAGCCAGGAATGGATGGACCAAAGGTTARACAGTGGCCATTGACAGAAGAAAAAATAAAAGCATTAACAGAAATTTGTAAAGAGATGGAAGAGGAAGGAAAAATCTCAAAAATTGGGCCTGAAAACCCATACAATACTCCAGTATTTGCTATAAAGAAAAAGGACAGTACCAAATGGAGAAAATTAGTAGATTTCAGAGAGCTCAATAAAAGAACTCAGGACTTTTGGGAAGTTCAATTAGGAATACCGCATCCAGCAGGTTTAAAAAAGAAAAAATCAGTAACAGTACTAGATGTGGGAGATGCATATTTCTCAGTTCCTTTGGATGAAAGCTTTAGAAAGTATACTGCATTCACCATACCTAGTACAAACAATGAGACACCAGGAATCAGATATCAGTACAATGTGCTGCCACAGGGATGGAAAGGATCACCAGCAATATTCCAGAATAGTATGACA---AAAATCTTAGAGCCCTTTAGAATAAAAAATCCAGAAATAATTATCTATCAATACATGGATGACTTGTATGTAGGATCTGATTTAGAAATAGGGCAGCACAGAACAAAAATAGAGGAGCTAAGAGCTCATCTATTGAGCTGGGGATTTACTACACCAGATAAAAAGCATCAGAAGGAACCTCCATTCCTTTGGATGGGGTATGAACTC
>-.-.-.280
CCTCAAATCACTCTTTGGCAACGACCCCTTGTCACAATAAAAATAGGAGGACAGCTAAAAGAAGCTCTATTAGATACAGGAGCAGATGATACAGTATTAGAA------GATATAAATTTGCCAGGAAAATGGAAACCAAAAATGATAGGGGGAATTGGAGGCTTTATCAAAGTAAGGCAATATGATCAGATACTTATAGAAATTTGTGGAAAAAAGGCTATAGGTACAGTATTAGTAGGACCTACACCTGTCAACATAATTGGACGAAATATGTTGACTCAGATTGGTTGTACTTTAAATTTCCCAATTAGTCCTATTGACACTGTACCAGTAACATTAAAGCCAGGAATGGATGGACCAAAGGTTAAACAGTGGCCATTAACAGAAGAAAAAATAAAAGCATTAACAGAAATTTGTAAAGAAATGGAAGAGGAAGGAAAAATCTCAAAAATTGGGCCTGAAAATCCATACAATACTCCAGTATTTGCTATAAAGAAAAAGGACAACACCAAATGGAGGAAATTAGTAGATTTCAGAGAGCTCAATAAAAGAACTCAGGACTTTTGGGAAGTTCAATTAGGAATACCACATCCAGCAGGTTTAAAAAAGAAAAAATCAATAACAGTACTAGATGTGGGAGATGCATATTTTTCAGTTCCTTTAGATGAGAACTTTAGAAAGTATACTGCATTCACCATACCTAGTATAAACAATGAGACACCAGGAATCAGATATCAGTACAATGTGCTGCCACAGGGATGGAAAGGATCACCAGCAATATTCCAGTGTAGCATGACA---AAAATCTTAGAGCCCTTTAGAATAAAAAATCCAGAAATAGTTATCTATCAATACATGGATGACTTGTATGTAGGATCTGATTTAGAAATAGGGCAGCACAGAACAAAAATAGAGGAGCTAAGAGCTCATCTATTGAACTGGGGATTTACTACACCAGACAAAAAGCATCAGAAGGAACCTCCATTTCTTTGGATGGGATATGAACTC
>-.-.-.284
CCTCAAATCACTCTTTGGCAACGACCCCTTGTCACAGTAAAAATAGGAGGACAGCTGAGAGAAGCTCTATTAGATACAGGAGCAGATGATACAGTATTAGAA------GATATARATTTGCCAGGAAAATGGAAACCAAAAATGATAGGGGGAATTGGAGGTTTTATYAAGGTAARGCAATATGATCAGATACTTATAGAAATTTGTGGAAAAAAGGCTATAGGTACAGTGTTRRTAGGACCTACACCTGTCAACATAATTGGACGAAATATGTTGACTCAGATTGGTTGTACTMTAAATTTCCCAATTAGTCCTATTGACACTGTACCAGTAACATTAAAGCCAGGAATGGATGGACCAAAGGTCAAACAGTGGCCATTGACAGAAGAAAAAATAAAAGCATTAACAGAAATTTGTAAYGAGATGGAAAAGGAAGGAAAAATCTCAAAAATTGGGCCTGAAAATCCATATAATACTCCAGTATTTGCTATAAAGAAAAAGGACAGCACCAAATGGAGAAAATTAGTAGATTTTAGAGAGCTCAATAAAARGACTCAGGACTTTTGGGAAGTTCAATTAGGAATACCKCATCCAGCAGGTTTAAAAAAGAAAAAATCAGTAACAGTATTAGATGTGGGAGATGCATATTTTTCAGTTCCTTTAGATGAAAGCTTTAGAAAGTATACTGCATTTACCATACCTAGTATAAAYAATGAGACACCAGGAATCAGATATCAGTACAATGTGCTACCACAGGGATGGAAAGGATCACCAGCAATATTCCAGAGTAGCATGACA---AAAATCTTAGAGCCCTTTAAGATAAAAAATCCAGAAATRGTTATCTATCAATACATGGATGACTTGTATGTAGGATCTGATTTAGAAATAGGGCAGCACAGAAYAAAAATAGAGGAGCTRMGAGCTCATCTATTSAGCTGGGGRTTTACTACACCAGACAAAAAGCATCAGAAGGAACCTCCATTCCTTTGGATGGGATATGARCTC
>-.-.-.285
CCTCAAATCACTCTTTGGCAACGACCTCTTGTCACAGTAAAAATAGGAGGACAGCTGAAAGAAGCTCTATTAGATACAGGAGCAGATGATACAGTATTAGAA------GATATAAATTTGCCAGGAAAATGGAAACCAAAAATGATAGGGGGAATTGGAGGTTTTATTAAGGTAAGGCAATATGATCAAATATCTATAGACATTTGTGGAAAAAAGGCTATAGGTACAGTGTTAGTAGGACCTACACCTGTCAACATAATTGGACGAAATATGTTGACTCAGATTGGTTGTACTTTAAATTTTCCAATTAGTCCTATTGACACTGTACCAGTAACATTAAAGCCAGGAATGGATGGACCAAAGGTTAAACAGTGGCCATTGACAGAAGAAAAAATAAAAGCATTAACAGAAATTTGTAAGGAGATGGAAGAGGAAGGAAAAATCTCAAAAATTGGGCCTGAAAATCCATACAATACTCCAGTATTTGCTATAAAGAAAAAGGACAGTACCAAATGGAGGAAATTAGTAGATTTCAGAGAGCTCAATAAAAGAACTCAGGAYTTTTGGGAAGTTCAATTAGGAATACCGCATCCAGCAGGTTTAAAAAAGAAAAAATCAGTAACAGTACTAGATGTGGGAGATGCATATTTTTCAGTTCCGTTAGATGAAAGCTTTAGAAAGTATACTGCATTCACCATACCTAGTACAAACAATGAGACACCAGGAATCAGATATCAGTACAATGTGCTACCACAGGGATGGAAAGGATCACCAGCAATATTCCAGAGTAGCATGACA---AAAATCTTAGAGCCCTTTAGAGCAAAAAATCCAGAAATGGTTATCTATCAATACATGGATGACTTGTATGTAGGATCTGATTTAGACATAGGGCAACACAGAGCAAAAATAGACGAGCTGAGAGCTCATCTATTGAGCTGGGGATTTACTACACCAGACAAAAARCATCAGAAGGAACCTCCATTCCTTTGGATGGGATATGAACTC
>-.-.-.306
CCTCAAATCACTCTTTGGCAACGACCCCTTGTCACAGTAAAAATAGGAGGACAGCTGAAAGAAGCTCTATTAGACACAGGAGCAGATGATACAGTATTAGAA------GAAATAAATTTGCCAGGAAAATGGAAACCAAAAATGATAGGGGGAATTGGAGGTTTTATCAAGGTAAGGCAATATGATCARATACCTATAGAAATTTGTGGAAAAAAGGCTATAGGTACAGTGCTAGTAGGACCTACACCTGTCAACATAATTGGACGAAATATGTTGACTCAGCTTGGTTGTACTTTAAATTTCCCAATTAGTCCTATTGACACTGTACCAGTAAAATTAAAGCCAGGAATGGATGGACCAAAGGTTAAACAGTGGCCATTGACAGAAGAAAAAATAAAAGCATTAACAGAAATTTGTAAAGAAATGGAAAAGGAAGGAAAAATCTCCAAAATTGGGCCTGAAAATCCATACAATACTCCAATATTTGCTATAAAGAAAAAGGACAGCACCAAATGGAGRAAATTAGTAGATTTCAGAGAGCTCAATAAGAGAACTCAGGACTTTTGGGAAGTACAATTAGGAATACCRCATCCAGCAGGTTTAAAAAAGAAAAAATCAGTAACAGTATTAGATGTGGGAGATGCATATTTTTCAGTTCCTTTAGATGAAAGCTTTAGAAAGTATACTGCATTCACCATACCTAGTATAAACAATGAGACACCAGGAATCAGATATCAGTACAATGTGCTGCCCCAGGGATGGAAAGGATCACCRGCAATATTCCAGACTAGCATGACA---AAAATCTTAGAGCCCTTTAGAATAAAAAATCCAGAAATAGTTATTTATCAATACATGGATGACTTGTATGTAGGATCTGATTTAGAAATAGGGCAGCACAGAATAAAAATAGAGGAGCTGAGAGCTCATCTATTGAGCTGGGGATTTACTACACCAGATAAAAAGCATCAAAAGGAACCTCCATTCCTTTGGATGGGATATGAACTC
>-.-.-.307
CCTCAAATCACTCTTTGGCAACGACCCCTTGTCACAGTAAAAATAGGAGGGCAGCTGAAGGAAGCTCTATTAGATACAGGAGCAGATGATACAGTATTAGAA------GATATAAATTTGCCAGGAAAATGGAAACCAAAAATGATAGGGGGAATTGGAGGTTTTATCAAAGTAAGGCAATATGATCAGATACTTATAGAAATTTGTGGAAAAAAGGCTATAGGTACAGTATTAGTAGGACCTACACCTGTCAACATAATTGGACGAAATATGTTGACTCAGATTGGTTGTACTTTAAATTTCCCAATTAGTCCTATTGACACTGTACCAGTAACATTAAAGCCAGGGATGGATGGACCAAAGGTTAAACAGTGGCCATTAACAGAAGAAAAAATTAAAGCATTAACAGAAATTTGTAAAGAGATGGAAGAGGAAGGAAAAATCTCAAAAATTGGGCCTGAAAATCCATACAATACTCCAGTATTTGCTATAAAGAAAAAGGACAGCACCAAATGGAGGAAATTAGTAGATTTCAGAGAGCTCAATAAAAGAACTCAGGACTTTTGGGAAGTTCAATTAGGAATACCACATCCAGCAGGATTAAAAAAGAAAAAATCAGTAACAGTACTAGATGTGGGAGATGCATATTTTTCAGTTCCTTTAGATGAAAGCTTTAGAAAATATACTGCATTCACCATACCTAGTATAAACAATGAGACACCAGGAATCAGATACCAGTACAATGTGCTGCCACAGGGATGGAAAGGATCACCAGCAATATTCCAGTGTAGTATGACA---AAAATCTTAGAGCCCTTTAGAACAAAAAATCCAGAAATAGTTATCTATCAATACATGGATGATTTGTATGTAGGATCTGATTTAGAAATAGGGCAGCACAGAACAAAAATAGAGGAGTTAAGAGCTCATCTATTGAGCTGGGGATTCACTACACCAGACAAAAAGCATCAGAAGGAACCTCCATTCCTTTGGATGGGATATGAACTC
>-.-.-.31
CCTCAAATCACTCTTTGGCAACGACCCCTTGTCACAGTAAAAATAGGAGGACAACTGAAAGAAGCTCTATTAGATACAGGAGCAGATGATACAGTATTAGAA------GATATAGATTTGCCAGGGAAATGGAAACCAAAAATGATAGGGGGAATTGGAGGTTTTATCAAAGTAAGGCAATATGATCAGGTACTTATAGAAATTTGTGGAAAAAAGGCTATCGGTACAGTATTAGTAGGACCTACACCTGTCAACATAATTGGACGAAATATGTTGACTCAGATTGGTTGTACTTTAAATTTCCCAATAAGTCCTATTGACACTATACCAGTATCATTAAAGCCAGGAATGGATGGACCAAAGGTTAAACAGTGGCCATTGACAGAAGAAAAAATAAAAGCATTAACAGAAATTTGTAAAGAGATGGAAGAGGAAGGAAAAATCTCAAAAATTGGGCCTGAAAATCCATACAATACTCCAGTATTTGCTATAAAGAAAAAGGACAGCACCAAATGGAGGAAATTAGTAGATTTCAGAGAGCTCAATAAAAGAACTCAGGACTTTTGGGAAGTTCAATTAGGAATACCACATCCAGCAGGTTTAAAAAAGAAAAAATCAGTAACAGTACTAGATGTGGGAGATGCATATTTTTCAGTTCCTTTAGATGAAAGCTTTAGAAAGTATACTGCATTCACCATACCTAGTACAAACAATGAGACACCAGGAATCAGATATCAGTACAATGTGCTGCCACAGGGATGGAAAGGATCACCAGCAATATTCCAAAGTAGCATGACA---AAAATCTTAGAACCCTTTAGAATAAAAAATCCAGAAATAGTTGTCTATCAATACATGGATGACTTGTATGTAGGATCTGATTTAGAAATAGAGCAGCACAGAATGAAAATAGAGGAGCTGAGAGCTCATCTATTGAGCTGGGGGTTTACTACACCAGACAAAAAGCATCAGAAGGAACCTCCATTCCTTTGGATGGGATATGAACTC
>-.-.-.317
CCTCAAATCACTCTTTGGCAACGACCCCTTGTCACAGTAAAAATAGGAGGACAGCTAAGAGAAGCTCTATTAGATACAGGAGCAGATGATACAGTATTAGAA------GAAATAAATTTGCCAGGAAAATGGAAACCAAAAATGATAGGGGGAATTGGAGGTTTTATCAAAGTAAGGCAATATGATCAGATATTTATAGAAATTTGTGGAAAAAAGGCTATAGGTACAGTGTTAGTAGGACCTACACCTGTCAACATAATTGGACGAAATATGTTGACCCAGATTGGTTGTACTTTAAATTTCCCAATTAGTCCTATTGACACTGTACCAGTAACATTAAAGCCAGGAATGGATGGACCAAAGGTTAAACAGTGGCCACTAACAGAAGAAAAAATAAAAGCATTAACAGAAATTTGTAAAGAGATGGAAGAGGAAGGAAAAATATCAAAAATTGGGCCTGAAAATCCATACAATACTCCAATATTTGCTATAAAAAAGAAGGACGGCACAAAATGGAGGAAATTAGTAGATTTTAGAGAGCTCAATAAAAGGACTCAGGACTTTTGGGAAGTTCAATTAGGAATACCACATCCAGCAGGTTTAAAAAAGAAAAAATCAGTAACAGTACTAGATGTGGGAGATGCATATTTTTCAGTTCCTTTAGATGAAAGCTTTAGAAAGTATACTGCATTCACCATACCTAGTATAAACAATGAGACACCAGGAATCAGATATCAGTACAATGTGCTGCCACAGGGATGGAAAGGATCACCAGCAATATTCCAGAGTAGCATGACA---AAGATCTTAGAGCCCTTTAGAAAAAAAAATCCAGACATGGTTATCTATCAGTACATGGATGATTTGTATGTAGGATCTGATTTAGAAATAGGGCAGCACAGAGCAAAAATAGAGGAGCTAAGAGCTCATCTATTGAGCTGGGGATTTACTACACCAGACAAAAAGCATCAGAAGGAACCTCCATTCCTTTGGATGGGATACGAACTC
>-.-.-.322
CCTCAAATCACTCTTTGGCARCGACCCCTTGTCACAGTAAAAATAGGGGGACAGCTGAAAGAAGCTCTATTAGATACAGGAGCAGATGATACAGTATTAGAA------GATATAAATTTGCCAGGAAAATGGAAACCAAAAATGATAGGGGGAATTGGAGGTTTTATCAAGGTAAGGCAATATGATCAGATACTTATAGAAATTTGTGGAAAAAAGGCTATAGGTACAGTATTAGTAGGACCTACACCTGTCAACATAATTGGACGAAATATGTTGACTCAGATTGGTTGTACTTTAAATTTCCCAATTAGTCCTATTGACACTGTACCAGTAACATTAAAGCCAGGGATGGATGGACCAAAGGTYAAACAATGGCCATTAACAGAAGAAAAAATAAAAGCATTAACAGAAATTTGTAAAGAGATGGAAGAGGAAGGAAAAATYTCAAAAATTGGGCCTGAAAAYCCATACAATACTCCAGTATTTGCTATAAAGAAAAAGGACAGYACYAAATGGAGGAAATTAGTAGATTTCAGAGAGCTCAATAAAAGAACTCAGGACTTTTGGGAAGTTCAATTAGGAATACCGCATCCAGCAGGTTTAAAAAAGAAAAAATCAGTAACAGTACTAGATGTGGGAGATGCATATTTTTCAGTCCCTTTAGATGAAAGCTTTAGRAARTATACTGCATTCACCATACCTAGTGTAAACAATGAGACACCAGGAATTAGATATCAGTACAATGTGCTRCCACAGGGATGGAAAGGATCACCGGCAATATTCCAGAGTAGCATGACA---AAAATCTTGGAGCCCTTTAGAATAAAAAATCCAGAAATGGTTATCTATCAATACATGGATGACTTGTATGTAGGATCTGAYTTAGAAATAGGGCAGCACAGRATAAAAATAGARGAGCTRAGAGCBCATCTATTRAGCTGGGGRTTTACTACACCAGACAAAAAGCATCAGAAGGAACCTCCATTCCTTTGGATGGGATATGAACTC
>-.-.-.326
CCTCAAATCACTCTTTGGCGACGACCCCTTGTCACAGTAAAAATAGGGGGACAGCTAAAAGAAGCTCTATTAGATACAGGAGCAGATGATACAGTACTAGAA------GATATAAATTTGCCAGGAAAATGGAAACCAAAAATGATAGGGGGAATTGGAGGTTTTATCAAGGTAAGGCAATATGATCAGATACTTATAGAAATTTGTGGAAAAAAGGCTATAGGTACAGTGTTAGTAGGACCTACACCTGTCAACATAATTGGACGAAATATGCTGACTCAGATTGGTTGTACTTTAAATTTCCCAATTAGTCCTATTGACACTGTACCAGTAACATTAAAGCCAGGAATGGATGGACCAAAGGTTAAACAGTGGCCATTGACAGAAGAAAAAATAAAAGCATTAACAGAAATTTGTAAAGAGATGGAAGAGGAAGGAAAAATCTCAAAAATTGGGCCTGAAAATCCATACAATACTCCAATATTTGCYATAAAGAAAAAAGATGGCACCAAATGGAGGAAATTAGTAGATTTCAGAGAGCTTAATAAAAGAACTCAGGACTTTTGGGAAGTTCAATTAGGAATACCGCATCCAGCAGGTTTAAAAAAGAAAAAATCAGTAACAGTACTGGATGTAGGAGATGCATATTTTTCAGTTCCTTTAGATGAAAACTTTAGAAAGTATACTGCATTCACCATACCTAGTAGRAACAATGAGACACCAGGAATCAGATATCAGTACAATGTGCTGCCACAGGGATGGAAAGGRTCACCRGCAATATTCCAGAGTAGCATGACA---AAAATCTTAGAGCCCTTTAGAATAAAAAATCCAGAAATGGTTATCTATCAATACATGGATGACTTGTATGTAGGATCTGATTTAGAAATAGGGCAGCACAGAGCAAAAATAGAGGAGCTAAGAGCTCATTTATTGAGCTGGGGRTTTACTACACCAGACAAAAAGCATCAGAAGGAACCTCCATTCCTTTGGATGGGATATGAACTC
>-.-.-.328
CCTCAAATCACTCTTTGGCAACGACCCCTTGTCACAATAAAAATAGGAGGACAGCTGAAAGAAGCTCTATTAGATACAGGAGCAGATGATACAGTATTAGAA------GATATAAATTTGCCAGGAAAATGGAAACCAAAAATGATAGGGGGAATTGGAGGTTTTATCAAGGTAAGGCAATATGATCAGATACTTATAGAAATTTATGGAAAAAAGGCTATAGGTACAGTGTTAGTAGGACCTACACCTGTCAACATAATTGGACGAAATATGTTGACTCAGATTGGTTGTACTTTAAATTTCCCAATTAGTCCTATTGACACTGTACCAGTAACATTAAAGCCAGGAATGGATGGACCAAAGGTTAAACAATGGCCATTGACAGAAGAAAAAATAAAAGCATTAACAGAAATTTGTAAAGAGATGGAAGAGGAAGGAAAAATCTCAAAAATTGGGCCTGAAAATCCATACAATACTCCAGTATTTGCTATAAAGAAAAAGGACAGCACCAAATGGAGGAAATTAGTAGATTTCAGAGAGCTCAATAAAAGAACTCAGGACTTTTGGGAAGTTCAATTAGGAATACCGCATCCAGCAGGTTTAAAAAAGAAAAAATCAGTAACAGTTCTAGATGTGGGAGATGCATATTTTTCAGTTCCTTTAGATGAAAGCTTTAGAAAGTATACTGCATTCACCATACCTAGTATAAACAATGAAACACCAGGAATCAGATATCAATACAATGTGCTGCCACAGGGATGGAAAGGATCACCAGCAATATTCCAGAGTAGCATGACA---AGAATCTTAGAGCCCTTTAGAATAAAAAATCCAGAAATGGTTATCTATCAATACATGGATGACTTGTATGTAGGATCTGATTTAGAAATAGGGCAGCACAGAACAAAAATAGAGGAGCTAAGAGCTCATCTATTGAGCTGGGGATTTACTACRCCAGACAAAAAGCATCAGAAGGAACCTCCATTCCTTTGGATGGGATATGAACTC
>-.-.-.33
CCTCAAATCACTCTTTGGCAGCGACCCCTTGTCACAGTAAAAATAGGAGGACAGCTGAAAGAAGCTCTATTAGATACAGGAGCAGATGATACAGTATTAGAA------GATATAAATTTGCCAGGAAAATGGAAACCAAAAATGATAGGGGGAATTGGAGGTTTTATCAARGTAAGGCAATATGATCAGATACTTATAGAAATTTGTGGAAAAAAGGCTATAGGTACAGTACTAGTAGGACCTACACCTGTCAACATAATTGGRCGAAATATGTTGACTCAGATTGGTTGTACTTTAAATTTCCCAATTAGTCCTATTGACACTGTACCAGTAACATTAAAGCCAGGAATGGATGGACCAAAGGTTAAGCAGTGGCCATTGACCGAAGAAAAAATAAAAGCCTTAACAGAAATTTGTGAAGAGATGGAAAAGGAAGGAAAAATCTCAAAAATTGGGCCTGAAAATCCATACAATACTCCAGTATTTGCTATAAAGAAAAAGGACAGCACTAAATGGAGGAAATTAGTGGACTTCAGAGAGCTCAATAAAAGAACTCAGGACTTTTGGGAAGTTCAATTAGGAATACCGCATCCAGCAGGTTTAAAAAAGAAAAAATCAGTAACAGTACTAGATGTGGGAGATGCATATTTTTCAGTTCCTTTAGATGAAAGCTTTAGAAAGTATACTGCCTTTACCATACCTAGCATAAACAATGAGACACCAGGAATCAGATATCAGTACAATGTGCTGCCACAGGGATGGAAAGGATCACCRGCAATATTCCAGTGTAGCATGACA---AAAATCCTAGAGCCCTTTAGAATAAAAAATCCAGAAATAGTTATCTATCAATACATGGATGACTTGTATGTAGGATCTGATTTAGAAATAGGGCAGCACAGAATAAAARTAGAGGAGCTAAGAAGTCATCTATTGAGCTGGGGATTTACTACACCAGATAAAAAGCATCAGAAGGAACCTCCATTCCTCTGGATGGGATATGAACTC
>-.-.-.334
CCTCAAATCACTCTTTGGCAACGACCCCTTGTCACAGTAAAAGTAGAAGGACAGCTGAAAGAAGCTCTATTAGATACAGGAGCAGATGATACAGTATTAGAA------GATATAAATTTGCCAGGAAAATGGAGACCAAAAATGATAGGGGGAATTGGAGGTTTTATCAAGGTAAGACAATATGATCAGATACTTATAGAAATTTGTGGAAAAAGGGCTATAGGTACAGTGTTAGTAGGACCTACACCTGTCAACATAATTGGACGAAATATGTTGACTCAGATTGGTTGTACTTTAAATTTCCCAATTAGTCCTATTGACACTGTACCAGTAACATTAAAACCAGGAATGGATGGACCAAAGGTTAAACAGTGGCCATTGACAGAAGAGAAAATAAAAGCATTAACAGAAATTTGTAAAGAGATGGAAGAGGAAGGAAAAATCTCAAAAATTGGGCCTGAAAATCCATACAATACTCCAGTATTTGCTATAAAGAAAAAGGACAGCACCAAATGGAGGAAATTAGTAGATTTCAGAGAGCTCAATAAAAGAACTCAGGACTTTTGGGAAGTTCAATTAGGAATACCGCATCCAGCAGGTTTAAAAAAGAAAAAATCAGTAACAGTACTAGATGTGGGAGATGCATATTTTTCAGTTCCTTTAGATAAAAACTTTAGAAAGTATACTGCATTCACAATACCTAGTATAAACAATGAGACACCAGGAATCAGRTATCAGTACAATGTGCTGCCACAAGGATGGAAAGGATCACCGGCAATATTCCAGAGTAGCATGACA---AAAATCTTAGAGCCCTTTAGAATAAAAAATCCAGAAATGATTATCTATCAATACATGGATGACTTGTATGTAGGATCTGATTTAGAAATAGGGCAGCACAGAATAAAAATAGAGGAGCTAAGAGCTCATCTATTGAACTGGGGATTTACTACACCAGACAAAAAGCATCAGAAGGAACCTCCATTCCTTTGGATGGGATATGAACTC
>-.-.-.348
CCTCAAATCACTCTTTGGCAACGACCCCTTGTCACAGTAAAAATAGRAGGACAGCTGAAAGAAGCTCTATTAGATACAGGAGCAGATGATACAGTATTAGAA------GATATAAATTTGCCAGGAAAATGGAAACCAAAAATGATAGGGGGAATTGGAGGTTTTATCAAAGTAAGGCAATATGATCAGATACTTATAGAAATTTGTGGRAAAAAGGCTRTAGGTACAGTGTTAGTAGGACCTACACCTGTCAACATAATTGGACGAAATATGTTGACTCAGATTGGTTGTACTTTAAATTTCCCAATTAGTCCTATTGACACTGTACCAGTAACATTAAAGCCAGGAATGGATGGACCAAAGGTTAAACAGTGGCCATTGACAGAAGAAAAAATAAAAGCATTAACAGAAATTTGTAAAGAGATGGAAGAGGAAGGAAAAATCTCAAAAATTGGGCCTGAAAATCCATACAATACTCCAGTATTTGCTATAAAGAAAAARGACAGYACCAAATGGAGRAAATTAGTAGATTTCAGAGAACTCAATARAAGAACTCAGGACTTTTGGGAAGTTCAATTAGGAATACCKCATCCAGCAGGTTTAAAAAAGAAAAAATCRGTAACRGTACTAGATGTGGGAGATGCATATTTTTCAGTTCCTYTAGATGAAARCTTTAGAAAGTATACTGCATTCACCATACCTAGTATAAACAATGAAACACCAGGAATCAGATATCAGTACAATGTGCTGCCACAGGGATGGAAAGGATCACCRGCAATATTCCARAGTAGCATGACA---AAAATCTTAGAGCCCTTTAGAATAAAAAATCCAGAAATRATTATTTATCAATACATGGATGACTTGTATGTAGGATCTGATTTAGAAATAGGGCAGCACAGAACAAAAATAGAGGAGCTAAGAGCTCATCTATTGAGCTGGGGRTTTACTACGCCAGACAAAAAGCATCAGAAGGAACCTCCATTCCTTTGGATGGGATATGAACTC
>-.-.-.352
CCTCAAATCACTCTTTGGCAACGACCCATTGTCACAGTGAGAGTAGGAGGACAGCTGAGAGAAGCTCTATTAGATACAGGAGCAGATGATACAGTATTAGAA------GATATAAATTTGCCAGGAAAATGGAAACCAAAAATGATAGGGGGAATTGGAGGTTTTATCAAGGTAAAGCARTATGATCAGATACTTATAGAAATTTGTGGAAAAAAGGCTATAGGTACAGTGTTAGTAGGACCTACACCTGTCAACATAATTGGACGAAATATGTTGACTCAGATTGGYTGTACTTTAAATTTCCCAATTAGTCCTGTTGACACTGTACCAGTAAMATTAAARCCAGGAATGGATGGACCAAAGGTTAAACAGTGGCCATTGACAGARGAAAAAATAAAAGCATTAACAGAAATTTGTGAAGAGATGGAAAAGGAAGGAAAAATTTCAAAAATTGGGCCTGAAAATCCATACAATACTCCAGTATTTGCTATAAAGAAAAAGGACAGCACCAAATGGAGGAAATTAGTAGACTTCAGAGAGCTCAATAAAAGAACTCAGGACTTTTGGGAAGTTCAATTAGGAATACCACATCCAGCRGGTTTAAAAAAGAAAAAATCAGTAACAGTACTAGATGTGGGAGATGCATATTTTTCAGTTCCTTTAGATGAAAGCTTTAGAAAGTATACTGCATTCACCATACCTAGTGTAAACAATGAGACACCAGGAATCAGATATCAGTACAATGTGCTGCCACAGGGATGGAAAGGATCACCAGCAATATTCCAATGTAGCATGACA---AAAATYTTAGAGCCCTTTAGAATAAAAAATCCAGAAATAGTTATCTATCAATACATGGATGACTTGTATGTAGGRTCTGATTTAGAAATAGGGCAGCACAGAGAAAAAATAGAGGAACTAAGAGCTCATCTATTGAGCTGGGGATTTACTACCCCAGACAAAAAGCATCAGAAGGAACCTCCMTTCCTKTGGATGGGATATGAACTC
>-.-.-.353
CCTCAAATCACTCTTTGGCAACGACCCCTTGTCACAATAAAAATAGGAGGACAGCTAAAAGAAGCTCTATTAGATACAGGAGCAGATGATACAGTATTAGAA------GATATAAATTTGCCAGGAAAATGGAAGCCAAAAATGATAGGGGGAATTGGAGGTTTTATCAAAGTAAGGCAATATGATCAGATACTTATAGAAATTTGTGGAAAAAAGGCTATAGGTACAGTATTAGTAGGACCTACACCTGTCAACATAATTGGACGAAATATGTTGACTCAGATCGGTTGTACTTTAAATTTCCCAATTAGTCCTATTGACACTGTACCAGTAACATTAAAGCCAGGAATGGATGGACCAAAGGTTAAACAGTGGCCATTGACAGAAGAAAAAATAAAAGCATTAACAGAAATTTGTAAAGAGATGGAAGAGGAAGGAAAAATCTCAAAAATTGGGCCTGAGAATCCATATAATACTCCAATATTTGCTATAAAGAAAAAGGACAGCACCAAATGGAGGAAATTAGTAGATTTCAGAGAGCTCAATAAAAGAACTCAGGACTTTTGGGAAGTTCAATTAGGAATACCGCATCCAGCAGGTTTAAAAAAGAAAAAATCAGTAACAGTACTAGATGTGGGAGATGCATATTTTTCAGTTCCTTTAGATGAAAGCTTTAGAAAGTACACTGCATTCACCATACCTAGTATAAACAATGAGACACCAGGAATCAGATATCAGTACAATGTGCTGCCTCAGGGATGGAAAGGATCACCAGCAATATTCCAGAGTAGCATGACA---AAAATCTTAGAGCCCTTTAGAATAAAAAATCCAGAAATAGTTATCTATCAATACATGGATGACTTGTATGTAGGATCTGATTTAGAAATAGGGCAGCACAGAATAAAGATAGAGGAGCTAAGAGCTCATCTATTGAGCTGGGGATTTACTACACCAGACAAAAAGCATCAGAAGGAACCTCCATTCCTTTGGATGGGATATGAACTC
>-.-.-.355
CCTCAAATCACTCTTTGGCAACGACCCATTGTCACAGTAAAAGTAGAAGGACAGCTGAAAGAAGCTCTAYTAGATACAGGAGCAGATGATACAGTATTAGAA------GATATAAATTTGCCAGGAAAATGGAAACCAAAAATGATAGGGGGAATTGGAGGTTTTATCAAAGTAAGGCAATATGATCAGATACTTATAGAAATTTGTGGAAAAAAGGCTATAGGTACAGTATTAGTAGGACCTACACCTGTCAACATAATTGGACGAAATATGTTGACTCAGATTGGTTGTACTTTAAAT---CCAATTAGTCCTATTGACACTGTACCAGTAAAATTAAAGCCAGGAATGGATGGGCCAAAGGTTAAACAGTGGCCATTGACAGAAGAAAAAATAAAAGCATTAACAGAAATTTGTAAAGAGATGGAAGAGGAAGGAAAGATCTCAAAAATTGGACCTGAAAATCCATACAATACTCCAGTATTTGCTATAAAGAAAAAGGACAGTACCAAATGGAGGAAATTAGTAGATTTCAGAGAACTCAATAAAAGAACTCAGGACTTTTGGGAAGTTCAATTAGGAATACCACATCCAGCAGGTTTAAAAAAGAAAAAGTCAGTAACAGTACTAGATGTGGGAGATGCATATTTTTCAGTTCCTTTAGATGAAAGCTTTAGAAAGTATACTGCATTCACCATACCTAGTATAAATAATGAGACACCAGGAATCAGATATCAGTACAATGTGCTGCCACAAGGATGGAAAGGATCACCAGCAATATTCCAGAGTAGCATGACR---AAAATCTTAGAGCCCTTTAGAATAAAAAATCCAGAAATAATTATCTATCAATACATGGATGACTTGTATGTAGGATCTGATTTAGAAATAGGGCAGCACAGAACAAAAATAGAGGAACTAAGAGCTCATCTATTGAGCTGGGGATTTACTACCCCAGACAAAAAGCATCAGAAGGAACCTCCATTCCTTTGGATGGGATATGAACTC
>-.-.-.357
CCTCAAATCACTCTTTGGCAACGACCCCTTGTCACAGTGAAAGTAGGAGGACAGCTGAAAGAAGCTCTATTAGATACAGGAGCAGATGATACAGTATTAGAA------GATATAAATTTGCCAGGAAAATGGAAACCAAAAATGATAGGGGGAATTGGAGGTTTTATCAAGGTAAGACAATATGATCAGATACTTATAGAAATTTGTGGAAAAAAGGCTATAGGTACAGTATTAGTAGGACCTACACCTGTCAACATAATTGGACGAAATATGTTGACTCAGATTGGTTGTACTTTGAATTTCCCAATTAGTCCTATTGAAACTGTACCAGTAAAATTAAAGCCAGGAATGGATGGACCAAAGGTTAAACAGTGGCCATTGACAGAAGAAAAAATAAAAGCATTAACAGAAATTTGTAAAGAGATGGAAGAGGAAGGAAAAATTTCAAAAATTGGGCCTGAAAATCCATACAATACTCCAGTATTTGCTATAAAGAAAAAGGACAGCACCAAATGGAGAAAATTAGTAGATTTCAGAGAGCTCAATAAAAGAACTCAGGATTTTTGGGAAGTTCAACTGGGAATACCACATCCAGCAGGTTTAAAAAAGAAAAAATCAGTAACAGTGCTAGATGTGGGAGATGCATATTTTTCAGTTCCTTTAGATGAAAGCTTTAGAAAGTATACTGCATTCACCATACCTAGTACAAACAATGAGACACCAGGAATCAGATATCAGTACAATGTGCTGCCACAGGGATGGAAAGGATCACCGGCAATATTCCAGTGTAGCATGACA---AAAATCTTAGAGCCCTTTAGAATAAAAAATCCAGAAATAGTTATCTATCAATACATGGATGACTTATATGTAGGATCTGATTTAGAAATAGGGCAGCACAGAATAAAAATAGAAGAGCTAAGAGCTCATCTTTTGAGCTGGGGATTTACTACACCAGACAAAAAGCATCAGAAGGAACCTCCATTCCTTTGGATGGGATATGAACTC
>-.-.-.358
CCTCAAATCACTCTTTGGCAACGACCCCTTGTYACAGTAAAAATAGRAGGGCAGCTRAARGAAGCCCTATTAGACACAGGRGCAGATGATACAGTATTAGAA------GATATAAATTTGCCAGGAAAATGGAAACCAAGAATGATAGGGGGAATTGGAGGTTTTATCAAAGTAAGGCAATATGATCAGRTACTTATAGAAATTTGTGGAAAAAAGGCTATAGGTACAGTATTAGTAGGACCTACACCTGTCAACATAATTGGACGAAATATGTTGACTCAGATTGGTTGTACTTTAAATTTCCCAATTAGTCCTATTGACACTGTACCAGTAACATTAAAGCCAGGAATGGATGGACCAAAGGTTAAACAGTGGCCATTGACAGAAGAAAAAATAAAAGCATTAACAGAAATTTGTGAAGAGATGGAAAAGGAAGGAAAAATCTCAAAAATTGGGCCTGAAAATCCATATAATACTCCAGTATTTGCTATAAAGAAAAAGGACAGCACCAAATGGAGGAAATTAGTAGATTTCAGAGAGCTCAATAAAAGAACTCAGGACTTTTGGGAAGTTCAATTAGGAATACCACATCCAGCGGGTCTAAAAAAGAAAAAATCAGTAACAGTACTAGATGTGGGAGATGCATACTTTTCAGTCCCTTTAGATGAAARCTTTAGAAAGTATACTGCATTCACCATACCTAGTATAAATAATGAGACACCAGGAATCAGATATCAGTACAATGTGCTGCCACAGGGATGGAAAGGATCACCAGCAATATTCCAGAGTAGCATGACA---AAAATCTTAGAGCCCTTTAGAAYAAAAAATCCAGAAWTGGTAATCTACCAATACATGGATGACTTATATGTGGGATCTGATTTAGAAATAGGGCAGCACAGAGCAAAAATAGAGGAGCTAAGAGCTCATCTATTGAGCTGGGGRTTTACTACACCAGACAAAAAGCATCAGAAGGAACCTCCATTCCTTTGGATGGGATATGAACTC
>-.-.-.359
CCTCAAATCACTCTTTGGCAACGACCCCTTGTCACARTAAAAGTAGGAGGWCAGCTGAGAGAAGCTCTATTAGATACAGGAGCAGATGATACAGTATTAGAA------GATATAAATTTGCCAGGRAAATGGAAACCAAAAATGATAGGGGGAATTGGAGGTTTTATCAAAGTAAGGCARTATGATCAGATACTTATAGAAATYTGTGGAAAAAAGGCTATAGGTACAGTGTTAGTAGGACCTACACCTGTCAACATAATTGGACGAAATATGTTGACTCAGATTGGTTGTACTTTAAATTTTCCAATTAGTCCTATTGACACTGTACCAGTAACATTAAAGCCAGGAATGGATGGACCAAAGGTTAAACAGTGGCCATTGACAGAAGAAAAAATAAAAGCATTAACAGAAATTTGTARGGAAATGGAAAAGGAAGGAAAAATYTCAAAAATTGGGCCTGAAAATCCATATAATACTCCAGTATTTGCTATAAAGAAAAAGGACAGCACCAAATGGAGGAAATTAGTAGATTTCAGAGAGCTCAATAAAAGAACTCAGGACTTTTGGGAAGTACAATTAGGAATACCGCATCCAGCAGGATTAAAAAAGAAAAAATCAGTGACAGTACTAGATGTGGGAGATGCATATTTTTCAGTCCCTTTAGATGAAAGCTTTAGAAAGTATACTGCATTCACCATACCTAGTATAAACAATGAGACACCAGGAATCAGATATCAGTACAATGTGCTACCACAGGGATGGAAAGGATCTCCGGCAATATTCCAGTGTAGYATGACA---AAAATCTTAGAGCCCTTTAGAAAACAAAATCCAGAAATGGTTATCTATCAATACATGGATGACTTGTATGTAGGATCTGATTTAGAAATAGGGCAGCACAGAACAAAAATAGATGAGCTAAGAGCTCATCTATTGAGCTGGGGATTTACTACACCAGACAAAAAGCATCAGAAGGAACCGCCATTTCTTTGGATGGGATATGAACTC
>-.-.-.36
CCTCAAATCACTCTTTGGCAACGACCCATTGTCACAGTAAAAATAGAAGGACAGTTGAAAGAAGCTCTATTAGATACAGGAGCAGATGATACAGTATTAGAA------GATATAAATTTGCCAGGAAAATGGAAACCAAGAATGATAGGGGGAATTGGGGGTTTTATCAAGGTAAARCAATATGATCAAATATCTATAGAAATTTGTGGAAAAAAGGCTATAGGTACAGTGTTAGTAGGACCCACACCTGCCAACATAATTGGAAGAAATATGTTGACTCAGATTGGCTGTACTTTAAATTTCCCAATTAGTCCTATTGACACTATACCAGTAACATTAAAACCAGGAATGGATGGACCAAAGGTTAAACAGTGGCCATTGACAGAAGAAAAAATAAAAGCATTAACAGAAATTTGTAAAGAGATGGAAGAGGAAGGAAAAATCTCAAAAATTGGGCCTGAAAATCCATACAATACTCCAGTATTTGCTATAAGGAAAAAGGATAGCACCAAATGGAGGAAATTAGTAGATTTCAGAGAGCTCAATAAAAGAACTCAGGACTTTTGGGAAGTTCAATTAGGAATACCACATCCAGCAGGTTTAAAAAAGAAAAAATCAGTAACAGTACTAGATGTGGGAGATGCATATTTTTCAGTTCCTTTAGATGAAAGCTTTAGAAAATATACTGCATTCACCATACCTAGTATAAATAATGAGACACCAGGAGTCAGATATCAGTACAATGTGCTGCCACAGGGATGGAAAGGATCACCAGCAATATTCCAGAGTAGCATGACA---ARAATCTTAGAGCCCTTTAGAATAAAAAATCCAGAAATGGTTATCTATCAATACATGGATGACTTGTATGTAGGATCTGATTTAGAAATAGGGCAGCACAGAATAAAAATAGAGGAGCTAAGAGCTCATCTATTGAGCTGGGGATTTACTACACCAGACAAAAAGCATCAGAAGGAACCTCCATTCCTTTGGATGGGATATGAACTC
>-.-.-.362
CCTCAAATCACTCTTTGGCAACGACCCCTTGTCACAGTAAAAATAGGAGGACAGCTRAAAGAAGCTCTATTAGATACAGGAGCAGATGATACAGTATTAGAA------GATATAAATTTACCAGGAAAATGGAAACCAAAAATGATAGGGGGAATTGGAGGTTTTATCAAAGTGAGACAATATGATCAGATACTTATAGAAATTTGTGGAAAAAAGGCTATAGGTACAGTGTTAGTAGGACCTACACCTGTCAACATAATTGGGCGAAATATGTTGACTCAGATTGGTTGTACTTTAAATTTCCCAATTAGTCCTATTGACACTATACCAGTAACATTAAAGCCAGGAATGGACGGACCAAAGGTTAAACAGTGGCCATTAACAGAAGAAAAAATAAAAGCATTAACAGAAATTTGTAAAGARATGGAAGAGGAGGGAAAAATCTCAAAAATTGGGCCTGAAAATCCATACAATACTCCAGTATTTGCTATAAAGAAAAAGGACAGCACTAAATGGAGGAAATTAGTAGATTTCAGAGAGCTCAATAAAAGAACTCAGGACTTTTGGGAAGTTCAATTAGGAATACCGCATCCAGCAGGTTTAAAAAAGAAAAAATCAGTAACAGTACTAGATGTGGGAGATGCATATTTTTCAGTTCCTTTAGATGAAAGCTTTAGAAAGTATACTGCATTCACCATACCTAGTATAAACAATGAGACACCAGGAATCAGATATCAATACAATGTGCTGCCACAGGGATGGAAAGGATCACCGGCAATATTCCAGAGTAGCATGACA---AAAATTTTAGAGCCCTTTAGAATAAAAAATCCAGAAATAGTTATCTATCAATACATGGATGACTTGTATGTAGGATCTGATTTAGAAATAGGGCAGCACAGAACAAAGATAGAGGAGCTAAGAGCTCATCTATTGAGCTGGGGATTTACTACACCAGATAAAAAGCATCAGAAGGAACCTCCATTCCTTTGGATGGGA---------
>-.-.-.363
CCTCAAATCACTCTTTGGCAACGACCCCTTGTCACAGTAAAAATAGGAGGACAGCTAAAAGAAGCTCTATTAGATACAGGAGCAGATGATACAGTATTAGAA------GATATAAATTTGCCAGGAAAATGGAAACCAAAAATGATAGGGGGAATTGGAGGTTTTATCAAAGTAAGGCAATATGATCAGATACTTATAGAAATTTGTGAAAAAAAGGCTATAGGTACAGTATTAGTAGGACCTACACCTGTCAACATAATTGGACGAAATATGTTGACTCAGATTGGTTGTACTTTAAATTTCCCAATTAGTCCTATTGACACTGTACCAGTAACATTAAAGCCAGGAATGGATGGACCAAAGGTTAAACAATGGCCATTGACAGAAGAAAAAATAAAAGCATTAACAGAAATTTGTAAAGAGATKGAAGAGGAAGGAAAAATTTCAAAAATTGGGCCTGAAAATCCATATAATACTCCAGTATTTGCTATAAAGAAAAAGGACAGCACYAAATGGAGAAAATTAGTAGATTTCAGAGAGCTCAATAAAAGAACTCAGGACTTTTGGGAAGTTCAATTAGGAATACCGCATCCAGCAGGTTTAAAAAAGAAAAAATCAGTAACAGTACTAGATGTGGGAGATGCATATTTTTCAGTTCCTCTAGATGAAAGCTTTAGAAAGTATACTGCATTCACCATACCTAGTATAAACAATGAGACACCAGGAATCAGATATCAGTACAATGTGCTGCCACAGGGATGGAAAGGATCACCGGCAATATTCCAGAGTAGCATGACA---AAAATCTTAGAGCCCTTTAGAATAAAAAATCCAGAAATGGTTATCTATCAATACATGGATGACTTATATGTAGGATCTGATTTAGAAATAGGACAGCACAGAACAAAGRTAGAGGAGCTAAGAGCTCATCTATTGAGCTGGGGATTTACTACACCAGACAAAAAGCATCAGAAGGAACCTCCATTCCTTTGGATGGGATATGAACTC
>-.-.-.365
CCTCAAATCACTCTTTGGCAACGACCCCTTGTCACAGTAAAAATAGGAGGACAGCTAAGAGAAGCTCTATTAGATACAGGAGCAGATGATACAGTATTAGAA------GADATAAATTTGCCAGGAAAATGGAAGCCAAAAATGATAGGGGGAATTGGAGGTTTTATCAAAGTAAGGCAATATGATCAAATACTTATAGAAATTTGTGGAAAAAAGGCTATAGGTACAGTGTTAGTAGGACCTACACCTGTCAACATAATTGGACGAAATATGTTGACTCAGATTGGTTGTACTTTAAATTTCCCAATTAGTCCTATTGACACTGTACCAGTAACATTAAAACCAGGAATGGATGGGCCAAAGGTTAAACAGTGGCCATTGACAGAAGAAAAAATAAAAGCATTAACAGAAATTTGTAAAGAGATGGAAGAGGAAGGAAAAATTTCAAAAATTGGGCCTGAAAATCCATACAATACTCCAGTGTTTGCTATAAAGAAAAAGGACAGCACCAAATGGAGAAAATTAGTAGATTTCAGAGAACTCAATAAAAGAACTCAGGACTTTTGGGAAGTTCAATTAGGAATACCTCATCCAGCAGGGTTAAAAAAGAAAAAATCAGTAACAGTACTAGATGTGGGAGATGCATATTTTTCAGTTCCTCTAGATGAAAGCTTTAGAAAGTATACTGCATTCACCATACCTAGTATAAACAATGAAACACCAGGAATCAGATATCAGTACAATGTGCTGCCACAGGGATGGAAAGGATCGCCAGCAATATTCCAGAGTAGCATGACA---AAAATCTTAGAGCCCTTTAGAATAAAAAATCCAGAAATGGTTATCTATCAATACATGGATGACCTGTATGTAGGATCTGATTTAGAAATAGGGCAGCACAGAACAAAAGTAGAAGAGCTAAGAAAGCATCTATTGAGCTGGGGATTTACTACACCAGACAAAAAGCATCAGAAGGAACCTCCATTCCTTTGGATGGGATATGAACTC
>-.-.-.367
CCTCAAATCACTCTTTGGCAACGACCCATTGTCACAGTAAAAATAGRAGGACAGCTGAAAGAAGCTCTATTAGATACAGGAGCAGATGATACAGTATTAGAA------GATATAAATTTGCCAGGAAAATGGAAACCAAAAATGATAGGGGGAATTGGAGGTTTTATCAAGGTAAGGCAATATGATCAGATACTTATAGAAATTTGTGGAAAAAAGGCTATAGGTACAGTGTTAGTAGGACCTACACCTGTCAACATAATTGGACGAAATATGTTGACTCAGATTGGTTGTACTTTAAATTTCCCAATTAGTCCTATTGACACTGTACCAGTAAMATTAAAGCCAGGAATGGATGGACCAAAGRTCAAACAGTGGCCATTGACAGAAGAAAAAATAAAAGCATTAACAGAAATTTGTAAAGAGATGGAAGAGGAAGGAAAAATCTCAAAAATTGGGCCTGAAAATCCATACAATACTCCAATATTTGCTATAAAGAAAAAGGACAGYACCAAATGGAGGAAATTAGTAGATTTCAGAGAGCTCAATAAAAGAACTCAGGATTTTTGGGAAGTTCAATTAGGAATACCRCATCCAGCAGGWTTAAAAAAGAAAAAATCAGTAACAGTACTAGATGTGGGAGATGCATATTTTTCAGTTCCTTTAGATGAAAGCTTTAGAAAGTATACTGCATTCACCATACCTAGTATAAACAATGAGACACCAGGAATCAGATATCAGTACAATGTACTGCCACAGGGATGGAAAGGATCACCAGCAATATTCCAGAGTAGCATGACG---AAAATCTTAGAGCCCTTTAGAATAAAAAATCCAGAAATAGTTATCTATCAATATATGGATGACTTRTATGTAGGATCTGATTTAGAAATAGGGCAGCACAGAACAAAAATAGAGGAGCTAAGAGCTCATCTATTGAGCTGGGGATTTACTACACCAGACAAAAAGCATCAGAAGGAACCTCCATTCCTTTGGATGGGATATGAACTC
>-.-.-.369
CCTCAAATCACTCTTTGGCAACGACCCMTTGTCACAGTAAAAATAGGAGGACAGCTGAAAGAAGCYCTATTAGATACAGGAGCAGATGATACAGTATTAGAA------GATATAAATTTGCCAGGAAAATGGAAACCAAAAATGATAGGGGGAATTGGAGGTTTTATCAARGTAAGGCAATATGATCAGATACTTATAGAAATTTGTGGAAAAARGGCTATAGGTACAGTRTTAGTAGGACCTACACCTGTCAACATAATTGGACGAAATATGTTGACTCAGATTGGTTGTACTTTAAATTTCCCAATTAGTCMTATTGACACTGTACCAGTAACATTAAAGCCAGGAATGGATGGACCAAAGGTCAAGCAGTGGCCATTGACCGAAGAAAAAATAAAAGCCTTAAYAGAAATTTGTACAGAGATGGAAAAGGAAGGAAAAATTTCAAAAATTGGGCCTGAAAATCCATACAATACTCCAGTATTTGCTATAAAGAAAAAGGAYAGCACYAAATGGAGRAAATTAGTGGACTTCAGAGAGCTCAATAAAAGAACTCAGGACTTTTGGGAAGTTCAATTAGGAATACCRCATCCAGCAGGTTTAAAAAAGAAAAAATCAGTAACAGTACTAGATGTGGGAGATGCATATTTTTCAGTTCCTTTAGATGAAAATTTYAGAAAGTATACTGCATTTACCATACCTAGTACAAACAATGAGACACCAGGAATCAGATATCAGTACAATGTGCTGCCACAGGGATGGAAAGGATCACCAGCAATATTCCAGTGTAGCATGACA---AAAATCTTAGAGCCCTTTAGAATAAAAAATCCAGAAATAATTATCTATCAATACATGGATGACTTGTATGTAGGATCTGATTTAGAAATAGGGCAGCACAGAACAAAAGTAGAGGAACTAAGAAGTCATCTRTTGAGCTGGGGGTTTACTACACCAGATAAAAAGCATCAGAAGGAACCTCCATTTCTTTGGATGGGATATGAACTC
>-.-.-.37
CCTCAAATCACTCTTTGGCAACGACCCCTTGTCACAGTAAAAATAGGAGGRCAGYTGARAGAAGCTCTATTAGATACAGGAGCAGATGATACAGTATTAGAA------GATATARATTTGCCAGGAAAATGGAAACCAAAAATGATAGGGGGAATTGGAGGTTTTATTAARGTAAGGCAATATGATGAAATACTTATAGAAATTTGTGGAAAAAGGGCWATAGGTACAGTGTTAGTAGGACCTACACCTGTCAACATAATTGGAMGAAATATGTTGACTCAGATTGGTTGTACTTTAAATTTCCCMATTAGTCCTATTGACACTGTACCAGTAACATTAAAGCCAGGAATGGATGGACCAARGGTTAAACAGTGGCCATTGACAGAAGAAAAAATAAAAGCATTAACAGAAATTTGTAAAGAGATGGAAGAGGAAGGAAAAATYTCAAAGATTGGGCCTGAAAATCCATACAATACTCCAGTATTTGCTATAAAGAAAAAAGACAGCACCAARTGGAGGAAATTAGTAGATTTTAGAGAGCTCAATAARAGAACTCAGGACTTTTGGGAAGTTCAATTAGGAATACCGCATCCAGCAGGTTTAAAAAAGAAAAAATCAGTAACAGTACTAGATGTGGGAGATGCATATTTTTCAGTTCCTTTAGATAAAAGCTTTAGAAAGTATACTGCATTCACCATACCTAGTATAAACAATGAGACACCAGGAATCAGATATCAGTACAATGTGCTGCCACAGGGATGGAAAGGATCACCRGCAATATTCCAGAGTAGCATGACA---CAAATCTTAGAGCCCTTTAGAAGAAAAAATCCTGAAATRGTTATCTATCAATACATGGATGATTTGTATGTAGGATCTGATTTAGAAATAGGGCAGCACAGAATAAAAATAGAGGAGCTRAGAGCTCATCTATTGAGCTGGGGATTTACTACACCAGACAAAAAGCATCAGAAGGAACCCCCATTCCTTTGGATGGGATATGAACTC
>-.-.-.372
CCTCAAATCACTCTTTGGCAACGACCTCTTGTCACAGTAAAAATAGGAGGACAGCTGAGAGAAGCTCTATTAGATACAGGAGCAGATGACACAGTATTAGAA------GATATAAATTTGCCAGGAAAATGGAAACCAAAAATGATAGGGGGAATTGGAGGTTTTATCAAGGTAARGCAATATGATCAGATACTTATAGAAATTTGTGGAAAAAAGGCTATAGGTACAGTGTTAGTAGGACCTACACCTGTCAACATAATTGGACGAAATATGTTGACTCAGATTGGTTGTACTTTAAATTTCCCAATTAGTCCYATTGACACTGTACCAGTAACATTAAAGCCAGGAATGGATGGACCAAAGGTTAAACAATGGCCATTGACAGAAGAAAAAATAAAAGCATTAACAGAAATTTGTAAASMAATGGAAGAGGAAGGAAAAATCTCAARAATTGGGCCTGAAAATCCATACAATACTCCAGTATTTGCTATAAAGAAAAAGGACAGCACCAAATGGAGAAAATTAGTAGATTTCAGAGAACTCAATAAAAGAACTCAGGATTTTTGGGAAGTTCAATTAGGAATACCGCATCCAGCAGGRTTAAAAAAGAARAAATCAGTMACAGTACTAGATGTGGGAGATGCATATTTTTCAGTCCCTTTAGATGAAAGCTTTAGAAAGTATACTGCATTCACCATACCTAGTACAAACAATGAGACACCAGGAATCAGATATCAGTACAATGTGCTGCCACAGGGATGGAARGGATCACCGGCAATATTCCAGTGTAGCATGACA---AAAATCTTAGAGCCCTTTAGAAYRAAAAATCCAGAAATGRTTATCTATCAATACATGGATGACTTGTATGTAGGATCTGATTTAGAAATAGGGCAGCACAGAACAAAAATAGARGAGCTAAGGGCTCATCTATTGAGCTGGGGRTTTACTACACCAGACAAAAARCATCAGAAGGAACCTCCATTCCTTTGGATGGGATATGAACTC
>-.-.-.373
CCTCAAATCACTCTTTGGCAACGACCCCTTGTCACAGTAAAAATAGGAGGACAGCTGAGAGAAGCTCTATTAGATACAGGAGCAGATGATACAGTATTAGAA------GAGATAAATTTGCCAGGAAAATGGAAACCAAAAATGATAGGGGGAATTGGAGGTTTTATCAAGGTAAGGCAATATGATCAGATACTTATAGAAATTTGTGGAAAAAAGGCTATAGGTACAGTATTAGTAGGACCTACACCTGTCAACATAATTGGAAGAAATATGTTGACTCAGATTGGTTGTACTTTAAATTTCCCAATTAGTCCTATTGAAACTGTACCAGTAACATTAAAGCCAGGGATGGATGGACCAAAGRTTAAACAGTGGCCATTGACAGAAGAAAAAATAAAAGCATTAACAGAAATTTGTAAAGAGATGGAAGAGGAAGGAAAAATCTCAAAAATTGGGCCTGAAAATCCATACAATACTCCAGTATTTGCTATAAGAAAAAAGGACAGCACCAAATGGAGAAAGTTAGTAGATTTTAGAGAGCTCAATAAAAGAACTCAGGACTTTTGGGAAGTTCAATTAGGAATACCGCATCCAGCAGGTTTAAAAAAGAAAAAATCAGTAACAGTACTAGATGTGGGAGATGCATATTTTTCAGTTCCTTTAGATGAAAGCTTTAGAAAGTATACTGCATTCACCATACCTAGTATAAACAATGAGACACCAGGAACCAGATATCAGTACAATGTGCTGCCACAGGGATGGAAAGGATCACCAGCAATATTCCAAAGTAGCATGATA---AAAATTTTAGAGCCCTTTAGAATAAAAAATCCAGACATAATCATCTATCAATACATGGATGACTTGTATGTAGGATCTGATTTAGAAATAGAGCAGCACAGAATAAAAATAGAGGAACTAAGAGCTCATCTATTGAGCTGGGGGTTTACTACACCAGACAAAAAGCATCAGAAGGAACCTCCATTCCTTTGGATGGGATATGAACTC
>-.-.-.374
CCTCAAATCACTCTTTGGCAACGACCCGTTGTCACAGTAAAAGTAGGAGGACAGCTAAAAGAAGCTCTATTAGATACAGGAGCAGATGATACAGTATTAGAA------GATATAAATTTGCCAGGAAAATGGAAGCCAAAAATGATAGGGGGAATTGGAGGTTTTATCAAGGTAAGGCAATATGATCAGATACTTATAGAAATTTGTGGAAAAAAGGCTGTCGGTACAGTGTTAGTAGGACCTACACCTGTCAACATAATTGGACGAAATATGTTGACTCAGATTGGTTGTACTTTAAATTTCCCAATTAGTCCTATTGAAACTGTACCAGTAACATTAAAGCCAGGAATGGATGGGCCAAAGGTTAAACAGTGGCCATTGACAGAAGAAAAAATAAAAGCATTAACAGAAATTTGTAARGAGATGGAAGARGAAGGAAAAATCTCAAAAATTGGGCCTGAAAATCCATACAATACTCCAATATTTGCTATAAAGAAAAAGGACGGCACCAAATGGAGGAAATTAGTAGATTTCAGAGAGCTCAATAAAAGGACTCAGGACTTTTGGGAAGTTCAATTAGGAATACCACATCCAGCAGGGTTAAAAAAGAAAAAATCAGTAACAGTACTGGATGTGGGAGATGCATATTTTTCAGTTCCTTTAGATGAAAGCTTTAGAAAGTATACAGCATTCACCATACCTAGCAGAAATAATGAAACACCAGGAATCAGATATCAGTACAATGTGCTACCRCAGGGATGGAAAGGATCACCAGCAATATTCCAGAGTAGCATGACA---AAAATCTTAGAGCCCTTTAGAATAAAAAATCCAGAAATGGTTATCTATCAATACATGGATGACTTGTATGTAGGATCTGATTTAGAAATAGGGCAGCACAGAACAAAAATAGAGGAGCTGARAGCTCATCTATTGAGCTGGGGGTTTACTACACCAGACAAAAAGCATCAGAAGGAACCTCCATTCCTTTGGATGGGGTATGAACTC
>-.-.-.376
CCTCAAATCACTCTTTGGCAACGACCCCTTGTCACAATAAAAATAGGAGGACAGCTGAAAGAAGCTCTATTAGATACAGGAGCAGATGATACAGTATTAGAA------GATATAAACTTACCAGGAAAATGGAAACCAAAAATGATAGGGGGAATTGGAGGTTTTATCAAAGTAAGGCAATATGATCAGATACTCATAGAAATTTGTGGAAAAAAGGCTATAGGTACRGTGTTAGTRGGGCCTACACCTGTCAACATAATTGGACGAAATATGTTGACTCAGATTGGTTGTACTTTAAATTTCCCAATTAGTCCTATTGACACTGTACCAGTAACATTAAAGCCAGGAATGGATGGACCAAAGGTTAAACAGTGGCCATTGACAGAAGAAAAAATAAAAGCATTAACAGACATTTGTAAAGAGATGGAAGCGGAAGGAAAAATCTCAAAAATTGGGCCTGAAAATCCATACAATACTCCAATATTTGCTATAAAGAAAAAGGAYGGCACCAAATGGAGGAAATTAGTAGATTTCAGAAARCTCAATAAAAGAACTCAGGACTTTTGGGAAGTTCAATTAGGAATACCGCATCCAGCAGGTTTAAAAAAGAAAARATCAGTAACAGTACTRGATGTGGGAGATGCATATTTTTCAGTTCCTTTAGATGAAAACTTTAGAAAGTATACTGCATTCACCATACCTAGTGTAAACAATGAGACACCAGGAATCAGATATCAGTACAATGTGCTGCCACAGGGATGGAAAGGATCACCGGCAATATTCCAGAGTAGCATGATA---AAAATCTTAGAGCCCTTTAAAAGAAAAAATCCAGAAATGGTCATCTATCAATACATGGATGACTTGTATGTAGGATCTGATTTAGAAATAGGGCAGCACAGAACAAAAATAGAGGAGYTAAGAGCTCATCTATTGAGCTGGGGATTTACTACACCAGACAAAAAGCATCAAAAGGAACCTCCATTTCTTTGGATGGGATATGAACTC
>-.-.-.378
CCTCAAATCACTCTTTGGCAACGACCCCTAGTCACAGTAAAAATAGAAGGACAGCTGAAAGAAGCTCTATTAGATACAGGAGCAGATGATACAGTATTAGAA------GATATAAATTTACCAGGAAAATGGAAACCAAAAATAATAGGGGGAATTGGAGGTTTTATCAAGGTTAGACAATATGATCAGATACTTATAGAAATTTATGGAAAAAAGGCTATAGGCACAGTATTAGTAGGACCTACACCTGTCAACATAATTGGACGAAATATGTTGACCCAGATTGGTTGTACTTTAAATTTCCCAATTAGTCCTATTGATACTGTACCAGTAAAATTAAAGCCAGGAATGGATGGACCAAAGGTTAGACAGTGGCCATTGACAGAAGAAAAAATAAAAGCATTAACAGAAATTTGTAAAGAGATGGAAGAGGAAGGAAAAATCTCAAAAATTGGGCCTGAAAATCCATACAATACTCCAGTATTTGCTATAAAGAAAAAGGACAGCACCAAATGGAGGAAATTAGTAGACTTCAGAGAGCTCAATAAAAGAACTCAGGACTTTTGGGAAGTTCAATTAGGAATACCGCATCCAGCAGGTTTAAAAAAGAAAAAATCAGTAACAGTACTAGATGTGGGAGATGCATATTTTTCAGTTCCTTTAGATGAAAGCTTTAGAAAGTATACTGCATTCACCATACCTAGTATAAACAATGAGACACCAGGAATCAGATATCAGTACAATGTGCTGCCACAGGGATGGAAGGGATCACCAGCAATATTCCAGAGTAGCATGACA---AAAATCTTAGAGCCCTTTAGAATAAAAAATCCAGAAATAGTTATCTATCAATACATGGATGACTTGTATGTAGGATCTGATTTAGAAATAGGGCAACACAGAACAAAAATAGAGGAGCTAAGAGCTCATCTATTAAGCTGGGGATTTACTACACCAGACAAAAAGCATCAGAAGGAACCTCCATTCCTTTGGATGGGATATGAACTC
>-.-.-.38
CCTCAAATCACTCTTTGGCAACGACCCATTGTCACAGTAAAAATAGAAGGACAGCTGAGAGAAGCTCTATTAGATACAGGAGCAGATGATACAGTATTAGAA------GATATAAATTTGCCAGGAAAATGGAAACCAAAAATGATAGGGGGAATTGGAGGTTTTATCAAAGTAAGGCAATATGATCAGATACTTATAGAAATTTGTGGAAAAAAGGCTATAGGTACAGTGTTAGTAGGACCTACACCTGTTAACATAATTGGACGAAATATGTTGACTCAGATTGGCTGTACTTTAAATTTCCCAATTAGTCCTATTGACACTGTACCAGTAACATTAAAGCCAGGAATGGATGGACCAARGGTTAAGCAATGGCCATTGACAGAAGAAAAAATAAAAGCATTAACAGAAATTTGTAAAGAGATGGAAGAGGAAGGAAAAATCTCAAAAATTGGGCCTGAAAATCCATACAATACTCCAGTRTTTGCTATAAAGAGAAAGGACAACACYAAATGGAGGAAATTAGTAGATTTCAGAGAGCTCAATAAAAGAACTCAGGACTTTTGGGAAGTTCAATTAGGAATACCACATCCAGCAGGTTTAAAAAAGAAAAAATCAGTAACAGTACTAGATGTGGGAGATGCATATTTTTCAGTTCCTTTAGATGAAAACTTTAGAAAGTATACTGCATTCACCATACCTAGTATAAACAATGAGACACCAGGAATCAGATATCAATACAATGTGCTGCCACAGGGATGGAAAGGATCACCAGCAATATTCCAGAGTAGCATGACA---AAAATCTTAGAGCCCTTTAGAATAAAAAATCCAGAAATAGTTATCTATCAATACGTAGATGACTTGTATGTAGGATCTGATTTAGAAATAGGGCAGCACAGAGCAAAAATAGAGGAGCTAAGAGCTCAYCTATTGAGCTGGGGATTTACTACCCCAGACAAAAAGCATCAGAAGGAACCTCCATTCCTTTGGATGGGGTATGAACTC
>-.-.-.380
CCTCAAATCACTCTTTGGCAACGACCCCTTGTCACAGTAAAAGTAGGAGGACAGCTGAAAGAAGCTCTATTAGATACAGGAGCAGATGATACAGTATTAGAA------GATATAGATTTGCCAGGAAAATGGAAACCAAAAATGATAGGGGGAATTGGAGGTTTTATCAAGGTAAGACAATATGATCAGATACTTATAGAAATTTGTGGAAAAAAGGCTATAGGTACAGTATTAGTAGGACCTACACCTGTCAACATAATTGGACGAAATATGTTGACTCAGATTGGCTGTACTTTAAATTTCCCAATTAGTCCTATTGACACTGTACCAGTAACATTAAAGCCAGGAATGGATGGACCAAAGGTTAAACAGTGGCCATYGACAGAAGAAAAAATAAAAGCATTAACAGAAATTTGTAAAGAGATGGAAGAGGAGGGAAAAATCTCAAAAATTGGGCCTGAAAATCCATACAATACTCCAGTATTTGCTATAAAGAAAAAGGACAGCACCAAATGGAGGAAATTAGTAGATTTCAGAGAGCTTAATAAAAGAACTCAGGACTTTTGGGAAGTTCAATTAGGAATACCTCATCCAGCAGGTTTAAAAAAGAAAAAATCAATAACAGTACTAGATGTGGGAGATGCATATTTTTCAGTTCCTTTAGATGAAAGCTTTAGAAAATATACTGCATTCACCATACCTAGTATAAACAATGAGACACCAGGAATCAGATATCAGTACAATGTGCTGCCACAGGGATGGAAAGGATCACCAGCAATATTCCAGTGTAGCATGACA---AAAATCTTAGAGCCCTTTAGAACAAAAAATCCAGAATTGGTTATCTATCAATACATGGATGACTTGTATGTAGGATCTGATTTAGAAATAGGGCAGCACAGAGCAAAAATAGAGGAGCTAAGAGCTCATCTATCGATCTGGGGATTTACTACTCCAGACAAAAAGCATCAGAAGGAACCTCCATTCCTTTGGATGGGGTATGAACTC
>-.-.-.382
CCTCAAATCACTCTTTGGCAACGACCCCTTGTCCCAGTAAAAATAGGAGGACAGCTAAGAGAAGCTCTATTAGATACAGGAGCAGATGATACAGTATTAGAA------GATATAAATTTGCCAGGAAAATGGAAACCAAAAATGATAGGGGGAATTGGAGGTTTTATYAAGGTAAGGCAATATGATCAGATACTTATAGAAATTTGTGGAAAAAAGGCTATCGGTACAGTATTAGTAGGACCTACACCTGTCAACATAATTGGACGAAATATGTTGACYCAGATTGGTTGTACTTTAAATTTCCCAATTAGTCCTATTGACACTGTACCAGTAACATTAAAGCCAGGAATGGATGGACCAAAGGTTARACAGTGGCCATTGACAGAAGAAAAAATAAAAGCATTAACAGAAATTTGTAAAGAGATGGAAGAGGAAGGAAAAATCTCAAAAATTGGGCCTGAAAATCCATACAATACTCCARTATTTGCTATAAAGAAAAAGGACAGCACCAAATGGAGAAAATTAGTAGATTTCAGAGARCTCAATAAAAGAACTCAGGATTTTTGGGAAGTTCAATTAGGAATACCGCATCCAGCAGGTTTAAAAAAGAAAAAATCAGTAACAGTACTAGATGTGGGAGATGCATATTTTTCARTTCCTTTAGATGAAAGYTTTAGAAAATATACTGCATTCACCATACCTAGTGTAAATAATGMAACACCAGGAATCAGATATCAGTACAATGTRCTGCCACAGGGATGGAAAGGATCACCAGCAATATTCCAGTGTAGCATGACA---AAAATCTTAGAGCCCTTTAGAGCAAAAAATCCAGAAATARTTATCTATCAATACATGGATGACTTGTATGTAGGATCTGATTTAGAAATAGGGCAGCACAGAATMAAAGTAGAGGAGCTAAGAGCTCATCTATTAAGMTGGGGATTTACTACACCAGACAAAAAGCATCAGAAGRAACCTCCATTCCTYTGGATGGGATATGAACTC
>-.-.-.39
CCTCAAATCACTCTTTGGCAGCGACCCCTTGTCACAGTAAAAATAGGAGGACAGCTAAAAGAAGCTCTATTAGATACAGGAGCAGATGATACAGTATTAGAA------GATATAAATTTGCCAGGAAAATGGAAACCAAAAATGATAGGGGGAATTGGAGGTTTTATCAAAGTAAGGCAATATGATCAAGTACTTATAGAAATTTGTGGAAAAAAGGCTATAGGTACAGTATTAGTAGGACCTACACCTGTCAACATAATTGGAAGAAATATGTTGACTCAGATTGGTTGTACTTTAAATTTCCCAATTAGTCCTATTGACACTGTACCAGTAAAATTAAAGCCAGGAATGGATGGACCAAAGGTTAAACAGTGGCCATTGACAGAAGAAAAAATAAAAGCATTAACAGAAATTTGTAAAGAGATGGAAGAGGAAGGAAAAATTTCAAAAATTGGGCCTGAAAATCCATACAATACTCCAGTATTTGCTATAAAGAAAAAGGACAGTACCAAATGGAGGAAATTAGTAGATTTCAGAGAGCTCAATAAAAGAACTCAGGACTTTTGGGAAGTTCAATTAGGAATCCCACATCCAGCAGGTTTAAAAAAGAAAAAATCAGTAACAGTACTAGATGTGGGAGATGCATATTTTTCAGTTCCTTTAGATGAAAGCTTTAGAAAGTATACTGCATTCACCATACCTAGTACAAACAATGAGACACCAGGAATCAGATATCAGTACAATGTACTGCCACAGGGATGGAAAGGATCACCAGCAATATTCCAGAGTAGCATGACA---AAAATCTTAGAGCCCTTTAGAATAAAAAATCCAGAAATAAGTATCTATCAATACATGGATGACTTGTATGTAGGATCTGACTTGGAAATAGGGCAGCACAGAGCAAAAATAGAGGAGCTAAGAGCTCATCTATTGAGCTGGGGATTTACTACACCAGACAAAAAGCATCAGAAGGAACCTCCATTCCTTTGGATGGGATATGAACTC
>-.-.-.390
CCTCAAATCACTCTTTGGCAACGACCCCTAGTCACAGTAAAAATAGAAGGACAGCTAAAAGAAGCTCTATTAGATACAGGAGCAGATGATACAGTATTAGAA------GATATAAATTTGCCAGGAAAATGGAAACCAAAAATGATAGGGGGAATTGGAGGCTTTATCAAAGTAAGACAATATGATCAGATACTTATAGAAATTTGTGGAAAAAAGGCTATAGGTACAGTGTTAGTAGGACCTACACCTGTCAATATAATTGGACGAAATATATTGACTAAAATTGGTTGTACTTTAAATTTCCCAATTAGTCCTATTGACACTGTACCAGTAACATTAAAGCCAGGAATGGATGGACCAAAGGTTAAACAGTGGCCATTGACAGAAGAAAAAATAAAAGCATTAACAGAAATTTGTAAAGAGATGGAAGAGGAAGGAAAAATCTCAAAAATTGGGCCTGAAAATCCATACAATACTCCAGTATTTGCTATAAAGAAAAAGGACAGCACCAAATGGAGGAAATTAGTAGATTTCAGAGAGCTCAATAAAAGAACTCAGGACTTTTGGGAAGTTCAATTAGGAATACCACATCCAGCAGGGTTAAAAAAGAAAAAATCAGTAACAGTACTAGATGTGGGAGATGCATATTTCTCAGTTCCTTTAGATGAAAGCTTTAGAAAGTATACTGCATTCACCATACCTAGTATAAACAATGAAACACCAGGAATCAGATATCAGTATAATGTGTTACCACAGGGATGGAAAGGATCACCGGCAATATTCCAGTGTAGTATGACA---AAAATCTTAGAGCCCTATAGAAGAAAAAATCCAGAAATGGTTAYCTATCAATACATGGATGACTTGTATGTAGGATCTGATTTAGAAATAGGGCAGCACAGAATAAAAATAGAGGAGCTAAGAGCTCACTTATTGAGCTGGGGATTTACTACACCAGATAAAAAGCATCAGAAGGAACCTCCATTCCTTTGGATGGGATATGAACTC
>-.-.-.392
CCTCAAATCACTCTTTGGCAACGACCCCTTGTCACAGTAAAAATAGGAGGACAGTTAAAAGAAGCTCTATTAGATACAGGAGCAGATGATACAGTATTAGAA------GATATAAATTTGCCAGGAAAATGGAAACCAAAAATGATAGGGGGAATTGGAGGTTTTATCAARGTAAGGCAATATGARCAGGTACTTATAGAAATTTGTGGAAAAAAGGCTATAGGTWCAGTRTTAGTAGGACCTACACCTGTCAACATAATTGGACGAAATATGTTGACTCAGATTGGTTGCACTTTAAATTTCCCAATTAGTCCTATTGACACTGTACCAGTAACATTAAAGCCAGGAATGGATGGACCAAAGGTTAAACAGTGGCCATTGACAGAAGAAAAAATAAAAGCATTAACAGAAATTTGTAAAGAGATGGAAGAGGAAGGRAAAATCTCAAAAATWGGGCCTGAAAATCCATACAATACTCCAGTGTTTGCTATAAAGAAAAAGGACGGCARCAAATGGAGRAAATTRGTAGATTTCAGAGAGCTCAATAAAAGAACTCAGGATTTTTGGGAAGTTCAATTAGGAATACCGCATCCAGCAGGCTTAAAAAAGAAAAAATCAGTAACAGTACTRGATGTGGGAGATGCATATTTTTCAGTTCCTTTAGATGAAAACTTTAGAAAGTATACTGCATTCACCATACCTAGTATAAACAATGAGACACCAGGAATCAGATATCAGTACAATGTGCTGCCACAGGGATGGAAAGGATCACCRGCAATATTCCAGTGTAGCATGACA---AAAATCTTAGAGCCCTTTAGAATAAAAAATCCAGAAATAGTCATCTATCAATACATGGATGACTTGTATGTAGGATCTGATTTAGAAATAGGGCAGCACAGAACAAAAATAGAGGAGCTAAGAGCTCACCTACTGAGYTGGGGATTTACTACYCCAGACAAAAAGCATCAGAAGGAACCTCCATTYCTTTGGATGGGATATGAACTC
>-.-.-.393
CCTCAAATCACTCTTTGGCAACGACCYSTTGTCACAGTAAAAATAGGAGGACAGCTGAAAGAAGCTCTATTAGATACAGGAGCAGATGATACAGTATTAGAA------GATATAAATTTGCCAGGAAAATGGAAACCAAAAATGATAGGGGGAATTGGAGGTTTTATCAAGGTAAGGCAATATGATCAGATACTTATAGAAATTTGYGGAAAAAAGGCTATAGGTACAGTATTAGTAGGACCTACACCTGTCAACATAATTGGACGAAATATGTTGACTCAGATTGGTTGTACTTTAAATTTCCCAATTAGTCCTATTGACACTGTACCAGTAACATTAAAGCCAGGAATGGATGGACCAAAGGTTAAACAGTGGCCATTGACAGAAGAAAAAATAAAAGCATTAACAGAAATTTGTAAAGAGATGGAAGAGGAAGGAAAAATYTCAAAAATTGGACCTGAAAAYCCATACAATACCCCAGTATTTGCTATAAAGAAAAAGGAYGGCACCAAATGGAGRAAATTAGTAGATTTCAGAGAGCTCAATAAAAGAACTCAGGACTTTTGGGARATTCAATTAGGAATACCRCATCCAGCAGGTTTAAAAAAGAAAAAATCAGTAACAGTACTAGATGTRGGAGATGCATATTTTTCAGTTCCTTTRGATGAAARCTTTAGAAAGTATACTGCATTCACCATACCTAGTATAAACAATGAGACACCAGGAATCAGATATCAGTACAATGTGCTGCCACAGGGATGGAAAGGATCACCAGCAATATTCCAGAGTAGCATGACA---AAAATCTTAGARCCCTTTAGAATAAAAAATCCAGAAATAGTYATCTATCAATACATGGATGACTTGTATGTRGGATCTGATTTAGAAATAGGGCAGCACAGAAYAAAAATAGAKGAGCTAAGAGCYCATCTGTTRAAATGGGGATTTACTACACCAGACAAAAAGCATCAGAAGGAACCTCCATTCCTTTGGATGGGATATGAACTC
>-.-.-.394
CCTCAAATCACTCTTTGGCAACGACCCCTTGTCACAGTAAAAGTAGGAGGACAGCTGAAAGAAGCTCTATTAGATACAGGAGCAGATGATACAGTATTAGAA------GATATAAATTTGCCAGGAAAATGGAAACCAAAAATGATAGGGGGAATTGGAGGTTTTATCAAGGTAAGACAATATGATCAGATACTTATAGAAATTTGTGGAAAAAAGGCTATAGGTACAGTGTTAGTAGGACCTACACCTGTCAACATAATTGGACGAAATATGTTGACTCAGATTGGTTGTACTTTAAATTTCCCAATTAGTCCTATTGACACTGTACCAGTAACATTAAAGCCAGGAATGGATGGACCAAAGGTTAAACAGTGGCCATTGACAGAAGAAAAAATAAAAGCATTAACAGAGATTTGTAAAGAAATGGAAGAGGAAGGAAAAATCTCAAAAATTGGGCCTGAAAATCCATACAATACTCCAGTATTTGCTATAAAGAAAAAGGACAGCACCAAATGGAGRAARTTAGTAGATTTCAGAGAGCTCAATAAAAGAACTCAGGACTTTTGGGAAGTTCAATTAGGAATACCGCATCCAGCAGGGTTAAAAAAGAAAAAATCAGTAACAGTACTAGATGTGGGAGATGCATATTTCTCAGTTCCTTTAGATRAAAACTTTAGAAAGTATACTGCATTCACTATACCTAGTATAAACAATGAGACACCAGGAATCAGATATCARTACAATGTGCTGCCACAGGGATGGAAAGGATCACCRGCAATATTCCAGAGTAGCATGAYA---AAAATCTTAGAGCCCTTTAGAATAAAAAATCCAGAMATAGTTGTCTATCAATACATGGATGACTTGTATGTAGGATCTGATTTAGAAATAGGGCAACATAGAACAAAAATAGAGGAGCTGAGAGCTCATCTATTGAGCTGGGGATTTACTACACCAGAYAAAAAGCATCAGAAGGAACCTCCATTCCTTTGGATGGGRTATGAACTC
>-.-.-.395
CCTCAAATCACTCTTTGGCAACGACCCCTTGTCACAGTAAAAGTAGGAGGACAGCTGAGAGAAGCTCTATTAGATACAGGAGCAGATGATACAGTATTAGAA------GATATAAATTTGCCAGGAAAATGGAAACCAAAAATGATAGGGGGAATTGGAGGTTTTATCAAAGTAAARCAATATGATCAGATACAGATAGAAATTTGTGGAAAAAAGGCTATAGGTACAGTATTAGTAGGACCTACACCTGTCAACATAATYGGACGAAATATGTTGACTCAGATTGGTTGTACTTTAAATTTYCCAATTAGTCCTATTGACACTGTACCAGTAACATTAAAGCCAGGAATGGATGGACCAAAGGTTAAACAGTGGCCATTGACAGAAGAAAAAATAAAAGCATTAACAGAAATWTGTAAAGAGATGGAAGAGGAAGGAAAAATCACAAAAATTGGGCCTGAAAATCCATACAATACTCCAGTATTTGCTATAAAGAAAAAGGATAGCACCAAATGGAGGAAATTAGTAGATTTCAGAGAACTCAATAAAAGAACTCAGGACTTTTGGGAAGTTCAATTAGGAATACCGCATCCAGCAGGATTAAAAAAGAAAAAATCAGTAACAGTSCTAGATGTGGGAGATGCATACTTYTCAGTTCCTTTAGATGAAAGCTTTAGGAAATATACTGCATTCACCATACCTAGTATAAACAATGAGACACCAGGAATCAGATATCAGTACAATGTGCTGCCACAGGGATGGAAAGGATCACCAGCAATATTTCAGAGTAGCATGACA---AAAATCTTAGAGCCCTTTAGAATAAAAAATCCAGAAATGGTTATCTATCAATACATGGATGACTTGTATGTAGGATCTGATTTAGAAATAGGGCAGCACAGAACAAAAATAGAGGAGCTRAGAGCTCATCTATTGAGCTGGGGATTTACTACCCCAGATAAAAAGCATCAGAAGGAACCTCCATTCCTTTGGATGGGATATGAACTC
>-.-.-.397
CCTCAAATCACTCTTTGGCAACGACCCCTTGTCACAGTAAAAATAGGAGGACAGCTAAAAGAAGCKCTATTAGATACAGGAGCAGATGATACAGTATTAGAA------GATATAAATTTGCCAGGAAAATGGAAACCAAAAATGATAGGGGGAATTGGAGGTTTTATCAAAGTAAGGCAATATGATCAGATACTTATAGAAATTTGTGGAAAAAAGGCTATAGGTACAGTGTTAGTTGGACCTACACCTGTCAACATAATTGGACGRAACATGTTGACTCAGATTGGTTGTACTTTAAATTTCCCAATTAGTCCTATTGACACTGTACCAGTAACATTAAAGCCAGGAATGGATGGACCAAAGGTTAAACAGTGGCCATTGACAGAAGAAAAAATAAAAGCATTAACAGAAATTTGTAAAGAGATGGAAGAGGAAGGAAAAATCTCAAAAATTGGGCCTGAAAATCCATACAATACTCCAGTATTTGCTATAAAGAAAAAGGATAGCACCAAATGGAGGAAATTRGTAGATTTCAGAGAGCTCAATAAAAGAACTCAAGACTTTTGGGAAGTTCAATTAGGAATACCGCATCCAGCAGGTTTAAAAAAGAAAAAATCAGTAACAGTACTAGATGTGGGAGATGCATATTTTTCAGTTCCTTTAGATGAAAGCTTTAGAAAGTATACTGCATTCACCATACCTAGYATRAACAATGAGACACCAGGAATCAGATATCAGTACAATGTGCTGCCACAGGGATGGAAAGGATCACCGGCAATATTCCAGAGTAGCATGACA---AAAATTTTAGAGCCCTTTAGAACAAAAAATCCAGAAATGATTATCTACCAATACATGGATGACTTGTATGTAGGATCTGATTTAGAAATAGGGCAGCACAGAACAAAARTAGAAGAGCTAAGAGMTCATCTATTGAGCTGGGGGTTCACTACACCAGACAAAAAGCATCAGAAGGAACCTCCATTCCTTTGGATGGGATATGAACTC
>-.-.-.398
CCTCAAATCACTCTTTGGCAACGACCCCTTGTCACAGTAAAAATAGGAGGACAGCTGAAAGAAGCTCTATTAGATACAGGAGCAGATGATACAGTATTAGAA------GATATAAATTTGCCAGGAAAATGGAAACCAAAAATGATAGGGGGAATTGGAGGYTTTATCAAGGTAAGGCAATATGATCAGRTACTTATAGAAATTTGTGGAAAAAAGGCTATAGGTACAGTATTAGTAGGACCTACACCTGTCAACATAATTGGACGAAATATGYTGACTCAGATTGGTTGTACTTTAAATTTCCCAATTAGTCCTATTGAYACTGTACCAGTAACATTAAAGCCAGGAATGGATGGACCAAAGGTTAAACAGTGGCCATTRACYGAAGAAAAAATAAAAGCCTTAACAGAAATTTGTAAAGAGATGGAAAAGGAAGGAAARATCTCAARAATTGGGCCTGAAAATCCATACAATACTCCAGTATTTGCTATAAAGAAAAAGGACAGCACCAAATGGAGGAAATTAGTGGACTTCAGAGAGCTCAATAAAAGAACTCAGGACTTTTGGGAAGTTCAATTAGGAATACCGCATCCAGCAGGTTTRAAAARGAAAAAATCAGTAACAGTACTAGATGTGGGAGATGCATATTTTTCAGTTCCYTTAGATGAAAGCTTTAGAAAGTATACTGCATTTACCATACCTAGTATAAACAATGARACACCAGGAATCAGATATCAGTACAATGTGCTACCACRRGGATGGAAAGGATCACCGGCAATATTCCAGTGTAGCATGACA---AAAATCTTAGAGCCCTTTAGAATAAAAAACCCAGAAATGGTTATCTATCAATACATGGATGACTTGTATGTAGGATCTGATTTAGAAATAGGGCAGCACAGAACAAAAATAGAGGAGCTAAGAARKCATCTATTGAGMTGGGGRTTTACTACACCAGATAAAAAGCATCAGAAGGAACCTCCATTCCTTTGGATGGGATATGAACTC
>-.-.-.40
CCTCAAATCACTCTTTGGCAACGACCCCTTGTCACAATAAAAGTAGGAGGACAGCTGAAAGAAGCTCTATTAGATACAGGAGCAGATGATACAGTATTAGAA------GATATAAATTTGCCAGGAAAATGGAAACCAAAAATGATAGGGGGAATTGGAGGTTTTATCAAGGTAAGGCAATATGATCAAATACTTATAGAAATTTGTGGAAAAAAGGCTATAGGTACAGTATTAGTAGGACCTACACCTGTCAACATAATTGGACGAAATATGTTGACTCAGATTGGTTGTACTTTAAATTTCCCAATTAGTCCTATTGACACTGTACCCGTAACATTAAAGCCAGGAATGGATGGACCAAAGGTTAAACAGTGGCCATTGACAGAAGAAAAAATAAAAGCATTAACAGAAATTTGTGACGAGATGGAAAAGGAAGGAAAAATCTCAAAAATTGGGCCTGAAAATCCATACAATACTCCAGTATTTGCTATAAAGAAAAAGGACAGCACCAAATGGAGGAAATTAGTAGATTTCAGAGAGCTCAATAAAAGAACTCAGGACTTTTGGGAAGTTCAATTAGGAATACCGCATCCAGCAGGTTTAAAAAAGAAAAAATCAGTAACAGTACTAGATGTGGGAGATGCATATTTTTCAGTTCCTTTAGATGAAAGCTTTAGAAAGTATACTGCATTCACCATACCTAGTACAAACAATGAGACACCAGGAATCAGATATCAGTACAATGTGCTGCCACAGGGATGGAAAGGATCACCAGCAATATTCCAGAGTAGCATGACA---AAAATATTAGAGCCCTTTAGAATAAAAAATCCAGAAATGGTTATCTATCAATACATGGATGACTTGTATGTAGGATCTGATTTAGAAATAGGGCAGCACAGAATAAAAATAGAGGAGCTAAGAGCTCATCTATTGAGCTGGGGATTTACTACACCAGACAAAAAGCATCAGAAGGAACCTCCATTCCTTTGGATGGGATATGAACT-
>-.-.-.400
CCTCAAATCACTCTTTGGCAACGACCTCTTGTCACAATAAAAATAGGAGGACAGCTGAGAGAAGCTCTATTAGATACAGGAGCAGATGATACAGTATTAGAA------GAAATAAATTTGCCAGGAAAATGGAAACCAAAAATGATAGGGGGAATTGGAGGTTTTATCAAAGTAAGACAATATGATCAGATACTTATAGAAATTTGTGGAAAAAAGGCTATAGGTACAGTATTAGTAGGACCTACACCTGTCAACATAATTGGACGAAATATGTTGACTCAGCTTGGTTGTACTTTAAATTTCCCAATTAGTCCTATTGACACTGTACCAGTAAAATTAAAGCCAGGAATGGATGGACCAAAGGTTAAACAGTGGCCATTGACAGAAGAAAAAATAAAAGCATTAACAGAAATTTGTAAGGAGATGGAAGAGGAAGGAAAAATCTCAAAGATTGGGCCTGAAAATCCATACAATACTCCAGTATTTGCTATAAAGAAAAAGGACAGCACAAAATGGAGGAAATTAGTAGATTTTAGAGAGCTCAATAAAAGGACTCAGGACTTTTGGGAAGTCCAATTAGGAATACCGCATCCAGCAGGTTTAAAAAAGAAAAAATCAGTAACAGTACTAGATGTGGGAGATGCATATTTTTCAGTTCCTCTAGATGAAARCTTTAGAAAATATACTGCATTCACCATACCTAGTATAAACAATGAGACACCAGGAATCAGATATCAGTACAATGTGCTGCCACAGGGATGGAAAGGATCACCGGCAATATTCCAGTGTAGCATGACA---AAGATCTTAGAGCCCTTTAGAATAAAAAATCCAGAAATAGTTATCTATCAGTACATGGATGATTTGTATGTAGGATCTGATTTAGAACTAGGGCAGCACAGAGCAAAAATAGAGGAGCTAAGAGCTCATCTATTGAGCTGGGGATTTACTACACCAGACAAAAAACATCAGAAGGAACCTCCATTCCTTTGGATGGGATATGAACTC
>-.-.-.401
CCTCAAATCACTCTTTGGCAACGACCCCTTGTCACAGTAAAAATAGAAGGACAGCTGAAAGAAGCTCTATTAGATACAGGAGCAGATGATACAGTATTAGAA------GATATAAATTTACCAGGAAAATGGAAACCAAAAATGATAGGGGGAATTGGAGGTTTTATCAAAGTAAGGCAATATGATCAGATACTTATAGAAATTTGTGGAAAAAGGGCTATAGGTACAGTATTAGTAGGACCTACACCTGTCAACATAATTGGACGAAATATGTTGACTCAGATTGGTTGTACTTTAAATTTCCCAATTAGTCCTATTGACACTGTACCAGTAAAATTAAAGCCAGGAATGGATGGACCAAAGGTTAAACAGTGGCCTTTGACAGAAGAAAAAATAAAAGCATTAACAGAAATTTGTAAACAGATGGAAGAGGAAGGAAAAATCTCAAAAATTGGGCCTGAAAATCCATACAATACTCCAGTATTTGCTATAAAGAAAAAGGACAGCACCAAATGGAGGAAATTAGTAGACTTCAGAGAGCTCAATAAAAGAACTCAGGACTTTTGGGAAGTTCAATTAGGAATACCGCATCCAGCAGGGTTAAAAAAGAAAAAATCAGTAACAGTACTAGATGTGGGAGATGCATATTTTTCAGTTCCTTTAGATGAAAGCTTTAGAAAGTATACTGCATTCACCATACCTAGTATAAACAATGCGACGCCAGGAATCAGATACCAGTACAATGTGCTGCCACAGGGATGGAAAGGATCACCGGCAATATTCCAGTGTAGCATGACA---AAAATCTTAGAGCCTTTTAGAATAAAAAATCCAGAAATAATTATCTATCAATACATGGATGACTTGTATGTAGGATCTGATTTAGAAATAGGGCAGCACAGAACAAAAATAGAGGAGCTAAGAGCTCATCTATTGAACTGGGGGTTTACTACACCAGATAAAAAGCATCAAAAGGAACCTCCATTCCTTTGGATGGGATATGAACTC
>-.-.-.403
CCTCAAATCACTCTTTGGCAACGACCCCTTGTCACAGTAAAAATAGGAGGACARCTGAAAGAAGCTCTATTAGATACAGGAGCAGATGATACAGTATTAGAA------GATATAAATTTGCCAGGAAAATGGAAACCAAAAATGATAGGGGGAATTGGAGGTTTTATCAAGGTAAGGCAATATGATCAGRTAACTATAGAAATTTGTGGAAAAAAGGCTATAGGTACAGTATTAGTAGGACCTACACCTGTCAACATAATTGGRCGAAATATGTTGACTCAGATTGGTTGTACTTTAAATTTCCCAATTAGTCCTATTGACACTGTACCAGTAACATTAAAGCCAGGAATGGATGGACCAAAGGTTAAACAGTGGCCATTGACAGAAGAAAAAATAAAAGCATTAACAGAAATTTGTAAAGAGATGGAAGAGGAAGGGAAAATCTCAAAAATTGGGCCTGAAAATCCATACAATACTCCAGTATTTGCTATAAAGAAAAAGGAYAGCACCAAATGGAGGAAATTAGTAGATTTCAGAGARCTCAATAAAAGAACTCAGGATTTTTGGGAAGTTCAATTAGGRATACCGCATCCAGCAGGTTTAAAAAAGAAAAAATCAGTAACAGTACTAGATGTGGGAGATGCATATTTYTCAGTTCCTTTAGATGAAGGCTTTAGAAARTATACTGCATTCACCATACCTAGTATAAACAATGAGACACCAGGARTCAGATAYCARTACAATGTGCTGCCACAGGGATGGAAAGGATCACCGGCAATATTCCAGAGTASCATGACA---AAAATCTTAGAGCCCTTTAGAAGAAARAATCCAGAAATAATTATCTATCAATACATGGATGACTTGTATGTAGGCTCTGATTTAGAAATAGGGCAGCACAGAACAAAAATAGAGGAGCTGAGAGCTCATCTATTAAGCTGGGGATTTACTACACCAGACAAAAAGCATCAGAAGGAACCTCCATTCCTTTGGATGGGATATGAACTC
>-.-.-.405
CCTCAAATCACTCTTTGGCAACGACCCCTTGTCACAATAAAAATAGGAGGACAGCTGAAAGAAGCTCTATTAGATACAGGGGCAGATGATACAGTATTAGAA------GATATAAATTTGCCAGGAAAATGGAAACCAAAAATGATAGGGGGAATTGGAGGTTTTATCAAGGTAAGACAATATGATCAGATACTTATAGAAATTTGTGGAAAAAAGGCTATAGGTACAGTATTAGTAGGACCTACACCTGTCAATATAATTGGACGAAATATGTTGACTCAGATTGGTTGTACTTTAAATTTCCCAATTAGTCCTATTGACACTGTACCAGTAAAATTGAAGCCAGGAATGGATGGACCAAAGGTTAAACAGTGGCCATTGACAGAAGAAAAAATAAAAGCATTAACAGAAATTTGTAGAGAGATGGAAGAGGAAGGAAAAATCTCAAAAATTGGGCCTGAAAATCCATACAATACTCCAGTATTTGCTATAAAGAAAAAGGACAGCACCAAATGGAGGAAGTTAGTAGATTTCAGAGARCTCAATAAAAGAACTCAGGACTTTTGGGAAGTTCAATTAGGAATACCGCAYCCAGCAGGTTTAAAAAAGAAAAAATCAGTAACAGTGCTAGATGTGGGAGATGCATATTTTTCAGTTCCTTTAGATGAAAGCTTTAGAAAGTATACTGCATTCACCATACCTAGTATTAACAATGAGACACCAGGAATCAGATATCAGTACAATGTGCTGCCACAGGGATGGAAAGGATCACCAGCAATATTCCAAAGTAGCATGACA---AAAATCTTAGAGCCCTTTAGAGTAAAAAATCCAGAAATGGTTATCTATCAATACATGGATGACTTGTATGTAGGATCTGATTTAGAAATAGGGCAGCACAGAATAAAAATAGAGGAGCTAAGAGCTCATCTATTGAGCTGGGGATTTACTACACCAGACAAAAAGCATCAGAAGGAACCTCCGTTCCTTTGGATGGGATATGAACTC
>-.-.-.408
CCTCAAATCACTCTTTGGCAACGACCTCTTGTCACAGTAAAAATAGGAGGACAGCTGAAAGAAGCTCTATTAGATACAGGAGCAGATGATACAGTATTAGAA------GATATAAATTTGCCAGGAAAATGGAAACCAAAAATGATAGGGGGAATTGGAGGTTTTATTAAGGTAAGGCAATATGATCAAATATCTATAGACATTTGTGGAAAAAAGGCTATAGGTACAGTGTTAGTAGGACCTACACCTGTCAACATAATTGGACGAAATATGTTGACTCAGATTGGTTGTACTTTAAATTTTCCAATTAGTCCTATTGACACTGTACCAGTAACATTAAAGCCAGGAATGGATGGACCAAAGGTTAAACAGTGGCCATTGACAGAAGAAAAAATAAAAGCATTAACAGAAATTTGTAAGGAGATGGAAGAGGAAGGAAAAATCTCAAAAATTGGGCCTGAAAATCCATACAATACTCCAGTATTTGCTATAAAGAAAAAGGACAGTACCAAATGGAGGAAATTAGTAGATTTCAGAGAGCTCAATAAAAGAACTCAGGACTTTTGGGAAGTCCAATTAGGAATACCGCATCCAGCAGGTTTAAAAAAGAAAAAATCAGTAACAGTACTAGATGTGGGAGATGCATATTTTTCAGTTCCGTTAGATGAAAGCTTTAGAAAGTATACTGCATTCACCATACCTAGTACAAACAATGAGACACCAGGAATCAGATATCAGTACAATGTGCTACCACAGGGATGGAAAGGATCACCAGCAATATTCCAGAGTAGCATGACA---AAAATCTTAGAGCCCTTTAGAGCAAAAAATCCAGAAATGGTTATCTATCAATACATGGATGACTTGTATGTAGGATCTGATTTAGACATAGGGCAACACAGAGCAAAAATAGACGAGCTAAGAGCTCATCTATTGAGCTGGGGATTTACTACACCAGACAAAAAGCATCAGAAGGAACCTCCATTCCTTTGGATGGGATATGAACTC
>-.-.-.409
CCTCAAATCACTCTTTGGCAACGACCCCTTGTCACAGTAAAAATAGGAGGACAGCTGAAAGAAGCTCTATTAGATACAGGAGCAGATGATACAGTATTAGAA------GATATAAATTTGCCAGGAAAATGGAAACCAAAAATGATAGGGGGAATTGGAGGTTTTATCAAGGTAAGGCAATATGATCAGATACTTATAGAAATTTGTGGAAAAAAGGCTATAGGTACAGTGTTAGTAGGACCTACACCTGTCAACATAATTGGACGAAACATGTTGACTCAGATTGGTTGTACATTAAATTTCCCCATTAGTCCTATTGACACTGTACCAGTAAAATTAAAGCCAGGAATGGATGGACCAAAGGTTAAACAATGGCCATTGACAGAAGAAAAAATAAAAGCATTAACAGAAATTTGTAAAGAGATGGAAGAGGAAGGAAAAATTTCAAAAATTGGGCCTGAAAATCCATACAATACTCCAGTATTTGCTATAAAGAAAAAGGACAGCACCAAATGGAGGAAATTRGTAGATTTCAGAGAGCTCAATAAGAGAACTCAGGACTTTTGGGAAGTTCAATTAGGAATACCGCATCCAGCAGGTTTAAAAAAGAAAAAATCAGTAACAGTACTAGATGTGGGAGATGCATATTTTTCAGTTCCTTTAGATGAAAGCTTTAGAAAGTATACTGCATTCACCATACCTAGTATAAACAATGAGACACCAGGAATCAGATATCAGTACAATGTGCTGCCACAGGGATGGAAAGGATCACCAGCAATATTCCAGAGTAGCATGACA---AAAATCTTAGAGCCCTTTAGAGAGAAAAATCCAGAAATGGTTATCTATCAATACATGGATGATTTGTATGTAGGATCTGATTTGGAGATAGGGCAGCACAGAATAAAAATAGAGGAGCTAAGAGCTCATCTATTGAGCTGGGGATTTACTACACCTGACAAAAAGCATCAGAAGGAACCTCCATTCCTTTGGATGGGATATGAACT-
>-.-.-.410
CCTCAAATCACTCTTTGGCAACGACCCCTTGTCACAGTAAAAATAGGAGGACAGCTGAAAGAAGYTCTATTAGATACAGGAGCAGATGATACAGTATTAGAA------GATATAAATTTGCCAGGAAAATGGAARCCAARAATGATAGGGGGAATTGGAGGTTTTATCAAGGTAAARCAATATGATCAGATACTTATAGAAATTTGTGGRAAAAAGGCTATAGGYACAGTRTTAGTAGGACCTACRCCTGTCAACATAATTGGACGAAATATGTTGACTCAGATTGGTTGTACTTTAAATTTCCCAATTAGTCCTATTGACACTGTACCAGTAACATTAAAGCCAGGAATGGATGGACCAAAGGTTAARCAGTGGCCATTGACYGAAGAAAAAATAAAAGCCTTAACAGAAATTTGTAAAGAGATGGAAAAGGAAGGAAAAATTTCAAAAATTGGGCCTGAAAATCCATACAATACTCCAGTATTTGCTATAAAGAAAAARGAYAGYACCAAATGGAGGAAATTAGTGGACTTCAGRGAGCTCAATAAAAGAACTCAGGACTTTTGGGAAGTTCAATTAGGAATACCRCATCCAGCAGGTTTAAAAAAGAAAAAATCAGTAACAGTACTAGATGTGGGAGATGCATATTTTTCAGTTCCTTTAGATRAAARCTTTAGAAAGTATACTGCATTTACCATACCTAGTATAAACAATGAGACACCAGGAATCAGATATCAGTACAATGTGCTACCACAGGGATGGAAAGGATCACCRGCAATATTCCAGTGTAGCATGACA---AAAATCTTAGAGCCCTTTAGAATAAAAAACCCAGAAATAGTTATCTATCAATACATGGATGACTTGTATGTAGGATCWGATTTAGAAATAGGGCARCACAGAGCAAAAATAGAGGAGCTAAGAAGTCATCTATTGAGCTGGGGATTTACTACACCAGATAAAAAGCATCAGAAAGAACCTCCATTCCTTTGGATGGGATATGAACTC
>-.-.-.413
CCTCAAATCACTCTTTGGCAACGACCCGTTGTCACAGTAAAAATAGGAGGACAGCTGAAAGAGGCTCTATTAGATACAGGAGCAGATGATACAGTATTAGAA------GAGATAAAMTTGCCAGGAAAATGGAAACCAAAAATGATAGGGGGAATTGGAGGTTTTATCAAGGTAAGGCAATATGATCAGATACTTATAGAAATTTGTGGRAAAAAGGCTATAGGTACAGTATTAGTAGGACCTACACCTGTCAACATAATTGGACGAAATATGTTGACTCAGATTGGTTGTACTTTAAATTTCCCAATTAGTCCTATTGACACTGTACCAGTAACATTAAAGCCAGGAATGGATGGACCAAAGGTTAAACAGTGGCCATTGACAGAAGAGAAAATAAAAGCATTAACAGATATTTGTAAAGAGATGGAAGAGGAAGGAAAAATTTCAAGAATTGGGCCTGAAAATCCATACAATACTCCAGTATTTGCTATAAAGAAAAAGGACAGCACCAAATGGAGGAAATTAGTAGATTTTAGAGAGCTCAATAAAAGAACTCAGGACTTTTGGGAAGTTCAATTAGGAATACCGCATCCAGCAGGTTTAAAAAAGAAAAAATCAGTAACAGTACTAGATGTGGGAGATGCATATTTTTCAGTTCCTTTAGATGAAAACTTTAGAAAGTATACTGCATTCACCATACCTAGTCTAAACAATGAGACACCAGGAGTCAGATATCAGTACAATGTGCTGCCACAGGGATGGAAAGGATCACCAGCAATATTCCAGAGTAGCATGATA---AAAATCTTAGAGCCTTTTAAAATAAAAAATCCAGAAATGGTTATCTATCAATACATGGATGACTTGTATGTAGGATCTGATTTAGAAATAGGGCAGCACAGGACAAAAATAGAGGAGCTGAGAGCTCATCTATTGAGCTGGGGGTTTACTACACCAGACAAAAAGCATCAGAAGGAACCTCCATTCCTTTGGATGGGATATGAACTC
>-.-.-.416
CCTCAAATCACTCTTTGGCAACGACCCCTTGTCACAGTAAAAATAGGAGGACAGCTAATAGAAGCTCTAYTAGATACAGGAGCAGATGATACAGTATTAGAA------GATATWAATTTGCCAGGAAAATGGAAACCAAAAATGATAGGGGGAATTGGAGGTTTTATCAARGTAAAGCAATATGATCAGATACTTATAGAAATTTGTGGAAAAAAGGCTATAGGTTCAGTGTTAGTAGGACCTACACCTGTCAACATAATTGGACGAAATATGTTGACTCAGATTGGYTGTACTTTAAATTTYCCAATTAGTCCTATTGACACTGTACCAGTAACATTAAAGCCAGGAATGGATGGACCAAAGGTTAAACAGTGGCCATTGACAGAAGAAAAAATAAAAGCATTAACAGAAATTTGTGAAGAGATGGAAAAGGAAGGAAAAATYTCAAAAATTGGGCCTGAAAATCCATACAATACTCCAGTATTTGCTATAAAGAAAAAGGACAGCACCAAATGGAGGAAATTAGTAGATTTCAGAGAGCTCAATAAAAGAACTCAGGATTTTTGGGAAGTTCAATTAGGAATACCACATCCAGCAGGTTTAAAAAAGAAAAAATCAGTAACAGTACTRGATGTGGGAGATGCATATTTYTCAGTTCCTTTAGATGAAAAWTTTAGAAAGTATACTGCATTCACCATACCTAGTACAAATAATGAGACACCAGGAATCAGATATCAGTACAATGTGCTGCCACAGGGATGGAAAGGATCACCAGCAATATTCCAGAGTAGCATGACA---AAAATCTTAGAGCCCTTTAGAATAAAAAATCCAGAAATAGTTATCTATCAATACATGGATGACTTATATGTAGGATCTGATCTAGAAATAGGGCAGCACAGAAYAAAAATAGAGGAGCTRAGAGCTCATCTATTGAGCTGGGGATTTACTACACCAGACAAAAAGCATCAGAAGGAACCTCCATTCCTTTGGATGGGATATGAACTC
>-.-.-.417
CCTCAGATCACTCTTTGGCAACGACCCCTTGTCACAGTAAAAATAGGAGGACAGCTGAAAGARGCTCTATTAGATACAGGAGCAGATGATACAGTATTAGAA------GATATAAATTTGCCAGGAAAATGGAAACCAAAAATGATAGGGGGRATTGGAGGTTTTATCAAAGTAAGGCAATATGATCAGATACTTATAGAAATTTGTGGAAAAAAGGCTATAGGTACAGTATTAGTAGGACCTACACCTGTCAACATAATTGGACGAAAYATGTTGACTCAGATTGGTTGTACTTTAAATTTCCCAATTAGTCCTATTGACACTGTACCAGTAACATTAAAGCCAGGAATGGATGGACCAAAGGTTAAACAGTGGCCATTGACAGAAGAAAAAATAAAAGCATTAACAGAAATCTGTAAAGAGATGGAAGAGGAAGGAAAAATCTCAAAAATTGGGCCTGAAAATCCATACAATACTCCAGTATTTGCTATAAAGAAAAAGGATGGCACCAAATGGAGGAAATTAGTAGATTTCAGAGAGCTCAATAAAAGAACTCAGGAYTTTTGGGAAGTTCAAYTAGGAATACCRCATCCAGCAGGTCTAAAAAAGAAAAAATCAGTGACAGTACTAGATGTGGGAGATGCATATTTTTCAGTTCCTTTAGATGAAAGCTTTAGAAAGTATACTGCATTCACCATACCTAGTATAAACAATGAGACACCAGGAATCAGATATCAGTACAATGTGCTGCCACAGGGATGGAAAGGRTCACCGGCAATATTCCAGAGTAGCATGACA---AAAATCTTAGAGCCCTTTAGARYAAAAAATCCAGAAATGATTATCTATCAATACATGGATGACTTGTATGTAGGATCTGATTTAGAAATAGGGCAGCACAGARCAAAAATAGAGGAGTTAAGAGCTCATCTATTGAGCTGGGGATTTACTACCCCAGACAAAAAGCATCAGAAGGAACCTCCATTCCTTTGGATGGGATATGAACTC
>-.-.-.420
CCTCAAATCACTCTTTGGCAACGACCCCTTGTCACAGTAAAAATAGGAGGACAGCTAAAAGAAGCTCTATTAGATACAGGAGCAGATGATACAGTATTRGAA------GATATAAATTTGCCAGGAAAATGGAAACCAAAAATGATAGGGGGAATTGGAGGTTTTATCAAAGTAAGACAATATGATCAGATACTTATAGAAATTTGTGGAAAAAAGGCTATAGGTACAGTRTTAGTAGGACCTACACCTGTCAACATAATTGGACGAAATATGTTGACTCAGATTGGTTGTACCTTAAATTTCCCAATTAGTCCTATTGACACTATACCAGTAACATTAAAGCCAGGAATGGATGGACCAAAGGTTAAACAGTGGCCATTGACAGAAGAAAAAATAAAAGCATTAACAGAAATTTGTAAAGAGATGGAAGAGGAAGGAAAAATCTCAAAAATTGGGCCTGAAAATCCATACAATACTCCAATATTTGCTATAAAGAAAAAGGATGGCACCAAATGGAGGAAATTAGTAGATTTCAGAGAGCTCAATAAAAGAACACAGGACTTTTGGGAAGTTCAATTAGGAATACCRCATCCAGCAGGTTTAAAAAAGAAAAAATCAGTGACAGTACTAGATGTGGGAGATGCATATTTTTCAGTTCCTTTAGATGAAAGCTTTAGAAARTATACTGCATTCACCATACCTAGTAGAAACAATGAGACACCAGGAATCAGATATCAGTACAATGTGCTGCCACAGGGATGGAAAGGATCACCAGCAATATTCCAGAGTAGYATGACA---AAAATCTTAGAGCCCTTTAGAMTAAAAAATCCAGAAATGATTATCTATCAGTACATGGATGACTTGTATGTAGGATCTGATTTAGAAATAGGGCAGCACAGAGCAAAAATAGAGGAGCTGAGAGCTCATCTATTGAGCTGGGGATTTACTACACCAGACAAAAAGCATCAGAAGGAACCTCCATTCCTTTGGATGGGATATGAACTC
>-.-.-.422
CCTCAAATCACTCTTTGGCAACGACCCCTTGTCACARTAAAAATAGGAGGACAACTAAAAGAAGCTCTATTAGATACAGGAGCAGATGATACAGTATTAGAA------GATATAAATTTGCCAGGAAAATGGAAACCAAAAATGATAGGGGGAATTGGAGGTTTTATCAAAGTAAGGCAATATGATCAGATACTTATAGARATTTGTGGAAAAAAGGCTATAGGTACAGTGTTAGTAGGACCTACACCTGTCAACATAATTGGACGAAATATGTTGACTCAGATTGGTTGTACTTTAAATTTCCCAATTAGTCCTATTGACACTGTACCAGTAAAATTAAAGCCAGGAATGGATGGACCAAAGGTTAAACARTGGCCATTGACAGAAGAAAAAATAAAAGCATTAACAGAMATTTGTARAGAGATGGAAGAGGAAGGAAAAATATCAAAAATTGGGCCTGAAAATCCATATAATACTCCAGTGTTTGCTATAAAGAAAAAGGACAGCRCCAAATGGAGRAAATTAGTRGATTTCAGAGAGCTCAATAAAAGAACTCAGGACTTTTGGGAAGTTCAATTAGGAATACCRCATCCAGCAGGTTTAAAAAAGAAAAAATCAGTAACAGTACTAGATGTGGGAGATGCATATTTTTCAGTTCCTTTAGATGAAAGCTTTAGAAAGTATACTGCATTCACCATACCTAGTATAAACAATGAGACACCAGGAATCAGATATCAGTACAATGTGCTGCCACAGGGATGGAAAGGATCACCGGCAATATTCCAGAGTAGCATGACA---AAAATCTTAGARCCCTTTAGAATAAAAAATCCAGAGATAGTYATCTATCARTACATGGATGACTTGTATGTAGGATCTGATTTAGAAATAGGGCAGCACAGAAYAAAARTAGAGGAGCTAAGAGCTCATCTATTGAGTTGGGGATTTACTACACCAGACAAAAAGCATCAGAAGGAACCTCCATTCCTTTGGATGGGATATGAACTC
>-.-.-.423
CCTCAAATCACTCTTTGGCAACGACCCCTTGTCACAGTAAAAATAGGAGGACAGCTGAGAGAAGCTCTATTAGATACAGGAGCAGATGATACAGTACTAGAA------GAAATAAMTTTGCCAGGAAAATGGAAACCAAAAATGATAGGGGGAATTGGAGGTTTTATCAAAGTAAGRCAATATGATCAAATACTTATAGAAATTTGTGGAAAAAAGGCTATAGGTACAGTGTTAGTAGGACCTACACCTGTCAACATAATTGGACGAAATATGTTGACTCAGATTGGTTGTACTTTAAATTTCCCAATTAGTCCTATTGACACTGTACCAGTAACATTAAAGCCAGGAATGGATGGACCAAAGGTTAAACAGTGGCCATTGACAGAAGAAAAAATAAAAGCATTAACAGAAATTTGTACAGAGATGGAAAAGGAAGGAAAAATTTCAAAAATTGGGCCTGAAAATCCATACAATACTCCAGTATTTGCTATAAAGAAAAAGGACARTACCAAATGGAGGAAGTTAGTGGATTTCAGAGAGCTCAATAAAAGAACTCAGGACTTTTGGGAAGTTCAATTAGGAATACCGCATCCAGCAGGGTTAAAAAAGAAAAAATCAGTAACAGTGCTAGATGTGGGAGATGCATATTTTTCAGTTCCTTTAGATGAAAGCTTTAGAAAGTATACTGCATTCACCATACCTAGTATAAACAATGAGACACCAGGAATCAGATATCAGTACAATGTGCTACCACAGGGATGGAAAGGATCACCAGCAATATTCCAGAGTAGCATGACA---AAAATCTTAGAGCCCTTTAGAATAAAAAATCCAGAAATAGTTATCTATCAATACATGGATGACTTATATGTAGGATCTGATTTAGAAATAGGGCAGCACAGAATAAAAATAGAGGAGCTAAGAGCTCATCTATTGAGCTGGGGATTTACTACACCAGACAAAAAGCATCAGAAGGAACCTCCATTCCTTTGGATGGGATATGAGCTC
>-.-.-.426
CCTCAAATCACTCTTTGGCAACGACCCCTTGTCACAGTAAAAATAGGAGGACAGCTGAAAGAAGCTCTATTAGATACAGGAGCAGATGATACAGTATTAGAA------GATATAAATTTGCCAGGAAAATGGAAACCAAAAATGATAGGGGGAATTGGAGGTTTTATCAAGGTAAGGCAATATGATCAGATACAGATAGAAATTTGTGGAAAAAAGGCTATAGGTACAGTTTTAGTAGGACCTACACCCGTCAACATAATTGGACGAAATATGTTGACTCAGATTGGTTGTACTTTAAACTTCCCAATTAGTCCTATTGACACTGTACCAGTAAAATTAAAGCCAGGAATGGATGGACCAAAGGTTAAACAGTGGCCATTGACAGAAGAAAAAATAAAAGCATTAACAGAAATTTGTACCGAGATGGAAAAGGAAGGGAAAATCTCAAAAATAGGGCCTGAAAACCCATACAATACTCCAATATTTGCTATAAAGAAAAAGGACAGCACCAAATGGAGAAAATTAGTAGATTTCAGAGAGCTCAATAAAAGAACACAAGACTTTTGGGAAGTTCAATTAGGAATACCGCATCCAGCAGGTTTAAAAAAGAAAAAGTCAGTAACAGTACTAGATGTGGGAGATGCATATTTTTCAGTTCCTTTAGATGAAAGCTTTAGAAAGTATACTGCATTCACCATACCTAGTATAAACAATGAGACACCAGGAATCAGATATCAGTACAATGTGCTGCCACAGGGATGGAAAGGATCACCGGCAATATTCCAGAGTAGCATGACA---AAAATCTTAGAGCCCTTTAGAATAAAAAATCCAGACATGGTTATCTATCAATACATGGATGACTTGTATGTAGGATCTGATTTAGAAATAGGGCAGCACAGAATAAAAATAGAGGAGCTAAGAGATCACCTATTGAGCTGGGGATTTACTACACCAGACAAAAAGCATCAGAAGGAACCTCCATTCCTTTGGATGGGATATGAA---
>-.-.-.428
CCTCAAATCACTCTTTGGCAACGACCCCTTGTCACAATAAAAATAGGAGGACAGCTGAAAGAAGCTCTATTAGATACAGGAGCAGATGATACAGTATTAGAA------GATATAGATTTGCCAGGAAAATGGAAACCAAAAATGATAGGGGGAATTGGAGGTTTTATCAAAGTAAGGCAATATGATCAGATACTTATAGAAATTTGTGGAAAAAAGGCTATAGGTACAGTATTAGTAGGACCTACACCTGTCAACATAATTGGACGAAATATGTTGACTCAAATTGGTTGTACTTTAAATTTCCCAATTAGTCCTATTGACACTGTACCAGTAAMATTAAAGCCAGGAATGGATGGACCAAAGATTAAACAGTGGCCATTGACAGAAGAAAAAATAAAAGCATTAACAGAAATTTGTAAAGAGATGGAAGAGGAAGGAAAAATCTCAAAAATTGGGCCTGAAAATCCATACAATACTCCAGTATTTGCTATAAAGAAAAAGGATAGCACCAAATGGAGGAAATTAGTAGATTTCAGAGAGCTCAATAAAAGAACTCAGGACTTTTGGGAAGTTCAATTAGGAATACCGCATCCAGCAGGGTTAAAAAAGAAAAAATCAGTAACAGTACTAGATGTGGGAGATGCATATTTTTCAGTTCCTTTAGATGAAAGCTTTAGAAAGTATACTGCATTCACCATACCTAGTATAAACAATGAGACMCCAGGAATCAGATATCAGTACAATGTGCTGCCACAGGGATGGAAAGGATCACCAGCAATATTCCAGAGTAGCATGACA---AAAATCTTAGAGCCCTTTAGAATAAAAAATCCAGAAATAGTTATCTATCAATACATGGATGACTTGTATGTAGGATCTGATTTAGAAATAGGGCAGCACAGAACAAAAATAGAGGAGCTAAGAGCTCATCTATTGAGCTGGGGATTTACTACACCAGATAAAAAACATCAGAAGGAACCTCCATTCCTTTGGATGGGATATGAACTC
>-.-.-.43
CCTCAAATCACTCTTTGGCAACGACCCCTTGTYACAGTAAGAATAGGAGGACAGCTAAAAGAAGCTCTATTAGATACAGGAGCAGATGATACAGTATTAGAA------GATATAAATTTGCCAGGAAAATGGAAACCAAAAATGATAGGGGGAATTGGAGGTTTTATCAAGGTAAGGCAATATGATCAGATACTTATAGAAATTTGTGGAAARAAGGCTATAGGTACAGTATTAGTAGGACCTACACCTGTCAACATAATTGGACGAAATATGTTGACTCAGATTGGTTGTACTTTAAATTTCCCAATTAGTCCTATTGACACTGTACCAGTAACATTAAAGCCAGGAATGGATGGACCAAAGRTTAAACAGTGGCCATTGTCAGAAGAAAAAATAAAAGCCTTAACAGAAATTTGTAAAGAGATGGAAGAGGAAGGAAAAATYTCAAAAATTGGGCCTGAAAATCCATACAATACTCCAGTATTTGCTATAAAGAAAAAGGACRGCACCAAATGGAGGAAATTAGTRGACTTCAGAGAGCTAAATAAAAGAACTCAGGACTTTTGGGAAGTTCAATTAGGAATACCACATCCAGCAGGATTAAAAAAGAAAAAATCAGTAACAGTACTAGATGTRGGAGATGCATATTTTTCAGTTCCTTTGGATGAAAGCTTTAGAAAGTATACTGCATTCACCATACCTAGTATAAACAATGAGACACCAGGAATCAGATATCAGTACAATGTGCTGCCACAGGGATGGAAAGGATCACCGGCAATATTCCAGGCTAGCATGACA---AAAATCTTAGAGCCCTTTAGAAGMAAAAATCCAGACATAGTTATCTATCAATACATGGATGACTTGTATGTAGGATCTGATTTAGAAATAGGGCAGCACAGAACAAAAATAGAGGAGCTAAGAGCTCATCTATTGAAGTGGGGATTTACTACACCAGACAAAAAGCATCAGAAAGAACCTCCATTCCTTTGGATGGGATATGAACTC
>-.-.-.430
CCTCAAATCACTCTTTGGCAACGACCCCTTGTCACAATAAAAGTAGGAGGACAGCTTAGAGAAGCTCTATTAGATACAGGAGCAGATGATACAGTATTAGAA------GAAATAAATTTGCCAGGAAAATGGAAACCAAAAATGATAGGGGGAATCGGAGGTTTTATCAAGGTAAGACAATATGATCAGATACTTATAGAAATTTGTGGAAAAAAGGCTATAGGTACAGTATTAGTAGGACCTACACCTGTCAACATAATTGGGCGRAATATGTTGACTCAGCTTGGTTGTACTTTAAATTTCCCAATTAGTCCTATTGATACTRTACCAGTAAAATTAAAGCCAGGAATGGATGGACCAAAGGTTAAACAGTGGCCATTGACAGAAGAAAAAATAAAAGCATTAACAGAAATTTGTAAAGAGATGGAAGAGGAAGGAAAAATCTCAAAAATTGGGCCTGAAAATCCATACAATACTCCAATATTTGCTATAAAGAAAAAGGACGGCACCAAATGGAGGAAATTAGTAGATTTCAGAGAGCTCAATAAGAGGACTCAGGACTTTTGGGAAGTTCAATTAGGAATACCGCATCCAGCAGGTTTAAAAAAGAAAAAGTCAATAACAGTACTAGATGTRGGAGATGCATATTTTTCAGTTCCTTTAGATGAAAGCTTTAGAAAGTATACTGCATTCACCATACCTAGTACAAACAATGAGACACCAGGAATCAGATATCAGTACAATGTGCTGCCACAGGGATGGAAAGGATCACCAGCAATATTCCAGAGTAGCATGATA---AAAATCTTAGAGCCCTTTAGAAWRAGAAATCCAGACATGGTCATCTATCAATACATGGATGACTTGTATGTAGGATCTGATTTAGAAATAGGGCAGCACAGAGCAAAAATAGAAGAGCTAAGAGCTCATCTATTGAGCTGGGGATTTACTACACCAGACAAAAAGCATCAGAAGGAACCTCCATTCCTTTGGATGGGATATGAACTC
>-.-.-.432
CCTCAAATCACTCTTTGGCAACGACCTCTTGTCACAGTAAAARTAGGGGGACAGCTGAAAGAAGCTCTGTTAGATACAGGAGCAGATGATACAGTATTAGAA------GATATAAATTTGCCAGGAAAATGGAAACCAAAAATGATAGGGGGAATTGGAGGTTTTATCAAAGTAAGGCAATATGATGAGATACCTATAGAAATTTGTGGAAAAAAGACTATAGGTACAGTGTTAGTAGGACCTACACCAGTCAACATAATTGGACGAAATATRTTGACTCGGATTGGTTGTACTTTAAATTTCCCAATTAGTCCTATTGACACTGTACCAGTAACATTAAAGCCAGGAATGGATGGACCAAAGGTTAAACAGTGGCCATTGACAGAAGAAAAAATAAAAGCATTAACAGAAATTTGTAAAGAGATGGAAGAGGAAGGAAAAATCTCAAAAATTGGGCCTGAAAATCCATACAATACTCCAGTATTTGCTATAAAGAAAAAGGACAGCACCAAATGGAGAAAATTAGTAGATTTCAGRGAGCTCAATAAAAGAACCCAGGACTTTTGGGAAGTTCAATTAGGAATACCGCATCCAGCAGGTTTAAAAAAGAAAAAATCAGTAACAGTATTGGATGTGGGAGATGCATATTTTTCAGTTCCTTTAGATGAAAGCTTTAGAAAGTATACTGCATTCACCATACCTAGTATAAACAATGAGACACCAGGAATCAGATATCAGTACAATGTGCTGCCACAGGGATGGAAAGGATCACCAGCAATATTCCAGAGTAGCATGACA---AAAATCTTAGAGCCCTTTAGAATAAAAAATCCAGAAATGGTYATCTATCAATACATGGATGACTTGTATGTAGGATCTGACTTAGAAATAGGGCAGCACAGAAKAAAAATAGAAGAGCTGAGAGCTCATYTATTGAGCTGGGGGTTTACTACACCAGACAAAAAACATCAGAAGGAACCTCCATTCCTTTGGATGGGATATGAACTC
>-.-.-.434
CCTCAAATCACTCTTTGGCAACGACCCCTTGTCACAGTAAAAATAGGAGGACAGCTAAAAGAAGCTCTATTAGATACAGGAGCAGATGATACAGTATTAGAA------GACATAAATTTGCCAGGAAAGTGGAAACCAAAAATGATAGGGGGAATTGGAGGTTTTATCAAGGTAAGGCAATATGATCAGATACTTATAGAAATTTGTGGAAAAAAGGCTATAGGTACAGTRTTAGTAGGACCTACACCTGTCAACATAATTGGACGAAATATGTTGACTCAGATTGGTTGTACTTTAAATTTCCCAATTAGTCCTATTGACACTGTACCAGTTACATTAAAGCCAGGAATGGATGGTCCAAAGGTTAAACAGTGGCCATTGACAGAAGAAAAAATAAAAGCATTAACAGAAATTTGTAAAGAGATGGAAGAGGAAGGAAAAATCTCAAAAATTGGGCCTGAAAATCCATACAATACTCCAGTATTTGCTATAAAGAAAAAGGACAGCACCAAATGGAGGAAATTAGTAGATTTCAGAGAGCTCAATAAAAGAACTCAGGACTTTTGGGAAGTGCAATTAGGAATACCACATCCAGCAGGTTTAAAAAAGAAAAAATCAGTAACAGTACTAGATGTGGGAGATGCATATTTTTCAGTCCCTTTACATGAAAGCTTTAGAAAGTATACTGCATTCACCATACCTAGTATAAACAATGAGACACCAGGAATCAGATATCAGTACAATGTGCTGCCACAGGGATGGAAAGGATCACCAGCAATATTCCAGAGTAGCATGACA---AAAATCTTAGAGCCCTTTAGAACAAAAAATCCAGAAATAGTTATCTATCAGTACATGGATGACTTGTATGTAGGATCTGATTTAGAAATAGGGCAGCACAGAGCAAAAATAGAGGAGCTAAGAGCTCATCTATTGAGCTGGGGATTTACTACACCAGACAAAAAGCATCAGAAGGAACCTCCATTCCTTTGGATGGGATATGAACTC
>-.-.-.438
CCTCAAATCACTCTTTGGCAACGACCCCTTGTTACAGTAAAAATAGGAGGACAGCTAAAAGAAGCTCTATTAGATACAGGAGCAGATGACACAGTATTAGAA------GATATAAATTTGCCAGGAAAATGGAAACCAAAAATGATAGGGGGAATTGGAGGTTTTATCAAGGTAARGCAATATGATCAGATACTTATAGAAATTTGTGGAAAAAAGGCTATAGGTACAGTRTTAGTAGGACCTACACCTGTCAACATAATTGGAAGAAATATGTTGACTCAGATTGGTTGTACTTTAAATTTCCCAATTAGTCCTATTGACACTGTACCAGTAAAATTAAAGCCAGGAATGGATGGACCAAAGGTTAAACAGTGGCCATTGACAGAAGAAAAAATAAAAGCATTAACAGAAATTTGTAAAGAGATGGAAGAGGAAGGGAAAATATCAAAAATTGGGCCTGAAAATCCATACAATACTCCAGTATTTGCTATAAAGAAAAAGGACAGCAMCAAATGGAGGAAATTAKTAGATTTCAGAGAGCTAAATAAAAGAACTCAGGACTTTTGGGAAGTTCAACTAGGAATACCGCATCCAGCAGGTTTAAAAAAGAAAAAATCAGTAACAGTATTAGATGTGGGAGATGCATATTTTTCAGTTCCTTTAGATGAAAGCTTTAGAAAGTATACTGCATTCACCATACCTAGTACAAACAATGAGACACCAGGAACCAGATATCAGTACAATGTGCTGCCACAGGGATGGAAAGGATCACCAGCAATATTCCAGAGTAGCATGACA---AAAATCTTAGAGCCCTTTAGAGCAAAAAATCCAGAARTRATTATCTATCAATACATGGATGACTTGTATGTAGGATCTGATTTAGAAATAGGACAGCATAGAACAAAAATAGAGGAGCTAAGAGCTCATCTATTGAGCTGGGGATTTACAACACCAGACAAAAAGCATCAGAAGGAACCTCCATTCCTTTGGATGGGATATGAACTC
>-.-.-.443
CCTCAAATCACTCTTTGGCAACGACCCCTTGTCACAGTAAAAATAGGAGGACAGCTGAAAGAAGCTCTATTAGATACAGGAGCAGATGATACAGTATTAGAA------GATATAAATTTGCCAGGAAAATGGAAACCAAAAATGATAGGGGGAATTGGAGGTTTTATCAAGGTAAGGCAATATGATCAGATACTTATAGAAATTTGTGGGAAAAAAGCTATAGGTACAGTATTAGTAGGACCTACACCTGTCAACATAATTGGACGAAATATGTTGGTTCAGATTGGTTGTACTTTAAATTTCCCAATTAGTCCTATTGACACTGTACCAGTAACATTAAAGCCAGGAATGGATGGACCAAGGGTTAAACAGTGGCCATTGACAGAAGAAAAGATAAAGGCATTAACAGAAATTTGTAAAGAGATGGAAGAGGAAGGAAAAATCTCAAAAATTGGGCCTGAAAATCCATACAATACGCCAGTATTTGCTATAAGGAAAAAGGATAGCACCAAATGGAGGAAGTTAGTAGACTTCAGAGAGCTCAATAAAAGAACTCAGGAATTTTGGGAAGTTCAATTAGGAATACCGCATCCAGCAGGTTTAAAAAAGAAAAAATCAGTAACAGTACTAGATGTGGGAGATGCATATTTTTCAGTGCCTTTAGATGAAAACTTTAGAAAGTATACTGCATTCACCATACCTAGTATAAACAATGAGACACCAGGAATCAGATATCAGTACAATGTGCTGCCACAGGGATGGAAAGGATCACCGGCAATATTCCAGGCTAGCATGACA---AAAATCTTAGAGCCCTATAGAATAAAAAATCCAGAAATAGTTATCTATCAATACATGGATGACTTGTATGTAGGATCTGATTTAGAAATAGGGCAGCACAGAAGAAAAATAGAGGAGCTGAGAGCTCATCTATTGAGCTGGGGATTTACTACACCAGACAAAAAGCATCAGAAGGAACCTCCATTCCTTTGGATGGGATATGAACTC
>-.-.-.444
CCTCAAATCACTCTTTGGCAACGACCCCTTGTTACAGTAAAAATAGGAGGACAGCTGAGAGAAGCTCTATTAGATACAGGAGCAGATGATACAGTATTAGAA------GATATAAATTTGCCAGGAAAATGGAAACCAAAAATGATAGGGGGAATTGGAGGTTTTATCAAGGTAAGGCAATATGATCAGATAATGATAGAAATTTGTGGAAAAAAGGCTATAGGTACAGTATTAGTAGGACCTACACCTGTCAACATAATTGGACGAAATATGTTGACTCAGATTGGTTGTACGTTAAATTTCCCAATTAGTCCTATTRACACTGTACCAGTAAMATTAAAGCCAGGAATGGATGGACCAAAGGTTAAACAGTGGCCATTGACAGAAGAAAAAATAAAAGCATTAACAGAAATTTGTAAAGAGATGGAAGARGAAGGAAAAATCTCAAAAATTGGGCCTGAAAATCCATACAATACTCCAGTATTTGCTATAAAGAAAAAGGACRGTACCAAATGGAGGAAAYTAGTAGATTTCAGAGAGCTCAATAAAAGAACTCAGGACTTTTGGGAAGTTCAATTAGGAATACCGCATCCAGCAGGTTTRAAAAAGAAAAAATCAGTAACAGTACTAGATGTGGGAGATGCATATTTTTCAGTTCCTTTAGATAAAAGCTTTAGAAAGTATACTGCATTCACCATACCTAGTATAAACAATGAGACACCAGGAATYAGATATCAGTACAATGTGYTGCCACAGGGATGGAAAGGATCACCGGCAATATTCCAGAGTAGCATGACA---AAAATCTTAGAGCCCTTTAGAATRAAAAATCCAGAAATAGWTATMTATCAATACATGGATGATTTGTATGTAGGATCTGATTTAGAAATAGGGCAGCACAGAATAAAAATAGARGAGCTAAGAGCTCATCTATTGAGCTGGGGATTTACGACACCAGACAAAAAGCATCAAAAGGAACCTCCATTCCTTTGGATGGGATATGAACTC
>-.-.-.447
CCTCAAATCACTCTTTGGCAACGACCCSTTGTCACAGTAAAAATAGGAGGACAGCTGAAAGAAGCTCTATTAGATACAGGAGCAGATGATACAGTATTAGAA------GATATAAATTTGCCAGGAAAATGGAAACCAAAAATGATAGGGGGAATTGGAGGTTTTATCAAGGTAAGGCAATATGATCAGATACTTATAGAAATTTGTGGAAAAAAGGCTATAGGTACAGTGTTAGTAGGACCTACACCTGTCAACATAATTGGACGAAATATGTTGACTCAGATTGGTTGTACTTTAAATTTCCCAATTAGTCCTATTGACACTGTACCAGTAACATTAAAGCCAGGAATGGATGGACCAAARGTTAAACAGTGGCCATTRACAGAAGAAAAAATAAAAGCATTAACAGAAATTTGTRAAGAGATGGAAAAGGAAGGAAAAATCTCAAAAATTGGGCCTGAAAATCCATACAATACTCCAGTATTTGCTATAAAGAAAAAGGACAGCACCAAATGGAGRAAATTAGTAGATTTCAGAGAGCTYAATAAAAGAACTCAGGACTTTTGGGAAGTGCAATTAGGAATACCACATCCAGCAGGTTTAAAAAAGAAAAAATCAGTAACAGTACTAGATGTGGGAGATGCATATTTTTCAGTTCCTTTACATGAAAGYTTTAGAAAGTATACTGCATTCACCATACCTAGTATCAACAATGAGACACCAGGAATCAGATATCAGTACAATGTGCTGCCACAGGGATGGAAAGGATCACCAGCAATATTCCAGAGYAGCATGACA---AAGATCTTAGAGCCCTTTAGAAYAAAAAATCCAGAAATAGTTATCTATCAATACATGGATGACTTRTATGTAGGMTCTGATTTAGAAATAGGGCAGCATAGAACAAAAATAGAGGAGCTAAGAGMTCATCTATYGAGMTGGGGATTTACTACTCCAGACAAAAAGCATCAGAAGGAACCTCCATTCCTTTGGATGGGATATGAACTC
>-.-.-.448
CCTCAAATCACTCTTTGGCAACGACCCCTTGTCACAATAAAAATAGGRGGACAGCTAAAAGAAGCTCTATTAGATACAGGAGCAGATGATACAGTATTAGAA------GATATAAATTTGCCAGGAAARTGGAAACCAAAAATGATAGGGGGAATTGGAGGTTTTATCAAAGTAAGGCAATATGATCAGATACTTATAGAAATTTGTGGAAAAAAGGCTATAGGTACAGTRTTAGTAGGACCTACACCTGTCAACATAATTGGACGAAATATGTTGACTCAGATTGGTTGTACTTTAAATTTCCCAATTAGYCCTATTGACACTGTACCAGTAACATTAAAGCCAGGAATGGATGGACCAAAGGTTAAGCAGTGGCCATTGACCGAAGAAAAAATAAAAGCCTTAACAGAAATCTGTCAAGARATGGAAAAGGAAGGAAAAATYTCAAAAATTGGGCCTGAAAATCCATACAATACTCCAGTATTTGCTATAAAGAAAAAGGACAGCACCAAATGGAGGAAATTAGTGGACTTCAGAGAGCTCAATAAAAGAACTCAGGACTTTTGGGAAGTTCAATTAGGAATACCGCATCCAGCAGGTTTAAAAAAGAAAAAATCAGTAACAGTACTAGATGTGGGAGATGCATATTTTTCAGTTCCTTTAGATGAAAGCTTTAGAAAGTATACTGCATTTACCATACCTAGTATAAACAATGAGACACCAGGAATCAGATATCAGTACAATGTRCTGCCACAGGGATGGAAAGGATCACCRGCAATATTCCAGTGTAGCATGACA---AAAATCTTAGAGCCCTTTAGAATAAAAAACCCAGAAATGGTCATCTATCAATACATGGATGACTTGTATGTAGGATCTGATTTAGAAATAGGGCAGCACAGAACAAAAATAGAGGAGYTAAGAARTCATCTATTGAGCTGGGGATTTACTACACCAGATAAAAAGCATCAGAAGGAACCTCCATTCCTTTGGATGGGATATGAACTC
>-.-.-.449
CCTCAAATCACTCTTTGGCAACGACCCCTCGTCACAGTAAAAATAGGAGGACAGTTGATAGAAGCTCTATTAGATACAGGAGCAGATGATACAGTATTAGAA------GATATAAATTTGCCAGGAAAATGGAAACCAAAAATGATAGGGGGAATTGGAGGTTTTATCAAGGTAAAGCAATATGATCAGATACTTATAGAAATTTGTGGAAAAAGGGCTATAGGTACAGTGTTAGTAGGACCTACACCTATCAACATAATTGGGCGAAATATGTTGACTCAGATTGGTTGTACTTTAAATTTCCCAATTAGTCCTATTGACACTGTACCAGTAACATTAAAGCCAGGAATGGATGGACCAAAGGTTAAACAGTGGCCATTGACAGAAGAAAAAATAAAAGCATTAACAGAAATTTGTAAAGAGATGGAAGAGGAAGGAAAAATCTCAAAAATTGGGCCTGAAAATCCATACAATACTCCAGTATTTGCTATAAGGAAAAAGGACAGCACCAAATGGAGGAAATTAGTAGATTTCAGGGAGCTCAATAAAAGAACTCAGGACTTCTGGGAAGTTCAATTAGGAATACCGCATCCAGCAGGTTTAAAAAAGAAAAAATCAGTAACAGTACTAGATGTGGGAGATGCATATTTTTCAGTTCCTTTAGATGAAAACTTTAGAAAATATACTGCATTCACCATACCTAGCATAAATAATGAGACACCAGGAATCAGATATCAGTACAATGTGCTGCCACAGGGATGGAAAGGATCACCGGCAATATTCCAGAGTAGCATGACA---AAAATCTTAGAGCCCTTTAGATTAAAAAATCCAGAAATGGTTATCTATCAATACATGGATGACTTGTATGTAGGATCTGATTTAGAAATAGGGCAGCACAGAACAAAAATAGAGGAATTAAGAGCTCATCTATTGAGCTGGGGGTTTACTACACCAGACAAAAAGCATCAAAAGGAACCTCCATTCCTTTGGATGGGATATGAACTC
>-.-.-.45
CCTCAAATCACTCTTTGGCAACGACCCCTTGTCACARTAAAAATAGGAGGACAGCTGAAAGAAGCTCTATTAGACACAGGAGCAGATGATACAGTATTAGAA------GATATAAATTTGCCAGGAAAATGGAAACCAAAAATGATAGGGGGAATTGGAGGTTTTATCAARGTAAGGCAATATGATCAGATATGTATAGAAATTTGTGGAAAAAAGGCTATAGGTACAGTRTTAGTAGGACCTACACCYGTCAACATAATTGGACGAAATATGTTGACTCAGATTGGTTGTACTTTAAATTTCCCAATTAGTCCTATTGACACTGTACCAGTAACATTAAAGCCAGGAATGGATGGACCAAAGGTTAAACAGTGGCCATTGACAGAAGAAAAAATAAAAGCATTAACAGAAATTTGTAAAGAGATGGAAGAGGAAGGAAAAATMTCAAAAATTGGGCCTGAAAATCCATACAATACTCCAGTATTTGCTATAAAGAAAAAGGACAGTACCAARTGGAGGAAATTAGTGGATTTCAGAGAGCTCAATAAAAGAACTCAGGAYTTTTGGGAAGTTCAATTAGGAATACCGCATCCAGCAGGTTTAAAAAAGAAAAAATCAATAACAGTACTAGATGTGGGAGATGCATATTTTTCAGTTCCTTTAGATGAAAGCTTTAGAAAGTATACTGCATTCACCATACCTAGTATAAACAATGAGACACCAGGAATCAGATATCAGTACAATGTGCTGCCACAGGGATGGAAAGGATCACCRGCAATATTCCAGTGTAGCATGACA---AAAATCTTAGAGCCCTTTAGAACAAAAAATCCAGAAATGGTTATCTATCAATACATGGATGACTTGTATGTAGGATCTGATTTAGAAATAGGGCAGCACAGAACAAAAATAGAKGAACTAAGRGCTCATCTATTGARMTGGGGATTTACCACACCAGACAAAAAGCATCAGAAGGAACCTCCATTCCTTTGGATGGGATATGAACTC
>-.-.-.450
CCTCAAATCACTCTTTGGCAACGACCCCTYGTCACARTAAAAATAGGAGGACAACTGAAAGAAGCTCTATTAGATACAGGAGCAGATGATACAGTATTAGAA------GATATAAATTTGCCAGGAAAATGGAAACCAAAAATGATAGGGGGAATTGGAGGTTTTATCAARGTAAGGCAATATGATCAGATACTTATAGAAATTTGTGGAAAAAAGGCTATAGGTACAGTGTTAGTAGGACCTACACCTGTCAACATAATTGGAAGAAATATGTTGACTCAGATTGGTTGTACTTTAAATTTCCCAATTAGTCCTATTGACACTGTACCAGTAACATTAAAGCCAGGAATGGATGGACCAAGGGTTAAACAGTGGCCATTGACAGAAGAAAAAATAAAAGCATTAACAGAAATTTGTAAAGAGATGGAARAGGAAGGAAAAATCTCAAAAATTGGACCTGAAAATCCATACAATACTCCAGTATTTGCAATAAAGAAAAAGGATAGCACCAAATGGAGAAAACTAGTAGATTTCAGAGAACTCAATAAAAGAACTCAGGACTTTTGGGAAGTTCAATTAGGAATACCGCATCCAGCAGGTTTAAAAAAGAAAAAATCAGTAACAGTACTAGATGTGGGAGATGCATATTTTTCAGTTCCTTTAGATGAAAGCTTTAGAAAGTATACTGCATTCACCATACCTAGTATCAACAATGAGACACCAGGAATCAGATATCAGTACAATGTGCTGCCACAGGGATGGAAAGGATCACCRGCAATATTCCAGAGTAGCATGACA---AAAATCTTAGAGCCCTTTAGAATAAAAAATCCAGACATAGTTATCTATCAATATATGGATGACTTGTATGTAGGATCTGATTTAGAAATAGGGCAGCACAGAACAAAAGTAGAGGAGCTAAGAGMTCATCTAWTGAGCTGGGGATTTACTACACCAGACAAAAAGCATCAGAAGGAACCTCCATTCCTTTGGATGGGATATGAACTC
>-.-.-.452
CCTCAAATCACTCTTTGGCAAMGACCCCTTGTCACAGTAAAAATAGGGGGACAGCTGAAAGAAGCTCTATTAGATACAGGAGCAGATGATACAGTATTAGAA------GATATAAATTTGCCAGGAAAATGGAAACCAAAAATGATAGGGGGAATTGGAGGTTTTATCAAGGTAAGGCAATATGATCAGATACCTATAGAAATTTGTGGAAAAAAGGYTGTAGGTACAGTGTTAGTAGGACCTACACCTGTCAACATAATTGGGCGTAATATGTTGACTCAGCTTGGCTGTACTTTAAATTTCCCAATTAGTCCTATTGACACTGTACCAGTAACAKTAAAGCCAGGAATGGATGGACCAAAGGTTAAACAGTGGCCATTGACAGAAGAAAARATAAAAGCATTAACAGAAATTTGTACAGAGATGGAAAAGGAAGGAAAAATCTCAAAAATTGGGCCTGAAAATCCATACAATACTCCAGTATTTGCTATAAAGAAAAAGGACAGCACCAAATGGAGGAAATTAGTAGATTTCAGAGAGCTCAATAAAMGAACTCAGGACTTTTGGGAAGTTCAATTAGGAATACCRCATCCAGCAGGTTTAAAAAAGAAAAAATCAGTAACAGTACTAGATGTGGGAGATGCATATTTTTCAGTTCCTTTAGATGAAAGCTTTAGAAAATATACTGCATTTACTATACCTAGTATAAACAATGAGACACCAGGAATCAGATATCAGTACAATGTGCTGCCACAGGGATGGAAAGGATCACCRGCAATATTCCAGAGTAGCATGACA---AAAATCTTAGAGCCCTTTAGAATAAAAAATCCAGAAATARTTATCTATCAATACATGGATGACTTGTATGTAGGATCTGATTTAGAAATAGGGCAGCACAGAACAAAAATAGAGGAGCTAAGAGCTCATCTATTAAGCTGGGGATTWACTACCCCAGACAAAAAGCATCAGAAGGAACCTCCATTCCTCTGGATGGGATATGAACT-
>-.-.-.453
CCTCAAATCACTCTTTGGCAACGACCCCTTGTCACAGTAAAAATAGGAGGACAGCTAAAAGAAGCTCTATTAGACACAGGAGCAGATGATACAGTATTAGAA------GATATAAACTTACCAGGAAAATGGAAACCAAAAATGATAGGGGGAATTGGAGGTTTTATCAAAGTAAGGCAATATGATCAGATACTTATAGAAATTTGTGGAAAAAAGGCTATAGGTACAGTGTTAGTAGGGCCTACRCCTGTCAACATAATTGGACGAAATATGTTGACTCAGATTGGTTGTACTTTAAATTTCCCAATTAGTCCTATTGATACTGTACCAGTAACATTAAAGCCAGGAATGGATGGACCAAAGGTTAAACAGTGGCCATTGACAGAAGAAAAAATAAAAGCATTAACAGAAATTTGTAAAGAGATGGAAGCAGAAGGAAAAATCTCAAAAATTGGGCCTGAAAATCCATACAATACTCCAGTATTTGCTATAAAGAAAAAGGACAGCACCAAATGGAGGAAATTAGTAGATTTCAGAGAGCTCAATAAAAGAACTCAGGATTTTTGGGAAGTTCAATTAGGAATACCGCATCCAGCAGGTTTAAAGAAGAAAAAATCAGTAACAGTACTAGATGTGGGAGATGCATATTTTTCAGTTCCTTTAGATGAGAGCTTTAGAAAGTACACTGCATTCACTATACCTAGTRTAAACAATGAGACACCAGGAATCAGATATCAGTACAATGTGCTGCCACAGGGATGGAAAGGATCACCGGCAATATTCCAGAGTAGCATGACA---AAAATCTTAGAGCCCTTTAGAATAAAAAATCCAGAAATAATTATTTATCAATACATGGATGACTTGTATGTAGGATCTGACTTAGAAATAGGGCAGCACAGAATAAAAATAGAGGAGCTAAGAGCTCATTTATTGAGCTGGGGATTTACTACACCAGACAAAAAGCATCAAAAGGAACCTCCATTCCTTTGGATGGGATATGAACTC
>-.-.-.458
CCTCAAATCACTCTTTGGCAACGACCCGTTGTCACAGTAAAAATAGAAGGACAGCTGAGAGAAGCTCTATTAGATACAGGAGCAGATGATACAGTATTAGAA------GAAATAAATTTGCCAGGAAAATGGAAACCAAAAATGATAGGGGGAATTGGAGGTTTTATCAAGGTAAGGCAATATGACCAGATACTTATAGAAATTTGTGGAAAAAAGGCTATAGGTACAGTGTTAGTAGGACCTACACCTGTCAACATAATTGGRCGAAATATGTTGACTCAGCTTGGTTGTACTTTAAATTTCCCAATTAGTCCTATTGACACTGTACCGGTAAAATTAAAGCCAGGAATGGATGGACCAAAGGTTAAACAGTGGCCATTGACAGAAGAAAAAATAAAAGCATTAACAGAAATTTGTAAGGAAATGGAAGAGGAAGGAAAAATCTCAAGAATTGGGCCTGAAAATCCATACAATACTCCAGTATTTGCTATAAAGAAAAAGGACAGCACCAAATGGAGAAAATTAGTAGATTTCAGAGAGCTCAATAAAAGAACTCAGGACTTTTGGGAAGTTCAATTAGGAATACCGCATCCAGCAGGGTTAAAAAAGAAAAAATCAGTAACAGTACTGGATGTGGGAGATGCATATTTTTCAGTTCCTTTAGATGAAAGCTTTAGAAAGTACACTGCATTCACCATACCTAGTACAAACAATGAGACACCAGGAATCAGATATCAATACAATGTGCTGCCACAGGGATGGAAAGGATCACCAGCAATATTCCAGTGTAGCATGACA---AAAATCTTAGAGCCCTTTAGAATAAAAAATCCAGAAATGGTTATCTATCAATACATGGATGACTTATATGTAGGATCTGATTTAGAAATAAGGCAGCACAGAACAAAAGTAGAGGAGYTAAGAGCTCATCTATTGAGCTGGGGGTTTACTACACCAGACAAAAAGCATCAGAAGGAACCTCCATTCCTTTGGATGGGATATGAACTC
>-.-.-.46
CCTCAAATCACTCTTTGGCAACGACCCCTTGTCACAGTAAAAATAGGAGGACAGATGAAAGAAGCTCTATTAGATACAGGAGCAGATGATACAGTATTAGAA------GATATAAATTTGCCAGGAAAATGGAAACCAAAAATGATAGGGGGAATTGGAGGTTTTATCAAGGTAAGGCAATATGATCAGATACTTATAGAAATTTGTGGAAAAAAGGCTATAGGTACAGTATTAGTAGGACCTACACCTGTCAACATAATTGGACGAAATATGTTGACTCAGATTGGTTGTACTTTAAATTTCCCAATTAGTCCTATTGATACTGTACCAGTAACATTAAAACCAGGAATGGATGGACCAAAGGTTAAACAGTGGCCATTGACAGAAGAAAAAATAAAAGCATTAACAGAAATTTGTAAAGAGATGGAAGAGGAAGGAAAAATCTCAAAAATTGGACCTGAAAATCCATACAATACTCCAGTATTTGCTATAAAGAAAAAGGACAGCACTAAATGGAGGAAATTAGTAGATTTCAGAGAACTCAATAAAAGAACTCAGGACTTTTGGGAAGTTCAATTAGGAATACCGCATCCAGCAGGGCTAAAAAAGAAAAAATCAGTAACAGTACTGGATGTGGGAGATGCATATTTTTCAGTTCCTTTAGATGAAAGCTTTAGAAAGTATACTGCATTCACCATACCTAGTATCAACAATGAGACACCAGGAATCAGATATCAGTACAATGTGCTGCCACAGGGATGGAAAGGATCACCAGCAATATTCCAGAGTAGCATGACA---AAAATCTTAGAGCCCTTTAGAATAAAAAATCCAGAGATGGTTATCTATCAATACATGGATGACTTGTATGTAGGATCTGATTTAGACATAGAGCAGCAYAGAATAAAAATAGAGGAGCTAAGGGCTCATTTATTGAGATGGGGATTTACTACACCAGACAAAAAGCATCAGAAGGAACCTCCATTCCTTTGGATGGGATATGAACTC
>-.-.-.460
CCTCAAATCACTCTTTGGCAACGACCCCTTGTCCCAGTAAAARTAGGAGGACAGCTGAAAGAAGCTCTATTAGATACAGGAGCAGATGATACAGTATTAGAA------GATATAAATTTGCCAGGAARATGGAAACCAAAAAYGATAGGGGGAATTGGAGGTTTTATCAAAGTAAGGCAATATGATCAGATACCTATAGAAATTTGTGGGAAAAAGGCTATAGGTACAGTGTTAGTAGGACCTACACCTGTCAACATAATTGGACGAAATATGTTGACYCAGCTTGGTTGYACTTTAAATTTCCCAATTAGTCCTATTGACACTGTACCAGTAACATTAAAGCCAGGAATGGATGGACCAAAGGTTAAACAGTGGCCATTGACAGAAGAAAAAATAAAAGCATTAACAGAAATTTGTAAAGAGATGGRAGAGGAAGGAAAAATTTCAAAAATTGGGCCTGAAAATCCATACAATACTCCAGTATTTGCTATAAGGAAAAAGGACAGCACCAAATGGAGGAAATTAGTAGATTTCAGAGAGCTCAATAAAAGAACTCAGGATTTTTGGGAAGTTCAATTAGGAATACCGCATCCAGCAGGTTTAAAAAAGAAAAAATCAGTAACAGTACTAGATGTGGGAGATGCATATTTTTCAGTTCCTTTAGATGAAAGCTTTAGAAARTATACTGCATTCACCATACCTAGTATAAACAATGAGRCACCAGGAATCAGATATCAGTACAATGTGYTACCACAGGGATGGAAAGGATCACCAGCAATATTCCAGAGTAGCATGACA---AAAATCTTAGAGCCCTTTAGATTAAAAAATCCAGAAATAGTTATCTATCARTACATGGATGACTTGTATGTAGGATCTGATTTRGAAATAGGGCAGCACAGAACAAAAATAGAGGAGCTRAGAGCTCATCTATTAAGCTGGGGATTTACTACACCAGACAAAAAGCATCAGAAGGAACCCCCATTCCTTTGGATGGGATATGAACTC
>-.-.-.461
CCTCAAATCACTCTTTGGCAACGACCCCTTGTCACAGTAAAAATAGGAGGACAGCTGAAAGAAGCTCTATTAGATACAGGAGCAGATGATACAGTATTAGAA------GATATAAATTTGCCAGGAAAATGGAGACCAAAAATGATAGGGGGAATTGGAGGTTTTATCAAGGTAAAGCAATATGATCAGATACYTATAGAAATTTGTGGAAAAAAGGCTATAGGTACAGTGTTAGTAGGACCTACACCCGTCAACATAATTGGACGAAATATGTTGACTCAAATTGGTTGTACTTTAAATTTCCCAATTAGTCCTATTGACACTGTACCAGTAACATTAAAGCCAGGAATGGATGGACCAAAGGTTAAACAGTGGCCATTGACAGAAGAAAAAATAAAAGCATTAACAGAGATTTGTAAAGAGATGGAAGAGGAAGGAAAAATCTCAAAAATTGGGCCTGAAAATCCATACAATACCCCAGTATTTGCTATAAAGAAAAAGGACAGCACTAAATGGAGGAAATTAGTAGATTTCAGAGAGCTCAATAAAAGAACTCARGACTTTTGGGAAGTTCAATTAGGAATACCRCATCCAGCAGGTTTAAAAAAGAACAAATCAGTAACAGTACTAGATGTGGGAGATGCATATTTTTCAGTTCCTYTAGATGAAAGCTTTAGAAAGTATACTGCATTCACCATACCTAGTATAAACAATGAGACACCAGGAATCAGATATCAGTACAATGTGCTGCCACAGGGATGGAAAGGATCACCAGCAATATTCCAGAGTAGCATGACA---AAAATCTTAGAGCCCTTTAGAATGAAAAATCCAGAGATGGTTATCTRTCAATACATGGATGACTTGTATGTAGGATCTGATTTAGAAATAGGGCAGCACAGAGCAAAAATAGAGGAGCTGAGAGCTCATCTATTGAGCTGGGGATTTACTACACCAGACAAAAAGCATCAGAAGGAACCTCCATTCCTTTGGATGGGATATGAACTC
>-.-.-.462
CCTCAAATCACTCTTTGGCAACGACCCCTTGTCACAGTAAAAGTAGGAGGACAGCTGAGAGAAGCTCTATTAGATACAGGAGCAGATGATACAGTATTAGAA------GATATAAATTTGCCAGGAAAATGGAAACCAAAAATGATAGGGGGAATTGGAGGTTTTATCAAAGTAAAGCAATATGATCAGATACAGATAGAAATTTGTGGAAAAAAGGCTATAGGTACAGTATTAGTAGGACCTACACCTGTCAACATAATTGGACGAAATATGTTGACTCAGATTGGTTGTACTTTAAATTTCCCAATTAGTCCTATTGACACTGTACCAGTAACATTAAARCCAGGAATGGATGGACCAAAGGTTAAACAGTGGCCATTGACAGAAGAAAAAATAAAAGCATTAACAGAAATWTGTAAAGAGATGGAAGARGAAGGAAAAATYWCAAAAATTGGGCCTGAAAATCCATACAATACTCCAGTATTTGCTATAAAGAAAAARGATAGCACCAAATGGAGRAAATTAGTAGATTTCAGAGAGCTCAATAAAAGAACTCAGGAYTTTTGGGAARTTCAATTAGGAATACCGCATCCAGCAGGATTRAAAAAGAAAAAATCAGTAACAGTRYTAGATGTGGGAGATGCATACTTTTCAGTYCCTTTAGATGAAAGYTTTAGRAAATATACTGCATTCACCATACCTAGTATAAACAATGAGACACCAGGAATCAGATAYCAGTACAATGTGCTGCCACAGGGATGGAAAGGATCACCAGCAATATTCCAGAGTAGCATGACA---AAAATCTTAGAGCCCTTTAGAATAAAAAATCCAGAAATGGTTATCTATCAATACATGGATGACTTGTATGTAGGATCTGATTTAGAAATAGGGCAGCACAGAACAAAAATAGAGGAGCTGAGAGCTCATCTATTGAGCTGGGGGTTTACTACACCAGACAAAAAGCATCAGAAGGAACCYCCATTCCTTTGGATGGGATATGAACTC
>-.-.-.464
CCTCAAATCACTCTTTGGCAACGACCCCTTGTCACAGTAAAAATAGGAGGACAGCTGAAAGAAGCTCTATTAGATACAGGAGCAGATGATACAGTATTAGAA------GAGATAAATTTGCCAGGAAAATGGAAACCAAAAATGATAGGGGGAATTGGAGGTTTTATCAAGGTAAGGCAATATGATCAGATACTYATAGAAATTTGTGGAAAAAAGGCTATAGGTACAGTATTAGTAGGACCTACACCTGTCAACATAATTGGACGAAATATGTTGACTCAGATTGGTTGYACTTTAAATTTCCCAATTAGTCCTATTGACACTGTACCAGTAGCATTAAAGCCAGGAATGGATGGRCCAAAAGTTAAACARTGGCCATTGACAGAAGAAAAAATAAAAGCATTAACAGAAATTTGTAAAGARATGGAAGAGGAAGGAAAAATCTCAAAAATTGGGCCTGAAAATCCATACAATACTCCAATATTTGCTATAAAGAAAAAGGATGGCAACAAATGGAGAAAAKTAGTAGATTTCAGAGAGCTCAATAAAAGAACTCARGAYTTTTGGGAAGTTCAATTAGGAATACCKCACCCAGCAGGTTTAAAAAAGAAAAAATCAGTAACAGTRCTAGATGTGGGAGATGCATATTTTTCAGTTCCTTTAGATGAAARCTTTAGAAAGTATACTGCATTCACCATACCTAGTACAAAYAATGAGACACCAGGAATCAGATATCAGTATAATGTGYTGCCACAGGGATGGAAAGGATCACCAGCAATATTCCAGAGTAGCATGACA---AAAATCTTAGAGCCCTTTAGAATAAAAAATCCAGAGATGATTATCTATCAATACATGGATGACTTGTATGTAGGATCTGATTTAGAAATAGGGCAGCACAGARCAAAAATAGAAGAGCTRAGAGCTCATCTATTGAGCTGGGGATTTACTACACCAGACAAAAAGCATCAGAAGGAACCTCCATTCCTTTGGATGGGATATGAACTC
>-.-.-.467
CCTCAAATCACTCTTTGGCAACGACCCCTTGTYACAGTAAAAATAGGAGGACAGCTGAAAGAAGCTCTATTAGATACAGGAGCAGATGATACAGTATTAGAA------GATATAAATTTGCCAGGAAAATGGAAACCAAAAATGATAGGGGGAATTGGAGGTTTTATCAAGGTAAGACAATATGATCAGATACTTATAGAAATTTGTGGAAAAAAGGCTATAGGTACAGTATTAGTAGGACCTACACCTGTCAACATAATTGGACGAAATATGTTGACTCAGATTGGTTGTACTTTAAATTTCCCAATTAGTCCCATTGACACTGTACCAGTRACATTAAAGCCAGGAATGGATGGACCAAAGGTTAAACAGTGGCCATTGACAGAAGAAAAAATAAAAGCATTAACAGAAATTTGTAAAGAGATGGAAGAGGAAGGAAAAATCTCAAAAATTGGGCCTGAAAATCCATACAATACTCCAGTATTTGCTATAAAGAAAAAGGACAGCACCAAATGGAGGAAATTAGTAGATTTCAGAGAGCTCAATAAAAGAACTCAGGACTTTTGGGAAGTTCAATTAGGAATACCGCATCCAGCAGGTTTAAAAAAGAAAAAATCAGTAACAGTACTAGATGTGGGAGATGCATATTTTTCAGTTCCATTAGATGAAAACTTTAGAAAGTATACTGCATTCACCATACCTAGTACAAACAATGAGACACCAGGAATCAGATATCAGTACAATGTACTGCCACAGGGATGGAAAGGATCACCAGCAATATTCCAGAGCAGCATGACA---AAAATCTTAGAGCCCTTTAGAGTAAAAAATCCAGAAATAATTATCTATCAATACATGGATGACTTGTATGTAGGATCTGATTTAGAAATAGGACAGCATAGAACAAAAGTAGAGGARCTAAGAGCTCATCTATTGAGCTGGGGATTTACTACACCAGATAAAAAGCATCAGAAGGAACCTCCATTCCTTTGGATGGGATATGAACTC
>-.-.-.47
CCTCAAATCACTCTTTGGCAACGACCCCTTGTCACAGTAAAAATAGGAGGACAGCTGATAGAAGCTCTATTAGATACAGGAGCAGATGATACAGTATTAGAA------GATATAAATTTACCAGGAAAATGGAARCCAAAAATGATAGGGGGAATTGGAGGTTTTATCAAGGTAAGGCAATATGATCAGATACTTATAGAAATTTGTGGAAAAAAGGCTATAGGTACAGTGTTAGTAGGACCTACACCTGTCAACATAATTGGACGAAATATGTTGACTCAGATTGGTTGTACTTTAAACTTCCCAATTAGTCCTATTGACACTATACCAGTRAAATTAAAGCCAGGAATGGATGGACCAAARGTTAAACAATGGCCATTGACAGAAGAAAAAATAAAAGCATTAACAGAAATTTGTAAAGAGATGGAAGAGGAAGGRAAAATCTCAAAAATTGGGCCTGAAAATCCATACAATACTCCAGTATTTGCTATAAAGAAAAAGGACAGCACCAAATGGAGGAAATTAGTAGATTTCAGAGAGCTCAATAAAAGAACTCAGGAYTTTTGGGAAGTTCAATTAGGAATACCACATCCAGCAGGTTTAAAAAAGAAAAAATCAGTAACAGTACTGGATGTGGGAGATGCATATTTTTCAGTTCCTTTAGATGAAAGCTTTAGAAAGTATACTGCATTCACYATACCTAGTAGAAACAATGAGACACCAGGAATCAGATATCAGTACAATGTGCTGCCACAGGGATGGAAAGGGTCACCGGCAATATTCCAGAGTAGCATGACA---AAAATCTTAGAGCCCTTTAGAATAAAAAATCCAGAAATRGTTATCTATCAATACATGGATGACTTGTATGTAGGATCTGATTTAGAAATAGGGCAGCACAGAACAAAAATAGAAGAGCTGAGAGCTCATCTATTGGCCTGGGGATTTACTACACCAGACAAAAAGCATCAGAAGGAACCTCCATTCCTCTGGATGGGATATGAACTC
>-.-.-.476
CCTCAAATCACTCTTTGGCAACGACCCCTAGTCACAATAAGAATAGGAGGACAGCTGAAAGAAGCTCTATTAGATACAGGAGCAGATGATACAGTATTAGAA------GATATAAATTTGCCAGGAAAATGGAAACCAAAAATGATAGGRGGAATTGGAGGGTTTATCAAGGTAAGGCAATATGATCAGATACTTATAGAAATTTGTGGAAAAAAGGCTATAGGTACAGTATTAGTAGGACCTACACCTGTCAACATAATTGGACGAAATATGTTGACTCAGATTGGTTGTACTTTAAATTTCCCAATCAGTCCTATTGACACTGTACCAGTAAAATTAAAACCAGGAATGGATGGRCCAAAGGTTAAACAGTGGCCATTGACAGAAGAAAAAATAAAAGCATTAACAGAAATTTGTAAAGAAATGGAAGAGGAAGGAAAAATTTCAAAAATTGGGCCTGAAAATCCATACAATACTCCAGTATTTGCTATAAAGAAAAAGGACAGCACCAAATGGAGRAAATTAGTAGATTTCAGAGAGCTCAATAAAAGAACTCAGGACTTTTGGGAAGTTCAATTAGGAATACCGCATCCAGCAGGTTTAAAAAAGAAAAAATCAGTAACAGTACTAGATGTGGGAGATGCATATTTTTCAGTTCCTTTAGATGAAAGTTTTAGAAAGTATACTGCATTCACCATACCTAGTATAAACAATGAGACACCAGGAATCAGATACCAGTACAATGTGCTGCCACAGGGATGGAAAGGATCACCAGCAATATTCCAGAGTAGTATGACA---AAAATCTTAGAGCCCTTTAGAATGAAAAATCCAGAAATAGTTATCTATCAATACATGGATGACTTATATGTAGGATCTGATTTAGAAATAGGGCAACAYAGAATRAAAATAGAGGAGCTAAGAGCTCATCTATTGAGCTGGGGATTTACTACACCAGACAAAAAGCACCAGAAGGAACCTCCATTCCTCTGGATGGGATATGAACTC
>-.-.-.477
CCTCAAATCACTCTTTGGCAACGACCCCTTGTCACAGTAAAAATAGGAGGACAGTTAAAAGAAGCTCTATTAGATACAGGAGCAGATGATACAGTATTAGAA------GAGATAAATTTGCCAGGAAAATGGAAACCAAAAATGATAGGGGGAATTGGAGGTTTTATTAAGGTAAGGCAATATGATCAGATACTTATAGAAATTTGTGGAAAAAAGGCTATAGGYACAGTATTAGTAGGACCTACACCTATCAACATAATTGGACGRAATATGTTGACTCAGATTGGTTGTACTTTAAATTTCCCAATTAGTCCTATTGACACTGTACCAGTAACATTAAAGCCAGGAATGGATGGACCAAAGGTTAAGCAATGGCCATTGACAGAAGAAAAAATAAAAGCCTTAACAGAAATTTGTAATGAGATGGAAAAGGAAGGAAAAATCTCAAAAATTGGGCCTGAAAATCCATACAATACTCCAGTATTTGCTATAAAGAAAAAGGACAGCACCAAATGGAGGAAATTAGTGGACTTCAGAGAGCTCAATAAAAGAACTCAGGACTTTTGGGAAGTTCAATTAGGAATACCGCATCCAGCGGGTTTAAAAAAGAAAAAATCAGTAACAGTACTAGATGTGGGAGATGCATATTTTTCAGTTCCTTTAGATGRAAACTTTAGAAAGTATACTGCATTTACCATACCTAGTATAAACAATGAGACACCAGGAATCAGGTATCAGTACAATGTGCTGCCACAGGGATGGAAAGGATCACCAGCAATATTCCAGTGTAGCATGACA---AAAATCTTAGAGCCCTTTAGAGCAAAAAACCCAGAAATGGTTATCTATCAATACATGGATGACTTGTATGTAGGATCTGATTTAGAAATAGGGCAGCACAGAACAAAAATAGAGGAGCTAAGAAGTCATCTATTGAGCTGGGGATTTACTACACCAGRTAAAAAGCATCAGAAGGAACCTCCATTCCTTTGGATGGGATATGAACTC
>-.-.-.488
CCTCAAATCACTCTTTGGCAACGACCCCTTGTCACAGTAAAAATAGAAGGACAGCTGAAAGAAGCTCTATTAGATACAGGAGCAGATGATACAGTGTTAGAA------GATATAAATTTGCCAGGAAAATGGAAACCAAAAATGATAGGGGGAATTGGAGGTTTTATTAAGGTAAGGCAATATGATCAGATACTTATAGAAATTTGTGGAAAAAAGGCTATAGGTACAGTATTAGTAGGACCTACACCTGTCAACATAATTGGACGAAATATGTTGACTCAGCTTGGTTGTACTTTAAATTTTCCAATTAGTCCTATTGACACTGTACCAGTAACATTAAAGCCAGGAATGGATGGACCAAAGGTTAAACAGTGGCCATTGACAGAAGAAAAAATAAAAGCATTAACAGAAATTTGTAAAGAGATGGAAGAGGAAGGAAAAATCTCAAAAATTGGGCCTGAAAATCCATACAATACTCCAGTATTTGCTATAAAGAAAAAGGACAGCACCAAATGGAGGAAATTAGTAGACTTCAGAGAGCTCAATAAAAGAACTCAGGATTTTTGGGAAGTTCAATTAGGAATACCACATCCAGCAGGTTTAAAAAAGAAAAAATCAGTAACAGTACTAGATGTGGGAGATGCATATTTTTCAGTTCCTTTAGATGAAAACTTTAGAAAGTATACTGCATTCACCATACCTAGTATAAACAATGAGACACCAGGAATCAGATATCAGTACAATGTGTTACCACAGGGATGGAAAGGATCACCGGCAATATTCCAGAGTAGCATGACA---AAAATCTTAGAGCCCTTTAGAATAAAAAATCCAGAAATAGTTATCTATCAATACATGGATGACTTGTATGTAGGATCTGATTTAGACATAGGGCAGCACAGAGCAAAAGTAGACGAGCTGAGARCTCATCTATTGAGTTGGGGATTTACTACACCAGACAAAAAGCATCAGAAGGAACCTCCATTCCTTTGGATGGGATATGAACTC
>-.-.-.49
CCTCAAATCACTCTTTGGCAACGACCCCTTGTCACAATAAAAATAGGAGGACAGCTGAGAGAAGCTCTATTAGATACAGGAGCAGATGATACAGTATTAGAA------GATATAAATTTGCCAGGAAAATGGAAACCAAAAATGATAGGGGGAATTGGAGGTTTTATCAAAGTAAGGCAATATGATCAGATACCTATAGAAATTTGTGGAAAAAAGGCTATAGGTACAGTGTTAGTAGGACCTACACCTGTCAACATAATTGGACGAAATATGTTGACTCAGCTTGGTTGTACTTTAAATTTCCCAATTAGTCCTATTGACACTGTACCAGTAACATTAAAGCCAGGAATGGATGGACCAAGAGTTAAACAGTGGCCATTGACAGAAGAAAAGATAAAAGMATTAACAGAAATTTGTAAAGAGATGGAGGAGGAAGGAAAAATCTCAAAAATTGGGCCTGAAAATCCATACAATACTCCAATATTTGCTATAAAGAAAAAGGACAGCACCAAATGGAGAAAATTAGTAGATTTCAGAGAGCTCAATAAAAGAACTCAGGACTTTTGGGAAGTTCAGTTAGGAATACCGCATCCAGCAGGTTTAAAAAAGAAAAAATCAGTAACAGTACTAGATGTGGGAGATGCATACTTTTCAGTTCCTTTAGATGAAAGCTTTAGAAAGTATACTGCATTCACCATACCTAGTATAAACAATGAGACACCAGGAATCAGATATCAGTACAATGTGCTGCCACAGGGATGGAAAGGATCACCAGCAATATTCCAGGCTAGCATGACA---AAAATCTTAGAGCCCYTTAGAATAAAAAATCCAGAAATAGTTATCTATCAATACATGGATGACTTATATGTAGGATCGGATTTAGAAATAGGGCAGCACAGAATAAAAATAGAGGAGCTAAGAGCTCATCTATTGAGCTGGGGATTTACTACACCAGACAAAAAGCATCAGAAGGAACCTCCATTCCTTTGGATGGGATATGAACTC
>-.-.-.490
CCTCAAATCACTCTTTGGCAACGACCCCTTGTCACAGTAAAAATAGGAGGACAGCTRAAAGAAGCTCTATTAGATACAGGAGCAGATGATACAGTATTAGAA------GAYATAAATTTGCCAGGAAAATGGAAACCAAAAATGATAGGGGGAATTGGAGGTTTTATYAAGGTAAGGCAATAYGATCAGRTACTTATAGAAATTTGTGGAAAAAAGGCTATAGGTACAGTATTAGTAGGACCTACACCTGTCAACATAATTGGACGAAATATGTTGACTCAGATTGGTTGTACTTTAAATTTCCCAATTAGTCCTATTGACACTGTACCAGTAACATTAAAGCCAGGAATGGATGGACCAAAGGTYAAGCAGTGGCCRTTRACCGAAGAAAAAATAAAAGCCTTAACAGAAATTTGTAAAGAGATGGAAAAGGAAGGAAAAATYTCAAAAATTGGGYCTGAAAATCCATACAATACTCCAGTATTTGCTATAAAGAAAAAGGACAGYACCAAATGGAGGAAATTAGTGGAYTTCAGAGAGCTCAATAAAAGAACTCAGGACTTTTGGGARGTTCAATTAGGAATACCACATCCAGCAGGTTTAAAAAAGAAAAAATCAGTAACAGTACTAGATGTGGGAGATGCATATTTTTCAGTTCCTTTAGATGAAAGCTTTAGAAAGTATACTGCATTTACCATACCTAGTATAAACAATGARACACCAGGAATCAGATATCAGTACAATGTGCTRCCACAGGGATGGAAAGGATCACCGGCAATATTCCAGTGTAGCATGACA---AAAATCTTAGAGCCCTTTAGAATAAAAAATCCAGAAATAGTTATCTATCAATACATGGATGACTTGTATGTAGGATCTGATTTAGAAATAGGGCAGCACAGAACAAAAATAGAGGAGCTAAGAAGTCATCTRTTGAGCTGGGGATTYACTACACCAGATAAAAAGCATCAGAAGGAACCTCCATTCCTTTGGATGGGATATGAACTC
>-.-.-.493
CCTCAAATCACTCTTTGGCAACGACCCCTTGTCACAGTAAAAATAGAAGGACAGCTGAAAGAAGCTCTATTAGATACAGGAGCAGATGATACAGTATTAGAA------GATATAAATTTGCCAGGAAAATGGAAACCAAAAATGATAGGGGGAATTGGAGGTTTTATCAAGGTAAGGCAATATGATCAGATACTTATAGAAATTTGTGGAAAAAAGGCTATAGGTACAGTATTAGTAGGACCTACACCTGTCAACATAATTGGACGAAATATGTTGACTCAGATTGGTTGCACTTTAAATTTCCCAATTAGTCCTGTTGACACTGTACCAGTAACATTAAAGCCAGGGATGGATGGACCAAAGGTTAAGCAGTGGCCATTGACCGAAGAAAAAATAAAAGCCTTAACAGAAATTTGYAAAGAGATGGAAAAGGAAGGAAAAATCTCAAAAATTGGGCCTGAAAATCCATACAATACTCCAGTATTTGCTATAAAGAAAAAGGACAGCACCAAATGGAGGAAATTAGTGGACTTCAGAGAGCTCAATAAAAGAACTCAGGACTTTTGGGAAGTTCAATTAGGAATACCGCATCCAGCAGGTTTAAAAAAGAAAAAATCAGTAACAGTACTGGATGTGGGAGATGCATATTTTTCAGTTCCTTTAGATGAAARCTTTAGAAAATATACTGCATTTACCATACCTAGTATAAACAATGAGACACCAGGAATCAGATATCAGTACAATGTGCTACCACAGGGATGGAAAGGATCACCAGCAATATTCCAGTGTAGCATGACG---AAAATCTTAGAKCCCTTTAGAACAAAAAACCCAGAAATGGTTATCTATCAATACATGGATGACTTGTATGTAGGATCTGATTTAGAAATAGGGCAGCACAGAACAAAAGTAGAGGAGCTAAGAAGTCATCTATTGAGCTGGGGATTTACTACACCAGATAAAAAGCATCAGAAGGAACCTCCATTCCTTTGGATGGGATATGAACTC
>-.-.-.495
CCTCAAATCACTCTTTGGCAACGACCCCTTGTCACAGTAAAAATAGGAGGACAGCTGAAAGAAGCTCTATTAGATACAGGAGCAGATGATACAGTATTAGAA------GATATAAATTTGCCAGGAAAATGGAAACCAAAAATGATAGGGGGAATTGGAGGTTTTATCAAGGTAAGGCAATATGATCAGATACTTATAGAAATTTGTGGAAAAAAGGCTATAGGCACAGTGTTAGTAGGACCTACACCTGTCAACATAATTGGACGAAATATGTTGACTCAGATTGGTTGTACTTTAAATTTCCCAATTAGTCCTATTGAAACTGTACCAGTATCATTAAAGCCAGGAATGGATGGACCAAAGGTTAAACAGTGGCCATTGACAGAAGAAAAAATAAAAGCATTAACAGAAATTTGTAAAGAAATGGAAGAGGAAGGAAAAATCTCAAAAATTGGGCCTGAAAATCCATACAATACTCCAGTATTTGCTATAAAGAAAAAGGACAGTACCAAATGGAGRAAATTAGTAGATTTYAGAGAGCTCAATAAAAGAACTCAGGACTTTTGGGAAGTTCAATTAGGAATACCGCATCCAGCAGGTTTAAAAAAGAAAAAATCAGTGACAGTACTAGATGTGGGAGATGCATATTTTTCAGTTCCTTTAGATGAAAGCTTTAGAAAGTATACTGCATTCACCATACCTAGTRYAAACAATGAGACACCAGGAATCAGATATCAGTACAATGTGCTGCCACAAGGATGGAAAGGATCACCATCAATATTYCAGGCTAGCATGACA---AAAATCTTAGAGCCCTTTAGAGCAAAAAATCCAGAAATAGTTATCTATCAATACATGGATGACTTGTATGTAGGATCTGATTTAGAAATAGGGCAGCACAGAACAAAAATAGAGGAGCTAAGAGCTCATCTATTGAGCTGGGGATTTACTACRCCAGACAAAAAGCATCAGAAGGAACCTCCATTCCTTTGGATGGGATATGAACTC
>-.-.-.496
CCTCAAATCACTCTTTGGCAACGACCCCTTGTCACAGTAAAAATAGGAGGACAGCTGAAAGAAGCTCTATTAGATACAGGAGCAGATGATACAGTATTAGAA------GATATAAATTTACCAGGAAAATGGAAACCAAAAATGATAGGGGGAATTGGAGGTTTTATCAAGGTAAGGCAATATGATCAAATACCTATAGAAATTTGTGGAAAAAAGGCTGTAGGTACAGTRTTAGTAGGACCTACACCTGTCAACATAATTGGACGAAATATGTTGACTCAGATTGGTTGTACTTTAAATTTCCCAATTAGTCCTATTGACACTRTACCAGTARCATTAAAGCCAGGAATGGATGGACCAAAGGTTAAACAGTGGCCATTGACAGAAGAAAAAATAAAAGCATTAACAGAAATTTGTAAAGAAATGGAAGAGGAAGGAAAAATCTCAAAAATTGGGCCTGAAAATCCATACAATACTCCAGTATTTGCTATAAAGAAAAAGGATAGCACCAAATGGAGRAAATTAGTAGATTTCAGAGAGCTCAATAAAAGAACTCAGGAYTTTTGGGAAGTTCAATTAGGAATACCTCATCCAGCAGGTCTAAAAAAGAAAAAATCAGTAACAGTACTAGATGTGGGAGATGCATATTTTTCAGTTCCTTTGGATRAARRCTTTAGAAAGTATACTGCATTCACCATACCTAGTATAAACAATGAGACACCAGGAATCAGATATCAGTACAATGTGCTGCCACAGGGATGGAAAGGATCACCGGCAATATTCCAGAGTAGCATGACA---AAAATCTTAGAGCCCTTTAGAATAAAGAATCCAGAARTAATTATTTAYCAATACATGGATGACTTGTATGTAGGATCTGATTTAGAGATAGGGCAGCACAGAATAAAAGTAGATGAGCTGAGAGCTCATCTATTGAGCTGGGGGTTCACTACACCAGACAAAAAGCATCAGAAGGAACCGCCATTTCTTTGGATGGGATATGAACTC
>-.-.-.499
CCTCAAATCACTCTTTGGCAACGACCCCTTGTCACAGTAAAAATAGGAGGACAGCTAAAAGAAGCTCTATTAGATACAGGAGCAGATGATACAGTATTAGAA------GATATAAATTTGCCAGGAAAATGGAAACCAAAAATGATAGGGGGAATTGGAGGTTTTATCAAGGTAARGCAATATGATCAGATACTTATAGAAATTTGTGGAAAAAAGGCTATAGGTACAGTATTAGTAGGACCTACACCTGTCAACATAATTGGACGAAACATGTTGACTCAGATTGGTTGTACTCTAAATTTCCCAATTAGTCCTATTGACACTGTACCAGTAACATTAAAGCCAGGAATGGATGGACCAAAGGTTAAACAGTGGCCATTGACAGAAGAAAAAATAAAAGCATTAACAGAAATTTGTAAACAGATGGAAGAGGAAGGAAAAATTTCAAAAATTGGGCCTGAAAATCCATACAATACTCCAGTATTTGCTATAAAGAAAAAGGACAGCACCAAATGGAGGAAATTAGTAGATTTCAGAGAGCTTAATAAAAGAACTCAGGACTTTTGGGAAGTTCAATTAGGAATACCGCATCCAGCAGGTTTAAAAAAGAAAAAATCAGTAACAGTACTGGATGTGGGAGATGCATATTTTTCAGTTCCTTTAGATGAAAACTTTAGAAAGTATACTGCATTCACCATACCTAGTACAAACAATGAGACACCAGGAATCAGATATCAATACAATGTGCTGCCACAGGGATGGAAAGGATCACCGGCAATATTYCAGTGTAGCATGACA---AAAATCTTAGAGCCCTTTAGAATAAAAAATCCAGAAATAATTATCTATCAGTACATGGATGACTTGTATGTAGGATCTGACTTAGAGATAGGGCAGCACAGAACAAAAGTAGAGGAGTTAAGAGATCATCTATTAAAATGGGGGYTCACTACACCAGACAAAAAGCATCAGAAGGAACCTCCATTCCTTTGGATGGGATATGAACT-
>-.-.-.5
CCTCAAATCACTCTTTGGCAACGACCCCTTGTCACAATAAAGATAGGAGGACAGCTGAAAGAAGCTCTATTAGATACAGGAGCAGATGATACAGTGTTAGAA------GATATAAATTTGCCAGGAAAATGGAAACCAAAAATGATAGGAGGAATTGGAGGTTTTATCAAAGTAAGGCAATATGATCAGATACTTATAGAAATTTGTGGAAAAAAGGCTATAGGTACAGTATTAGTAGGACCTACACCTGTCAATATAATTGGACGAAATATGTTGACTCAGATTGGTTGTACTTTAAATTTCCCAATTAGTCCTATTGACACTGTACCAGTAACATTAAAGCCAGGAATGGATGGACCAAAGGTTAAACAGTGGCCATTGACAGAAGAAAAAATAAAAGCATTAACAGAAATTTGTAAAGAAATGGAAGAGGAAGGAAAAATTTCAAAAATTGGACCTGAAAATCCATACAATACTCCAGTATTTGCTATAAAGAAAAAGGACAGCACCAAATGGAGGAAATTAGTAGATTTCAGAGAACTCAATAAAAGAACTCAGGACTTTTGGGAAGTTCAATTAGGAATACCACATCCAGCAGGGTTAAAAAAGAAAAAATCAGTAACAGTACTAGATGTGGGAGATGCATATTTTTCAGTTCCTTTAGATGAAAACTTTAGAAAGTATACTGCATTTACCATACCTAGTACAAACAATGAGACACCAGGAATCAGATATCAGTACAATGTGCTGCCACAGGGATGGAAAGGATCACCGGCAATATTCCAGAGTAGCATGACA---AAAATCTTAGAGCCCTTTAGAATAAAAAATCCAGAAATAGTTATCTATCAATACATGGATGACTTGTATGTAGGATCTGATTTAGAAATAGGGCAGCACAGAATAAAAATAGAGGAGCTAAGAGCTCATCTATTAAGCTGGGGATTTACTACACCAGACAARAAGCACCAGAAGGAACCTCCATTCCTTTGGATGGGATATGAACTC
>-.-.-.501
CCTCAAATCACTCTTTGGCAGCGACCCCTTGTCACAGTAAAAATAGGAGGACAGCTGAAAGAAGCTCTATTAGATACAGGAGCAGATGATACAGTATTAGAA------GATATAAATTTGCCAGGAAAATGGAAACCAAAAATGATAGGGGGAATTGGAGGTTTTATCAAGGTAAGGCAATATGATCAGATATCTATAGAAATTTGTGGAAAAAAGGCTGTAGGTACAGTATTAGTAGGACCTACACCTGTCAACATAATTGGACGAAATATGTTGACTCAGATTGGTTGTACTTTAAATTTCCCAATTAGTCCTATTGACACTGTACCAGTAAAATTAAAGCCAGGAATGGATGGACCAAAGGTTAAACAATGGCCATTAACAGAAGAAAAAATAAAAGCATTAACAGAAATTTGTAAAGAGATGGAAGAGGAAGGAAAAATCTCAAAAATTGGGCCTGAAAATCCATACAATACTCCAGTGTTTGCTATAAAGAAAAAAGACAGCACCAAATGGAGGAAATTAGTAGATTTTAGAGAACTTAATAAAAGAACTCAGGACTTTTGGGAAGTTCAATTAGGAATACCGCATCCAGCAGGCTTAAAAAAGAAAAAATCAGTAACAGTACTAGATGTGGGGGATGCATATTTTTCAGTTCCTTTAGATGAAAGCTTTAGAAAGTATACTGCATTCACCATACCTAGTATAAACAATGAGACACCAGGAATCAGATATCAGTACAATGTGCTGCCACAGGGATGGAAAGGATCGCCAGCAATATTCCAGAGTAGCATGACA---AAAATCTTAGAGCCCTTTAGAATAAAAAATCCAGACATAGTTATCTATCAGTACATGGATGACTTGTATGTAGGATCTGATTTAGAAATAGAGCAGCACAGGATAAAAATAGAGGAGCTTAGAGCTCATCTATTGAGCTGGGGATTTACTACACCAGACAAAAAGCATCAGAAGGAACCTCCATTCCTTTGGATGGGATATGAACTC
>-.-.-.503
CCTCAAATCACTCTTTGGCAACGACCCCTTGTCACAATAAAAATAGAAGGACAGCTGAAGGAAGCTCTATTAGATACAGGAGCAGATGATACAGTATTAGAA------GATATAAATTTGCCAGGAAAATGGAAACCAAAAATGATAGGGGGAATTGGAGGTTTTATCAAAGTAAGGCAATATGAACAGATACTTATAGAAATTTGTGGAAAAAAGGCTATAGGTACAGTGTTAGTAGGACCTACACCTGTCAACATAATTGGACGAAATATGTTGACTCAGCTTGGTTGTACTTTAAATTTCCCAATTAGTCCTATTGACACTGTACCAGTAACATTAARRCCAGGAATGGATGGACCAAAGGTGAAACAGTGGCCATTGACAGAGGAAAAAATAAAAGCATTAACAGAAATCTGYGAAGAGATGGAAAAGGAAGGAAAAATCTCAAAAATTGGACCTGAAAATCCATACAATACTCCAGTATTTGCTATAAAGAAAAARGACAGCACYAAATGGAGGAAATTAGTAGATTTCAGAGAACTCAATAAAAGAACTCAGGAYTTTTGGGAAGTTCAATTAGGAATACCACATCCAGCAGGTTTAAAAAAGAAAAAATCAGTAACAGTACTAGATGTGGGAGATGCATATTTTTCAGTTCCTTTAGATRAAAATTTTAGAAAGTATACTGCATTCACCATACCTAGTACAAACAATGAGACACCAGGAACCAGATATCAGTACAATGTGCTGCCACAGGGATGGAAAGGATCACCAGCAATATTCCAGAGTAGCATGACA---AAAATCTTAGAGCCCTTTAGAACAAAAAATCCAGAAATAGTTATCTATCAATACATGGATGACTTGTATGTAGGATCTGATTTAGAAATAGGGCAGCACAGARCRAAAATAGAGGAGCTAAGAGCTCATCTATTGAGCTGGGGATTTACTACACCAGATAAAAAGCATCAGAAGGAWCCTCCATTCCTTTGGATGGGATATGAACTC
>-.-.-.508
CCTCAAATCACTCTTTGGCAACGACCCATTGTCACAGTAAAAATAGGAGGACAGCTAAAAGAAGCTCTATTAGATACAGGAGCAGATGATACAGTATTAGAA------GATATAAATTTACCAGGAAAATGGAAACCAAAAATGATAGGGGGAATTGGAGGTTTTATCAAGGTAAGGCAATATGATCAGATACTTATAGAAATTTGTGGAAAAAAGGCTATAGGTACAGTGTTAGTAGGACCTACACCTGTCAACATAATTGGACGAAACATGTTGACTCAGATTGGTTGTACTATAAATTTCCCAATTAGTCCTATTGACACTATACCAGTAACATTAAAGCCAGGAATGGATGGACCAAAGGTTAAACAGTGGCCATTGACAGAAGAAAAAATAAAAGCATTAACAGAAATTTGTAAAGAGATGGAAGAGGAAGGAAAAATTTCAAAAATTGGGCCTGAAAATCCATACAATACTCCAGTATTTGCTATAAAGAAAAAGGACAGCACCAAATGGAGGAAATTAGTAGATTTTAGAGAGCTCAATAAAAGAACTCAGGACTTTTGGGAAGTTCAATTAGGAATACCGCAYCCAGCAGGTTTAAAAAAGAAAAAATCAGTAACAGTACTAGATGTGGGAGATGCATATTTTTCAGTTCCTTTAGATRAAARYTTTAGAAAGTATACTGCATTCACCATACCTAGTATAAACAATGAGACACCAGGAATCAGATATCAATATAATGTGCTGCCACAGGGATGGAAAGGATCACCGGCAATATTCCAGAGTAGCATGACA---AAAATCTTAGAGCCCTTTAGRATAAAAAATCCAGAAATAATTATCTATCAATACATGGATGACTTGTATGTAGGATCTGATTTAGAGATAGGGCAGCACAGAACAAAAGTAGAGGAGTTAAGAGCTCATCTATTGAGTTGGGGATTTACTACACCAGACAAAAAGCATCAGAAGGAACCYCCATTCCTTTGGATGGGATATGAACT-
>-.-.-.513
CCTCAAATCACTCTTTGGCAACGACCCCTTGTCACAGTAAAAATAGGAGGACAGCTGARAGAAGCTCTATTAGATACAGGAGCAGATGATACAGTATTAGAA------GAWATAAATTTGCCAGGAAAATGGAAACCAAAAATGATAGGGGGAATTGGAGGTTTTATCAAAGTWAGGCAATATGATCAGATACTTATAGAAATTTGTGGAAAAAAGGCTATAGGTACAGTRTTAGTAGGACCTACACCTGTCAACATAATTGGACGAAATATGTTGACTCAGATTGGTTGTACTTTAAATTTCCCAATTAGTCCTATTGACACTRTACCAGTAAAATTAAAGCCAGGAATGGATGGACCAAAGGTTAAACAGTGGCCATTGACAGAAGAAAAAATAAAAGCATTAACAGAAATTTGTAAAGARATGGAAGAGGAAGGAAAAATHTCAAAAATTGGGCCTGAAAAYCCATACAATACTCCAGTATTTGCTATAAAGAAAAAGGACAGCACCAAATGGAGAAAATTAGTAGATTTYAGAGAGCTCAATAAAAGAACTCAGGACTTTTGGGARGTTCAATTAGGAATACCGCATCCAGCAGGKTTAAAAAAGAAAAAATCAGTAACAGTACTAGATGTGGGAGATGCATATTTTTCAGTTCCTTTAGATGAAARCTTTAGAAAGTATACTGCATTCACCATACCTAGTATAAACAATGAGACACCAGGAATCAGATATCAGTACAATGTGCTGCCACAGGGATGGAAAGGATCACCAGCAATATTTCAGAGTAGCATGACA---AAAATCTTAGAGCCCTTTAGAAARAAAAATCCAGAAATRRTTATCTATCAATACATGGATGACTTGTATGTAGGATCTGATTTAGAAATAGGGCAGCACAGAATAAAAATAGAGGAGCTAAGAGCTCATCTATTGAGCTGGGGRTTTACTACACCAGACAAAAAGCATCAGAAGGAACCTCCATTCCTTTGGATGGGATATGAACTC
>-.-.-.514
CCTCAAATCACTCTTTGGCAACGACCCCTTGTCACAGTAAAAATAGGAGGACAGCTGAAAGAAGCTCTATTAGATACAGGAGCGGATGATACAGTATTRGAA------GARATAAATTTGCCAGGTAAATGGAAACCAAAAATGATAGGGGGAATTGGAGGTTTTATCAAGGTAAGGCAATATGATCAGATACTTATAGAAATTTGTGGAAAAAAGGCTATAGGTACAGTRTTAGTAGGACCTACACCTGTCAACATMATTGGACGAAATATGTTGACTCAGATTGGTTGTACTTTAAATTTCCCAATTAGTCCTATTGACACTGTACCAGTAACATTAAAGCCAGGGATGGATGGACCAAAGGTTAGACAGTGGCCATTGACAGAAGAAAAAATAAAAGCATTAACAGAAATTTGTAAAGAGATGGAAGAGGAAGGAAAAATCTCAAAAATTGGGCCTGAAAATCCATACAATACTCCAGTATTTGCTATAARRAAAAAAGACAGCACCAAATGGAGAAAGTTAGTAGATTTCAGAGAGCTCAATAAAAGAACTCAGGACTTTTGGGAAGTTCAATTAGGAATACCGCATCCAGCAGGTTTAAAAAAGAAAAAATCAGTAACAGTACTAGATGTGGGAGATGCATATTTTTCAGTTCCTYTAGATGAAAGCTTTAGAAAGTATACTGCATTCACCATACCTAGTAYAAACAATGAGACACCAGGAATCAGATATCAGTACAATGTGCTGCCACAGGGATGGAAAGGATCACCAGCAATATTCCAGAGTAGCATGACA---AAAATCTTAGAGCCCTTTAGAATAAAAAATCCAGAAATAATCATCTATCAATACATGGATGACTTGTATGTAGGATCTGATTTAGAAATAGGGCAGCACAGAATAAAAATAGAGGAACTAAGAGCTCATCTATTGAGCTGGGGATTTACTACACCAGACAAAAAGCATCAGAAGGAACCTCCATTCCTTTGGATGGGATATGAACTC
>-.-.-.518
CCTCAAATCACTCTTTGGCAACGACCCCTTGTCATAGTAAGAGTCGGAGGACAGCTGAAAGAAGCTCTATTAGATACAGGAGCAGATGATACAGTATTAGAA------GATATAAATTTGCCAGGAAAATGGAAGCCAAAAATGATAGGGGGAATTGGAGGTTTTATCAAGGTAAGGCAATATGATCAAATACTTATAGAAATTTGTGGAAAAAAGGCTATAGGTACAGTGTTAGTAGGACCCACACCTGTCAACATAATTGGACGAAATATGTTGACTCAGCTTGGTTGTACTTTGAATTTTCCAATTAGTCCTATTGACACTGTACCAGTAACATTAAAGCCAGGAATGGATGGACCAAAAGTTAAACAGTGGCCATTGACAGAAGAAAAAATAAAAGCATTAACAGAAATTTGTAAAGAAATGGAAGAGGAAGGAAAAATCTCAAAAATTGGGCCTGAAAACCCATACAATACTCCAGTATTTGCTATAAAGAAAAAGGACAGCACCAAATGGAGGAAATTAGTAGATTTCAGAGAGCTCAATAAAAGAACTCAGGATTTTTGGGAAGTTCAATTAGGAATACCGCATCCAGCAGGTTTAAAAAAGAAAAAATCAGTAACAGTACTAGATGTGGGAGATGCATATTTTTCAGTTCCTTTAGATGAAAGCTTTAGAAAGTATACTGCATTCACTATACCTAGTACAAACAATGAGACACCAGGAATCAGATATCAATACAATGTGCTGCCACAGGGATGGAAAGGATCACCGGCAATATTCCAGAGCAGCATGACA---AAAATCTTAGAACCCTTTAGAATAAAAAATCCAGAAATGATTATCTATCAATACATGGATGACTTGTATGTAGGATCTGATTTAGAAATAGGGCAGCACAGAACAAAAATAGAGGAGCTGAGAGCCCATCTATTGAGCTGGGGATTTACTACACCAGACAAAAAGCATCAGAAGGAACCTCCATTCCTTTGGATGGGATATGAACTC
>-.-.-.519
CCTCAAATCACTCTTTGGCAACGACCCATTGTCACAGTAAAAATAGAGGGACAGCTGAAAGAAGCTCTATTAGATACAGGAGCAGATGATACAGTATTAGAA------GATATAAATTTGTCAGGAAAATGGAAACCAAAAATGATAGGGGGAATTGGAGGTTTTATCAAGGTAAGGCAATATGATCAGATAACTATAGAAATTTGTGGAAAAAGGGCTATAGGTACAGTGTTAGTAGGACCTACACCTGTCAACATAATTGGACGAAATATGTTGACTCAGATCGGCTGTACTTTAAATTTCCCAATTAGTCCTATTGACACTGTACCAGTAACATTAAAGCCAGGAATGGATGGACCAAGGGTTAAACAGTGGCCATTGACAGAAGAAAAAATAAAAGCATTAACAGAAATTTGTAAAGAGATGGAAGAGGAAGGAAAAATCTCAAGAATTGGGCCTGAAAATCCATACAATACTCCAGTATTTGCTATAAAGAAAAAGGACAGCACCAAATGGAGGAAATTAGTAGATTTCAGAGAGCTCAATAAAAGAACTCAGGACTTTTGGGAAGTTCAATTAGGAATACCACATCCAGCAGGTTTAAAAAAGAAAAAATCAGTAACAGTACTAGATGTGGGAGATGCATATTTTTCAGTTCCTTTAGATGAAAACTTTAGAAAGTATACTGCATTCACCATACCTAGTATAAACAATGAGACACCAGGAATCAGATATCAGTATAATGTGCTGCCACAGGGATGGAAAGGATCACCAGCAATATTCCAGTGTAGCATGACA---AAAATCTTAAAACCCTTTAGAGAAAAGAATCCAGAAATAGTTATCTATCAATACATGGATGACTTGTATGTAGGATCTGACTTAGAAATAGGGCAGCACAGAACAAAAATAGAGGAGCTAAGAGCTCATCTATTGAGCTGGGGATTTACTACACCAGACAAAAAGCATCAGAAGGAGCCTCCATTCCTTTGGATGGGATATGAACTC
>-.-.-.520
CCTCAAATCACTCTTTGGCAACGACCCCTTGTCACAGTAAAAATAGGAGGACAGCTGAAAGAAGCTCTATTAGATACAGGAGCAGATGAYACAGTATTAGAA------GATATAAATTTGCCAGGAAAATGGAAACCAAAAATGATAGGGGGAATTGGAGGYTTTATCAARGTAAGGCAATATGATCAGGTACTTATAGAAATYTGTGGAAAAAAGGCTATAGGTTCAGTRTTAGTAGGACCTACACCTGTCAACATAATTGGACGAAATATGTTGACTCAGATTGGTTGTACTTTAAATTTCCCMATTAGTCCTATTGACACTGTACCAGTAACATTAAAGCCAGGAATGGATGGACCAARAGTTAAACAGTGGCCATTGACAGAAGAAAAAATAAAAGCATTAACAGAAATTTGTAAAGAGATGGAAGAGGAAGGAAAAATCTCAAAAATTGGGCCTGAAAATCCATACAATACTCCAGTATTTGCTATAAAGAAAAARGAYAGCACCAAATGGAGGAAATTAGTAGATTTCAGAGAGCTCAATAAAAGAACTCAGGACTTTTGGGAAGTTCAATTAGGAATACCRCATCCAGCAGGTTTAAAAAAGAAAAAATCAGTAACAGTACTAGATGTRGGAGATGCATATTTTTCAGTTCCTTTAGATGAAAGCTTTAGAAAGTATACTGCATTCACTATACCTAGTACAAACAATGAGACACCAGGAATCAGATATCAGTACAATGTGCTGCCACAGGGATGGAAAGGATCACCAGCAATATTCCAGTGTAGCATGACA---AAAATMTTAGAGCCCTTTAGAATAAAAAATCCAGAAATAGTTATTTATCAATACATGGATGACTTGTATGTAGGATCTGATTTAGAAATAGGGCAGCACAGRACAAAAATAGAGGAGCTAAGAGCTCATCTATTGAGCTGGGGATTTACTACACCAGACAAAAAGCATCAGAAGGAACCTCCATTCCTTTGGATGGGATATGAACTC
>-.-.-.522
CCTCAAATCACTCTTTGGCAACGACCCCTTGTCACAGTAAAAGTAGGAGGACAGCTGAAAGAAGCTCTATTAGATACAGGAGCAGATGATACAGTATTAGAA------GATATAAATTTGCCAGGAAAATGGAAACCAAAAATGATAGGGGGAATTGGAGGTTTTATCAAAGTAAGGCAATATGATCAGATACTTATAGAAATTTGTGGAAAAAAGGCTATAGGTACAGTATTAGTAGGACCTACACCTGTCAACATAATTGGACGAAATATGTTGACTCAGATTGGTTGTACTCTAAATTTCCCAATTAGTCCTATTGACACTGTACCAGTAACATTAAAGCCAGGAATGGATGGACCAAAGGTTAAACAGTGGCCATTGACAGAAGAAAAAATAAAAGCATTAACAGAAATTTGTAAAGAGATGGAAAAGGAAGGGAAAATCTCAAAAATTGGGCCTGAAAATCCATATAATACTCCAGTATTTGCTATAAAGAAAAAGGACAGCACCAAATGGAGGAAATTAGTAGATTTCAGAGAGCTCAATAAAAGAACTCAGGACTTTTGGGAAGTTCAATTAGGAATACCACATCCAGCAGGATTAAAAAAGAAAAAATCAGTAACAGTACTAGATGTGGGAGATGCATACTTTTCAGTTCCTTTAGATGAAAGTTTTAGAAAGTATACTGCGTTCACCATACCTAGTATAAACAATGAGACACCAGGAATCAGATATCAGTACAATGTGCTGCCACAGGGATGGAAAGGATCACCAGCAATATTCCAGAGTAGCATGACA---AAAATCTTAGAGCCCTTTAGAATAAAGAATCCAGAAATGGTTATCTATCAATACATGGATGACTTGTATGTAGGATCTGATTTAGAAATAGGGCAGCACAGAATAAAAATAGATGAGCTAAGAGCTCATCTATTGAGCTGGGGATTTACTACACCAGACAAAAAGCATCAGAAGGAACCTCCATTCCTTTGGATGGGATATGAACTC
>-.-.-.526
CCTCAAATCACTCTTTGGCAACGACCCCTTGTCACAGTAARAATAGGAGGACAGCTGAAAGAAGCTCTATTAGATACAGGAGCAGATGATACAGTATTAGAA------GATATAAATTTGCCAGGAAAATGGAAACCAAAAATGATAGGGGGAATTGGAGGTTTTATCAAGGTAAGGCAATATGATCAGGTACATATAGAAATTTGTGGAAAAAAGGCTATAGGTACAGTATTAGTAGGACCTACACCTATCAACATAATTGGACGAAATATGTTGACTCAGATTGGTTGTACTTTAAATTTCCCAATTAGTCCTATTGACACTGTACCAGTAACATTAAAGCCAGGAATGGATGGACCAAAGGTTAAACAGTGGCCATTGACAGAAGAAAAAATAAAAGCATTAACAGAAATTTGTASAGAGATGGAAAAGGAAGGAAAAATCTCAAAAATTGGGCCTGAAAATCCATACAATACTCCAGTATTTGCTATAAAGAAAAAGGACGGCACCAAATGGAGGAAATTAGTAGATTTCAGAGAGCTCAATAAAAGAACTCAGGACTTTTGGGAAGTTCAATTAGGAATACCGCATCCAGCAGGTTTAAAGAAGAAAAAATCAGTGACAGTACTAGATGTGGGAGATGCATATTTTTCAGTTCCTTTAGATGAAAGCTTTAGAAAGTATACTGCATTCACCATACCTAGTAGAAATAATGAGACACCAGGAATCAGATATCAGTACAATGTGCTGCCACAGGGATGGAAAGGATCACCGGCAATATTCCAGAGTAGCATGACA---AAAATCTTAGAGCCCTTTAGAATAAAAAATCCAGAGATGGTTATCTATCAATACATGGATGACTTGTATGTAGGATCTGATTTAGAAATAGGGCTGCACAGAACAAAAATAGAGGAGCTAAGAGCTCATCTATTGAGCTGGGGATTTACTACACCAGACAAAAAGCATCAGAAGGAACCTCCATTCCTTTGGATGGGATATGAACTC
>-.-.-.527
CCTCAAATCACTCTTTGGCAACGACCCATTGTCACAGTAAAAATAGGWGGACAGCTGAAAGAAGCTCTATTAGATACAGGAGCAGATGATACAGTATTAGAA------GATATAAATTTGCCAGGAAAATGGAAACCAAAAATGATAGGGGGAATTGGAGGTTTTATCAAAGTAAGGCAATATGATCAGATACTTATAGAAATTTATGGAAAAAAGGCTATAGGTACAGTGTTAGTAGGACCTACACCTGTCAACATAATTGGACGAAATATGTTGACTCAGATTGGTTGTACTTTAAATTTCCCAATTAGTCCTATTGACACTGTACCAGTAACATTAAAGCCAGGAATGGATGGACCAAAGGTTAAACAATGGCCATTGACAGAAGAAAAAATAAAAGCATTAACAGAAATTTGTAAAGAGATGGAAGAGGAAGGAAAAATCTCAAAAATTGGGCCTGAAAATCCATACAATACTCCAGTATTTGCTATAAAGAAAAAAGACAGCACTAAATGGAGGAAATTAGTAGATTTCAGAGAGCTCAATAAAAGAACTCAGGACTTTTGGGAAGTTCAATTAGGAATACCGCATCCAGCAGGTTTAAAAAAGAAAAAATCAGTGACAGTACTAGATGTGGGAGATGCATATTTTTCAGTTCCTTTAGATGAAAGCTTTAGAAAGTATACTGCATTCACCATACCTAGTATAAACAATGAAACACCAGGAATCAGATATCAATACAATGTGCTGCCACAGGGATGGAAAGGATCACCAGCAATATTCCAGAGTAGYATGACA---AAAATCTTAGAGCCCTTTAGAATAAAAAATCCAGAAATGGTYATCTATCAATACATGGATGACTTGTATGTAGGATCTGATTTAGAAATAGGGCAGCACAGAACAAAAATAGAGGAGCTAAGAGCTCATCTATTGAGCTGGGGRTTTACTACACCAGACAAAAAGCATCAGAAGGAACCTCCATTCCTTTGGATGGGATATGAACTC
>-.-.-.528
CCTCAAATCACTCTTTGGCAACGACCCCTTGTCACAATAAAAATAGGAGGACAGCTGAAAGAAGCTCTATTAGATACAGGAGCTGATGATACAGTATTAGAA------GATATAAATTTGCCAGGAAAATGGAAACCAAAAATGATAGGGGGAATTGGAGGTTTTATCAAGGTAAAGCAATATGATCAGATAACTATAGAAATTTGTGGAAAAAAGGCTATAGGTACAGTATTAGTAGGACCTACCCCTGTTAACATAATTGGACGAAATATGTTGACTCAGATTGGTTGTACTTTAAATTTCCCAATTAGTCCTATCGACACTGTACCAGTAACATTAAAGCCAGGAATGGATGGACCAAAGGTTAAACAGTGGCCATTGACAGAAGAAAAAATAAAAGCATTAACAGAAATTTGTAAAGAGATGGAAGAGGAAGGAAAAATCTCAAAAATTGGGCCTGAAAATCCATACAATACTCCAGTATTTGCTATAAAGAAAAAGGACAGCACCAAATGGAGGAAATTAGTAGATTTCAGAGAGCTCAATAAAAGAACTCAGGACTTTTGGGAAGTTCAACTAGGAATACCGCATCCAGCAGGTCTAAAAAAGAAAAAATCAGTAACAGTACTAGATGTGGGAGATGCATATTTTTCAGTTCCTTTAGATGAAAACTTTAGAAAATATACTGCATTCACCATACCTAGTCTAAACAATGAAACACCAGGAATCAGATATCAGTACAATGTGCTGCCACAGGGATGGAAAGGATCACCGGCAATATTCCAGAGTAGCATGACA---AAAATCTTAGAGCCCTTTAAACTAAAAAATCCAGAAATGGTTATCTATCAATACATGGATGACTTGTATGTAGGATCTGATTTAGAAATAGGGCAGCACAGGACAAAAATAGAGGAGCTAAGACAGCATCTATTGAGCTGGGGATTTACTACACCAGACAAAAAGCATCAGAAGGAACCTCCATTCCTTTGGATGGGATATGAACTC
>-.-.-.529
CCTCAAATCACTCTTTGGCAACGACCCCTTGTCACAGTAAAAATAGGRGGACAGCTRAAAGAAGCTCTATTAGATACAGGAGCAGATGATACAGTATTAGAA------GATATAAATTTGCCAGGAAAATGGAAACCAAAAATGATAGGGGGAATTGGAGGTTTTATCAAAGTAAGGCAATATGATCAGATACTTATAGAAATTTGTGGAAAAAAGGCTATAGGTACAGTRTTAGTAGGACCTACACCTGTCAACATAATTGGRCGAAATATGTTGACTCAGATTGGTTGTACTTTAAATTTCCCAATTAGTCMNATTGACACTGTACCAGTAAMATTAAAGCCAGGMATGGATGGACCAAAGGTTAAACAGTGGCCATTGACAGARGAAAAAATAAAAGCATTAACAGAAATTTGTAARGAGATGGAARAGGAAGGAAAAATCTCAAAAATTGGGCCTGAAAATCCATACAATACTCCAGTATTTGCTATAAAGAAAAAGGACAGYACYAAATGGAGGAAATTAGTRGATTTCAGAGAGCTCAATAAAAGAACTCAGGACTTTTGGGAAGTTCAATTAGGAATACCGCATCCAGCAGGTTTAAAAAAGAAAAAATCAGTAACAGTACTAGATGTGGGAGATGCATATTTTTCAGTTCCTTTAGATGAAARCTTTAGAAARTATACTGCATTCACCATACCTAGTATAAACAATGAGACACCAGGAATCAGATATCAGTACAATGTGCTGCCACAGGGATGGAAAGGATCACCAGCAATATTCCAGTGTAGCATGACA---AAAATCTTAGAGCCCTTTAGAATAAAAAATCCAGAAATGGTTATCTATCAATACATGGATGACTTGTATGTAGGATCTGATTTAGAAATAGGGCAACACAGAACAAAAATAGAGGAGCTAAGAGCTCATCTATTGAGCTGGGGATTTACTACACCAGACAAGAAACATCAGAAAGAACCTCCATTCCTTTGGATGGGATATGAACTC
>-.-.-.53
CCTCAAATCACTCTTTGGCAACGACCCCTTGTCACAATAAAAATAGGAGGACAGCTGAAAGAAGCTCTATTAGATACAGGAGCAGATGATACAGTGTTAGAA------GATATAAATTTGCCAGGAAAATGGAAACCAAAAATGATAGGGGGAATTGGAGGTTTTATTAAGGTAAAGCAATATGATCAGATACTTATAGAAATTTGTGGAAAAAAGGCTATAGGTACAGTATTAGTAGGACCTACACCTGTCAACATAATTGGACGAAATATGTTGACCCAGATTGGTTGTACTTTAAATTTCCCAATTAGTCCTATTGACACTGTACCAGTAAAATTAAAGCCAGGAATGGATGGACCAAAGATTAAGCAGTGGCCACTGACAGAAGACAAAATAAAAGCATTAACAGAAATTTGTAAAGAAATGGAAGAGGAAGGCAAAATCTCAAAAATTGGGCCTGAAAACCCATACAATACTCCAGTATTTGCTATAAAGAAAAAGGACAGCACCAAATGGAGAAAATTAGTAGATTTCAGGGAGCTTAATAAAAGAACTCAAGATTTTTGGGAAGTTCAACTAGGAATACCGCATCCAGCAGGTTTAAAAAAGAAAAAATCAGTAACAGTACTGGATGTGGGGGATGCATATTTTTCAGTTCCTTTAGATGAAAACTTTAGAAAGTATACTGCATTCACCATACCTAGTATAAACAATGAGACACCAGGAATCAGATATCAGTACAATGTGCTGCCACAGGGATGGAAAGGATCACCAGCAATATTCCAGAGTAGCATGACT---AAAATCTTAGAGCCCTTTAGAATAAAAAATCCAGAAATAGTTATCTATCAATACATGGATGACTTGTATGTAGGATCTGATTTAGAAATAAGGCAGCATAGAATAAAAATAGAGGAGCTAAGAGCTCATCTATTGAGCTGGGGATTTACTACACCAGACAAAAAGCATTAGAAGGAACCTCCATTCCTTTGGATGGGATATGAACTC
>-.-.-.530
CCTCAAATCACTCTTTGGCAGCGACCCCTAGTCACAATAAAAATAGAAGGACAGCTGAGAGAAGCTCTATTAGATACAGGAGCAGATGATACAGTATTAGAA------GATATAAATTTGCCAGGAAAATGGAAACCAAAAATGATAGGGGGAATTGGAGGTTTTATCAAGGTAAAGCAATATGATCAGATACTTATAGAAATTTGTGGAAAAAAGGCTATAGGTACAGTATTAGTAGGACCTACACCTGTCAACATAATTGGACGGAACATGTTGACTCAGATTGGTTGTACTTTAAATTTCCCAATTAGTCCTATTGACACTGTACCAGTAAAATTAAAGCCAGGAATGGATGGACCAAGAGTTAAACAGTGGCCATTGACAGAAGAAAAAATAAAAGCATTAACAGAAATTTGTAGGGAAATGGAAGAGGAAGGAAAAATTTCAAAAATTGGGCCTGAAAATCCATACAATACTCCAATATTTGCTATAAAGAAAAAGGACAGCACCAARTGGAGAAAATTAGTAGATTTCAGAGAGCTCAATAAAAGAACTCAGGACTTTTGGGAAGTTCAATTAGGAATACCGCATCCAGCAGGTTTAAAAAAGAAAAAATCAGTAACAGTACTAGATGTGGGAGATGCATATTTTTCAGTTCCTTTAGATGAAAGCTTTAGAAAGTATACTGCATTCACCATACCTAGTATAAATAATGAAACACCAGGAGTCAGATACCAGTACAATGTGCTGCCACAGGGATGGAAAGGATCACCAGCAATATTCCAGAGTAGCATGACA---AAAATCTTAGAGCCCTTTAGAATAAAAAATCCAGATATGGTTATCTATCAATACATGGATGACTTGTATGTAGGATCTGATTTAGAAATAGGGCAGCACAGAACAAAAATAGAAGAGCTAAGAGCTCATCTATTGAGCTGGGGATTTACTACACCAGACAAAAAGCATCAGAAGGAACCTCCATTCCTTTGGATGGGATATGAACTC
>-.-.-.532
CCTCAAATCACTCTTTGGCAACGACCCCTTGTCACAGTAAAAATAGAAGGGCAGCTGAGAGAAGCTCTATTAGATACAGGAGCAGATGATACAGTATTAGAA------GATATAAATTTGCCAGGAAAATGGAAACCAAAAATGATAGGGGGAATTGGAGGTTTTATCAAAGTAAGGCAATATGATCAGATACTTATAGAAATTTGTGGGAAAAAAGCTATAGGTACAGTATTAGTAGGACCTACACCTGTCAACATAATTGGACGAAATATGTTGACTCAGATTGGTTGTACTTTAAATTTCCCAATTAGTCCTATTGACACTGTACCAGTAACATTAAAGCCAGGAATGGATGGACCAAAGGTTAAGCAATGGCCATTGACCAAAGAAAAAATAAAAGCCTTAACAGAAATTTGTAATGAGATGGAAAAGGAAGGAAAAATCTCAAAAATTGGGCCTGAAAATCCATACAATACTCCAGTATTTGCTATAAAGAAAAAGGACAGCACCAAATGGAGGAAATTAGTGGACTTCAGAGAGCTCAATAAAAGAACTCAGGACTTTTGGGAAGTTCAATTAGGAATACCTCATCCAGCAGGTTTAAAAAAGAAAAAATCAGTAACAGTACTAGATGTGGGAGATGCATATTTTTCAGTTCCTTTAGATGAAAGCTTTAGAAAGTATACTGCATTTACCATACCTAGTATAAACAATGAGACACCAGGAATCAGATATCAGTACAATGTGCTGCCACAGGGATGGAAAGGATCACCAGCAATATTCCAATGTAGCATGACA---AAAATCTTAGAGCCCTTTAGAATAAAAAACCCAGAGATAGATATCTATCAATACATGGATGACTTGTATGTAGGATCTGATTTAGAAATAGGGCAGCACAGAACAAAAATAGAGGAGCTAAGAAGTCATCTATTGAGCTGGGGATTTACTACACCAGATAAAAAGCATCAGAAAGAACCTCCATTCCTTTGGATGGGATATGAACTC
>-.-.-.533
CCTCAAATCACTCTTTGGCAACGACCYCTTGTCACAGTAAAAATAGAAGGACAGCTGAGAGAAGCTCTATTAGATACAGGAGCAGATGATACAGTATTAGAA------GATATAAATTTGCCAGGAAAATGGAAACCAAAAATGATAGGGGGAATTGGAGGTTTTATCAAGGTAAGRCAATATGATCAGATACTTATAGAAATTTGTGGRAAAAAGGCTAGAGGTACAGTGTTAGTAGGACCTACACCTGTCAACATAATTGGACGAAATATGTTGACTCAGATTGGTTGTACTTTAAATTTCCCAATTAGTCCTATTGACACTGTACCAGTAAAATTAAAGCCAGGAATGGATGGACCAAAGGTTAAACAGTGGCCATTGACAGAAGAAAAAATAAAAGCATTAACAGAAATTTGTAAAGAAATGGAAGAGGAAGGAAAAATCTCAAAAATTGGGCCTGAAAATCCATACAATACTCCAGTATTTGCTATAAAGAAAAAGGACAGCACCAAATGGAGGAAATTAGTAGATTTCAGAGAGCTTAATAAAAGAACTCAGGACTTTTGGGAAGTTCAATTAGGAATACCACATCCAGCAGGTCTAAAAAAGAAAAAATCAGTAACAGTACTAGATGTGGGAGATGCATATTTTTCAGTTCCTTTAGATGAAAGCTTTAGAAAGTATACTGCATTCACCATACCTAGTACAAACAATGAGACACCAGGAATYAGATATCARTACAATGTGCTGCCACAAGGATGGAAAGGATCACCGGCAATATTCCAGTGTAGCATGACA---AAGATCTTAGAGCCCTTTAGAATAAAAAATCCAGAAATAGTTATCTATCAATACATGGATGACTTGTATGTAGGATCTGATTTAGAAATAGGGCAGCACAGAAGAAAAATAGACGAGCTGAGAGCTCATCTATTGAGCTGGGGATTTACTACACCAGACAAAAAGCATCAGAAGGAACCTCCATTCCTTTGGATGGGATATGAACTC
>-.-.-.536
CCTCAAATCACTCTTTGGCAACGACCTCTTGTCACAGTAARAATAGCAGGRCAGCTGAGAGAAGCTCTATTAGATACAGGAGCAGATGATACAGTATTAGAA------GAAATAAATTTRCCAGGAAAATGGAAACCAAAAATGATAGGGGGAATTGGAGGTTTTATCAAGGTAAGGCAATATGATCAGATACTTATRGAAATTTGTGGAAAAAAGGCTATAGGTACAGTRTTAGTAGGACCTACACCTGTCAACATAATTGGACGAAATATGTTGACTCAGCTTGGTTGTACTTTAAATTTCCCAATTAGTCCTATTGACACTGTACCAGTAACATTAAAGCCAGGAATGGATGGACCAAAGGTTAAACAGTGGCCATTGACAGAAGAAAAAATAAAAGCATTAACAGCAATTTGTAAAGAAATGGAACAGGAAGGAAAAATCTCAAAAATTGGGCCTGAAAATCCATACAATACTCCAGTATTTGCTATAAAGAAAAAGGACAGCACCAAATGGAGGAAATTAGTGGATTTCAGAGAGCTCAATAAAAGAACTCAGGATTTTTGGGAAGTTCAATTAGGAATACCGCATCCAGCAGGCTTAAAAAAGAAAAAATCAGTAACAGTACTAGATGTGGGAGATGCATACTTTTCRGTTCCTTTAGATGAAAGCTTTAGAAAGTATACTGCATTTACCATACCTAGTATAAAYAATGAGACACCAGGAATCAGATATCAGTACAATGTGCTGCCACAGGGATGGAAAGGATCACCAGCAATATTCCAGAGTAGCATGACA---AAAATCTTAGAGCCCTTTAGAATAAAAAATCCAGAMRTRRTTATCTAYCAATATATGGATGACTTGTATGTAGGATCTGATTTAGAAATAGGGCAGCACAGARCAAAAATAGAGGAGCTAAGARCTCATCTATTGAGCTGGGGATTTACTACACCAGACAAAAAGCATCAGAAGGAACCTCCATTCCTTTGGATGGGATATGAACTC
>-.-.-.538
CCTCAAATCACTCTTTGGCAACGACCCCTTGTCACAATAAAAGTAGGAGGRCAGCTGAAAGAAGCCCTATTAGATACAGGAGCAGATGATACAGTATTAGAA------GATATAGATCTGCCAGGAAGATGGAAACCAAAAATGATAGGGGGAATTGGAGGTTTTATCAAAGTAAGGCAATATGATCAGATACTTATAGAAATTTGTGGAAAAAAGGCTATAGGTACAGTGTTAGTTGGACCTACACCTGTCAACATAATTGGACGAAATATGTTGACTCAGATTGGGTGTACTTTAAATTTCCCAATTAGTCCTATTGATACTGTACCAGTAAAATTAAAGCCAGGAATGGATGGACCAAAGGTTAAACAGTGGCCATTGACAGAAGAAAAAATAAAAGCATTAACAGAAATTTGTAAAGAAATGGAAGAGGAAGGAAAAATCTCAAAAATTGGGCCTGAAAATCCATACAATACTCCAGTATTTGCTATAAAGAAAAAGGACAGCACCAAATGGAGAAAATTAGTAGATTTCAGAGAACTCAATAAAAGAACTCAGGACTTTTGGGAAGTTCAATTAGGAATACCGCATCCAGCAGGTTTAAAAAAGAAAAAATCAGTAACAGTGCTAGATGTGGGAGATGCATATTTTTCAGTTCCTTTAGATGAAAGCTTTAGAAAGTACACTGCATTCACCATACCTAGTATAAACAATGAGACACCAGGAATCAGATATCAGTACAATGTACTACCACAGGGATGGAAAGGATCACCAGCAATATTCCAGAGTAGCATGACA---AAAATATTAGAGCCCTTTAGAATAAAAAATCCAGAAATGGTTATCTATCAATACATGGATGACTTATATGTAGGATCTGATTTAGAAATAGGGCAGCACAGAACAAAAATAGAGGAGCTGAGAGCTCATCTATTGAGCTGGGGATTTACTACACCAGACAAAAAGCATCAGAAGGAACCTCCATTCCTTTGGATGGGATATGAACTC
>-.-.-.542
CCTCAAATCACTCTTTGGCAACGACCCCTTGTCACAGTAAAAATAGGAGGACAGCTAAAAGAGGCTCTATTAGATACAGGAGCAGATGATACAGTATTAGAA------GATATAAATTTGCCAGGAAAATGGAAACCAAAAATGATAGGGGGAATTGGAGGTTTTATCAAGGTAAAGCAATATGATCAGATACTTATAGAAATTTGTGGAAAAAAGGCTATAGGTACAGTATTAGTAGGACCTACACCTGTCAACATAATTGGACGAAATATGTTGACTCAGATTGGTTGTACTTTAAATTTCCCAATTAGTCCTATTGACACTGTACCAGTAAAATTAAAGCCAGGAATGGATGGACCAAAGATTAAACAGTGGCCATTGACAGAAGAAAAAATAAAAGCATTAACAGAAATTTGTAAAGAGATGGAAAAGGAAGGAAAAATCTCAAAAATTGGGCCTGAAAATCCATACAATACTCCAGTATTTGCTATAAAGAAAAAGGACRGCACCAAATGGAGRAAATTAGTAGATTTCAGAGAGCTCAATAAAAGAACTCAGGACTTTTGGGAAGTTCAATTAGGAATACCGCATCCAGCAGGTTTAAAAAAGAAAAAATCAATAACAGTACTAGATGTGGGAGATGCATATTTTTCAGTTCCTTTAGATGAAAGCTTTAGRAAGTATACTGCATTCACCATACCTAGTACAAACAATGAGACACCAGGAATCAGATATCAGTACAATGTGCTGCCACAGGGATGGAAAGGATCACCGKCAATATTCCAGGCTAGCATGACA---AAAATCTTAGAGCCCTTTAGAATAAAAAATCCAGAAATGATTATCTATCAATACATGGATGACTTGTATGTAGGATCTGATTTAGAAATAGGGCAGCACAGAACAAAARTAGAGGAGCTAAGAGCTCATCTATTGAGCTGGGGATTTACTACACCAGACAAAAAGCATCAGAAGGAACCACCATTCCTTTGGATGGGATATGAACTC
>-.-.-.545
CCTCAAATCACTCTTTGGCAACGACCCCTTGTCCCAGTAAAAATAGGAGGACAGCTGAAAGAAGCTCTATTAGATACAGGAGCAGATGATACAGTATTAGAA------GATATAAATTTGCCAGGAAAATGGAAACCAAAAATGATAGGGGGAATTGGAGGTTTTATCAAAGTAAGGCAATATGATCAGATACCTATAGAAATTTGTGGAAAAAAGGCTATAGGTACAGTATTAGTAGGACCTACACCTATCAACATAATTGGACGAAATATGTTGACTCAGATTGGTTGTACATTAAATTTCCCAATTAGTCCTATTGACACTGTACCAGTAAAATTAAAGCCAGGAATGGATGGACCAAAGGTTAAACAGTGGCCATTGACAGAAGAAAAAATAAAAGCATTAACAGAAATTTGTAAAGAGATGGAAGAGGAAGGAAAAATCTCAAAAATTGGACCTGAAAATCCATACAATACTCCAGTATTTGCTATAAAGAAAAAGGACAGCACTAAATGGAGGAAATTAGTAGACTTCAGAGAGCTCAATAAAAGAACTCAGGACTTTTGGGAAGTTCAATTAGGAATACCGCATCCAGCAGGTTTAAAAAAGAAAAAATCAGTAACAGTACTAGATGTGGGGGATGCATATTTTTCAGTTCCTTTAGATGAAAGCTTTAGAAAGTATACTGCATTCACCATACCTAGTACAAACAATGAGACACCAGGAATCAGATATCAGTACAATGTGCTGCCACAGGGATGGAAAGGATCACCGGCAATATTCCAGAGTAGCATGACA---AGAATTTTAGAGCCCTTTAGAATAAAAAATCCAGAAATAGTTATCTATCAATACATGGATGACTTGTATGTAGGATCTGATTTAGAAATAGGGCAGCACAGAACAAAAGTAGAGGAGCTAAGAGCTCATCTATTGAGCTGGGGGTTTACTACACCAGACAAAAAGCATCAGAAGGAACCTCCATTTCTTTGGATGGGATATGAACTC
>-.-.-.547
CCTCAAATCACTCTTTGGCAACGACCCATTGTCACAGTAAAAATAGGAGGACAGCTGAAAGAAGCTCTGTTAGATACAGGAGCAGATGACACAGTATTAGAA------GAGATAAATTTGCCAGGAAAATGGAAACCAAAAATGATAGGGGGAATTGGAGGTTTTATCAAGGTAAGGCAATATGATCAGATACTTATAGAAATTTGTGGAAAAAAGGCTATAGGTACAGTGTTAGTAGGACCTACACCTGTCAACATAATTGGACGAAATATGTTGACTCAGATTGGTTGTACTTTAAATTTCCCAATTAGTCCTATTGACACTGTACCAGTAACATTAAAACCAGGAATGGATGGACCAAAGGTTAAACAGTGGCCATTGACAGAAGAAAAAATAAAAGCATTAACAGAAATTTGTAAGGAGATGGAAGAGGAAGGAAAAATCTCAAAAATTGGGCCTGAAAATCCATACAATACTCCAGTATTTGCTATAAAGAAAAAGGACAGCACCAAATGGAGAAAATTAGTAGATTTTAGAGAGCTCAATAAAAGAACTCAGGACTTTTCGGAAGTTCAATTAGGAATACCGCATCCAGCAGGTTTAAAAAAGAAAAAATCAGTGACAGTACTAGATGTGGGAGATGCATATTTTTCAATTCCTTTAGATGAAAGCTTTAGAAAGTATACTGCATTCACCATACCTAGTATAAACAATGAGACACCAGGAATCAGATATCAGTACAATGTACTGCCACAGGGATGGAAAGGATCACCGGCAATATTCCAGAGTAGCATGAYA---AAAATCCTAGAGCCCTTTAGGAGAAAAAATCCAGAAATGGTTATCTATCAATACATGGATGACCTGTATGTAGGATCTGATTTAGAAATAGGGCAGCACAGAACAAAAATAGAGGAGCTAAGAGCTCATCTATTGAGCTGGGGAYTTACTACACCAGACAAAAAGCATCAGAAGGAACCTCCGTTCCTTTGGATGGGATATGAACTC
>-.-.-.548
CCTCAAATCACTCTTTGGCAACGACCCCTTGTCACAGTAAAAATAGGAGGACAGCTGAAAGAAGCTCTATTAGATACAGGAGCAGATGATACAGTATTAGAA------GATATAAATTTGCCAGGAAAATGGAAACCAAAAATGATAGGGGGAATTGGAGGTTTTATCAAGGTAAGRCAATATGATCAGATACCTATAGAAATTTGTGGAAAAAGGGCCATAGGTACAGTGTTAGTAGGGCCTACACCTGTCAACATAATTGGACGAAATATGTTGACTCAGATTGGTTGTACTTTAAATTTCCCAATTAGTCCTATTGACACTATACCAGTAACATTAAAGCCAGGAATGGATGGACCAAAGGTTAAACAGTGGCCATTRACAGAAGAAAAAATAAAAGCMTTAACAGAAATTTGTAAAGAGATGGAAGAGGAAGGAAAAATCTCAAAAATTGGGCCTGAAAATCCATACAATACTCCAGTATTTGCTATAAAGAAAAAGGACAGCRCCAAATGGAGGAAATTAGTAGATTTCAGAGAGCTCAATAAAAGAACTCAGGACTTTTGGGAAGTTCAATTAGGAATACCGCATCCAGCAGGTTTAAAAAAGAAAAAATCAGTAACAGTACTGGATGTGGGAGATGCATATTTTTCAGTTCCTTTAGATGAAAGCTTTAGAAAGTATACTGCATTCACCATACCTAGTATAAACAATGAGACACCAGGAATCAGATATCAGTACAATGTGTTGCCACAGGGATGGAAGGGATCACCGGCAATATTCCAGAGTAGCATGACA---AAAATCTTAGAGCCCTTTAGAARAGAAAATCCAGAAATAATTATCTATCAATATATGGATGACTTGTATGTAGGATCTGACTTAGAAATAGGGCAGCACAGAACAAAAATAGAGGAGCTAAGAGCTCATCTATTGAGCTGGGGATTTACTACACCAGACAAAAAGCATCAGAAGGAACCTCCATTCCTTTGGATGGGATATGAACTC
>-.-.-.55
CCTCAAATCACTCTTTGGCAGCGACCCCTTGTCACAGTAAAAATAGGAGGACAGCTAAARGAAGCTCTATTAGATACAGGAGCAGATGATACAGTATTAGAA------GARATAAATTTGCCAGGAAAATGGAAACCAAAAATGATAGGGGGAATTGGAGGTTTTATCAAAGTAAGGCAATATGATCAAATACTTATAGAAATTTGTGGAAAAAAGGCTATAGGTACAGTRTTAGTAGGACCTACACCTGTCAACATAATTGGAAGAAATATGTTGACTCAGATTGGTTGTACTTTAAATTTCCCAATTAGTCCTATTGACACTGTACCAGTAAMACTAAAGCCAGGAATGGATGGACCAAAGGTTAAACAGTGGCCATTGACAGAAGAAAAAATAAAAGCATTAACAGAAATTTGTAAAGAGATGGAAGAGGAAGGAAAAATTTCAAAAATTGGGCCTGAAAATCCATACAATACTCCAGTATTTGCTATAAAGAAAAAGGACAGCACCAAATGGAGGAAATTAGTAGATTTCAGAGAGCTCAATAAAAGAACTCAGGACTTTTGGGAAGTTCAATTAGGAATCCCGCATCCAGCAGGTTTAAAAAAGAAAAAATCAGTAACAGTACTAGATGTGGGAGATGCATATTTTTCAGTTCCTTTAGATGAAAGCTTTAGAAAGTATACTGCATTCACCATACCTAGTATAAACAATGAGACACCAGGAATCAGATATCAGTACAATGTACTGCCACAGGGATGGAAAGGATCACCRGCAATATTCCAGTGTAGCATGACA---AAAATCTTAGAGCCCTTTAGAAYAAAAAATCCAGAAATAATTATCTATCAATACATGGATGACTTGTATGTAGGATCTGACTTGGAAATAGGGCAGCACAGAGCAAAAGTAGAGGAGCTAAGAGCTCATCTGTTAAGCTGGGGATTTACTACACCAGACAAAAAGCATCAGAAGGAACCTCCATTCCTTTGGATGGGATATGAACTC
>-.-.-.553
CCTCAAATCACTCTTTGGCAACGACCCCTTGTCACAATAAAAATAGGAGGACAGCTGAAAGAAGCTCTATTAGATACAGGAGCAGATGATACAGTATTAGAA------GATATAAATTTGCCAGGAAAATGGAAACCAAAAATGATAGGGGGAATTGGAGGTTTTATCAAAGTAAGGCAATATGATCAGATACTTATAGAAATTTGTGGAAAAAAGGCTATAGGTACAGTRTTAGTAGGACCTACACCTGTCAACATAATTGGRCGAAATATGTTGACTCAGMTTGGTTGTACTYTAAATTTCCCAATTAGTCCTATTGACACTGTACCAGTAACATTAAAGCCAGGTATGGATGGGCCAARGGTTAAACAATGGCCATTGACAGAAGAAAAAATAAAAGCATTAACAGAAATTTGTAAAGAGATGGAAGAGGAAGGGAAAATCTCAAAAATTGGGCCTGAAAATCCATACAATACTCCAGTATTTGCTATAAAGAAAAAGGACAGCACCAAATGGAGGAAATTAGTAGATTTCAGAGARCTCAATAAAAGAACTCAGGATTTTTGGGAAGTTCAATTAGGAATACCGCATCCAGCAGGTTTAAAAAAGAAAAAATCAGTAACAGTRCTAGATGTGGGAGATGCATATTTTTCAGTWCCTTTAGATRAAARCTTTAGAAAGTATACTGCATTCACCATACCTAGTCTAAACAATGAGACACCAGGAATCAGATATCAGTACAATGTGCTACCRCAGGGATGGAAAGGATCACCAGCAATATTCCAGAGTAGCATGACA---AAGATCTTAGAGCCCTTYAAAAGAAAAAATCCAGAAATAGTTATCTATCAATACATGGATGACTTGTATGTAGGATCTGATTTAGAAATAGGGCAGCACAGAACAAAAATAGAGGAGCTAAGARCTCATCTATTGAGCTGGGGATTTACTACACCAGACAAAAAGCATCAGAAGGAACCTCCATTCCTTTGGATGGGATATGAACTC
>-.-.-.560
CCTCAAATCACTCTTTGGCAACGACCCCTTGTCACAGTAAAAATAGGAGGACAGCTGAAAGAAGCTCTATTAGATACAGGAGCAGATGATACAGTATTAGAA------GATATAAATTTACCAGGAAAATGGAAACCAAAAATGATAGGGGGAATTGGAGGTTTTATCAAAGTAAGGCAATATGATCAGATACTTATAGARATTTGTGGAAAAAAGGCTATAGGTACAGTGTTAGTAGGACCTACACCTGTCAACATAATTGGACGAAATATGTTGACTAAGATTGGTTGTACTTTAAATTTCCCAATTAGTCCTATTGACACTATACCAGTAAAATTAAAGCCAGGAATGGATGGACCAAAGGTTAAACAGTGGCCATTGACAGAAGAAAAAATAAAAGCAATAACAGAAATTTGTAAAGAGATGGAAGAGGAAGGAAAAATCTCAAAAATTGGGCCTGAAAATCCATACAATACTCCAATATTTGCTATAAAGAAAAAGGACAGCACCAAATGGAGGAAATTAGTAGATTTCAGAGAGCTCAATAAAAGAACTCAGGACTTTTGGGAAGTTCAGTTAGGAATACCACATCCAGCAGGTTTAAAAAAGAAAAAATCAGTAACAGTATTAGATGTGGGAGATGCATATTTTTCAGTTCCTTTRGATGAAAGCTTTAGAAAGTATACTGCATTCACCATACCTAGTATAAACAATGAGACACCAGGAATCAGATATCAGTACAATGTGCTGCCACAGGGATGGAAAGGGTCACCGGCAATATTCCAAAGTAGCATGACA---AAAATCTTAGAGCCCTTTAGAATAAAAAATCCAGAAATGGTTATCTATCAATACATGGATGACTTGTATGTAGGATCTGATTTAGAAATAGCGCAGCACAGAACAAAAATAGAGGAGCTAAGAGCTCATCTATTGAGCTGGGGATTTACTACCCCAGACAAAAAGCATCAGAAGGAACCTCCATTCCTTTGGATGGGATATGAACTC
>-.-.-.561
CCTCAAATCACTCTTTGGCAACGACCCSTTGTCACAGTAAAAATAGAAGGRCAGCTGAAAGAAGCTCTATTAGATACAGGAGCAGATGATACAGTATTAGAA------GATATAAATTTRCCAGGAAAATGGAAACCAAAAATGATAGGGGGAATTGGAGGTTTTATCAAAGTAAAGCAATATGATCAGATACTTATAGAAATTTGTGGAAAAAAGGCTATAGGTACAGTRTTAGTAGGACCTACACCTGTCAACATAATTGGACGAAATATGTTGACCCAAATTGGTTGTACTTTAAATTTCCCAATTAGTCCTATTGAMACTGTACCAGTAAAATTAAAGCCAGGAATGGATGGACCAAAGGTTAAACAGTGGCCATTRACAGAAGARAAAATAAAAGCATTACCAGAAATTTGTAAAGAGATGGAAGAGGAAGGAAAAATCTCAAAAATTGGGCCTGAAAAYCCATACAAYACYCCAGTATTTGCTATAAAGAAAAAGGACAGCACTAAATGGAGRAAATTAGTAGATTTCAGAGAGCTCAATAAAAGAACTCAGGACTTTTGGGAAGTTCAATTAGGAATACCRCATCCAGCAGGTTTAAAAAAGAAAAAATCAGTAACAGTACTRGATGTGGGAGATGCATATTTTTCAGTTCCTTTAGATGAAAACTTTAGAAAGTATACTGCATTCACCATACCTAGTATAAACAATGAGACACCAGGAATCAGATATCAGTACAATGTGCTGCCACAGGGATGGAAAGGATCACCAGCAATATTCCAGAGTAGCATGAYA---AAAATCTTAGAGCCCTTTAGAATAAAAAATCCAGAGATAGTTATCTATCAATACATGGATGACTTGTATGTAGGATCTGATTTAGAAATAGGGCAGCACAGAACAAAAGTAGAGGAGCTAAGAGCTCATCTATTGAGCTGGGGATTTACTACACCAGAYAAAAAGCATCAGAAGGARCCYCCATTCCTTTGGATGGGATATGARCTC
>-.-.-.562
CCTCAAATCACTCTTTGGCAACGACCCCTTGTCACARTAAAAATAGGAGGACAGCTGAAAGAAGCTCTATTAGATACAGGAGCAGATGATACAGTATTAGAA------GATATAAATTTACCAGGAAAATGGAAACCAAAAATGATAGGGGGAATTGGAGGTTTTATCAAAGTAAGGCAATATGATCAGATACTTATAGAAATTTGTGGAAAAAAGGTTATAGGTACAGTGTTRGTAGGACCTACACCTGTCAACATAATTGGACGAAATATGTTGACTCAGCTTGGTTGTACTTTAAATTTCCCAATTAGTCCTATTGACACTATACCAGTAAAATTAAAGCCAGGAATGGATGGACCAAAGGTTAAACAGTGGCCATTGACAGAAGAAAAAATAAAAGCAATAACAGAAATTTGTAAAGAGATGGAAGAGGAAGGAAAAATCTCAAAAATTGGGCCTGAAAATCCATACAATACTCCAATATTTGCTATAAAGAAAAAGGACAGCACCAAATGGAGGAAATTAGTAGATTTCAGAGAGCTCAATAAAAGAACTCAGGACTTTTGGGAAGTTCAGTTAGGAATACCRCATCCAGCAGGTTTAAAAAAGAAAAAATCAGTAACAGTATTAGATGTGGGAGATGCATATTTTTCAGTTCCTTTAGATGAAAGCTTTAGAAAGTATACTGCATTCACCATACCTAGTATAAACAATGAGACACCAGGAATCAGATATCAGTACAATGTGCTGCCACAGGGATGGAAAGGGTCACCGGCAATATTCCAAAGTAGCATGACA---AAAATCTTAGAGCCCTTTAGAATAAAAAATCCAGAAATGGTTATCTATCAATACATGGATGACTTGTATGTAGGATCTGATTTAGAAATAGCGCAGCACAGAACAAAAATAGAGGAGCTAAGAGCTCATCTATTGAGCTGGGGATTTACTACCCCAGACAAAAAGCATCAGAAGGAACCTCCATTCCTTTGGATGGGATATGAACTC
>-.-.-.563
CCTCAAATCACTCTTTGGCAACGACCCCTTGTCACAGTAAAAATAGAAGGACAGCTAARAGAAGCTCTATTAGATACAGGAGCAGATGATACAGTATTAGAA------GATATAAATTTGCCAGGAAAATGGAAACCAAAAATGATAGGGGGAATTGGAGGTTTTATCAAGGTAAGGCAATATGATCAGATACTTATAGAAATTTGTGGAAAAAAGGCTATAGGTACAGTRTTAGTAGGACCTACACCTGTCAACATAATTGGACGAAATATGTTGACTCAGATTGGTTGTACTTTAAATTTCCCAATTAGTCCTATTAACACTGTACCAGTAAAATTAAAGCCAGGAATGGATGGACCAAAGGTTAAACAGTGGCCATTGACAGAAGAAAAAATAAAAGCATTAACAGAAATTTGTAAAGAAATGGAAGAGGAAGGAAAAATCTCAAAAATTGGGCCTGAAAATCCATACAATACTCCAGTATTTGCTATAAAGAAAAAGGACAGCACCAAGTGGAGAAAATTAGTAGATTTCAGAGAGCTCAATAAAAGAACTCAGGACTTTTGGGAAGTTCAATTAGGAATACCACATCCAGCAGGTTTAAAAAAGAAAAAATCAGTAACAGTACTAGATGTGGGAGATGCATATTTTTCAGTTCCTTTAGATGAAAGCTTTAGGAAGTATACTGCATTCACCATACCTAGTATAAACAATGAGACACCAGGAATCAGATATCAGTACAATGTGCTACCACAGGGATGGAAGGGGTCACCAGCAATATTCCAGTGTAGCATGACA---AAAATCTTGGAGCCCTTTAGAATAAAAAATCCAGAAATAGTTATCTATCAATACATGGATGACTTGTATGTGGGATCTGATTTAGAAATAGGGCAGCACAGAGCAAAAATAGAGGAGCTAAGAGCTCATCTATTGAGCTGGGGGTTTACTACCCCAGACAAAAAGCATCAGAAGGAACCTCCATTCCTTTGGATGGGATACGAACTC
>-.-.-.566
CCTCAAATCACTCTTTGGCAACGACCCCTTGTCACAGTAAAAATAGGAGGACAGCTGAAAGAAGCTCTATTAGATACAGGAGCAGATGATACAGTATTAGAA------GATATAAATTTGCCAGGAAAATGGAAACCAAAAATGATAGGGGGAATTGGAGGTTTTATCAAAGTAAGGCAATATGATCAGATACTTATAGAAATTTGTGGAAAAAAGGCTATAGGTACAGTGCTAGTAGGACCTACACCTGTCAACATAATTGGACGAAATATGTTGACTCAGATTGGTTGTACTTTAAATTTCCCAATTAGCCCTATTGACACTGTACCAGTAAAATTAAAGCCAGGAATGGATGGACCAAAGGTTAAACARTGGCCATTGACAGAAGAAAAAATAAAAGCATTAACAGAAATTTGTAAGGAGATGGAAGAGGAAGGAAAAATCTCAAAAATTGGGCCTGAAAATCCATACAATACTCCAGTATTTGCCATAAAGAAAAAGGACAGCACYAAATGGAGAAAATTAGTAGATTTCAGAGARCTYAATAAAAGAACTCAGGACTTTTGGGAAGTTCAATTAGGAATACCACATCCAGCAGGTTTGAAAAAGAAAAAATCAGTAACAGTACTAGATGTGGGAGATGCATATTTTTCAGTTCCTCTAGATGAGAGCTTTAGAAAGTATACTGCATTCACCATACCTAGTATAAACAATGAAACACCAGGAATCAGATATCAGTACAATGTGCTGCCACAGGGATGGAAAGGRTCACCAGCAATATTCCAAAGTAGYATGACA---AAAATCTTAGAACCCTTTAGAATAAAAAATCCAGACATAGTTATCTATCAATACATGGATGACTTGTATGTAGGATCTGATTTAGAAATAGGGCAGCACAGAACAAAAATAGAGGAGCTAAGAGCTCATCTATTGAGCTGGGGGTTTACTACACCAGACAAAAAGCATCAGAAGGAACCTCCATTCCTTTGGATGGGATATGAACTC
>-.-.-.569
CCTCAAATCACTCTTTGGCAACGACCCCTTGTCACAGTAAAAATAGAAGGACAGCTGAAAGAAGCTCTATTAGATACAGGAGCAGATGATACAGTATTAGAA------GATATAAATTTGCCAGGAAAATGGAAACCAAAAATGATAGGGGGAATTGGAGGTTTTATCAAGGTAAGGCAATATGATCAGATACTTATAGAAATTTGTGGAAAAAGGGCTATAGGTACAGTGTTAGTAGGACCTACACCTGTCAACATAATTGGACGAAATATGTTGACTCAGATTGGTTGTACTTTAAATTTCCCAATTAGTCCTATTGACACTGTACCAGTAAAATTAAAGCCAGGAATGGATGGACCAAAGGTTAAACAGTGGCCATTGACAGAAGAAAAAATAAAAGCATTAACAGAGATTTGTAAGGAGATGGAAGAGGAAGGAAAAATCTCAAAAATTGGGCCTGAAAATCCATACAATACTCCAGTATTTGCTATAAAGAAAAAGGACAGCACCAAATGGAGGAAATTAGTAGACTTCAGAGAGCTCAATAAAAGAACTCAGGACTTTTGGGAAGTTCAATTAGGAATACCTCATCCAGCAGGTTTAAAAAAGAAAAAATCAGTAACAGTACTAGATGTAGGAGATGCATATTTTTCAGTTCCTTTAGATGAAAGCTTTAGAAAGTATACTGCATTCACCATACCTAGTACAAACAATGAGACACCAGGAATCAGATATCAGTACAATGTGCTGCCACAGGGATGGAAGGGATCACCGGCAATATTCCAGAGTAGCATGACA---AAAATCTTAGAGCCCTTTAGAATAAAAAATCCAGAAGTGGTAATCTATCAATACATGGATGACTTGTATGTAGGATCTGATTTAGAAATAGGGCAGCACAGAATAAAAGTAGAGGAGCTAAGAGCTCATCTATTGAGCTGGGGGTTTACTACACCAGACAAAAAGCATCAGAAGGAACCTCCATTCCTTTGGATGGGATATGAACTC
>-.-.-.57
CCTCAAATCACTCTTTGGCAACGACCCCTTGTCACAGTAAAAATAGGAGGACAGCTGAAAGAAGCTCTATTAGATACAGGAGCAGATGATACAGTATTAGAA------GATATAAATTTGCCAGGAAAATGGAAACCAAAAATGATAGGGGGAATTGGAGGTTTTATCAAGGTAAGRCAATATGATCAGATACCYATAGAAGTTTGTGGAAAAAGGGCTATAGGTACAGTGTTAGTAGGACCYACACCTGTCAACATAATTGGGCGAAATATGTTGTCTCAGATTGGTTGTACTTTAAATTTCCCAATTAGCCCTATTGACACTGTACCAGTAAAATTAAAGCCAGGAATGGATGGACCAAAGGTTAAACAGTGGCCATTGACAGAAGAAAAAATAAAAGCATTAACAGAAATTTGTAAAGAAATGGAAAAGGAAGGAAAAATCTCAAAAATTGGGCCTGAAAATCCATACAATACTCCAGTATTTGCTATAAAGAAAAAGGACACCACCAAATGGAGGAAATTAGTAGATTTCAGAGAGCTCAATAAAAGAACTCAGGACTTTTGGGAAATTCAATTAGGAATACCGCATCCAGCAGGTTTAAAAAAGAAAAAATCAGTAACAGTATTAGATGTGGGAGATGCATATTTTTCAGTCCCWTTAGATGAAAGCTTTAGAAAATATACTGCATTCACCATACCTAGTATAAACAATGAGACACCAGGAATCAGATATCARTACAATGTGCTGCCACAGGGATGGAAAGGATCACCGGCAATATTCCAGTGTAGCATGACA---AAAATCTTAGAGCCCTTTAGAATAAAAAATCCAGAAATAATTATCTATCAATACATGGATGACTTGTATGTAGGATCTGATTTAGAAATAGGGCAGCACAGAACAAAAATAGAGGAGCTAAGAGCTCATCTATTGAGCTGGGGATTTACTACACCAGACAAAAAGCATCAGAAGGAACCTCCATTCCTTTGGATGGGATATGAACTC
>-.-.-.570
CCTCAAATCACTCTTTGGCAACGACCCCTTGTCACAGTAAAAATAGAAGGACAGYTGAGAGAAGCTCTATTAGATACAGGAGCAGATGATACAGTATTAGAA------GATATAAATTTGCCAGGAAAATGGAAGCCAAAAATGATAGGGGGAATTGGAGGTTTTATCAAAGTAAGGCAATATGATCAGATACTTATAGAAATTTGTGGAAAGAAGGCTGTAGGTACAGTGTTAGTAGGACCTACACCTGTCAACATAATTGGACGAAATATGTTGACTCAGATTGGTTGTACTTTAAATTTYCCAATTAGTCCTATTGACACTGTACCAGTAACATTAAARCCAGGAATGGATGGACCAAAGGTTAAACAGTGGCCATTGACAGAAGAAAAAATAAAAGCATTAACAGAAATTTGTAAAGAGATGGAAGAGGAAGGAAAAATTTCAAAAATTGGGCCTGAAAATCCATACAATACTCCAGTATTTGCTATAAAGAAAAAGGACAGCACCAAATGGAGGAAATTAGTAGATTTCAGAGAGCTCAATAAAAGAACTCAGGACTTTTGGGAAGTTCAATTAGGAATACCACATCCAGCAGGTTTAAAAAAGAAAAAATCAGTAACAGTACTAGATGTGGGAGATGCATATTTTTCAGTTCCTTTAGATGAAAGCTTTAGAAAGTATACTGCATTCACCATACCTAGTCTAAACAATGAGACACCAGGAATCAGATATCAATACAATGTGCTGCCACAGGGATGGAAAGGATCCCCGGCAATATTCCAGAGTAGCATGACA---AAAATCTTAGAGCCCTTTAARATAAAAAATCCAGAAATGGTTATCTATCAATACATGGATGACTTGTATGTAGGATCTGATTTAGAAATAGGGCARCACAGAATAAAAATAGAAGAGCTAAGAGCTCATCTATTGAGCTGGGGATTTACTACACCAGACAAAAAGCATCAGAAGGAACCTCCATTCCTTTGGATGGGATATGAACTC
>-.-.-.572
CCTCAAATCACTCTTTGGCAACGACCCCTTGTCACAATAAAAATAGGAGGACAGCTGAAAGAAGCTCTATTAGATACAGGAGCAGATGATACAGTATTAGAA------GATATAAATTTGCCAGGAAAATGGAAACCAAAAATGATAGGGGGAATTGGAGGTTTTATCAAAGTAAGGCAATATGATCAGATACCTATAGAAATTTGTGGAAAAAAGGCTGTAGGTACAGTGTTAGTAGGACCTACACCTGTCAACATAATTGGACGAAATATGTTGACTCAGATTGGTTGTACTTTAAATTTCCCAATTAGTCCTATTGACACTGTACCAGTAAAACTAAAGCCAGGAATGGATGGACCTAAGGTTAAACAGTGGCCATTGACAGAAGAAAAAATAAAAGCATTAATAGAAATTTGTAAAGAGATGGAAGAGGAAGGAAAAATCTCAAAAATTGGGCCTGAAAATCCATACAATACTCCAGTATTTGCTATAAAGAAAAAGGAYGGAACCAAGTGGAGAAAATTAGTAGATTTTAGAGAGCTCAATAAAAGAACTCAGGACTTTTSGGAAGTTCAATTAGGAATACCGCATCCAGCAGGTTTAAAAAAGAAAAAATCAGTAACAGTACTAGATGTGGGAGATGCATATTTTTCAATTCCTTTAGATGAAAGCTTTAGAAAGTATACTGCATTYACCATACCTAGTATAAACAATGAGACACCAGGAATCAGATATCAGTACAATGTGCTGCCTCAGGGATGGAAAGGGTCACCGGCAATATTCCAGAGTAGCATGACA---AGAATCYTAGAGCCCTTTAGAATAAAAAATCCAGAAATGGTTATCTATCAATACATGGATGACTTGTATGTAGGATCTGATTTRGAAATAGGGCAGCACAGAATAAAAATAGAGGAGCTGAGAGCTCATCTATTGCGCTGGGGATTTACTACACCAGACAAAAAGCATCAGAAGGAACCTCCATTCCTTTGGATGGGATATGAACTC
>-.-.-.573
CCTCAAATCACTCTTTGGCAACGACCCCTTGTCACAGTAAAAATAGGAGGACAGCTAAAAGAAGCTCTATTAGATACAGGAGCAGATGATACAGTATTAGAA------GATATAAATTTGCCAGGAAAATGGAAACCAAAAATGATAGGGGGAATTGGAGGGTTTATCAAGGTAAGGCAATATGATCAGATACTTATAGAAATTTGTGGAAAAAAGGCTATAGGTACAGTATTAGTAGGACCTACACCTGTCAACATAATTGGACGAAATATGTTGACTCAGATTGGTTGTACTTTAAATTTCCCAATTAGTCCTATTGACACTGTACCAGTAACATTAAAGCCAGGAATGGATGGRCCAAAGGTTAAGCAGTGGCCATTGACTGAAGAAAAAATAAAAGCTTTAACAGAAATTTGTAAAGAGATGGAAAAGGAAGGAAAAATCTCAAAAATTGGGCCTGAAAATCCATACAATACTCCAGTATTTGCTATAAAGAAAAAGGACAGCACCAAATGGAGGAAATTAGTGGACTTCAGAGAGCTCAATAAAAGAACTCAGGACTTTTGGGAAGTTCAATTAGGAATACCGCATCCAGCAGGTTTAAAAAAGAAAAAATCAGTAACAGTACTAGATGTGGGAGATGCATATTTTTCAGTTCCTTTAGATGAAAGCTTTAGAAAGTATACTGCATTTACCATACCTAGTATAAACAATGAGACACCAGGAATCAGATATCAGTACAATGTGCTACCACAGGGATGGAAAGGATCACCGGCAATATTCCAGTGTAGCATGACA---AAAATCTTAGAGCCCTTTAGAATAAAAAATCCAGAAATAGTTATCTATCAATATATGGATGACTTGTATGTAGGATCTGATTTAGAAATAGGGCAGCACAGAACAAAAATAGAGGAACTAAGAAGTCATCTATTGAGCTGGGGATTTACTACACCAGATAAAAAGCATCAGAAGGAACCTCCATTCCTTTGGATGGGATATGAACTC
>-.-.-.574
CCTCAAATCACTCTTTGGCAACGACCCCTTGTCACAGTAAAAWTAGGAGGGCAGCTGAAAGAAGCTCTATTAGATACAGGAGCAGATGATACAGTATTAGAA------GAAATAAATTTRCCAGGAAAATGGAAACCAAAAATGATAGGGGGAATTGGAGGTTTTATCAAGGTAAGGCAATATGATCAGATACTTATAGAAATTTGTGGAAAAAAGGCTATAGGTACAGTATTAGTAGGACCTACACCTGTCAACATAATTGGACGAAATATGTTGACTCAGATTGGTTGTACTTTAAATTTCCCAATTAGTCCTATTGAAACTGTACCAGTAAAATTAAARCCAGGAATGGATGGACCAAAGGTTAAACAGTGGCCATTGACAGAAGAAAAAATAAAAGCCTTAACAGAAATTTGTGAAGAGATGGAAAAGGAGGGAAAAATTTCAAAAATTGGGCCTGAAAATCCATACAATACTCCAGTATTTGCTATAAAGAAAAAGGACAGCACCAAATGGAGGAAATTAGTGGACTTCAGAGAACTCAATAAAAGAACTCAGGACTTTTGGGAAGTTCAATTAGGAATACCGCATCCAGCAGGTTTAAAAAAGAAAAAATCAATAACAGTACTAGATGTGGGAGATGCATATTTTTCAGTTCCTTTAGATGAAAACTTTAGAAAGTATACTGCATTCACCATACCTAGTATAAACAATGAGACACCAGGAATCAGATATCAGTACAATGTGCTGCCACAGGGATGGAAAGGATCACCAGCAATATTCCAGTGTAGCATGACA---AAAATCTTAGAGCCCTTTAGAATAAAAAATCCAGAAATGGTTATCTATCAATACATGGATGACTTGTATGTAGGATCTGATTTAGAAATAGGGCAGCACAGAGCAAAAATAGAGGAGCTAAGAAGTCATCTATTGAGCTGGGGATTTACTACACCAGATAAAAAGCATCAGAAGGAACCTCCATTYCTTTGGATGGGWTATGAACTC
>-.-.-.575
CCTCAAATCACTCTTTGGCAGCGACCCCTCGTCACAGTAAAAATAGGAGGACAGCTGAGAGAAGCTCTGTTAGACACAGGAGCAGATGATACAGTATTAGAA------GATATAAATTTGCCAGGGAAATGGAAACCAAAAATGATAGGGGGAATTGGAGGTTTTATCAAGGTAAAGCAATATGATCAGATACTTATAGAAATTTGTGGAAAAAAGGCTATAGGTACAGTGTTAGTAGGACCTACACCTGTCAACATAATTGGACGGAACATGTTGACTCAGATTGGGTGTACTTTAAATTTCCCAATTAGTCCTATTGACACTGTACCAGTAAAATTAAAGCCAGGAATGGATGGACCAAAGGTTAAACAGTGGCCATTGACAGAAGAAAAAATAAAAGCATTAACAGAAATTTGTAAGGAGATGGAAGAGGAAGGAAAAATTTCAAAAATTGGGCCTGAAAATCCATACAATACTCCAATATTTGCTATAAAGAAAAAGGACAGCACTAAATGGAGAAAATTAGTAGATTTCAGAGAGCTCAATAAAAGAACTCAGGACTTTTGGGAAGTTCAATTAGGAATACCGCATCCAGCAGGTTTAAAAAAGAAAAAATCAGTAACAGTACTAGATGTGGGAGATGCATATTTTTCAGTTCCTTTAGATGAAAGCTTTAGAAAGTATACTGCATTCACCATACCTAGTATAAACAATGAAACACCAGGAATCAGATATCAGTACAATGTACTGCCACAGGGATGGAAAGGATCACCAGCAATATTCCAGAGTAGCATGACA---AAAATCTTAGAGCCCTTTAGAATAAAAAATCCAGATATGGTTATCTATCAATACATGGATGACTTGTATGTAGGATCTGATTTAGAAATAGGGCAGCACAGAGCAAAAATAGAGGAGCTAAGAGCTCATCTATTGAGCTGGGGATTTACTACACCAGACAAAAAGCATCAAAAGGAACCTCCATTCCTTTGGATGGGATATGAACTC
>-.-.-.576
CCTCAAATCACTCTTTGGCAACGACCCCTTGTCACARTAAAAATAGGAGGACAGTTGAAAGAAGCTCTATTAGATACAGGAGCAGATGATACAGTATTAGAA------GATATAAATTTGCCAGGAAAATGGAAACCAAAAATGATAGGGGGAATTGGAGGTTTTATCAAAGTAAGRCAATATGATCAGATACTTATAGAAATTTGTGGAAAAAAGGCTRTAGGTACAGTATTRGTAGGACCTACACCTGTCAACATAATTGGACGAAATATGTTGACTCAGATTGGTTGTACTTTAAATTTCCCAATTAGTCCTATTGACACTGTACCAGTAGCATTAAAGCCAGGAATGGATGGACCAAAGGTTAAACAATGGCCATTGACAGAAGAAAAAATAAAAGCATTAACAGACATTTGTAAAGARATGGAAGCGGAAGGAAAAATTTCAAAAATTGGGCCTGARAAYCCATAYAATACTCCAGTATTTGCTATAAAGAAAAAGGACAGCACCAAATGGAGRAAATTAGTAGATTTCAGAGARCTCAATAAAAGAACTCAGGAYTTTTGGGAAGTTCAATTAGGAATACCRCATCCAGCAGGTTTAAAAAAGAAAAAATCAGTAACAGTACTAGATGTGGGAGATGCATATTTTTCAGTTCCTTTAGATGAAAGCTTTAGAAAGTATACTGCATTCACCATACCTAGTATAAACAACGRGACACCAGGAAYCAGATATCAGTACAATGTGCTGCCACAGGGATGGAAAGGATCACCGGCAATATTCCAGARTAGCATGACA---AGAATCTTAGAGCCCTTTAGAATAAAAAATCCAGAAMTRGTTATWTATCAATACATGGATGACTTGTATGTAGGATCTGATTTAGAAATAGGGCAGCACAGAAYAAAAATAGAGGAGCTRAGAGCTCATCTATTGAGTTGGGGGTTTACTACACCAGACAAAAAGCATCAGAARGAACCTCCATTCCTTTGGATGGGATATGAACTC
>-.-.-.578
CCTCAAATCACTCTTTGGCAACGACCCCTTGTCACAGTAAAAATAGGAGGACAGCTAAAAGAAGCTCTATTAGATACAGGAGCAGATGATACAGTATTAGAR------GATATAAATTTGCCAGGAAAATGGAAACCAAAAATGATAGGGGGAATTGGAGGTTTTATCAAGGTAAGGCAATATGATCAGATAACTATAGAAATTTGTGGAAAAAAGGCTATAGGTACAGTATTAGTGGGACCTACACCTGTCAACATAATTGGACGAAATATGTTGACTCAGATTGGTTGTACTTTAAATTTCCCAATTAGTCCTATTGATACTGTACCAGTAAAATTAAAGCCAGGAATGGATGGACCAAAGGTTAAACAGTGGCCATTGACAGAAGAAAAAATAAAAGCATTAACAGAAATTTGTAAAGAGATGGAAGAGGAAGGAAAAATCTCAAAAATTGGGCCTGAAAATCCATACAATACTCCAGTATTTGCTATAAAGAAAAAGGACAGCACCAAATGGAGGAAATTAKTAGATTTCAGAGAGCTCAATAAAAGAACTCAGGACTTTTGGGAGGTTCAATTAGGAATACCGCATCCAGCAGGTTTAAAAAAGAAAAAATCAGTAACAGTACTAGATGTGGGAGATGCATATTTTTCAGTTCCTTTAGATGAAAGCTTTAGAAAATATACTGCATTCACCATACCTAGTASRAACAATGAGACACCAGGAATCAGATATCAGTACAATGTGCTGCCACAGGGATGGAAAGGATCACCAGCAATATTCCAGAGTAGCATGACA---AAAATCTTAGAGCCCTTTAGACTAAAAAATCCAGAAATAGATATCTATCAATACATGGATGACTTGTATGTAGGATCTGATTTAGAAATAGGGCAGCACAGAATAAAAATAGAAGAACTAAGAGCTCATCTAYTGAGCTGGGGGTTTACTACACCAGACAAAAARCATCAGAAGGAACCTCCATTCCTTTGGATGGGATATGAACTC
>-.-.-.580
CCTCAAATCACTCTTTGGCAACGACCCCTTGTCACAATAAAAATAGGAGGACAGCTGAGAGAAGCTCTATTAGATACAGGAGCAGATGATACAGTATTAGAA------GAAATAAATTTGCCAGGAAAATGGAAACCAAAAATGATAGGGGGAATTGGAGGTTTTATCAAAGTAAGACAATATGATCAGATACTTATAGAAATTTGTGGAAAAAAGGCTATAGGTACAGTRTTAGTAGGACCTACACCTGTCAACATAATTGGACGAAATATGTTGACTCAGCTTGGTTGTACTTTAAATTTCCCAATTAGTCCTATTGACACTGTACCAGTAAAATTAAAGCCAGGAATGGATGGACCAAAGRTTAAACAGTGGCCATTGACAGCAGAAAAAATAAAAGCATTAACAGAAATTTGTAAGGAGATGGAAGAGGAAGGAAAAATCTCAAAGATTGGGCCTGAAAATCCATACAATACTCCAGTATTTGCTATAAAGAAAAAGGACAGCACAAAATGGAGGAAATTAGTAGATTTTAGAGAGCTCAATAAAAGGACTCAGGACTTTTGGGAAGTCCAATTAGGAATACCGCATCCAGCAGGTTTAAAAAAGAAAAAATCAGTAACAGTACTAGATGTGGGAGATGCATATTTTTCAGTTCCTCTAGATGAAAGCTTTAGAAAGTATACTGCATTCACCATACCTAGTATAAACAATGAGACACCAGGAATCAGATATCAGTACAATGTGCTGCCACAGGGATGGAAAGGATCACCGGCAATATTCCAGTGTAGCATGACA---AAGATCTTAGAGCCCTTTAGAATAAAAAATCCAGAAATAGTTATCTATCAGTACATGGATGATTTGTATGTAGGATCTGATTTAGAAHTAGRGCAGCACAGAGCAAAAATAGAGAAGCTCAGAGCTCATCTATTGAGCTGGGGRTTYACTACACCAGACAAAAAACATCAGAAGGAACCTCCATTCCTTTGGATGGGATATGAACTC
>-.-.-.582
CCTCAAATCACTCTTTGGCAACGACCCCTTGTCACAGTAAAAATAGRAGGACAGCTAAGAGAAGCTCTATTAGATACAGGAGCAGATGATACAGTATTAGAA------GATATAAATTTGCCAGGAAAATGGAAACCAAAAATGATAGGGGGAATTGGAGGTTTTATCAAGGTAAGGCAATATGATCAGATACATATAGAAATTTGTGGAAARAAGGCTATAGGTACAGTGTTAGTAGGACCTACACCTGTCAACATAATTGGACGAAATATGTTGACTCAGCTTGGWTGTACTTTAAATTTCCCAATTAGTCCTATTGACACTGTACCAGTAAAATTAAAGCCAGGAATGGATGGACCAAAGGTTAAACAGTGGCCATTGACAGAAGAAAAAATAAAAGCATTAACAGAAATTTGTAAAGAAATGGAAGAGGAAGGAAAAATCTCAAAAATTGGGCCTGAAAATCCATACAATACTCCAGTATTTGCTATAAAGAAAAAGGACAGCACCAAGTGGAGGAAATTAGTAGATTTCAGAGAGCTCAATAAAAGAACTCAGGACTTTTGGGAAGTTCAATTAGGAATACCACATCCAGCAGGTTTAAAAAAGAAAAAATCAGTAACAGTACTAGATGTGGGAGATGCATATTTTTCAGTTCCTTTAGATGAAAGCTTTAGGAAGTATACTGCATTCACCATACCTAGTATAAACAATGAGACACCAGGAATCAGATATCAGTACAATGTGCTACCACAGGGATGGAARGGGTCACCAGCAATATTCCAGTGTAGCATGACA---AAAATCTTAGAGCCCTTTAGAAYAAAAAATCCAGAAATAGTTATCTATCAATACATGGATGACTTGTATGTAGGATCTGATTTAGAAATAGGGCAGCACAGAGCAAAAATAGAGGAGCTAAGAGCTCATCTATTGAGCTGGGGGTTTACTACCCCAGACAAAAAGCATCAGAAGGAACCTCCATTCCTTTGGATGGGATACGAACTC
>-.-.-.584
CCTCAAATCACTCTTTGGCAACGACCCCTTGTCACAATAAAAATAGGAGGACAACTGAGAGAAGCTCTATTAGACACAGGAGCAGATGATACAGTATTAGAG------GATATAAATTTGCCAGGAAAATGGAAACCAAGAATGATAGGGGGAATTGGAGGATTTATCAAGGTAAGGCAATATGATCAGATACTTATAGAAATTTGTGGAAAAAAGGCTATAGGTACAGTATTAGTGGGACCTACACCTGTCAACATAATTGGACGAAATATGTTGACTCAGCTTGGTTGTACTTTAAATTTCCCAATTAGTCCTATTGATACTGTACCAGTAAAATTAAAGCCAGGAATGGATGGACCAAAGGTTAAACAATGGCCATTGACAGAAGAAAAAATAAAAGCATTAACAGAAATTTGTAAAGAGATGGAAGAGGAAGGAAAAATCTCAAAAATTGGGCCTGAAAATCCATACAATACCCCAGTCTTTGCTATAAAGAAAAAGGACAGCACCAAATGGAGGAAGTTAGTAGATTTCAGAGAGCTCAATAAAAGAACTCAGGACTTTTGGGAAGTTCAATTAGGCATACCGCATCCAGCAGGTTTAAAAAAGAAAAAATCAGTAACAGTACTAGATGTGGGAGATGCATATTTTTCAGTTCCTTTAGATGRAAGCTTTAGAAAGTACACTGCATTCACCATACCTAGTATAAACAATGAGACACCAGGAATCAGATATCAGTACAATGTGCTGCCACAGGGATGGAAAGGATCACCGGCAATATTCCAGAGTAGCATGACA---AGAATCTTAGAGCCTTTTAGAATAAAAAATCCAGAAATGGTGATCTATCAATACATGGATGACTTGTATGTAGGATCTGATTTAGAAATAGGGCAGCACAGAATAAAAATAGAGRAGCTAAGAGCTCATCTATTGAGCTGGGGGTTTACTACACCAGACAAAAAGCATCAGAAGGAACCTCCATTCCTTTGGATGGGATATGAACTC
>-.-.-.587
CCTCAAATCACTCTTTGGCAACGACCCCTTGTCACAGTAAAAATAGGAGGACAGCTGAAAGAAGCTCTATTAGATACAGGAGCAGATGATACAGTATTAGAA------GATATAAATTTGCCAGGAAAATGGAAACCAAAAATGATAGGGGGAATTGGAGGTTTTATTAAGGTAAGGCAATATGATCAGATACTTATAGAAATTTGTGGAAAAAAGGCTATAGGTACAGTATTAGTAGGACCTACACCTGTCAACATAATTGGACGAAATATGTTGACTCAGATTGGTTGTACTTTAAATTTCCCAATTAGTCCTATTGACACTGTACCAGTAACATTAAAGCCAGGAATGGATGGACCAAAGGTTAAACAGTGGCCAYTGACAGAAGAAAAAATAAAAGCATTAACAGAAATTTGTAAAGAGATGGAAGAGGAAGGAAAAATCTCAAAAATTGGGCCTGAAAATCCATACAATACTCCAGTTTTTGCTATAAAGAAAAAGGACAGCACCAAATGGAGGAAATTAGTAGATTTCAGAGAGCTCAATAAAAGAACTCAGGACTTTTGGGAAGTTCAATTAGGAATACCGCATCCAGCAGGTTTAAAAAAGAAGAAATCAGTAACAGTACTAGATGTGGGAGATGCATATTTTTCAGTCCCTTTAGATGAAAGCTTTAGAAAGTATACTGCATTCACCATACCTAGTATAAACAATGAGACACCAGGAATCAGATATCAGTACAATGTGCTGCCACAGGGATGGAAAGGATCACCAGCAATATTCCAGAGTAGCATGACA---AAAATCTTAGAGCCCTTTAGAATAAAAAATCCAGAAATGGTTATCTATCAATACATGGATGACCTGTATGTAGGATCTGATTTAGAAATAGGGCAGCACAGAACAAAAATAGAAGAGCTAAGGACTCATCTATTGAGCTGGGGATTTACTACACCAGACAAAAAGCATCAGAAGGAACCTCCATTCCTTTGGATGGGATATGAACTC
>-.-.-.591
CCTCAAATCACTCTTTGGCAACGACCCCTTGTCACAGTAAAAATAGGAGGACAGCTRAAAGAAGCTCTATTAGATACAGGAGCAGATGATACAGTATTAGAA------GATATAAATTTGCCAGGAAAATGGAAACCAAAAATGATAGGGGGAATTGGAGGTTTTATCAAAGTAAGGCAATATGATGAGATACYTATAGAAATTTGTGGAAAAAAGGCTATAGGTACAGTATTAGTAGGACCAACACCTRTCAACATAATTGGGCGAAATATGTTGACTCAGATTGGTTGTACTTTAAATTTCCCAATTAGTCCTATTGACACTGTACCAGTAAAATTAAARCCAGGAATGGATGGACCAARGGTTAAACAGTGGCCATTGACAGAAGAAAAAATAAAAGCRTTAACAGAGATTTGTRAGSAGATGGAAAAGGAAGGAAAAATCTCAAAAATTGGGCCTGAAAATCCATACAATACTCCAGTATTTGCTATAAAGAAAAAGGACAGCACTAAATGGAGAAAATTAGTAGATTTCAGAGAGCTCAATAAAAGAACTCAGGACTTTTGGGAAGTTCAATTAGGAATACCGCATCCAGCAGGTTTAAAGAAGAAAAAATCAGTAACAGTACTGGATRTRGGAGATGCATATTTCTCAGTTCCTTTAGATRAAAGCTTTAGAAAGTATACTGCATTCACCATACCTAGTATAAACAATGAGACACCAGGAATCAGATATCAGTACAATGTGCTGCCACAGGGATGGAAAGGATCACCAGCAATATTCCAGWGTAGCATGAYA---AAAATCTTAGAGCCCTTTAGAATAAAAAATCCAGAAATAGWTATCTATCAATACATGGATGACTTGTATGTAGGRTCTGATTTAGAAATAGAGCAGCACAGAACAAAAATAGAGGAGCTAAGAGCTCATCTATTGAGCTGGGGATTTACTACACCRGACAAAAAGCATCAGAAGGAACCYCCATTCCTTTGGATGGGATATGAACTC
>-.-.-.594
CCTCAAATCACTCTTTGGCAACGACCCCTTGTCACAATAAAAATAGGAGGACAGCTAAGAGAAGCTCTATTAGATACAGGAGCAGATGATACAGTATTAGAA------GATATAAATTTGCCAGGAAAATGGAAACCAAAAATGATAGGGGGAATTGGAGGTTTTATCAAAGTAAGGCAATATGATCAGATAACTATAGAAATTTGTGGAAAAAAGGCTATAGGTACAGTGTTAGTAGGACCTACACCTGTCAACATAATTGGACGAAATATGTTGACTCAGCTTGGTTGTACTTTAAATTTCCCAATTAGTCCTATTGACACTGTACCAGTAACATTAAAGCCAGGAATGGATGGACCAAAGGTTAAACAGTGGCCATTGACARAAGAAAAAATAAAAGCATTAACAGAAATTTGTAAAGAGATGGAAGAGGAAGGAAAAATCTCAAAAATMGGGCCTGAAAATCCATATAATACTCCAGTATTTGCTATAAAGAAAAAGGACRGCACCAAGTGGAGGAAACTAGTAGATTTCAGAGAGCTCAATAAAAGAACTCAGGACTTTTGGGAAGTTCAATTAGGAATACCGCATCCAGCAGGATTAAAAAAGAAAAAATCAGTGACAGTACTAGATGTAGGGGATGCATATTTTTCAGTTCCTTTAGATGAAAGCTTTAGAAAGTATACTGCATTCACCATACCTAGTATAAACAATGAGACACCAGGAATCAGATATCAGTACAATGTGCTACCACAGGGATGGAAAGGATCTCCGGCAATATTCCAGTGTAGCATGACA---AAAATCTTAGAATCYTTTAGAAGAAAAAATCCAGAGATAGTTATCTATCAATAYATGGATGACTTGTATGTAGGATCTGATTTAGAAATAGGGCAGCATAGAAYAAAAATAGAGGAGCTAAGAGCTCATCTATTGAGCTGGGGATTTACTACACCAGACAAAAAGCATCAGAAGGAACCTCCATTTCTTTGGATGGGATATGAACTC
>-.-.-.595
CCTCAAATCACTCTTTGGCAACGACCCCTTGTCACAGTAAAAATAGGAGGACAAATGAAAGAAGCTCTMTTAGATACAGGAGCAGATGATACAGTATTAGAA------GATATAAATTTGCCAGGAAAATGGAGACCAAAAATGATAGGGGGAATTGGAGGTTTTATTAAGGTAAGACAATATGATCAGATACTTATAGAAATTTGTGGAAAAAAGGCTATAGGTACAGTGTTAGTAGGACCTACACCTGTCAACATAATTGGACGAAATATGTTGACTCAGATTGGTTGTACTTTAAATTTCCCAATTAGTCCTATTGACACTATACCAGTAACACTAAAGCCAGGAATGGATGGACCAAAGGTTAAGCAGTGGCCATTAACAGAAGAAAAAATAAAAGCATTAACAGAAATTTGTAAAGAGATGGAAAAGGAAGGAAAAATCTCAAAAATTGGGCCTGAAAATCCATACAATACTCCAGTATTTGCTATAAAGAAAAAGGACAGCACCAAATGGAGGAAATTAGTAGATTTCAGAGAGCTCAATAAAAGAACTCAGGATTTTTGGGAAGTTCAATTAGGAATACCGCATCCAGCAGGTTTAAAGAAAAAGAAATCAGTAACAGTACTAGATATAGGAGATGCATATTTTTCAGTTCCTTTAGATGAAAGCTTTAGAAAGTATACTGCATTTACCATACCTAGTACAAACAATGAGACACCAGGAATCARATATCAGTACAATGTGCTRCCACAGGGATGGAAAGGATCACCGGCAATATTCCAGAGTAGCATGACA---AAGATCTTAGAGCCCTTTAGAATAAAAAATCCAGAAATAGTTATCTATCAATACATGGATGACTTGTATGTAGGCTCTGATTTAGAGATAGGGCAGCACAGAATAAAGATAGAGGAGCTAAGAGCTCATCTATTGAGCTGGGGACTTACTACCCCAGACAAAAAGCATCAGAAGGAACCTCCATTCCTTTGGATGGGATATGAACTC
>-.-.-.596
CCTCAAATCACTCTTTGGCAACGACCCCTTGTCACAATAAAAATAGSAGGACAACTGAAAGAAGCTCTACTAGATACAGGAGCAGATGATACAGTATTAGAA------GATATAAATTTGCCAGGAAAATGGAAACCAAAAATGATAGGGGGAATTGGGGGTTTTATCAAGGTAAGGCAATATGATCAGATACYTATAGAAATTTGTGGAAARAAGGCTATAGGTACAGTGTTAGTAGGACCTACACCTGTCAACATAATTGGACGAAATATGYTGACTCAGCTTGGGTGTACTTTAAATTTCCCAATTAGTCCTATTGACACTGTACCAGTAAAATTAAAGCCAGGAATGGATGGACCAAAGGTTAAACAGTGGCCATTGACAGAAGAAAAAATAAAAGCATTAACAGAAATTTGTARRGAGATGGAAGAGGAAGGAAAAATCTCAAAAATTGGGCCTGAAAATCCATACAATACTCCAGTATTTGCTATAAAGAAAAAGGACAGCACCAAATGGAGGAAATTAGTAGATTTCAGAGAGCTMAATAAAAGAACTCAGGACTTTTGGGAAGTTCAATTAGGAATACCGCATCCAGCAGGATTAAAAAAGAAAAAATCAGTAACAGTACTAGATGTGGGAGATGCATATTTTTCAGTTCCTTTAGATGAAAGCTTTAGAAAGTATACTGCATTCACCATACCTAGTATAAACAATGAGACACCAGGAATCAGATATCAGTACAATGTGCTGCCACAGGGATGGAAAGGATCACCAGCAATATTCCAGAGTAGCATGACA---AAAATCTTAGAGCCCTTTAGAAAGAAAAATCCAGACATAATTATCTATCAATACATGGATGACTTGTATGTAGGATCTGATYTAGAAATAGGGCAGCACAGAACAAAAATAGAGGAGCTAAGAGCTCACCTATTGAGCTGGGGATTTACTACACCAGATAAAAAGCATCAAAAGGAACCTCCATTCCTTTGGATGGGGTATGAACTC
>-.-.-.598
CCTCAAATCACTCTTTGGCAACGACCCCTTGTCACARTAAAAATAGGAGGACAGTTGAAAGAAGCTCTATTAGATACAGGAGCAGATGATACAGTATTAGAA------GATATAAATTTGCCAGGAAAATGGAARCCAAAAATGATAGGGGGAATTGGAGGTTTTATCAAGGTAAGGCAATATGATCAGATACTTATAGAAATTTGTGGAAAAAAGGCTATAGGTACAGTATTAGTAGGACCTACACCTGTCAACATAATTGGACGAAATATGTTGACCCAGATTGGTTGTACTTTAAATTTCCCAATTAGTCCTATTGACACTGTACCAGTAAAATTAAAGCCAGGAATGGATGGACCAAAGGTTAAACAGTGGCCATTAACAGAAGAAAAAATAAAAGCATTAACAGAAATTTGTAAAGAGATGGAAGAGGAAGGAAAAATTTCAAAAATTGGGCCTGAAAATCCATACAATACTCCAGTATTTGCTATAAAGAAAAAGGACAGCACCAAATGGAGGAAATTAGTAGATTTCAGAGAGCTCAATAAAAGAACTCAGGACTTTTGGGAAGTTCAATTAGGAATACCGCATCCAGCAGGTTTAAAAAAGAAAAAATCAGTAACAGTACTAGATGTGGGAGATGCTTAYTTTTCAGTTCCTTTAGATGAAAACTTTAGAAAGTATACTGCATTCACCATACCTAGTTTAAAYAATGAGACACCAGGAATCAGATATCAGTACAATGTGCTGCCACAGGGATGGAAAGGATCACCAGCAATATTCCAGAGTAGCATGACA---AAAATCTTAGAGCCCTTTAAAATAAAAAATCCAGRAATAGTTATCTATCAATACATGGATGACTTGTATGTAGGATCTGACTTAGAAATAGGGCAGCACAGAACAAAAATAGAGGAGCTAAGAGCTCATCTATTGAGCTGGGGRTTTACTACACCAGACAAGAAGCATCAAAAGGAACCCCCATTCCTTTGGATGGGATATGAACTC
>-.-.-.6
CCTCAAATCACTCTTTGGCAACGACCCMTTGTCACAGTAAAAGTAGAAGGACAGCTGAAAGAAGCTCTATTAGATACAGGAGCAGATGATACAGTATTAGAA------RATATAAATTTGCCAGGAAAATGGAAACCAAAAATGATAGGGGGAATTGGAGGTTTTATCAAAGTAAGGCAATATGATCAGATACTTATAGAAATTTGTGGAAAAAAGGCTATAGGTACAGTATTAGTAGGACCTACACCTGTCAACATAATTGGACGAAATATGTTGACTCAGMTTGGTTGTACTTTAAATYTCCCAATTAGTCCTATTGACACTGTACCAGTAAAATTAAAGCCAGGAATGGATGGGCCAAAGGTTAAACAGTGGCCATTRACAGAAGAAAAAATAAAAGCATTAACAGAAATTTGTAAAGAGATGGAAGAGGAAGGAAAGATCTCAAAAATTGGACCTGAAAATCCATACAATACTCCAGTATTTGCTATAAAGAAAAAGGACAGTACCAAATGGAGGAAATTAGTAGATTTCAGAGAACTCAATAAAAGAACTCAGGACTTTTGGGAAGTTCAATTAGGAATACCACATCCAGCAGGTTTAAAAAAGAAAAAGTCAGTAACAGTACTRGATGTGGGAGATGCATATTTTTCAGTTCCTTTAGATGAAAGCTTTAGAAAGTATACTGCATTCACCATACCTAGTATAAATAATGAGACACCAGGAATCAGATATCAGTACAATGTGCTGCCACAAGGATGGAAAGGATCACCAGCAATATTCCAGAGTAGCATGACR---AAAATCTTAGAGCCCTTTAGAATAAAAAATCCAGAMRTRATTATCTATCAATACATGGATGACTTGTATGTAGGATCTGATTTAGAAATAGGGCAGCAYAGAACAAAAATAGAGGAACTAAGAGCTCATCTATTGAGCTGGGGATTTACTACCCCAGACAAAAAGCATCAGAAGGAACCTCCATTCCTTTGGATGGGATATGAACTC
>-.-.-.602
CCTCAAATCACTCTTTGGCAACGACCCCTTGTCACAGTAAAAATAGGAGGACAGCTGAAAGAAGCTCTATTAGATACAGGAGCAGATGATACAGTATTAGAA------GATATAAATTTGCCAGGAAAATGGAAACCAAAAATGATAGGGGGAATTGGAGGTTTTATCAAAGTAAGGCAATATGATCAGATACCTATAGAAATTTGTGGAAAAAGGGCTATAGGTACAGTGTTAGTAGGACCTACACCTGTCAACATAATTGGACGAAATATGTTGACTCAGATTGGTTGTACTTTAAATTTCCCAATTAGTCCTATTGACACTGTACCAGTAACATTAAAGCCAGGAATGGATGGACCAAGGGTTAAACARTGGCCATTGACAGAAGAAAAAATAAAAGCATTAACAGAAATTTGTAAAGAGATGGAAGAGGAAGGAAAAATCTCAAAAATTGGGCCTGAAAATCCATACAATACTCCAATATTTGCTATAAAGAAAAAGGACAGCACCAAATGGAGGAAATTAGTAGATTTCAGAGAACTCAATAAAAGAACTCAGGACTTTTGGGAAGTTCAATTAGGAATACCGCATCCAGCAGGTTTAAAAAAGAAAAAATCAGTAACAGTACTAGATGTGGGRGATGCATATTTTTCAGTTCCTTTAGATGAAARCTTTAGAAAGTATACTGCATTCACCATACCTAGTATAAACAATGAGACACCAGGAATCAGATATCAGTACAATGTGCTGCCACAGGGATGGAAAGGATCACCGGCAATATTCCAGAGTAGCATGACA---AAAATCTTAGAGCCCTTTAGAATAAAAAATCCAGAAATGGTTATCTATCAATACATGGATGACTTGTATGTAGGATCTGATTTAGAGATAGGGCAGCACAGAATAAAAATAGAGGAGCTRAGAGCTCATCTATTGAGCTGGGGATTTACTACACCAGACAAAAAGCATCAGAAGGAACCTCCATTCCTATGGATGGGATATGAACTC
>-.-.-.608
CCTCAAATCACTCTTTGGCAACGACCCCTTGTCACAGTAAAAGTAGGAGGACAGCTGAAAGAAGCTCTATTAGATACAGGAGCAGATGATACAGTATTAGAA------GATATAAATTTGCCAGGAAAATGGAAACCAAAATTAATAGGGGGAATTGGAGGTTTTATCAAAGTAAGGCAATATGATCAGATACTTATAGAAATTTGTGGAAAAAAGGCTATAGGTACAGTGTTAGTAGGACCTACACCTGTCAACATAATTGGACGAAATATGTTGACTCAGCTTGGTTGTACTTTAAATTTCCCAATTAGTCCTATTGACACGGTACCAGTAAAATTAAAGCCAGGAATGGATGGACCAAAGGTTAAACAGTGGCCATTGACAGAAGAAAAAATAAAAGCATTAACAGAAATTTGTAAAGAAATGGAAGCAGAAGGAAAAATCTCAAAAATTGGGCCTGAAAATCCATACAATACTCCAGTATTTGCTATAAAGAAAAAGGACAGCACCAAATGGAGAAAATTAGTAGATTTCAGAGAGCTCAATAAAAAAACTCAAGACTTTTGGGAAGTTCAATTAGGAATACCACATCCAGCAGGTTTAAAAAAGAAAAAATCAGTAACAGTACTGGATGTGGGAGATGCATATTTTTCAGTTCCTTTAGATGAAAACTTTAGGAAGTATACTGCATTCACCATACCTAGTCTAAACAATGAGAAACCAGGAATTAGATATCAGTACAATGTGTTGCCACAGGGATGGAAAGGATCACCAGCAATATTCCAGTGTAGCATGACA---AAAATCTTAGAGCCCTTTAGAAGAAAAAATCCCGAAGTGATTATCTATCAATACATGGATGACTTGTATGTAGGATCTGACTTAGAAATAGGGCAGCACAGAACAAAAGTAGAAGAGCTAAGAGCTCATCTATTGAGCTGGGGATTTACTACACCAGACAAAAAACATCAGAAGGAACCTCCATTCCTTTGGATGGGATATGAACTC
>-.-.-.610
CCTCAAATCACTCTTTGGCAACGACCCCTTGTCACAGTAAAAATAGGAGGACAGCTGAAAGAAGCTCTATTAGATACAGGAGCAGATGATACAGTATTAGAA------GATATAAATTTGCCAGGAAAATGGAAACCAAAAATGATAGGGGGAATTGGAGGTTTTATCAAGGTAAGGCAATATGATCAGATAACTATAGAAATTTGTGGAAAAAAGGCTATAGGTACAGTATTAGTAGGACCTACACCTGTCAACATAATTGGACGAAACATGTTGACTCAGATTGGTTGTACTTTAAATTTCCCAATTAGTCCTATTGACACTGTACCAGTAAAACTAAAGCCAGGAATGGATGGACCAAAGGTTAAACAGTGGCCATTRACAGAAGAAAAAATAAAAGCATTAACAGAAATTTGTAAAGAGAAGGAAGAGGAGGGAAAAATCTCAAAAATTGGGCCTGAAAATCCATACAATACTCCAGTATTTGCTATAAAGAAAAAGGACAGCACYAAATGGAGGAAATTAGTAGATTTCAGAGAGCTCAATAAAAGAACTCAGGAYTTTTGGGAAGTTCAATTAGGAATACCGCATCCAGCAGGTTTAAAAAAGAAAAAATCAGTAACAGTACTGGATGTGGGAGATGCATATTTTTCAGTTCCTTTAGATGAAAGCTTTAGAAAGTATACTGCATTTACTATACCTAGTACAAACAATGAGACACCAGGAATCAGATATCAGTACAATGTGCTGCCACAGGGATGGAAAGGATCACCAGCAATATTCCAGWGTAGCATGACA---AAAATCTTAGAGCCCTTCAGAGCAAAAAATCCAGAAATAGTTATCTGTCAATACGTGGATGACTTGTATGTAGGATCTGATTTAGAAATAGGGCAGCACAGAACAAAAATAGAGGAGCTAAGAGCTCATCTATTGAGCTGGGGATTTACTACACCAGACAAAAAGTATCAGAAGGAACCTCCATTCCTTTGGATGGGATATGAACTC
>-.-.-.612
CCTCAAATCACTCTTTGGCAACGACCCCTTGTCACAGTAAAAATAGAAGGACAGCTGAAAGAAGCTCTATTAGATACAGGAGCAGATGATACAGTGTTAGAA------GATATAAATTTGCCAGGAAAATGGAAACCAAAAATGATAGGGGGAATTGGAGGTTTTATTAAGGTAAGGCAATATGATCAGATACTTATAGAAATTTGTGGAAAAAAGGCTATAGGTACAGTATTAGTAGGACCTACACCTGTCAACATAATTGGACGAAATATGTTGACTCAGCTTGGTTGTACTTTAAATTTTCCAATTAGTCCTATTGACACTGTACCAGTAACATTAAAGCCAGGAATGGATGGACCAAAGGTTAAACAGTGGCCATTGACAGAAGAAAAAATAAAAGCATTAACAGAAATTTGTAAAGAGATGGAAGAGGAAGGAAAAATCTCAAAAATTGGGCCTGAAAATCCATACAATACTCCAGTATTTGCTATAAAGAAAAAGGACAGCACCAAATGGAGGAAATTAGTAGACTTCAGAGAGCTCAATAAAAGAACTCAGGATTTTTGGGAAGTTCAATTAGGAATACCACATCCAGCAGGTTTAAAAAAGAAAAAATCAGTAACAGTACTAGATGTGGGAGATGCATATTTTTCAGTTCCTTTAGATGAAAACTTTAGAAAGTATACTGCATTCACCATACCTAGTATAAACAATGAGACACCAGGAATCAGATATCAGTACAATGTGTTACCACAGGGATGGAAAGGATCACCGGCAATATTCCAGAGTAGCATGACA---AAAATCTTAGAGCCCTTTAGAATAAAAAATCCAGAAATAGTTATCTATCAATACATGGATGACTTGTATGTAGGATCTGATTTAGACATAGGGCAGCACAGAGCAAAAGTAGACGAGCTGAGAGCTCATCTATTGAGTTGGGGATTTACTACACCAGACAAAAAGCATCAGAAGGAACCTCCATTCCTTTGGATGGGATATGAACTC
>-.-.-.616
CCTCAAATCACTCTTTGGCAACGACCCCTTGTCACAATAAAAATAGRGGGACAGTTGAAAGAAGCTCTATTAGATACAGGAGCAGATGATACAGTATTAGAA------GATATAAATTTGCCAGGAAAATGGAAACCAAAAATGATAGGGGGAATTGGAGGTTTTATCAAGGTAAGGCAATATGATCAGATACTTRTAGAAATTTGTGGAAAAAAGGCTATAGGTACAGTGTTAGTAGGACCTACCCCTGTCAACATAATTGGACGGAATATGTTGACTCAGCTTGGTTGTACTTTAAATTTCCCAATTAGTCCTATTGACACTGTACCTGTAACATTAAAGCCAGGAATGGATGGACCAAAGGTTAAACAGTGGCCATTGACAGAAGAAAAAATAAAAGCATTAACAGAAATTTGTAAAGAAATGGAAGAGGAAGGAAAAATTTCAAAAATTGGGCCTGAAAATCCATACAATACACCAGTATTTGCTATAAAGAAAAAGGACAGCACCAAATGGAGGAAATTAGTAGATTTCAGAGAGCTCAATAAAAGAACTCAGGACTTTTGGGAAGTTCAATTAGGAATACCGCATCCAGCAGGTTTAAAAAAGAAAAAATCAGTGACAGTACTAGATGTGGGAGATGCATATTTTTCAGTTCCTTTAGATGAAAGTTTTAGAAAGTATACTGCATTCACCATACCTAGTACAAACAATGAGACACCAGGAATCAGATATCAGTACAATGTGCTGCCACAGGGATGGAAAGGATCGCCGGCAATATTCCAGTGTAGCATGACA---AAAATCTTAGAGCCTTTTAGAATAAAAAATCCAGAAATGGTTATCTATCAATACATGGATGATTTGTATGTAGGATCTGATTTAGAAATAGGGCAGCACAGAACAAAAGTAGAAGAGCTAAGAGCTCATCTATTGAGCTGGGGATTTACCACACCAGATAAAAAGCATCAGAAGGAACCTCCATTTCTTTGGATGGGATATGAACTC
>-.-.-.617
CCTCAAATCACTCTTTGGCGACGACCCCTTGTCACAGTAAAAATAGGAGGACAGCTGAAAGAAGCTCTATTAGATACAGGAGCAGATGATACAGTATTAGAA------GATATAAATTTGCCAGGAAAATGGAAACCAAAAATGATAGGGGGAATTGGAGGTTTTATCAAGGTAAGGCAATATGATCAGATACTTATAGAAATTTGTGGAAAAAAGGCTATAGGTACAGTGTTAGTAGGACCTACACCTGTCAACATAATTGGACGAAATATGTTGACTCAGATTGGTTGTACTTTAAATTTCCCAATTAGTCCTATTGACACTGTACCAGTAACATTAAAGCCAGGAATGGATGGACCAAAGATTAAACAGTGGCCATTGACAGAAGAAAAAATAAAAGCATTAACAGAAATTTGTAAAGAGATGGAAGAGGAAGGAAAAATCTCAAAAATTGGACCTGAAAATCCATACAATACTCCAATATTTGCTATAAAGAAAAAAGACAGCACCAAATGGAGGAAATTAGTAGATTTCAGAGAGCTCAATAAGAGAACTCAGGACTTTTGGGAAGTCCAATTAGGAATACCGCATCCAGCAGGTTTAAAAAAGAAAAAATCAGTAACAGTACTAGATGTGGGAGATGCATATTTTTCAGTTCCTTTAGATGAAAGCTTTAGAAAATATACTGCATTCACCATACCTAGTATAAACAATGAGACACCAGGAATTAGATATCAGTACAATGTGCTGCCACAGGGATGGAAAGGGTCACCAGCAATATTCCAGAGTAGTATGACA---AAAATCTTAGAGCCCTTTAGGACAAAAAATCCAGAAATGATTATCTATCAATACATGGATGACCTATATGTAGGATCTGATTTAGAAATAGGACAGCACAGAACAAAAATAGAGGAGCTAAGAGCTCATCTATTGAGCTGGGGATTTACTACACCAGACAAAAAGCATCAGAAGGAACCTCCATTCCTTTGGATGGGATATGAACTC
>-.-.-.62
CCTCAAATCACTCTTTGGCAACGACCCCTTGTCACAGTAAAAATAGGAGGACAGCTGAAAGAAGCTCTATTAGATACAGGAGCAGATGATACAGTATTAGAA------GATATAAATTTACCAGGAAAATGGAAACCAAAAATGATAGGGGGAATTGGGGGTTTTATCAAAGTAAGGCAATATGATCAGATACTTATAGAAATTTGTGGAAAAAAGGCTATAGGTACAGTGTTAGTAGGACCTACACCTGTCAACATAATTGGACGAAATATGTTGACTCAGATTGGTTGTACTTTAAATTTCCCAATTAGTCCTATTGACACTGTACCAGTAACATTAAAGCCAGGAATGGATGGGCCAAAGGTTAAACAGTGGCCATTGACAGAAGAAAAAATAAAAGCATTAACAGAAATTTGTAAAGAAATGGAAGAGGAAGGAAAAATCTCAAAAATTGGGCMTGAAAATCCATACAATACTCCAGTATTTGCTATAAAGAAAAAGGACAGCACCAAATGGAGAAAATTAGTAGATTTCAGAGAACKCAATAAAAGAACTCAGGATTTTTGGGAAGTTCAATTAGGAATACCGCATCCAGCAGGTTTAAAACAGAAAAAATCAGTAACAGTACTAGATGTGGGAGATGCATATTTTTCAGTTCCTTTAGATGAAAGCTTTAGAAAGTATACTGCATTCACCATACCTAGTATAAACAATGAGACACCAGGAATCAGATATCAGTACAATGTGCTGCCACAGGGATGGAAAGGATCACCAGCAATATTCCAGAGTAGCATGACA---AAAATCTTAGAGCCCTTTAGAATAAAAAATCCAGATATGGTTATCTATCAATACATGGATGRCTTGTATGTAGGATCTGATTTAGAAATAGGGCAGCACAGAATAAAAATAGAGGAGCTGAGAGCTCATCTATTGAGCTGGGGATTTACTACCCCAGACAAAAAGCATCAGAAGGAACCTCCATTCCTTTGGATGGGATATGAACTC
>-.-.-.620
CCTCAAATCACTCTTTGGCAACGACCCCTTGTCACAGTAAAAATAGGAGGACAGCTGAAAGAAGTTCTATTAGATACAGGAGCAGATGATACAGTATTAGAA------GATATAAATTTGCCAGGAAAATGGAAACCAAAAATGATAGGGGGAATTGGAGGTTTTATCAAAGTAAGGCAATATGATCAGATACTTATAGAAATTTGTGGAAAAAAGGCTATAGGTACAGTATTAGTAGGACCTACACCTRTCRACATAATTGGACGAAATATATTGACTCAGATTGGTTGTACTTTAAATTTCCCAATTAGTCCTATTGACACTGTACCAGTAAAATTAAAGCCAGGAATGGATGGACCAAAGGTTAAACAGTGGCCATTGACAGAAGAAAAAATAAAAGCATTGACAGAAATTTGTAAAGAGATGGAAGAGGAAGGAAAAATCTCAAAAATTGGGCCTGAGAATCCATATAATACTCCAGTATTTGCTATAAAGAAAAAGAACAGCACCAGATGGAGGAAATTAGTAGATTTCAGAGAGCTCAATAAAAGAACACAGGACTTTTGGGAAGTTCAATTAGGAATACCGCATCCAGCAGGTTTAAAGAAGAAAAAATCAGTAACAGTACTAGATGTGGGAGATGCATATTTTTCAGTTCCTTTAGATGAAAGCTTTAGAAAGTATACTGCATTCACCATACCTAGTACAAACAATGAGACACCAGGAATCAGATATCAGTACAATGTGCTGCCACAGGGATGGAAAGGGTCACCGGCAATATTCCAGAGTAGCATGACA---AAAATCTTAGAGCCCTTTAGAAGAAAAAATCCAGAAATAGTTATCTATCAATACATGGATGACTTGTATGTCGGATCTGATTTAGAAATAGGGCAGCACAGAACAAAAATAGAGGAGCTAAGAGCTCATCTATTAARCTGGGGATTTACTACACCAGACCAAAAGCATCAGAAGGAACCTCCATTCCTTTGGATGGGATATGAACTC
>-.-.-.624
CCTCAAATCACTCTTTGGCAACGACCCCTTGTCACAGTAAGAATAGGAGGACAGGTGAAAGAAGCTCTATTAGATACAGGAGCAGATGATACAGTATTAGAA------GAGAYAAATTTGCCAGGAAAATGGAAACCAAAAATAATAGGGGGAATTGGAGGTTTTATCAAGGTAAGGCAATATGATCAGATACTTATAGAAATTTGTGGAAAAAAGGCTATAGGTACAGTGTTAGTAGGACCTACACCTGTCAACATAATTGGACGAAATATGTTGACTCAGCTTGGTTGTACTTTAAATTTCCCAATTAGCCCTATTGACACTGTACCAGTAGCATTAAAGCCAGGAATGGATGGACCAAAGGTTAAACAGTGGCCATTAACAGAAGAAAAAATAAAAGCATTAACAGAAATTTGTAAAGAGATGGAAAAGGAAGGAAAAATCTCAAAAATTGGGCCTGAAAATCCATACAATACTCCAGTATTTGCTATAAAGAAAAAGGACAGCACCAAATGGAGGAAATTAGTAGATTTCAGAGAGCTCAATAAAAGAACTCAGGACTTTTGGGAAGTTCAATTAGGAATACCACATCCAGCAGGTTTAAAGAAAAAGAAATCAGTAACAGTACTAGATGTGGGAGATGCATATTTTTCAATTCCTTTAGATGAAAGCTTTAGGAAGTATACTGCATTTACCATACCTAGTACAAACAATGAGAAACCAGGAGTCAGATATCAGTACAATGTGCTGCCACAGGGATGGAAAGGATCACCAGCAATATTCCAGAGTAGCATGACA---AAGATCTTAGAGCCCTTTAGAATAAAAAATCCAGAAATAGATATCTATCAATACATGGATGATTTGTATGTAGGCTCTGATTTAGAAATAGGGCAGCACAGAGTAAAAATAGAGGAGCTGAGAACTCATCTATTGAGCTGGGGACTTACTACCCCAGACAAAAAGCATCAGAAGGAACCCCCATTCCTTTGGATGGGATATGAACTC
>-.-.-.627
CCTCAAATCACTCTTTGGCAACGACCCCTTGTCACAGTAAAAATAGAAGGACAGCTAAAAGAAGCTCTATTAGATACAGGAGCAGATGATACAGTATTAGAA------GAYATAAATTTGCCAGGAAAATGGAAACCAAAAATGATAGGGGGAATTGGAGGCTTTATCAARGTAAGGCAATATGATCAGATACTTATAGAAATTTGTGGAAAAAGRGCWATAGGTACAGTCTTAGTAGGACCTACACCTGTCAATATAATTGGACGAAATATGTTGACTCAGATTGGTTGTACTTTAAATTTCCCAATTAGTCCTATTGAYACTGTACCAGTAAAATTAAAGCCAGGAATGGATGGACCAAAGGTTAAACAGTGGCCWTTGACAGARGAAAAAATAAAAGCWTTAACAGAAATTTGTAAAGAGATGGAAGAGGAAGGAAAAATCTCAAAAATTGGGCCTGAAAATCCATACAATACTCCAGTATTTGCTATAAAGAAAAAGGACAGCACCAAATGGAGGAAATTAGTAGATTTCAGRGAACTCAATAAAAGAACTCAGGATTTTTGGGAAGTTCAATTAGGAATACCRCATCCAGCAGGTTTAAAAAAGAAAAAATCAGTAACAGTACTAGATGTGGGTGATGCATATTTTTCAGTTCCTTTAGATGAAAGCTTTAGAAAGTATACTGCATTCACCATACCTAGTATAAACAATGAGACACCAGGAATYAGATAYCAGTACAATGTGCTGCCACAGGGATGGAAAGGATCACCAGCAATATTCCAGTGTAGYATGACA---AAAATCTTAGAGCCCTTTAGAACAAAAAATCCAGAAATGGTTATCTATCAATAYATGGATGAYTTGTATGTAGGATCTGAYTTAGAAATAGGGCAGCACAGARCAAAAATAGAGGAGCTAAGAGCTCATCTATTGAGCTGGGGRTTTACTACACCAGACAAAAAGCATCAGAAGGAACCTCCATTCCTTTGGATGGGATAYGARCT-
>-.-.-.631
CCTCAAATCACTCTTTGGCAGCGACCCCTCGTCACAGTAAAAATAGGAGGACAGCTGAGAGAAGCTCTGTTAGATACAGGAGCAGATGATACAGTATTAGAA------GATATAAATTTGCCAGGGAAATGGAAACCAAAAATGATAGGGGGAATTGGAGGTTTTATCAAGGTAAAGCAATATGATCAGATACTTATAGAAATTTGTGGAAAAAAGGCTATAGGTACAGTATTAGTAGGACCTACACCTGTCAACATAATTGGACGGAACATGTTGACTCAGATTGGTTGTACTTTAAATTTCCCAATTAGTCCTATTGACACTGTACCAGTAAAATTAAAGCCAGGAATGGATGGACCAAAGGTTAAACAGTGGCCATTGACAGAAGAAAAAATAAAAGCATTAACAGAAATTTGTAAGGAGATGGAAGAGGAAGGAAAAATTTCAAAAATTGGGCCTGAAAATCCATACAATACTCCAATATTTGCTATAAAGAAAAAGGACAGCACTAAATGGAGAAAATTAGTAGATTTCAGAGAGCTCAATAAAAGAACTCAGGACTTTTGGGAAGTTCAATTAGGAATACCGCATCCAGCAGGTTTAAAAAAGAAAAAATCAGTAACAGTACTAGATGTGGGAGATGCATATTTTTCAGTTCCTTTAGATGAAAGYTTTAGAAAGTATACTGCATTCACCATACCTAGTATAAACAATGAAACACCAGGAATCAGATATCAGTACAATGTACTGCCACAGGGATGGAAAGGATCACCAGCAATATTCCAGAGTAGCATGACA---AAAATCTTAGAGCCCTTTAGAATAAAAAATCCAGATATGGTTATCTATCAATACATGGATGACTTGTATGTAGGATCTGATTTAGAAATAGGGCAGCACAGAGCAAAAATAGAGGAGCTAAGAGCTCATCTATTGAGCTGGGGATTTACTACACCAGACAAAAAGCATCAAAAGGAACCTCCATTCCTTTGGATGGGATATGAACTC
>-.-.-.632
CCTCAAATCACTCTTTGGCAACGACCCCTCGTCACAGTAAAAATAGGAGGACAGCTGAAAGAAGCTCTATTAGATACAGGAGCAGATGATACAGTATTMGAA------GATATAAATTTGCCAGGAAAATGGAAACCAAAGATGATAGGGGGAATTGGAGGTTTTATCAAGGTAAGGCAATATGATCARATACTTATAGAAATTTGTGGAAAAAAGGCTATAGGTACAGTGTTAGTAGGACCTACACCTGTCAACATAATTGGACGAAATATGTTGACTCAGRTTGGTTGTACTTTAAATTTCCCAATTAGTCCTATTGACACTRTACCAGTAAAATTAAAGCCAGGAATGGATGGACCAAAGGTTAAACAGTGGCCATTRACAGAAGAAAAAATAAAAGCATTAACAGAAATTTGTAAAGAATTGGAAGAGGAAGGAAAAATCTCAAAAATTGGGCCTGAAAATCCATACAATACTCCAATATTTGCTATAAAGAAAAAGGACAGTACCAAATGGAGAAAATTAGTAGATTTCAGAGAGCTCAATAAAAGAAMTCAGGACTTTTGGGAAGTTCAATTAGGAATACCGCATCCAGCAGGTTTAAAAAAGAAAAAATCAGTAACAGTACTAGATGTGGGAGATGCATATTTTTCAGTTCCTTTAGATGAAAGCTTTAGAAAGTATACTGCATTCACCATACCTAGTATAAACAATGAGACACCAGGAATCAGATATCAGTACAATGTGCTGCCACAGGGATGGAAAGGATCACCGGCAATATTCCAGAGTAGCATGACA---AAAATCTTAGAGCCCTTTAGAATAAAGAATCCAGAAATGGTCATCTATCAATACATGGATGACTTGTATGTAGGATCTGATTTAGAAATAGGGCAGCACAGAACAAAAATAGAGGAGCTAAGAGCTCATCTAYTCAGTTGGGGATTTACTACACCAGACAAAAAGCATCAGAAGGAGCCTCCATTCCTTTGGATGGGATATGAACTC
>-.-.-.633
CCTCAAATCACTCTTTGGCAACGACCTCTTGTCACAGTAARAATAGRAGGACAGCTGAGAGAAGCTCTATTAGATACAGGAGCAGATGACACAGTATTAGAA------GATATAAATTTGCCAGGAAAATGGAAACCAAAAATGATAGGGGGAATTGGAGGTTTTATCAAGGTAAAGCAATATGATCAGATACTTATAGAAATTTGTGGAAAAAAGGCTRTAGGTACAGTGTTAGTAGGRCCTACACCTGTCAACATAATTGGACGMAATATGTTGACTCAGATTGGTTGYACTTTAAATTTCCCAATTAGTCCTATTGACACTGTACCAGTAWCATTAAAGCCAGGAATGGATGGACCAAAGGTTAAACAATGGCCATTGACAGAAGAAAAAATAAAAGCATTAACAGAAATTTGTAATGAAATGGAAAAGGAAGGAAAAATCTCAAAAATTGGGCCTGAAAATCCATAYAATACTCCAGTATTTGCTATAAAGAAAAAGGAYAGCACCAAATGGAGAAAATTAGTAGATTTCAGAGAGCTCAATAAAAGAACTCAGGATTTTTGGGAAGTTCAATTAGGAATACCRCATCCAGCAGGGTTAAAAAAGAAAAAATCAGTAACAGTACTAGATGTGGGAGATGCATATTTTTCAGTCCCTTTAGATGAAAGCTTTAGAAAGTATACTGCATTCACCATACCTAGTACAAACAATGAGACACCAGGAATCAGATATCAGTACAATGTGCTGCCACAGGGATGGAAAGGATCACCRGCAATATTCCAGTGTAGCATGACA---AAAATCTTAGAGCCCTTTAGARTAAAMAATCCAGAAATGGTTATCTATCAATACATGGATGACTTGTATGTAGGRTCTGATTTAGAAATAGGGCAGCACAGAACAAAAATAGAGGAGCTRAGGGCTCATCTATTGAGCTGGGGATTTACTACACCAGACAAAAAGCATCAGAAGGAACCTCCATTCCTTTGGATGGGATATGAACTC
>-.-.-.635
CCTCAAATCACTCTTTGGCAACGACCCCTTGTCACAGTAAAAATAGGAGGACAGCTAAAAGAGGCTCTATTAGATACAGGAGCAGATGATACAGTATTAGAA------AATATAGATTTGCCAGGAAAATGGAAACCAAAAATGATAGGGGGAATTGGAGGTTTTATCAAGGTAAAGCAATATGATCAGATACTTATAGAAATTTGTGGGAAAAAGGCTATAGGTACAGTGTTAGTAGGACCTACACCTGTCAACATAATCGGACGAAATATGTTGACTCAGATTGGTTGTACTTTAAATTTCCCAATTAGTCCTATTGACACTGTACCAGTAACATTAAAGCCAGGAATGGATGGACCAAAGGTTAAACAGTGGCCATTGACAGAAGAAAAAATAAAAGCATTAACAGAAATTTGTAAAGAGATGGAAGAGGAAGGAAAAATCTCAAAAATTGGGCCTGAAAATCCATATAATACTCCAGTATTTGCTATAAGAAAAAAGGACAGTACCAAATGGAGGAAATTAGTAGATTTCAGAGAACTCAATAAAAGAACTCAGGACTTTTGGGAAGTTCAATTAGGAATACCGCATCCAGCAGGTTTAAAAAAGAAAAAATCAGTAACAGTACTAGATGTGGGAGATGCATATTTTTCAGTTCCTTTAGATGAAAGCTTTAGAAAGTATACTGCATTCACCATACCTAGTACAAACAATGAGACCCCAGGAATCAGATATCAGTACAATGTGCTGCCACAGGGATGGAAAGGATCACCAGCAATATTCCAGAGTAGCATGACA---AGAATCTTAGAGCCCTTTAAAATAAAAAATCCAGAAATGGTTATCTATCAATACATGGATGACTTGTATGTAGGATCTGATTTAGAAATAGGGCAGCACAGAACAAAAATAGAGGAGCTGAGAGCTCATCTATTGAGCTGGGGATTTACTACACCAGACAAAAAGCATCAGAAGGAACCTCCATTCCTTTGGATGGGATATGAACTC
>-.-.-.638
CCTCAAATCACTCTTTGGCAACGACCCCTTGTCACAGTAAAAATAGGAGGACAGCTAAAAGAAGCTCTATTAGATACAGGAGCAGATGATACAGTATTAGAA------GATATAAATTTGCCAGGAAAATGGAAACCAAAAATGATAGGGGGAATCGGAGGTTTTATCAAAGTAAGACAATATGATCAGATACTTATAGAAATTTGTGGAAAAAAGGCTATAGGTACAGTGTTAGTAGGACCTACACCTGTCAACATAATTGGACGAAATATGTTGACTCAGATTGGTTGTACTTTAAATTTCCCAATTAGTCCTATTGACACTGTACCAGTAAAATTAAAGCCAGGAATGGATGGACCAAAGGTTAARCARTGGCCATTGACAGAAGAAAAAATAAAAGCATTAACAGAAATTTGTAAAGAAATGGAAGAGGAAGGAAAAATCTCAAAAATTGGGCCTGAAAATCCATACAATACTCCAATATTTGCTATAAAGAAAAAGGACAGCACCAAATGGAGGAAATTAGTAGATTTCAGAGAACTCAATAAAAGAACTCAGGACTTTTGGGAAGTTCAATTAGGAATACCACATCCAGCAGGKTTAAAAAAGAAAAAATCAGTAACAGTACTAGATGTGGGAGATGCATATTTTTCAGTTCCTTTAGATGAAAGCTTTAGAAAGTATACTGCATTCACCATACCTAGTAYAAACAATGAGACACCAGGAATCAGATATCAGTATAATGTGCTGCCACAGGGATGGAAAGGATCACCAGCAATATTCCAGAGTAGCATGACA---AAAATCTTAGAGCCCTTTAGAAAAAATAATCCAGAAATAATTATCTATCAATATATGGATGACTTATATGTAGGATCTGATTTAGAAATAGGGCAGCACAGAMTAAAAATAGAGGAGCTAAGAGCTCATCTATTGAGCTGGGGATTTACTACACCAGACAAAAAGCATCAGAAGGAACCACCATTCCTTTGGATGGGATATGAACTC
>-.-.-.641
CCTCAAATCACTCTTTGGCAACGACCCCTTGTCACAGTAAAAATAGRAGGACAGCTRAAAGAAGCTCTATTAGATACAGGAGCAGATGATACAGTATTAGAG------GATATAAATTTGCCAGGAAAATGGAAGCCAAAAATGATAGGGGGAATTGGAGGTTTTATCAARGTAAGGCAATATGATCAGATACTTATAGAAATTTGTGGAAAAAAGGCTATAGGTACAGTATTAGTAGGACCTACACCTGTCAACATAATTGGACGAAAYATGTTGACTCAGATTGGYTGTACTTTAAATTTCCCAATTAGTCCTATTGACACTGTACCAGTAACATTAAAGCCAGGAATGGATGGACCAAAGGTTAAACAGTGGCCATTGACAGAAGAAAAAATAAAAGCATTAACAGCAATTTGTAAAGAGATGGAAGAGGAAGGAAAAATCTCAAAAATTGGGCCTGAAAATCCATACAATACTCCAGTATTTGCTATAAAGAAAAAGGACAGCACCAAATGGAGAAAGTTAGTAGATTTCAGAGAGCTCAATAAAAGAACTCAGGACTTTTGGGAAGTCCAATTAGGAATACCRCATCCAGCAGGKTTAAAAARGAAAAAATCAGTGACAGTACTAGATGTGGGAGATGCATATTTTTCAGTTCCTYTAGATGAAAGCTTTAGAAAGTATACTGCATTCACCATACCTAGTATAAACAATGAGACACCAGGAATCAGATATCAGTACAATGTGCTACCACAGGGATGGAAAGGATCACCAGCAATATTCCAGTGTAGCATGACA---AAAATCTTAGAGCCCTTTAGAATAAAAAATCCAGAAATGGTTATCTATCAATACATGGATGACTTGTATGTAGGATCTGATTTAGAAATAGGGCAGCACAGAACAAAAATAGAGGAACTAAGAGCTCATCTATTGAGCTGGGGATTYACTACACCAGACAAAAAGCATCAGAAGGAACCTCCATTTCTTTGGATGGGATATGAACTC
>-.-.-.643
CCTCAAATCACTCTTTGGCAACGACCCCTTGTCACAGTAAAAATAGGAGGACAGCTGAAAGAAGCTCTATTAGATACAGGAGCAGATGATACAGTATTAGAA------GATATAAATTTGCCAGGAAAATGGAAACCAAAAATGATAGGGGGAATTGGAGGTTTTATCAAGGTAAGGCAATATGATCAGATACTTATAGAAATTTGTGGAAAAAAGGCAATAGGTACAGTATTAGTAGGACCTACACCTGTCAACATAATTGGACGAAATATGTTGACTCAGATTGGTTGTACTTTAAATTTCCCAATTAGTCCCATTGACACTGTACCAGTAACATTAAAGCCAGGRATGGATGGRCCAARGGTTAAACAGTGGCCATTGACAGAAGAAAAAATAAAAGCATTAACAGAAATTTGTAAAGAGATGGAAGAGGAAGGAAAAATCTCAAAAATTGGGCCTGAAAATCCATACAATACTCCAGTATTTGCTATAAAGAAAAAGGAYAGCACYAAATGGAGAAAATTAGTAGATTTCAGAGAGCTCAATAAAAGAACTCAGGACTTTTGGGAAGTTCAATTAGGAATACCACATCCAGCAGGGTTAAAGAAGAAAAAATCAGTAACAGTACTAGATGTGGGAGATGCATATTTTTCAGTTCCTTTAGATRWAARCTTTAGAAAGTATACTGCATTCACCATACCTAGTATAAACAATGAGACACCAGGAATCAGATATCAGTACAATGTGCTGCCACAGGGATGGAAAGGATCACCGGCAATATTCCAGAGTAGCATGACA---AAAATCTTAGAGCCCTTTAGAATAAAAAATCCAGAAATAGTTATCTATCAATACATGGATGACTTGTATGTAGGATCTGAYTTAGAAATAGAGCAGCACAGARCAAAAATAGAGGAGCTGAGAGCTCATCTRTTGAGCTGGGGRTTTACTACACCAGACAAAAAGCATCAGAAGGAACCTCCATTCCTTTGGATGGGATATGARCTC
>-.-.-.644
CCTCAAATCACTCTTTGGCAACGACCCCTTGTCACAGTAAAAATAGGAGGACAGCTAAAAGAAGCTCTATTAGATACAGGAGCAGATGATACAGTATTAGAA------GATATAAATTTGCCAGGAAAATGGAAACCAAAAATGATAGGGGGAATTGGAGGTTTTATTAAGGTAAGGCAATATGATCAGATACTTATAGAAATTTGTGGAAAAAAGGCTGTAGGTACAGTATTAGTAGGACCTACACCTGTCAACATAATTGGTAGAAATATGTTGACTCAGATTGGTTGTACTTTAAATTTCCCAATTAGTCCTATTGACACTGTACCAGTGACATTAAAGCCAGGAATGGATGGACCAAAGGTTAAACAGTGGCCATTGACAGAAGAAAAAATAAAAGCATTAACAGAAATTTGCAAAGAGATGGAAGAGGAAGGAAAAATCTCAAAAATTGGGCCTGAAAATCCATATAATACTCCAGTATTTGCTATAAAGAAAAAGGACAGCACCAAATGGAGAAAATTAGTAGATTTCAGAGAGCTCAATAAAAGAACTCAAGACTTTTGGGAAGTTCAATTAGGAATACCGCATCCAGCAGGTTTAAAAAAGAAAAAATCAGTAACAGTACTAGATGTGGGAGATGCATATTTTTCAGTTCCTTTAGATGAAAGCTTTAGAAAGTATACTGCATTCACCATACCTAGTATAAATAATGAGACACCAGGAATCAGATATCAGTATAATGTGCTGCCACAGGGATGGAAAGGATCACCGGCAATATTCCAGTGTAGCATGACA---AAAATCTTAGAGCCCTTTAGAATAAAAAATCCAGAAATGATTATCTATCAATACATGGATGACTTATATGTAGGATCTGATTTAGAAATAGGGCAGCACAGAACAAAAATAGAGGAACTAAGAGCTCATCTATTGAGCTGGGGATTTACCACACCAGACAAAAAGCATCAGAAGGAACCTCCATTCCTTTGGATGGGATATGAACT-
>-.-.-.646
CCTCAAATCACTCTTTGGCAACGACCCCTTGTCACAGTAAAAATAGGAGGACAGCTGAAAGAAGCTCTATTAGATACAGGAGCAGATGATACAGTATTAGAA------GATATAAATTTGCCAGGAAAATGGAAGCCAAAAATGATAGGGGGAATTGGAGGTTTTATCAAGGTAAGGCAATATGATCAGATACTTATAGAAATTTGTGGAAAAAAGGCTATAGGTACAGTATTAGTAGGGCCTACACCTGTCAACATAATTGGACGAAACATGTTGACTCAGATTGGTTGTACTTTAAATTTCCCAATTAGTCCTATTGACACTGTACCAGTAAAATTAAAGCCAGGAATGGATGGACCAAAAGTTAAACAGTGGCCATTGACAGAAGAAAAAATAAAAGCCTTAACAGAAATTTGTAAAGAGATGGAAGAGGAAGGAAAAATCTCAAAAATTGGGCCTGAAAATCCATACAATACTCCARTATTTGCTATAAAGAAAAAGGACAGCACCAAATGGAGGAAATTAGTAGATTTCAGAGAGCTCAATAAAAGAACTCAGGACTTTTGGGAAGTTCAATTAGGRATACCGCATCCAGCAGGTTTAAAAAAGAAAAAATCAGTAACAGTACTAGATGTGGGAGATGCATATTTTTCAGTTCCTTTAGATGAAAGCTTTAGAAAGTATACTGCATTCACCATACCTAGTATAAACAATGARACACCAGGAATCAGATATCAGTATAATGTGCTGCCACAGGGATGGAAAGGATCACCAGCYATATTCCAGAGYAGCATGACA---AAAATTTTAGAGCCCTTTAGAATGAAAAATCCAGAAATAGTTATCTATCAATACATGGATGACTTGTATGTAGGATCTGATTTAGAAATAGGGCAGCACAGRATAAAAATAGAGGAGCTDAGARCTCATCTATTVARMTGGGGATTTACTACACCAGACAAAAAGCATCAGAAGGAACCYCCATTCCTTTGGATGGGATATGAACTC
>-.-.-.649
CCTCAAATCACTCTTTGGCAACGACCCCTTGTCACAGTAAAAATAGGAGGACAGCTGAAAGAAGCTCTATTAGATACAGGAGCAGATGATACAGTATTAGAA------GACATAAATTTGCCAGGAAAATGGAAACCAAAAATGATAGGGGGAATTGGAGGTTTTATCAAAGTAAGGCAATATGATCAGATACTTATAGAAATTTGTGGAAAAAAGGCTATAGGTACAGTATTAGTAGGACCTACACCTGTCAACATAATTGGACGAAATATGTTGACTCAGATTGGTTGTACTCTAAATTTCCCCATTAGTCCTATTGACACTGTACCAGTAACATTAAAGCCAGGAATGGATGGACCAAAGGTTAAACAGTGGCCATTGACAGAAGAAAAAATAAAAGCATTAACAGAAATTTGTAAAGAAATGGAAGAGGAAGGAAAAATCTCAAAAATTGGGCCTGAAAATCCATACAATACTCCAGTATTTGCTATAAAGAAAAAGGACAGCACCAAATGGAGGAAATTAGTAGATTTCAGAGAGCTCAATAAAAGAACTCAGGATTTTTGGGAAGTTCAATTAGGAATACCGCATCCAGCAGGCTTAAAAAAGAAAAAATCAGTAACAGTACTGGATGTGGGAGATGCATATTTTTCAGTTCCTTTAGATAAAAACTTTAGAAAGTATACTGCATTTACTATACCTAGTATAAATAATGAGACACCCGGAATCAGATATCAGTACAATGTGCTGCCACAGGGATGGAAAGGATCACCAGCAATATTCCAGAGTAGCATGACA---AAAATCTTAGAGCCCTTTAGACTAAAAAATCCAGAAATAATTATCTATCAATACATGGATGACTTGTATGTAGGATCTGATTTAGACATAGAGCAGCACAGAACAAAAATAGAGGAACTAAGAGCTCATCTATTGAGCTGGGGATTTACTACACCAGACAAAAAGCATCAGAAGGAACCTCCATTCCTTTGGATGGGATATGAACTC
>-.-.-.658
CCTCAAATCACTCTTTGGCAACGACCCCTTGTCACAGTAAAAATAGGAGGACAGCTGAAAGAAGCTCTATTAGATACAGGAGCAGATGATACAGTATTAGAA------GATATAAATTTGCCAGGRAAATGGAAACCAAAAATGATAGGGGGAATTGGAGGTTTTATCAAGGTAAGRCAATATGATCAGATACTTATAGAAATTTGTGGAAAAAAGGCTATAGGTACAGTATTAGTAGGACCTACACCTGTCAACATAATTGGACGRAATATGTTGACTCAGATTGGKTGTACTTTAAATTTCCCAATTAGTCCTATTGACACTGTACCAGTAACATTAAAGCCAGGAATGGATGGACCAAAGGTTAAACAGTGGCCATTGACAAAAGAAAAAATAGAAGCATTAACAGAAATTTGTAAAGAGATGGAAAAGGAAGGAAAAATCTCAAAAATTGGGCCTGAAAATCCATACAATACTCCAATATTTGCTATAAGGAAAAAGGACAGCACCAAATGGAGGAAATTAGTAGATTTCAGAGARCTCAATAAAAGAACTCAGGACTTTTGGGAAGTTCAATTAGGAATACCACATCCAGCAGGWTTAAARAAGAAAAAATCAGTAACAGTACTAGATGTGGGAGATGCATATTTTTCAGTTCCTCTAGATGAAGGCTTTAGAAAGTATACTGCATTCACCATACCTAGTATAAACAATGAGACACCAGGAATYAGATATCAGTATAATGTGCTGCCWCAGGGATGGAAAGGATCACCGGCAATATTCCAGAGTAGCATGACA---AAAATCTTAGAGCCCTTTAGAACTAAAAATCCAGAAATAGTTATCTATCAATACATGGATGACTTGTATGTAGGCTCTGATTTAGAAATAGGGCAGCACAGAGCAAAAATAGAGGAGCTAAGAGCTCATCTATTGAACTGGGGGTTTACTACACCAGACAAGAAGCATCAGAAGGAACCTCCATTCCTTTGGATGGGATATGAACTC
>-.-.-.663
CCTCAAATCACTCTTTGGCAACGACCCCTTGTCACAGTAAAAATAGGAGGACAGCTGAAAGAAGCTCTATTAGATACAGGAGCAGATGATACAGTATTAGAA------GATATAAATTTGCCAGGAAAATGGAAACCAAAAATGATAGGGGGAATTGGAGGTTTTATCAAAGTAAGGCAATATGATCAGATACTTATAGAAATTTGTGGAAAAAAGGCTATAGGTACAGTGTTAGTAGGACCTACACCTGTCAACATAATTGGACGAAATATGTTGACTCAGATTGGTTGTACTTTAAATTTCCCAATTAGTCCTATTGACACTATACCAGTAACATTAAAGCCAGGAATGGATGGACCAAAGGTTAAACAGTGGCCATTGACAGAAGAAAAAATAAAAGCATTAACAGAAATTTGTAAAGAGATGGAAGAGGAAGGAAAAATATCAAAAATTGGGCCYGAAAATCCATACAATACTCCAGTATTTGCTATAAARAAGAAGGACAGCACCAAATGGAGRAAATTAGTAGATTTCAGAGAGCTCAATAAAAGAACTCAGGATTTTTGGGAAGTTCAATTAGGAATACCACATCCAGCAGGWTTAAARAAGAAAAAATCAGTAACAGTACTAGATGTGGGAGATGCATATTTTTCAGTTCCCTTAGACGAAAGCTTTAGAAARTATACTGCATTCACCATACCTAGTAGAAACAATGAGACACCAGGAATCAGATATCAGTACAATGTGCTGCCACAGGGGTGGAAAGGATCACCGGCAATATTCCAGAGYAGCATGACA---AAAATCTTAGAGCCCTTTAGAATAAAAAATCCAGAAATRGTKATCTATCAATACATGGATGACTTGTATGTAGGATCTGATTTAGAAATAGGGCAGCACAGAATAAAARTAGAGGAGCTAAGAGCTCATCTATTAAGCTGGGGRTTTACTACACCAGACAAAAAGCATCAGAAGGAACCTCCATTCCTTTGGATGGGATATGAACTC
>-.-.-.670
CCTCAAATCACTCTTTGGCAACGACCCCTTGTCACAGTAAAATTAGGAGGACAGCTGAAAGAAGCTCTATTAGATACAGGAGCAGATGATACAGTATTAGAA------GATATAAATTTGCCAGGAAAATGGAAACCAAAAATGATAGGGGGAATTGGAGGTTTTATCAAAGTAAGACAATATGATCAGATACCTATAGAAATTTGTGGAAAAAAGGCTATAGGTACAGTGTTAGTAGGACCTACACCTGTCAACATAATTGGAAGGAATATGTTGACTCAGATTGGTTGTACTTTAAATTTCCCAATTAGTCCTATTGACACTGTACCAGTAACATTAAAGCCAGGAATGGATGGCCCAAGGGTCAAACAGTGGCCATTGACAGAAGAAAAAATAAAAGCATTAACAGAAATTTGTAATGAGATGGAAAAGGAAGGAAAAATCTCAAAAATTGGGCCTGAAAATCCATACAATACTCCAATATTTGCTATAAAGAAAAAGGACAGCACCAAATGGAGGAAATTAGTAGATTTCAGAGAGCTCAATAAGAGAACTCAGGACTTTTGGGAAGTTCAATTAGGAATACCACATCCAGCAGGGTTAAAAAAGAAAAAATCAGTAACAGTACTAGATGTGGGAGATGCATATTTTTCAGTTCCTTTAGATGAAAGCTTTAGAAAGTATACTGCATTCACCATACCTAGTATAAACAATGAGACACCAGGAATCAGATATCAGTACAATGTGCTGCCACAGGGATGGAAAGGATCACCAGCAATATTCCAGAGTAGCATGACA---AGAATCTTAGAGCCCTTTAGAAAAGAAAATCCAGAAATAGTTATCTATCAATACATGGATGACTTGTATGTAGGATCTGATTTAGAAATAGGGCAGCACAGAACAAAAATAGAGGAGCTAAGAGCTCATCTATTGAGCTGGGGATTTACTACACCCGACAAAAAGCATCAGAAGGAACCCCCATTCCTTTGGATGGGATATGAACTC
>-.-.-.68
CCTCAAATCACTCTTTGGCAACGACCCCTTGTCACAGTAAAAATAGGAGGACAGTTGAAGGAAGCTCTATTAGATACAGGAGCAGATGATACAGTATTAGAA------GATATAAATTTGCCAGGAAAATGGAAACCAAAAATGATAGGAGGAATTGGAGGTTTTATCAAAGTAAGGCAGTATGATCAGATACTTATAGAAATTTGTGGAAAAAAGGCTATAGGTACAGTGTTAGTAGGACCTACACCTGTCAACATAATTGGGCGAAATATGTTGACTCAAATTGGTTGTACTTTAAATTTCCCAATTAGTCCTATTGAAACTGTACCAGTAAAATTAAAGCCAGGAATGGATGGACCAAAGGTTAAACAGTGGCCATTGACAGAAGAAAAAATAAAAGCATTAACAGAGATTTGTAAAGAAATGGAAGAGGAAGGAAAAATTTCAAAAATTGGGCCTGAAAATCCATATAATACTCCAGTATTTGCTATAAAGAAAAAGGACAGCACCAAATGGAGGAAGTTAGTGGATTTCAGAGAGCTCAATAAAAGAACTCAGGACTTTTGGGAAGTTCAATTAGGAATACCGCATCCAGCAGGTTTAAAAARGAAAAAATCAGTAACAGTACTAGATGTGGGAGATGCATATTTYTCMGTTCCTTTAGATGAAAGCTTTAGAAAGTATACTGCATTCACCATACCTAGTATAAACAATGAGACACCAGGAATCAGATATCAATACAATGTGCTGCCACAGGGATGGAAAGGATCACCGGCAATATTCCAGAGTAGCATGACA---AAAATCTTAGAGCCCTTTAGAATAAAAAATCCAGAAATAGTTATCTATCAATACATGGATGACTTGTATGTAGGATCTGATTYAGAAATAGGGCAGCACAGAACAAAAATAGAGGAGCTAAGAGCTCATTTATTGAGCTGGGGATTTACTACACCAGACAAAAAACATCAGAAGGAACCCCCATTCCTTTGGATGGGGTATGAACTC
>-.-.-.680
CCTCAAATCACTCTTTGGCAACGACCCCTTGTCACAGTAAAAATAGGAGGACAGCTRAAAGAAGCTCTATTAGATACAGGAGCAGATGATACAGTATTAGAA------GATATAAATTTGCCAGGAAAATGGAAACCAAAAATGATAGGGGGAATTGGAGGTTTTATCAAAGTAAGACAATATGATSAGATACTTATAGAAATTTGTGGAAAAAAGGCTATAGGTACAGTGTTAGTAGGACCTACACCTGTCAACATAATTGGAAGAAATATGTTGACTCAGATTGGTTGTACTTTAAATTTTCCAATTAGTCCTATTGACACTGTACCAGTAWCATTAAAGCCAGGAATGGATGGACCAAAGGTTAAACAGTGGCCATTAACAGAAGAAAAAATAAAAGCATTAACAGAAATTTGTAAAGAGATGGAAGAGGAAGGAAAAATCTCAAAAATTGGGCCTGAAAATCCATACAATACTCCAATATTTGCTATAAAGAAAAARGATGGCACCAAATGGAGAAAATTAGTAGATTTCAGAGAGCTCAATAAAAGAACTCAGGACTTTTGGGAAGTYCAATTAGGAATACCACATCCAGCAGGTTTAAAAAAGAAAAAATCAGTAACAGTACTAGATGTGGGAGATGCATATTTTTCAGTTCCTTTAGATGAAAACTTTAGAAAGTATACTGCATTCACCATACCTAGTACAAACAATGAGACACCAGGAATCAGATATCAGTACAATGTGCTGCCACAGGGATGGAAAGGATCACCTGCAATATTCCAGAGTAGCATGACA---AGAATCTTAGAGCCCTTTAGAATAAAAAATCCAGAAATGGTGATCTATCAATACATGGATGACTTGTATGTAGGATCTGATTTAGAAATAGGGCAGCACAGAATAAAAATAGAGGAGCTAAGAGCTCATCTATTGAGCTGGGGATTTACTACACCAGACAAAAAGCATCAGAAGGAACCTCCATTCCTTTGGATGGGATATGAACTC
>-.-.-.682
[truncated: 1,813,700 more chars]
